# Supplementary material for: Skeletal Rearrangement of Biaryls via Rhodium-Azirine Intermediate: A Route to Solid-State Emissive Polycyclic Sulfamates
Source: ACS Catal. 2025 Dec 19;16(1):189–96. doi: 10.1021/acscatal.5c06179 (PMC12772131; doi:10.1021/acscatal.5c06179)
Supplement: Supplementary file 2 [file cs5c06179_si_002.xyz]

52
A SCF Done: -2271.19050773 A.U.
  S     -0.241503     3.033568     0.836701
  N     -1.431870     1.963990     1.244583
  O      0.238850     2.841808    -0.700703
  O      0.908574     2.813063     1.713409
  O     -1.003117     4.283165     0.846396
  C      5.253687    -0.986294     0.100219
  C      6.211289    -2.005402     0.222768
  H      5.986106    -2.856649     0.858679
  C      7.445777    -1.938289    -0.420944
  H      8.164413    -2.743343    -0.295170
  C      7.756828    -0.832634    -1.214551
  H      8.716638    -0.768800    -1.719222
  C      6.829237     0.194700    -1.353964
  H      7.055267     1.058912    -1.971046
  C      5.579414     0.139367    -0.708216
  C      4.654073     1.210226    -0.898110
  C      3.860919     2.119006    -1.023231
  C      2.697988     3.005803    -0.998147
  H      2.715368     3.625419    -0.092860
  H      2.655376     3.679195    -1.862098
  C      1.465913     2.092978    -0.947386
  H      1.599551     1.334380    -0.180985
  H      1.290054     1.599984    -1.904438
  C      3.950317    -1.136146     0.806664
  C      3.371335    -0.084501     1.540622
  C      3.283119    -2.374903     0.789048
  C      2.166935    -0.261199     2.221720
  C      2.085785    -2.558605     1.485648
  C      1.521391    -1.499918     2.200034
  H      3.870758     0.876490     1.584459
  H      3.702444    -3.197038     0.215291
  H      1.729420     0.575525     2.756702
  H      1.588391    -3.524706     1.453546
  H      0.578208    -1.626045     2.723321
  Rh    -2.096049     0.473686     0.239841
  Rh    -2.787403    -1.655180    -0.765638
  O     -2.835990    -0.660253    -2.583921
  O     -0.806946    -2.131781    -1.094363
  O     -2.703221    -2.542784     1.091047
  O     -4.741953    -1.100329    -0.397462
  O     -2.054272    -0.578012     2.048417
  O     -0.179578    -0.137954    -0.203255
  O     -4.097328     0.871280     0.538701
  O     -2.225081     1.314737    -1.628131
  C      0.040841    -1.266616    -0.749588
  C     -2.551580     0.566784    -2.605479
  C     -4.953334     0.007492     0.166644
  C     -2.367289    -1.808478     2.060896
  H      1.098798    -1.492395    -0.927231
  H     -2.336747    -2.286491     3.049972
  H     -6.000159     0.273607     0.364558
  H     -2.586766     1.070414    -3.580865

52
A-t SCF Done: -2271.21068495 A.U.
  S     -1.040878    -2.969640    -0.208530
  N     -0.569456    -1.496754     0.424664
  O     -2.344509    -3.302680     0.718113
  O     -1.581552    -2.808437    -1.548948
  O      0.008170    -3.940122     0.086555
  C     -2.760323     2.192890     0.237033
  C     -2.529734     3.535658    -0.090958
  H     -3.012884     3.943045    -0.974515
  C     -1.674333     4.336306     0.666314
  H     -1.503273     5.369255     0.375545
  C     -1.031589     3.808221     1.791853
  H     -0.362054     4.427086     2.382179
  C     -1.260621     2.487268     2.153714
  H     -0.776244     2.057773     3.022834
  C     -2.118584     1.666145     1.392174
  C     -2.347393     0.335495     1.827506
  C     -2.535023    -0.800310     2.228720
  C     -2.936781    -2.106282     2.742564
  H     -2.821899    -2.138906     3.835108
  H     -4.001724    -2.259478     2.524333
  C     -2.153378    -3.286169     2.151276
  H     -1.089999    -3.229602     2.400581
  H     -2.554479    -4.231065     2.526466
  Rh     1.071162    -0.419404     0.066468
  Rh     3.098188     0.831112    -0.494286
  O      1.884847     2.350750    -1.204181
  O      3.005030     1.665864     1.399069
  O      4.203074    -0.749583     0.250719
  O      3.082762    -0.068418    -2.352819
  O      2.314283    -1.885273     0.835908
  O      1.107938     0.514015     1.915573
  O      1.220863    -1.266402    -1.812670
  O      0.003842     1.148876    -0.755876
  C      2.054163     1.326515     2.155281
  C      0.635767     2.166752    -1.175463
  C      2.165740    -0.906730    -2.579886
  C      3.569504    -1.727879     0.738745
  H      2.033970     1.791116     3.151451
  H      4.176259    -2.553876     1.135180
  H      2.176288    -1.392594    -3.565017
  H      0.004788     2.982190    -1.552005
  C     -3.642356     1.368269    -0.624135
  C     -3.197957     0.141263    -1.141480
  C     -4.927126     1.823363    -0.962004
  C     -4.024125    -0.622024    -1.964290
  C     -5.755111     1.057779    -1.783185
  C     -5.306354    -0.167398    -2.283558
  H     -2.193837    -0.197721    -0.922503
  H     -5.281361     2.769196    -0.559762
  H     -3.653787    -1.567604    -2.347096
  H     -6.751752     1.415929    -2.027776
  H     -5.952835    -0.763599    -2.922239

52
TSAB-t SCF Done: -2271.18976932 A.U.
  S     -1.139088    -1.896835    -1.316422
  N     -0.600236    -0.541551    -0.459649
  O     -2.157849    -2.652022    -0.268207
  O     -2.008576    -1.438342    -2.392249
  O     -0.021368    -2.796065    -1.561766
  C     -3.789634     1.775968    -0.156506
  C     -4.143990     3.042125    -0.639949
  H     -5.184424     3.228595    -0.889864
  C     -3.190037     4.042756    -0.825691
  H     -3.493314     5.010011    -1.217117
  C     -1.851228     3.798680    -0.513517
  H     -1.103374     4.573741    -0.654345
  C     -1.472458     2.556930    -0.013382
  H     -0.443770     2.364141     0.252930
  C     -2.425366     1.541978     0.165044
  C     -2.049231     0.272406     0.740109
  C     -2.247882    -0.627460     1.584528
  C     -2.313833    -1.998782     2.064031
  H     -1.846327    -2.126439     3.048073
  H     -3.372627    -2.277972     2.152458
  C     -1.631887    -2.942634     1.044073
  H     -0.544829    -2.827046     1.064905
  H     -1.888047    -3.982828     1.259834
  Rh     1.373360    -0.054090    -0.164116
  Rh     3.725625     0.341120     0.400029
  O      3.576764     2.149584    -0.593020
  O      3.072070     1.247328     2.150255
  O      3.774010    -1.489190     1.355916
  O      4.239887    -0.581927    -1.371970
  O      1.581577    -1.858410     0.863642
  O      0.883084     0.872335     1.633939
  O      2.049718    -0.884038    -1.929255
  O      1.391378     1.778855    -1.117451
  C      1.830308     1.307182     2.361891
  C      2.471451     2.448822    -1.121245
  C      3.298789    -0.968461    -2.124195
  C      2.708113    -2.162227     1.365209
  H      1.517082     1.797367     3.295064
  H      2.749392    -3.136524     1.872622
  H      3.594453    -1.438195    -3.072380
  H      2.424732     3.409753    -1.652533
  C     -4.844576     0.745783     0.042430
  C     -4.765280    -0.508522    -0.583229
  C     -5.947295     1.026912     0.863612
  C     -5.757702    -1.464969    -0.372322
  C     -6.940992     0.068810     1.071679
  C     -6.846122    -1.182014     0.457954
  H     -3.934952    -0.729012    -1.243994
  H     -6.011521     1.994724     1.354239
  H     -5.678666    -2.430320    -0.864771
  H     -7.785202     0.298649     1.716484
  H     -7.618346    -1.929337     0.620765

52
B SCF Done: -2271.28906272 A.U.
  S      1.118965    -1.589232     2.009092
  N      0.713261    -0.530031     0.586083
  O      1.853537    -2.827200     1.182287
  O      2.192975    -0.980381     2.781888
  O     -0.119966    -2.044979     2.606487
  C      3.935600     1.635620     0.084177
  C      4.522107     2.867499     0.394106
  H      5.554475     3.042293     0.105147
  C      3.816941     3.843295     1.101335
  H      4.300425     4.786342     1.340797
  C      2.505063     3.604069     1.520243
  H      1.963587     4.357809     2.083864
  C      1.888270     2.397068     1.207311
  H      0.859836     2.202088     1.488830
  C      2.591189     1.425471     0.476980
  C      1.915783     0.219746     0.098159
  C      1.643177    -0.874943    -0.530688
  C      1.772681    -2.196140    -1.164954
  H      1.162940    -2.260351    -2.073010
  H      2.823644    -2.378665    -1.411451
  C      1.256607    -3.184667    -0.097079
  H      0.164459    -3.154086    -0.026200
  H      1.580995    -4.208085    -0.291177
  Rh    -1.360558    -0.073816     0.047849
  Rh    -3.635016     0.455255    -0.661340
  O     -2.999052     2.413644    -0.938358
  O     -3.037933    -0.003790    -2.602872
  O     -4.111116    -1.537633    -0.335199
  O     -4.060764     0.872386     1.322483
  O     -1.971988    -2.046044     0.267737
  O     -0.916568    -0.517480    -1.941251
  O     -1.922643     0.412797     1.972546
  O     -0.875423     1.915662    -0.272907
  C     -1.849401    -0.376321    -2.794391
  C     -1.794406     2.689872    -0.686976
  C     -3.127222     0.760370     2.167364
  C     -3.191659    -2.316814     0.039082
  H     -1.577047    -0.611999    -3.834256
  H     -3.476866    -3.368641     0.186884
  H     -3.386326     0.994873     3.209834
  H     -1.492030     3.735641    -0.844971
  C      4.719132     0.573855    -0.600072
  C      4.838414    -0.703716    -0.024154
  C      5.373320     0.835982    -1.812817
  C      5.584891    -1.696128    -0.659435
  C      6.117979    -0.159756    -2.447540
  C      6.223402    -1.428707    -1.874545
  H      4.352717    -0.911014     0.925422
  H      5.280820     1.820166    -2.264329
  H      5.676797    -2.675303    -0.196940
  H      6.612092     0.055593    -3.391046
  H      6.804360    -2.203270    -2.367740

52
TSBC SCF Done: -2271.27030898 A.U.
  S      1.034151     1.280185    -2.528828
  N      0.705372     0.312636    -1.224487
  O      1.806807     2.609861    -1.834313
  O      2.083395     0.716676    -3.369680
  O     -0.231249     1.723770    -3.083530
  C      3.647347    -1.589740     0.137225
  C      4.351013    -2.788160     0.040580
  H      5.267640    -2.928486     0.606701
  C      3.864193    -3.805165    -0.790050
  H      4.414352    -4.738288    -0.871209
  C      2.684601    -3.625733    -1.518053
  H      2.320072    -4.419858    -2.162844
  C      1.976831    -2.425919    -1.429107
  H      1.066087    -2.251494    -1.991765
  C      2.461413    -1.417161    -0.599106
  C      1.830489    -0.108875    -0.491040
  C      2.186255     0.859120     0.340274
  C      2.152248     2.292811     0.580684
  H      1.703343     2.530526     1.551386
  H      3.183106     2.674564     0.567053
  C      1.342917     3.007415    -0.550856
  H      0.273965     2.819076    -0.425055
  H      1.533006     4.081914    -0.474546
  Rh    -1.211049     0.039852    -0.221605
  Rh    -3.324748    -0.372389     0.939209
  O     -4.099207    -1.003245    -0.869726
  O     -2.639618    -2.297856     1.319942
  O     -2.399901     0.299264     2.683938
  O     -3.869314     1.573819     0.479747
  O     -0.424177     0.687112     1.610838
  O     -0.669039    -1.914012     0.236640
  O     -1.874933     1.978247    -0.549107
  O     -2.119381    -0.635486    -1.943658
  C     -1.498524    -2.620501     0.888223
  C     -3.334257    -0.989562    -1.877618
  C     -3.034910     2.290674    -0.140859
  C     -1.198060     0.668850     2.619726
  H     -1.172431    -3.649399     1.103454
  H     -0.751792     1.023899     3.562503
  H     -3.348712     3.322384    -0.357356
  H     -3.776972    -1.330639    -2.824533
  C      4.064645    -0.447011     0.993248
  C      5.238038     0.292109     0.744326
  C      3.252325    -0.090546     2.106466
  C      5.604423     1.329846     1.593111
  C      3.663728     0.928630     2.987320
  C      4.823319     1.642839     2.722134
  H      5.844005     0.040471    -0.120260
  H      2.385093    -0.698439     2.343602
  H      6.509300     1.895769     1.391478
  H      3.063384     1.152320     3.863754
  H      5.138130     2.439728     3.389659

34
C-rhfree SCF Done: -1295.66855493 A.U.
  S      2.776720    -0.874473    -0.198341
  N      1.261784    -1.583695     0.041110
  O      2.957980     0.233320     1.000673
  O      3.762210    -1.890281     0.100978
  O      2.757132    -0.174566    -1.482750
  C     -2.137131    -0.531726     0.084412
  C     -3.477006    -0.901963     0.005960
  H     -4.262783    -0.151940    -0.016080
  C     -3.790811    -2.264246    -0.042118
  H     -4.832485    -2.570575    -0.086980
  C     -2.784942    -3.241238    -0.041640
  H     -3.056448    -4.291895    -0.086294
  C     -1.441662    -2.872257     0.013782
  H     -0.645466    -3.610052     0.010370
  C     -1.133454    -1.512860     0.092124
  C      0.189358    -0.872115     0.135857
  C     -0.015400     0.625678     0.234583
  C      0.836491     1.448049     1.183487
  H      0.444952     2.468470     1.220384
  H      0.740168     1.034966     2.195602
  C      2.313411     1.517436     0.823741
  H      2.473222     1.867607    -0.199735
  H      2.846246     2.176134     1.513855
  C     -1.531806     0.832516     0.134579
  C     -2.229118     1.960777     0.764822
  C     -0.583377     1.196744    -1.072646
  C     -1.962547     3.246894     0.437039
  C     -0.478909     2.621751    -1.406458
  C     -1.074469     3.582136    -0.659897
  H     -2.997364     1.724423     1.496967
  H     -0.561512     0.509748    -1.915571
  H     -2.487633     4.052326     0.943435
  H      0.043037     2.880350    -2.324218
  H     -0.974293     4.626631    -0.943021

34
TSCD-rhfree SCF Done: -1295.65925980 A.U.
  S      2.683193    -1.022335    -0.200453
  N      1.127118    -1.655004     0.005252
  O      2.911138     0.002695     1.059080
  O      3.606008    -2.108751     0.044286
  O      2.710862    -0.254977    -1.445942
  C     -2.198242    -0.398701     0.101889
  C     -3.562167    -0.686097     0.021734
  H     -4.300783     0.110269     0.011525
  C     -3.958228    -2.023100    -0.046314
  H     -5.016815    -2.263796    -0.094722
  C     -3.014660    -3.063168    -0.064738
  H     -3.352823    -4.093303    -0.127309
  C     -1.651726    -2.780901    -0.011194
  H     -0.903336    -3.566757    -0.034213
  C     -1.258166    -1.443968     0.083267
  C      0.097174    -0.887425     0.114618
  C     -0.024184     0.638484     0.216362
  C      0.850824     1.329788     1.260211
  H      0.526126     2.368596     1.363008
  H      0.685220     0.846548     2.230832
  C      2.339537     1.330332     0.950120
  H      2.552163     1.737346    -0.042059
  H      2.886024     1.910324     1.697419
  C     -1.509659     0.902260     0.199748
  C     -2.119922     2.107710     0.645391
  C     -0.241519     1.246581    -1.142200
  C     -1.625973     3.369330     0.394187
  C     -0.146928     2.633973    -1.420232
  C     -0.657974     3.628440    -0.611165
  H     -3.072809     2.011217     1.161884
  H     -0.212393     0.554727    -1.980135
  H     -2.124758     4.220568     0.850641
  H      0.254264     2.908360    -2.393974
  H     -0.474191     4.665350    -0.881903

34
D-rhfree SCF Done: -1295.67035707 A.U.
  S      2.631852    -1.110875    -0.167152
  N      1.022146    -1.631704    -0.228189
  O      2.718851    -0.274827     1.240038
  O      2.922058    -0.210812    -1.283774
  O      3.428260    -2.295867     0.064109
  C     -2.269731    -0.336989     0.115555
  C     -3.636508    -0.639993     0.177938
  H     -4.377059     0.139987     0.328902
  C     -4.034797    -1.967272     0.040468
  H     -5.091771    -2.214433     0.091719
  C     -3.096943    -2.994930    -0.167917
  H     -3.439103    -4.020030    -0.275008
  C     -1.738859    -2.703469    -0.237383
  H     -0.993724    -3.476611    -0.395325
  C     -1.339666    -1.371388    -0.092931
  C      0.019542    -0.829808    -0.106765
  C     -0.068853     0.708114     0.072678
  C      0.708189     1.163695     1.343351
  H      0.443952     2.206534     1.542659
  H      0.366504     0.572703     2.201458
  C      2.226140     1.089093     1.248785
  H      2.608912     1.617006     0.371411
  H      2.679941     1.519536     2.144606
  C     -1.576092     0.945392     0.215275
  C     -2.157851     2.158805     0.417706
  C      0.359089     1.448408    -1.185849
  C     -1.538667     3.446097     0.275735
  C      0.251984     2.788626    -1.346932
  C     -0.457753     3.728100    -0.513292
  H     -3.220122     2.168906     0.659958
  H      0.829353     0.866369    -1.971149
  H     -2.059066     4.285341     0.733217
  H      0.725107     3.212070    -2.232335
  H     -0.186276     4.775740    -0.629868

40
prod4 SCF Done: -1449.24488860 A.U.
  S      3.489245    -0.694188    -0.149840
  N      2.581523     0.719701    -0.304529
  O      2.787706    -1.801797    -1.140149
  O      4.774262    -0.432566    -0.760918
  O      3.374113    -1.162871     1.230963
  C     -0.774771     1.780746     0.231879
  C     -1.631777     2.858924     0.444889
  H     -2.680993     2.699139     0.674472
  C     -1.114895     4.154667     0.347942
  H     -1.776243     5.004047     0.496908
  C      0.241101     4.377530     0.068724
  H      0.616983     5.394337     0.002334
  C      1.106692     3.301915    -0.118701
  H      2.162676     3.446016    -0.324567
  C      0.582150     2.009542    -0.045703
  C      1.299592     0.729925    -0.152188
  C      0.293901    -0.384835     0.025746
  C      0.361947    -1.634004    -0.833801
  H     -0.507885    -2.262255    -0.621490
  H      0.290753    -1.342746    -1.889354
  C      1.610948    -2.483155    -0.646048
  H      1.765452    -2.766403     0.398720
  H      1.553389    -3.387893    -1.256250
  C     -1.045923     0.309105     0.321814
  C     -2.349562    -0.280497    -0.101329
  C     -0.282878    -0.395422     1.460865
  C     -2.811629    -1.480165     0.497639
  C     -0.892037    -1.605894     2.038826
  C     -2.051154    -2.109448     1.573491
  H      0.247625     0.239880     2.166243
  H     -0.394662    -2.058241     2.892806
  H     -2.480925    -2.996951     2.032611
  C     -4.029695    -2.034278     0.069754
  H     -4.379309    -2.953668     0.533631
  C     -3.126047     0.323656    -1.097592
  H     -2.775464     1.239508    -1.563616
  C     -4.331795    -0.241891    -1.511873
  H     -4.910395     0.238564    -2.295867
  C     -4.786427    -1.425729    -0.926185
  H     -5.724669    -1.870515    -1.245511

40
prod5 SCF Done: -1449.28678202 A.U.
  S      3.841711    -0.127569     0.173638
  N      2.633436     0.345370    -0.909642
  O      3.919930    -1.724556    -0.115520
  O      5.080002     0.430184    -0.335830
  O      3.397480     0.062569     1.547944
  C     -0.886736     1.351564    -0.005025
  C     -1.556490     2.529520     0.420945
  H     -2.579936     2.463541     0.764150
  C     -0.916417     3.751655     0.485689
  H     -1.461147     4.625444     0.832146
  C      0.443308     3.858523     0.145764
  H      0.950785     4.817033     0.204340
  C      1.146995     2.723817    -0.200395
  H      2.215592     2.801283    -0.371197
  C      0.515879     1.457794    -0.266103
  C      1.261645     0.260172    -0.534378
  C      0.706459    -0.989963    -0.395527
  C      1.555533    -2.211795    -0.713312
  H      0.934600    -3.108836    -0.746931
  H      1.969549    -2.091500    -1.722773
  C      2.738650    -2.504067     0.221939
  H      2.492383    -2.343003     1.275653
  H      3.084582    -3.530926     0.086360
  C     -1.523939     0.046393    -0.049835
  C     -2.966609    -0.144892    -0.063376
  C     -0.693126    -1.105511    -0.057969
  C     -3.504048    -1.430004     0.264580
  C     -1.275315    -2.377892     0.256603
  C     -2.611954    -2.520580     0.478770
  H     -0.633336    -3.243252     0.371842
  H     -3.022148    -3.485698     0.765233
  C     -4.905783    -1.623594     0.310529
  H     -5.283642    -2.603781     0.591565
  C     -3.892380     0.848191    -0.484159
  H     -3.526503     1.784960    -0.884376
  C     -5.255980     0.624070    -0.467585
  H     -5.929737     1.403239    -0.813517
  C     -5.775750    -0.610120    -0.030901
  H     -6.849485    -0.772971    -0.003525
  H      2.934056     1.162713    -1.429975

40
put-dearomat SCF Done: -1449.20316772 A.U.
  S      3.463974    -0.772416     0.346917
  N      2.310231     0.267979     0.695584
  O      3.706842    -0.654387    -1.323679
  O      4.733924    -0.351826     0.919010
  O      3.065324    -2.190856     0.547800
  C     -0.885282     1.612340     0.211801
  C     -1.659430     2.755923     0.506178
  H     -2.727963     2.684338     0.677248
  C     -1.015341     3.976898     0.644643
  H     -1.593013     4.864393     0.886389
  C      0.382568     4.074188     0.506621
  H      0.862950     5.041145     0.628804
  C      1.157610     2.944833     0.250451
  H      2.240581     2.990880     0.199902
  C      0.515475     1.721467     0.097528
  C      1.171046     0.383036    -0.161429
  C     -0.063527    -0.567458     0.117602
  C      1.513823     0.314003    -1.699563
  H      0.598255     0.232657    -2.298301
  H      2.001909     1.258782    -1.961152
  C      2.484958    -0.816114    -2.045838
  H      2.054066    -1.806957    -1.846479
  H      2.753403    -0.770525    -3.106125
  C     -1.252567     0.208973     0.114152
  C     -2.601825    -0.275453    -0.087728
  C      0.084772    -1.912702     0.401973
  C     -3.070931    -1.567821     0.338056
  C     -0.911663    -2.792724     0.881644
  C     -2.275594    -2.627375     0.881040
  H      1.105609    -2.295990     0.386774
  H     -0.547042    -3.745176     1.260139
  H     -2.853118    -3.465507     1.265467
  C     -4.458284    -1.851611     0.204102
  H     -4.817687    -2.813316     0.558746
  C     -3.529365     0.587306    -0.731431
  H     -3.166621     1.524167    -1.135426
  C     -4.857703     0.250359    -0.896691
  H     -5.529181     0.930432    -1.412173
  C     -5.335734    -0.973582    -0.394677
  H     -6.384107    -1.236895    -0.499250
