# Supplementary material for: Skeletal Rearrangement of Biaryls via Rhodium-Azirine Intermediate: A Route to Solid-State Emissive Polycyclic Sulfamates
Source: ACS Catal. 2025 Dec 19;16(1):189–96. doi: 10.1021/acscatal.5c06179 (PMC12772131; doi:10.1021/acscatal.5c06179)
Supplement: Supplementary file 3 [file cs5c06179_si_003.cif]

data_global
# start Validation Reply Form
_vrf_THETM01_ADII61
;
PROBLEM: The value of sine(theta_max)/wavelength is less than 0.575
RESPONSE: The crystals were weak scatterers. Severals crystal were
tried, the best one used. The data was cut at a resolution of
0.874A at the refinement step with an omit -3 instruction
;
_vrf_PLAT340_ADII61
;
PROBLEM: Low Bond Precision on  C-C Bonds ...............    0.01528 Ang.  
RESPONSE: The data was of moderate quality due to the weak
scattering power of the sample
;
# end Validation Reply Form
_audit_creation_method                  'APEX4 v2022.1-1'

_publ_requested_journal                 ?

_publ_contact_author_name               ?
_publ_contact_author_address            
;
;
_publ_contact_author_email              ?
_publ_contact_author_fax                ?
_publ_contact_author_phone              ?

_publ_section_title                     
;
;
_publ_section_abstract                  
;
;
_publ_section_references                
;
;
_publ_section_comment                   
;
;

data_ADII61
_chemical_name_systematic               ?
_chemical_name_common                   ?
_chemical_formula_moiety                'C16 H13 N O3 S'
_chemical_formula_sum                   'C16 H13 N O3 S'
_chemical_formula_iupac                 ?
_chemical_formula_weight                299.33
_chemical_absolute_configuration        ad

_chemical_melting_point                 ?

_space_group_crystal_system             orthorhombic
_space_group_IT_number                  33
_space_group_name_H-M_alt               'P n a 21'
_space_group_name_Hall                  'P 2c -2n'
loop_
    _space_group_symop_operation_xyz
    'x, y, z'
    '-x, -y, z+1/2'
    'x+1/2, -y+1/2, z'
    '-x+1/2, y+1/2, z+1/2'

_cell_length_a                          22.956(3)
_cell_length_b                          6.6292(8)
_cell_length_c                          18.175(2)
_cell_angle_alpha                       90
_cell_angle_beta                        90
_cell_angle_gamma                       90
_cell_volume                            2765.9(6)
_cell_formula_units_Z                   8
_cell_measurement_reflns_used           8373
_cell_measurement_theta_min             2.8578
_cell_measurement_theta_max             27.9659
_cell_measurement_temperature           273.(2)

_exptl_crystal_description              needle
_exptl_crystal_colour                   yellow
_exptl_crystal_size_max                 0.200
_exptl_crystal_size_mid                 0.100
_exptl_crystal_size_min                 0.090
_exptl_crystal_density_diffrn           1.438
_exptl_crystal_density_meas             ?
_exptl_crystal_density_method           'not measured'
_exptl_crystal_F_000                    1248

_exptl_absorpt_coefficient_mu           0.243
_exptl_absorpt_correction_type          Multi-Scan
_exptl_absorpt_process_details          
;
Krause, L., Herbst-Irmer, R., Sheldrick, G. M., Stalke, D. (2015).
"Comparison of silver and molybdenum microfocus X-ray sources for
single-crystal structure determination"
J. Appl. Cryst. 48, 3-10.
doi:10.1107/S1600576714022985
;
_exptl_absorpt_correction_T_min         0.82
_exptl_absorpt_correction_T_max         0.98

_exptl_special_details                  
;
; 

_diffrn_ambient_temperature             273.(2)

_diffrn_source                          ?
_diffrn_source_type                     'Ceramic x-ray tube'
_diffrn_source_power                    1.00
_diffrn_source_current                  20.0
_diffrn_source_voltage                  50

_diffrn_radiation_probe                 ?
_diffrn_radiation_type                  'Mo K\a'
_diffrn_radiation_wavelength            0.71073
_diffrn_radiation_monochromator         
    'doubly curved silicon crystal Bruker Triumph'

_diffrn_measurement_device              'three-circle diffractometer'
_diffrn_measurement_device_type         'D8 QUEST ECO'
_diffrn_measurement_method              'phi and omega scans'

_diffrn_detector_area_resol_mean        7.3910

_diffrn_reflns_number                   35368
_diffrn_reflns_av_R_equivalents         0.1318
_diffrn_reflns_av_unetI/netI            0.0671
_diffrn_reflns_theta_min                3.20
_diffrn_reflns_theta_max                24.00
_diffrn_reflns_theta_full               24.00
_diffrn_measured_fraction_theta_max     0.998
_diffrn_measured_fraction_theta_full    0.998
_diffrn_reflns_limit_h_min              -26
_diffrn_reflns_limit_h_max              26
_diffrn_reflns_limit_k_min              -7
_diffrn_reflns_limit_k_max              7
_diffrn_reflns_limit_l_min              -20
_diffrn_reflns_limit_l_max              20

_refine_special_details                 
;
;

_reflns_number_total                    4352
_reflns_number_gt                       3387
_reflns_threshold_expression            'I > 2\s(I)'
_reflns_Friedel_coverage                0.930
_reflns_Friedel_fraction_max            0.998
_reflns_Friedel_fraction_full           0.998

_refine_ls_structure_factor_coef        Fsqd
_refine_ls_matrix_type                  full
_refine_ls_R_factor_all                 0.0981
_refine_ls_R_factor_gt                  0.0726
_refine_ls_wR_factor_gt                 0.1435
_refine_ls_wR_factor_ref                0.1545
_refine_ls_goodness_of_fit_ref          1.144
_refine_ls_restrained_S_all             1.144
_refine_ls_number_reflns                4352
_refine_ls_number_parameters            379
_refine_ls_number_restraints            1
_refine_ls_number_constraints           ?
_refine_ls_hydrogen_treatment           constr
_refine_ls_weighting_scheme             calc
_refine_ls_weighting_details            
    'w=1/[\s^2^(Fo^2^)+(0.0598P)^2^+2.2171P] where P=(Fo^2^+2Fc^2^)/3'

_atom_sites_solution_hydrogens          geom
_atom_sites_solution_primary            ?
_atom_sites_solution_secondary          ?

_refine_ls_shift/su_max                 0.000
_refine_ls_shift/su_mean                0.000
_refine_diff_density_max                0.393
_refine_diff_density_min                -0.248
_refine_ls_extinction_method            none
_refine_ls_extinction_coef              ?
_refine_ls_abs_structure_details        
;

Flack x determined using 1174 quotients [(I+)-(I-)]/[(I+)+(I-)]
(Parsons, Flack and Wagner, Acta Cryst. B69 (2013) 249-259).
;
_refine_ls_abs_structure_Flack          -0.08(8)

loop_
    _atom_type_symbol
    _atom_type_description
    _atom_type_scat_dispersion_real
    _atom_type_scat_dispersion_imag
    _atom_type_scat_source
    C C 0.0033 0.0016 'International Tables Vol C Tables 4.2.6.8 and 6.1.1.4'
    H H 0.0000 0.0000 'International Tables Vol C Tables 4.2.6.8 and 6.1.1.4'
    N N 0.0061 0.0033 'International Tables Vol C Tables 4.2.6.8 and 6.1.1.4'
    O O 0.0106 0.0060 'International Tables Vol C Tables 4.2.6.8 and 6.1.1.4'
    S S 0.1246 0.1234 'International Tables Vol C Tables 4.2.6.8 and 6.1.1.4'

_computing_data_collection              'Bruker Instrument Service vV6.2.16'
_computing_cell_refinement              'SAINT V8.40B (Bruker AXS LLC, 2019)'
_computing_data_reduction               'SAINT V8.40B (Bruker AXS LLC, 2019)'
_computing_structure_solution           'XT, VERSION 2018/2'
_computing_structure_refinement         'SHELXL-2019/1 (Sheldrick, 2019)'
_computing_molecular_graphics           'shelXle (C.B. Huebschle, rev 1365)'
_computing_publication_material         ?

loop_
    _atom_site_type_symbol
    _atom_site_label
    _atom_site_fract_x
    _atom_site_fract_y
    _atom_site_fract_z
    _atom_site_U_iso_or_equiv
    _atom_site_adp_type
    _atom_site_calc_flag
    _atom_site_refinement_flags_adp
    _atom_site_refinement_flags_occupancy
    _atom_site_refinement_flags_posn
    _atom_site_occupancy
    _atom_site_disorder_assembly
    _atom_site_disorder_group
    S S1 0.27871(11) 0.6630(4) 0.58872(13) 0.0379(6) Uani d . . . 1 . .
    S S1A 0.46636(11) 0.2692(4) 0.41348(13) 0.0351(6) Uani d . . . 1 . .
    O O2 0.3290(3) 0.5876(12) 0.6256(4) 0.064(2) Uani d . . . 1 . .
    O O3 0.2472(4) 0.8261(11) 0.6178(4) 0.061(2) Uani d . . . 1 . .
    O O2A 0.4974(3) 0.1036(11) 0.3834(4) 0.059(2) Uani d . . . 1 . .
    O O4 0.2324(3) 0.4936(10) 0.5813(4) 0.0479(18) Uani d . . . 1 . .
    O O3A 0.4158(3) 0.3355(12) 0.3780(4) 0.062(2) Uani d . . . 1 . .
    O O4A 0.5127(3) 0.4423(9) 0.4183(3) 0.0397(16) Uani d . . . 1 . .
    N N21 0.3003(3) 0.7297(11) 0.5073(4) 0.032(2) Uani d . . . 1 . .
    N N21A 0.4471(4) 0.2046(12) 0.4976(5) 0.037(2) Uani d . . . 1 . .
    C C5 0.2526(5) 0.2871(14) 0.5621(6) 0.048(3) Uani d . . . 1 . .
    H H5A 0.220285 0.193896 0.567002 0.058000 Uiso calc U . R 1 . .
    H H5B 0.282609 0.246309 0.596624 0.058000 Uiso calc U . R 1 . .
    C C6 0.2764(4) 0.2737(13) 0.4854(6) 0.035(2) Uani d . . . 1 . .
    H H6A 0.265670 0.144073 0.464747 0.042000 Uiso calc U . R 1 . .
    H H6B 0.318584 0.279042 0.487792 0.042000 Uiso calc U . R 1 . .
    C C5A 0.4927(5) 0.6491(14) 0.4377(6) 0.047(3) Uani d . . . 1 . .
    H H5AA 0.463019 0.690971 0.402861 0.056000 Uiso calc U . R 1 . .
    H H5AB 0.525195 0.741780 0.433376 0.056000 Uiso calc U . R 1 . .
    C C7 0.2548(4) 0.4421(13) 0.4333(4) 0.028(2) Uani d . . . 1 . .
    C C6A 0.4683(4) 0.6612(14) 0.5143(6) 0.040(3) Uani d . . . 1 . .
    H H6AA 0.426242 0.647255 0.511911 0.047000 Uiso calc U . R 1 . .
    H H6AB 0.476788 0.793444 0.534505 0.047000 Uiso calc U . R 1 . .
    C C8 0.1894(4) 0.4768(16) 0.4389(5) 0.044(3) Uani d . . . 1 . .
    H H8 0.176051 0.602607 0.453969 0.053000 Uiso calc U . R 1 . .
    C C7A 0.4930(4) 0.4968(14) 0.5675(5) 0.031(2) Uani d . . . 1 . .
    C C9 0.1501(5) 0.3316(18) 0.4228(6) 0.052(3) Uani d . . . 1 . .
    H H9 0.111600 0.362535 0.433933 0.062000 Uiso calc U . R 1 . .
    C C8A 0.5580(4) 0.4681(16) 0.5598(5) 0.044(3) Uani d . . . 1 . .
    H H8A 0.571788 0.343127 0.544410 0.052000 Uiso calc U . R 1 . .
    C C10 0.1593(5) 0.141(2) 0.3916(7) 0.067(4) Uani d . . . 1 . .
    H H10 0.134068 0.037306 0.405095 0.080000 Uiso calc U . R 1 . .
    C C9A 0.5965(5) 0.6131(17) 0.5741(7) 0.055(3) Uani d . . . 1 . .
    H H9A 0.635163 0.583424 0.563528 0.067000 Uiso calc U . R 1 . .
    C C11 0.2023(5) 0.0956(19) 0.3432(7) 0.061(3) Uani d . . . 1 . .
    H H11 0.204014 -0.035980 0.325642 0.074000 Uiso calc U . R 1 . .
    C C10A 0.5854(5) 0.8080(19) 0.6035(8) 0.059(4) Uani d . . . 1 . .
    H H10A 0.608817 0.914058 0.587841 0.071000 Uiso calc U . R 1 . .
    C C12 0.2454(5) 0.2347(16) 0.3169(7) 0.053(3) Uani d . . . 1 . .
    H H12 0.260947 0.209992 0.270531 0.063000 Uiso calc U . R 1 . .
    C C11A 0.5432(6) 0.8490(18) 0.6525(7) 0.064(4) Uani d . . . 1 . .
    H H11A 0.539780 0.982801 0.667226 0.076000 Uiso calc U . R 1 . .
    C C13 0.2655(4) 0.3969(14) 0.3530(5) 0.033(2) Uani d . . . 1 . .
    C C12A 0.5027(5) 0.7084(17) 0.6849(7) 0.049(3) Uani d . . . 1 . .
    H H12A 0.489504 0.731441 0.732524 0.059000 Uiso calc U . R 1 . .
    C C14 0.3017(4) 0.5620(15) 0.3225(5) 0.037(2) Uani d . . . 1 . .
    C C13A 0.4832(4) 0.5429(14) 0.6479(5) 0.039(2) Uani d . . . 1 . .
    C C15 0.3224(6) 0.592(2) 0.2525(7) 0.068(4) Uani d . . . 1 . .
    H H15 0.313396 0.501573 0.214941 0.082000 Uiso calc U . R 1 . .
    C C14A 0.4482(4) 0.3779(16) 0.6794(6) 0.042(3) Uani d . . . 1 . .
    C C16 0.3566(6) 0.7557(19) 0.2394(7) 0.064(4) Uani d . . . 1 . .
    H H16 0.372297 0.774157 0.192758 0.077000 Uiso calc U . R 1 . .
    C C15A 0.4293(5) 0.3507(19) 0.7520(6) 0.055(3) Uani d . . . 1 . .
    H H15A 0.437855 0.444437 0.788457 0.066000 Uiso calc U . R 1 . .
    C C17 0.3681(5) 0.8932(18) 0.2929(6) 0.060(3) Uani d . . . 1 . .
    H H17 0.389849 1.007363 0.281385 0.072000 Uiso calc U . R 1 . .
    C C16A 0.3975(7) 0.181(2) 0.7672(8) 0.075(4) Uani d . . . 1 . .
    H H16A 0.386139 0.156210 0.815460 0.090000 Uiso calc U . R 1 . .
    C C18 0.3483(5) 0.8670(15) 0.3640(6) 0.044(3) Uani d . . . 1 . .
    H H18 0.357345 0.958980 0.400948 0.053000 Uiso calc U . R 1 . .
    C C17A 0.3816(6) 0.0428(19) 0.7128(7) 0.064(4) Uani d . . . 1 . .
    H H17A 0.358598 -0.068402 0.724182 0.077000 Uiso calc U . R 1 . .
    C C19 0.3149(4) 0.7002(14) 0.3781(6) 0.035(2) Uani d . . . 1 . .
    C C18A 0.4003(5) 0.0739(16) 0.6429(7) 0.055(3) Uani d . . . 1 . .
    H H18A 0.390332 -0.017205 0.606088 0.066000 Uiso calc U . R 1 . .
    C C20 0.2899(4) 0.6339(14) 0.4465(5) 0.029(2) Uani d . . . 1 . .
    C C19A 0.4338(4) 0.2387(14) 0.6262(6) 0.035(3) Uani d . . . 1 . .
    C C20A 0.4583(4) 0.3016(14) 0.5545(5) 0.031(2) Uani d . . . 1 . .

loop_
    _atom_site_aniso_label
    _atom_site_aniso_U_11
    _atom_site_aniso_U_22
    _atom_site_aniso_U_33
    _atom_site_aniso_U_12
    _atom_site_aniso_U_13
    _atom_site_aniso_U_23
    S1 0.0436(15) 0.0394(15) 0.0308(13) -0.0014(12) 0.0022(13) -0.0039(12)
    S1A 0.0381(13) 0.0352(14) 0.0319(13) -0.0018(11) -0.0027(12) -0.0060(11)
    O2 0.057(5) 0.076(6) 0.058(5) 0.004(4) -0.021(4) 0.007(4)
    O3 0.084(6) 0.052(5) 0.048(5) 0.017(4) 0.015(4) -0.007(4)
    O2A 0.074(6) 0.044(4) 0.059(5) -0.006(4) 0.013(4) -0.015(4)
    O4 0.050(4) 0.048(4) 0.046(4) -0.008(3) 0.010(4) 0.014(4)
    O3A 0.052(5) 0.079(6) 0.056(5) -0.012(4) -0.019(4) 0.004(4)
    O4A 0.038(4) 0.042(4) 0.039(4) -0.007(3) 0.007(3) 0.005(3)
    N21 0.036(5) 0.029(4) 0.031(6) -0.004(3) 0.006(4) -0.005(4)
    N21A 0.038(5) 0.033(4) 0.039(6) -0.006(4) 0.003(4) 0.004(4)
    C5 0.075(8) 0.027(6) 0.042(7) 0.003(5) -0.007(6) 0.010(4)
    C6 0.037(6) 0.028(6) 0.041(6) 0.004(4) -0.011(5) 0.000(4)
    C5A 0.064(7) 0.033(6) 0.043(7) 0.005(5) -0.005(6) 0.006(5)
    C7 0.025(5) 0.035(5) 0.025(5) -0.001(4) 0.001(4) 0.003(4)
    C6A 0.034(6) 0.035(6) 0.049(7) -0.001(5) -0.008(5) 0.008(5)
    C8 0.040(6) 0.059(7) 0.033(6) -0.003(5) -0.008(5) 0.004(5)
    C7A 0.031(5) 0.033(5) 0.029(5) 0.006(4) 0.001(4) 0.000(4)
    C9 0.038(6) 0.074(9) 0.042(7) -0.006(6) -0.007(5) 0.015(6)
    C8A 0.031(6) 0.053(7) 0.046(6) 0.013(5) -0.002(5) 0.009(5)
    C10 0.055(8) 0.080(10) 0.066(9) -0.033(7) -0.005(7) -0.007(7)
    C9A 0.035(6) 0.057(7) 0.074(9) -0.011(5) -0.011(6) 0.002(6)
    C11 0.061(8) 0.059(8) 0.064(8) -0.031(6) -0.011(7) -0.010(6)
    C10A 0.040(7) 0.058(8) 0.078(11) -0.012(6) -0.005(7) -0.020(7)
    C12 0.058(8) 0.060(7) 0.041(8) -0.021(6) 0.007(6) -0.015(5)
    C11A 0.083(10) 0.047(7) 0.061(8) -0.018(7) -0.021(8) -0.026(6)
    C13 0.032(5) 0.033(5) 0.034(5) -0.003(4) 0.001(4) 0.005(4)
    C12A 0.052(8) 0.053(7) 0.043(8) -0.005(6) -0.020(6) -0.001(5)
    C14 0.033(5) 0.043(6) 0.036(6) -0.006(4) -0.001(5) 0.001(5)
    C13A 0.038(6) 0.040(6) 0.038(6) 0.017(5) -0.006(5) -0.007(5)
    C15 0.084(9) 0.087(10) 0.035(7) -0.022(8) -0.001(6) -0.012(6)
    C14A 0.044(6) 0.044(7) 0.040(6) 0.014(5) 0.003(5) 0.002(5)
    C16 0.086(10) 0.079(9) 0.026(7) -0.043(8) 0.015(7) -0.008(6)
    C15A 0.059(8) 0.073(9) 0.034(7) 0.005(7) -0.001(6) -0.012(6)
    C17 0.064(8) 0.059(8) 0.058(8) -0.031(6) 0.027(6) -0.005(6)
    C16A 0.096(12) 0.084(11) 0.046(9) -0.002(9) 0.020(8) 0.016(8)
    C18 0.051(7) 0.039(6) 0.042(7) -0.008(5) -0.002(5) -0.008(5)
    C17A 0.078(9) 0.057(8) 0.057(8) -0.003(7) 0.028(7) 0.021(7)
    C19 0.042(7) 0.034(6) 0.030(6) -0.006(5) -0.002(5) -0.005(4)
    C18A 0.060(7) 0.041(6) 0.065(8) -0.001(6) 0.016(6) 0.012(6)
    C20 0.019(5) 0.031(5) 0.037(6) 0.001(4) 0.003(4) 0.001(4)
    C19A 0.024(6) 0.039(6) 0.041(7) 0.005(4) 0.005(5) 0.017(5)
    C20A 0.024(5) 0.029(5) 0.039(6) 0.007(4) -0.008(5) -0.001(5)

_geom_special_details                   
;

All esds (except the esd in the dihedral angle between two l.s. planes)
are estimated using the full covariance matrix.  The cell esds are taken
into account individually in the estimation of esds in distances, angles
and torsion angles; correlations between esds in cell parameters are only
used when they are defined by crystal symmetry.  An approximate (isotropic)
treatment of cell esds is used for estimating esds involving l.s. planes.
;

loop_
    _geom_bond_atom_site_label_1
    _geom_bond_atom_site_label_2
    _geom_bond_site_symmetry_2
    _geom_bond_distance
    _geom_bond_publ_flag
    S1 O3 . 1.404(8) ?
    S1 O2 . 1.425(8) ?
    S1 O4 . 1.552(7) ?
    S1 N21 . 1.622(8) ?
    S1A O3A . 1.398(8) ?
    S1A O2A . 1.419(7) ?
    S1A O4A . 1.568(6) ?
    S1A N21A . 1.648(8) ?
    O4 C5 . 1.486(11) ?
    O4A C5A . 1.488(11) ?
    N21 C20 . 1.297(11) ?
    N21A C20A . 1.245(12) ?
    C5 C6 . 1.499(15) ?
    C5 H5A . 0.970000 ?
    C5 H5B . 0.970000 ?
    C6 C7 . 1.545(12) ?
    C6 H6A . 0.970000 ?
    C6 H6B . 0.970000 ?
    C5A C6A . 1.504(14) ?
    C5A H5AA . 0.970000 ?
    C5A H5AB . 0.970000 ?
    C7 C13 . 1.511(12) ?
    C7 C8 . 1.522(13) ?
    C7 C20 . 1.525(12) ?
    C6A C7A . 1.564(12) ?
    C6A H6AA . 0.970000 ?
    C6A H6AB . 0.970000 ?
    C8 C9 . 1.352(14) ?
    C8 H8 . 0.930000 ?
    C7A C8A . 1.510(13) ?
    C7A C13A . 1.510(13) ?
    C7A C20A . 1.538(13) ?
    C9 C10 . 1.403(16) ?
    C9 H9 . 0.930000 ?
    C8A C9A . 1.331(14) ?
    C8A H8A . 0.930000 ?
    C10 C11 . 1.355(17) ?
    C10 H10 . 0.930000 ?
    C9A C10A . 1.422(16) ?
    C9A H9A . 0.930000 ?
    C11 C12 . 1.435(16) ?
    C11 H11 . 0.930000 ?
    C10A C11A . 1.343(17) ?
    C10A H10A . 0.930000 ?
    C12 C13 . 1.341(13) ?
    C12 H12 . 0.930000 ?
    C11A C12A . 1.442(18) ?
    C11A H11A . 0.930000 ?
    C13 C14 . 1.481(13) ?
    C12A C13A . 1.362(14) ?
    C12A H12A . 0.930000 ?
    C14 C15 . 1.372(15) ?
    C14 C19 . 1.397(14) ?
    C13A C14A . 1.473(14) ?
    C15 C16 . 1.362(16) ?
    C15 H15 . 0.930000 ?
    C14A C19A . 1.377(15) ?
    C14A C15A . 1.400(15) ?
    C16 C17 . 1.359(16) ?
    C16 H16 . 0.930000 ?
    C15A C16A . 1.371(17) ?
    C15A H15A . 0.930000 ?
    C17 C18 . 1.381(14) ?
    C17 H17 . 0.930000 ?
    C16A C17A . 1.395(19) ?
    C16A H16A . 0.930000 ?
    C18 C19 . 1.370(13) ?
    C18 H18 . 0.930000 ?
    C17A C18A . 1.356(15) ?
    C17A H17A . 0.930000 ?
    C19 C20 . 1.437(13) ?
    C18A C19A . 1.370(14) ?
    C18A H18A . 0.930000 ?
    C19A C20A . 1.479(14) ?

loop_
    _geom_angle_atom_site_label_1
    _geom_angle_atom_site_label_2
    _geom_angle_atom_site_label_3
    _geom_angle_site_symmetry_1
    _geom_angle_site_symmetry_3
    _geom_angle
    _geom_angle_publ_flag
    O3 S1 O2 . . 120.7(5) ?
    O3 S1 O4 . . 103.7(5) ?
    O2 S1 O4 . . 109.9(4) ?
    O3 S1 N21 . . 106.9(4) ?
    O2 S1 N21 . . 106.1(5) ?
    O4 S1 N21 . . 109.1(4) ?
    O3A S1A O2A . . 118.9(5) ?
    O3A S1A O4A . . 111.0(4) ?
    O2A S1A O4A . . 104.3(4) ?
    O3A S1A N21A . . 106.7(5) ?
    O2A S1A N21A . . 106.9(5) ?
    O4A S1A N21A . . 108.7(4) ?
    C5 O4 S1 . . 118.3(6) ?
    C5A O4A S1A . . 118.6(6) ?
    C20 N21 S1 . . 126.0(6) ?
    C20A N21A S1A . . 125.5(7) ?
    O4 C5 C6 . . 112.7(7) ?
    O4 C5 H5A . . 109.000000 ?
    C6 C5 H5A . . 109.000000 ?
    O4 C5 H5B . . 109.000000 ?
    C6 C5 H5B . . 109.000000 ?
    H5A C5 H5B . . 107.800000 ?
    C5 C6 C7 . . 114.2(7) ?
    C5 C6 H6A . . 108.700000 ?
    C7 C6 H6A . . 108.700000 ?
    C5 C6 H6B . . 108.700000 ?
    C7 C6 H6B . . 108.700000 ?
    H6A C6 H6B . . 107.600000 ?
    O4A C5A C6A . . 112.5(8) ?
    O4A C5A H5AA . . 109.100000 ?
    C6A C5A H5AA . . 109.100000 ?
    O4A C5A H5AB . . 109.100000 ?
    C6A C5A H5AB . . 109.100000 ?
    H5AA C5A H5AB . . 107.800000 ?
    C13 C7 C8 . . 104.8(7) ?
    C13 C7 C20 . . 103.4(7) ?
    C8 C7 C20 . . 112.6(8) ?
    C13 C7 C6 . . 113.4(7) ?
    C8 C7 C6 . . 112.6(7) ?
    C20 C7 C6 . . 109.7(7) ?
    C5A C6A C7A . . 113.6(8) ?
    C5A C6A H6AA . . 108.900000 ?
    C7A C6A H6AA . . 108.900000 ?
    C5A C6A H6AB . . 108.900000 ?
    C7A C6A H6AB . . 108.900000 ?
    H6AA C6A H6AB . . 107.700000 ?
    C9 C8 C7 . . 122.4(10) ?
    C9 C8 H8 . . 118.800000 ?
    C7 C8 H8 . . 118.800000 ?
    C8A C7A C13A . . 105.2(7) ?
    C8A C7A C20A . . 113.1(8) ?
    C13A C7A C20A . . 104.0(8) ?
    C8A C7A C6A . . 112.9(8) ?
    C13A C7A C6A . . 113.8(8) ?
    C20A C7A C6A . . 107.6(7) ?
    C8 C9 C10 . . 129.0(11) ?
    C8 C9 H9 . . 115.500000 ?
    C10 C9 H9 . . 115.500000 ?
    C9A C8A C7A . . 123.1(10) ?
    C9A C8A H8A . . 118.400000 ?
    C7A C8A H8A . . 118.400000 ?
    C11 C10 C9 . . 124.8(11) ?
    C11 C10 H10 . . 117.600000 ?
    C9 C10 H10 . . 117.600000 ?
    C8A C9A C10A . . 127.7(11) ?
    C8A C9A H9A . . 116.200000 ?
    C10A C9A H9A . . 116.200000 ?
    C10 C11 C12 . . 125.3(12) ?
    C10 C11 H11 . . 117.400000 ?
    C12 C11 H11 . . 117.400000 ?
    C11A C10A C9A . . 124.2(12) ?
    C11A C10A H10A . . 117.900000 ?
    C9A C10A H10A . . 117.900000 ?
    C13 C12 C11 . . 126.1(11) ?
    C13 C12 H12 . . 116.900000 ?
    C11 C12 H12 . . 116.900000 ?
    C10A C11A C12A . . 127.2(11) ?
    C10A C11A H11A . . 116.400000 ?
    C12A C11A H11A . . 116.400000 ?
    C12 C13 C14 . . 127.1(9) ?
    C12 C13 C7 . . 125.1(9) ?
    C14 C13 C7 . . 107.8(8) ?
    C13A C12A C11A . . 122.1(12) ?
    C13A C12A H12A . . 119.000000 ?
    C11A C12A H12A . . 119.000000 ?
    C15 C14 C19 . . 120.1(10) ?
    C15 C14 C13 . . 130.3(10) ?
    C19 C14 C13 . . 109.6(8) ?
    C12A C13A C14A . . 125.8(10) ?
    C12A C13A C7A . . 126.3(10) ?
    C14A C13A C7A . . 107.9(8) ?
    C16 C15 C14 . . 118.4(11) ?
    C16 C15 H15 . . 120.800000 ?
    C14 C15 H15 . . 120.800000 ?
    C19A C14A C15A . . 120.0(10) ?
    C19A C14A C13A . . 110.8(9) ?
    C15A C14A C13A . . 129.1(10) ?
    C17 C16 C15 . . 121.6(12) ?
    C17 C16 H16 . . 119.200000 ?
    C15 C16 H16 . . 119.200000 ?
    C16A C15A C14A . . 117.4(11) ?
    C16A C15A H15A . . 121.300000 ?
    C14A C15A H15A . . 121.300000 ?
    C16 C17 C18 . . 121.4(10) ?
    C16 C17 H17 . . 119.300000 ?
    C18 C17 H17 . . 119.300000 ?
    C15A C16A C17A . . 122.4(12) ?
    C15A C16A H16A . . 118.800000 ?
    C17A C16A H16A . . 118.800000 ?
    C19 C18 C17 . . 117.4(9) ?
    C19 C18 H18 . . 121.300000 ?
    C17 C18 H18 . . 121.300000 ?
    C18A C17A C16A . . 118.8(12) ?
    C18A C17A H17A . . 120.600000 ?
    C16A C17A H17A . . 120.600000 ?
    C18 C19 C14 . . 121.0(10) ?
    C18 C19 C20 . . 129.1(9) ?
    C14 C19 C20 . . 109.8(8) ?
    C17A C18A C19A . . 120.4(12) ?
    C17A C18A H18A . . 119.800000 ?
    C19A C18A H18A . . 119.800000 ?
    N21 C20 C19 . . 120.9(8) ?
    N21 C20 C7 . . 129.7(8) ?
    C19 C20 C7 . . 109.3(7) ?
    C18A C19A C14A . . 120.9(10) ?
    C18A C19A C20A . . 129.3(10) ?
    C14A C19A C20A . . 109.8(8) ?
    N21A C20A C19A . . 120.5(9) ?
    N21A C20A C7A . . 132.0(9) ?
    C19A C20A C7A . . 107.4(8) ?

loop_
    _geom_torsion_atom_site_label_1
    _geom_torsion_atom_site_label_2
    _geom_torsion_atom_site_label_3
    _geom_torsion_atom_site_label_4
    _geom_torsion_site_symmetry_1
    _geom_torsion_site_symmetry_2
    _geom_torsion_site_symmetry_3
    _geom_torsion_site_symmetry_4
    _geom_torsion
    _geom_torsion_publ_flag
    O3 S1 O4 C5 . . . . -171.2(7) ?
    O2 S1 O4 C5 . . . . -40.8(8) ?
    N21 S1 O4 C5 . . . . 75.1(7) ?
    O3A S1A O4A C5A . . . . 42.0(8) ?
    O2A S1A O4A C5A . . . . 171.2(7) ?
    N21A S1A O4A C5A . . . . -75.0(7) ?
    O3 S1 N21 C20 . . . . -123.8(8) ?
    O2 S1 N21 C20 . . . . 106.1(9) ?
    O4 S1 N21 C20 . . . . -12.3(9) ?
    O3A S1A N21A C20A . . . . -106.9(9) ?
    O2A S1A N21A C20A . . . . 125.0(9) ?
    O4A S1A N21A C20A . . . . 12.9(9) ?
    S1 O4 C5 C6 . . . . -67.7(10) ?
    O4 C5 C6 C7 . . . . -22.1(12) ?
    S1A O4A C5A C6A . . . . 64.9(10) ?
    C5 C6 C7 C13 . . . . -164.5(8) ?
    C5 C6 C7 C8 . . . . -45.7(11) ?
    C5 C6 C7 C20 . . . . 80.5(10) ?
    O4A C5A C6A C7A . . . . 25.9(12) ?
    C13 C7 C8 C9 . . . . 62.4(11) ?
    C20 C7 C8 C9 . . . . 174.0(9) ?
    C6 C7 C8 C9 . . . . -61.4(12) ?
    C5A C6A C7A C8A . . . . 43.1(11) ?
    C5A C6A C7A C13A . . . . 162.9(9) ?
    C5A C6A C7A C20A . . . . -82.4(10) ?
    C7 C8 C9 C10 . . . . -7.8(18) ?
    C13A C7A C8A C9A . . . . -62.0(12) ?
    C20A C7A C8A C9A . . . . -174.9(10) ?
    C6A C7A C8A C9A . . . . 62.6(13) ?
    C8 C9 C10 C11 . . . . -31.(2) ?
    C7A C8A C9A C10A . . . . 5.4(19) ?
    C9 C10 C11 C12 . . . . 1.(2) ?
    C8A C9A C10A C11A . . . . 33.(2) ?
    C10 C11 C12 C13 . . . . 28.(2) ?
    C9A C10A C11A C12A . . . . 1.(2) ?
    C11 C12 C13 C14 . . . . -168.2(11) ?
    C11 C12 C13 C7 . . . . 12.1(19) ?
    C8 C7 C13 C12 . . . . -65.3(12) ?
    C20 C7 C13 C12 . . . . 176.6(10) ?
    C6 C7 C13 C12 . . . . 57.9(13) ?
    C8 C7 C13 C14 . . . . 114.9(8) ?
    C20 C7 C13 C14 . . . . -3.2(9) ?
    C6 C7 C13 C14 . . . . -121.9(8) ?
    C10A C11A C12A C13A . . . . -31.7(19) ?
    C12 C13 C14 C15 . . . . 1.0(19) ?
    C7 C13 C14 C15 . . . . -179.3(11) ?
    C12 C13 C14 C19 . . . . -178.4(11) ?
    C7 C13 C14 C19 . . . . 1.4(11) ?
    C11A C12A C13A C14A . . . . 171.5(10) ?
    C11A C12A C13A C7A . . . . -9.2(16) ?
    C8A C7A C13A C12A . . . . 64.7(12) ?
    C20A C7A C13A C12A . . . . -176.2(9) ?
    C6A C7A C13A C12A . . . . -59.4(12) ?
    C8A C7A C13A C14A . . . . -115.9(8) ?
    C20A C7A C13A C14A . . . . 3.2(9) ?
    C6A C7A C13A C14A . . . . 120.0(8) ?
    C19 C14 C15 C16 . . . . 1.0(18) ?
    C13 C14 C15 C16 . . . . -178.3(11) ?
    C12A C13A C14A C19A . . . . 177.4(9) ?
    C7A C13A C14A C19A . . . . -2.0(11) ?
    C12A C13A C14A C15A . . . . -2.2(17) ?
    C7A C13A C14A C15A . . . . 178.4(10) ?
    C14 C15 C16 C17 . . . . -3.(2) ?
    C19A C14A C15A C16A . . . . 1.4(17) ?
    C13A C14A C15A C16A . . . . -179.2(11) ?
    C15 C16 C17 C18 . . . . 3.(2) ?
    C14A C15A C16A C17A . . . . -3.(2) ?
    C16 C17 C18 C19 . . . . -2.1(18) ?
    C15A C16A C17A C18A . . . . 3.(2) ?
    C17 C18 C19 C14 . . . . 0.3(16) ?
    C17 C18 C19 C20 . . . . 178.5(10) ?
    C15 C14 C19 C18 . . . . 0.3(16) ?
    C13 C14 C19 C18 . . . . 179.7(9) ?
    C15 C14 C19 C20 . . . . -178.3(10) ?
    C13 C14 C19 C20 . . . . 1.1(12) ?
    C16A C17A C18A C19A . . . . -0.5(19) ?
    S1 N21 C20 C19 . . . . -175.6(7) ?
    S1 N21 C20 C7 . . . . 1.5(14) ?
    C18 C19 C20 N21 . . . . -4.0(16) ?
    C14 C19 C20 N21 . . . . 174.4(9) ?
    C18 C19 C20 C7 . . . . 178.4(10) ?
    C14 C19 C20 C7 . . . . -3.2(11) ?
    C13 C7 C20 N21 . . . . -173.5(9) ?
    C8 C7 C20 N21 . . . . 74.1(12) ?
    C6 C7 C20 N21 . . . . -52.2(12) ?
    C13 C7 C20 C19 . . . . 3.9(9) ?
    C8 C7 C20 C19 . . . . -108.6(8) ?
    C6 C7 C20 C19 . . . . 125.1(8) ?
    C17A C18A C19A C14A . . . . -1.3(17) ?
    C17A C18A C19A C20A . . . . -179.6(10) ?
    C15A C14A C19A C18A . . . . 0.8(16) ?
    C13A C14A C19A C18A . . . . -178.7(9) ?
    C15A C14A C19A C20A . . . . 179.4(9) ?
    C13A C14A C19A C20A . . . . -0.1(11) ?
    S1A N21A C20A C19A . . . . 174.1(7) ?
    S1A N21A C20A C7A . . . . -2.3(15) ?
    C18A C19A C20A N21A . . . . 3.5(16) ?
    C14A C19A C20A N21A . . . . -175.0(9) ?
    C18A C19A C20A C7A . . . . -179.3(10) ?
    C14A C19A C20A C7A . . . . 2.2(10) ?
    C8A C7A C20A N21A . . . . -73.0(12) ?
    C13A C7A C20A N21A . . . . 173.5(10) ?
    C6A C7A C20A N21A . . . . 52.5(12) ?
    C8A C7A C20A C19A . . . . 110.3(8) ?
    C13A C7A C20A C19A . . . . -3.3(9) ?
    C6A C7A C20A C19A . . . . -124.3(8) ?

_shelx_res_file                         
;

TITL ADII61_a.res in Pna2(1)
    ADII61_a.res
    created by SHELXL-2019/1 at 11:59:21 on 17-Oct-2022
REM Old TITL ADII61 in Pna2(1)
REM SHELXT solution in Pna2(1): R1 0.261, Rweak 0.124, Alpha 0.032
REM <I/s>   1.167 for  343 systematic absences,  Orientation as input
REM Flack x =  0.286 ( 0.074 ) from  1285 Parsons' quotients
REM Formula found by SHELXT:  C31 N5 O5 S
CELL  0.71073  22.9557   6.6292  18.1752   90.000   90.000   90.000
ZERR   8.000   0.0028   0.0008   0.0021    0.000    0.000    0.000
LATT -1
SYMM -X, -Y, 1/2+Z
SYMM 1/2+X, 1/2-Y, Z
SYMM 1/2-X, 1/2+Y, 1/2+Z
SFAC C H N O S
UNIT 128 104 8 24 8
OMIT 2 0 1
OMIT 2 0 2
OMIT 0 0 2
OMIT 2 0 -1
TEMP 0
SIZE 0.09 0.10 0.20
L.S. 10
BOND $h
conf
acta
LIST 6
FMAP 2
omit -3 48
PLAN 20
WGHT    0.059800    2.217100
FVAR       0.31280
S1    5    0.278711    0.663048    0.588723    11.00000    0.04364    0.03938 =
         0.03080   -0.00390    0.00216   -0.00136
S1A   5    0.466361    0.269182    0.413478    11.00000    0.03806    0.03524 =
         0.03194   -0.00596   -0.00273   -0.00181
O2    4    0.328981    0.587609    0.625632    11.00000    0.05689    0.07628 =
         0.05814    0.00666   -0.02144    0.00442
O3    4    0.247181    0.826058    0.617757    11.00000    0.08360    0.05154 =
         0.04782   -0.00693    0.01451    0.01732
O2A   4    0.497445    0.103622    0.383417    11.00000    0.07364    0.04415 =
         0.05926   -0.01471    0.01264   -0.00592
O4    4    0.232426    0.493568    0.581284    11.00000    0.05027    0.04796 =
         0.04558    0.01379    0.00956   -0.00755
O3A   4    0.415841    0.335488    0.377982    11.00000    0.05214    0.07874 =
         0.05610    0.00395   -0.01945   -0.01246
O4A   4    0.512713    0.442324    0.418348    11.00000    0.03786    0.04194 =
         0.03922    0.00458    0.00662   -0.00742
N21   3    0.300349    0.729661    0.507313    11.00000    0.03626    0.02939 =
         0.03130   -0.00546    0.00577   -0.00391
N21A  3    0.447069    0.204615    0.497596    11.00000    0.03783    0.03307 =
         0.03862    0.00444    0.00253   -0.00573
C5    1    0.252622    0.287121    0.562096    11.00000    0.07492    0.02748 =
         0.04223    0.01023   -0.00715    0.00265
AFIX  23
H5A   2    0.220285    0.193896    0.567002    11.00000   -1.20000
H5B   2    0.282609    0.246309    0.596624    11.00000   -1.20000
AFIX   0
C6    1    0.276397    0.273723    0.485448    11.00000    0.03741    0.02764 =
         0.04119    0.00018   -0.01093    0.00390
AFIX  23
H6A   2    0.265670    0.144073    0.464747    11.00000   -1.20000
H6B   2    0.318584    0.279042    0.487792    11.00000   -1.20000
AFIX   0
C5A   1    0.492684    0.649056    0.437658    11.00000    0.06356    0.03284 =
         0.04341    0.00640   -0.00461    0.00512
AFIX  23
H5AA  2    0.463019    0.690971    0.402861    11.00000   -1.20000
H5AB  2    0.525195    0.741780    0.433376    11.00000   -1.20000
AFIX   0
C7    1    0.254825    0.442051    0.433309    11.00000    0.02453    0.03467 =
         0.02540    0.00329    0.00068   -0.00107
C6A   1    0.468261    0.661219    0.514345    11.00000    0.03449    0.03481 =
         0.04928    0.00779   -0.00808   -0.00100
AFIX  23
H6AA  2    0.426242    0.647255    0.511911    11.00000   -1.20000
H6AB  2    0.476788    0.793444    0.534505    11.00000   -1.20000
AFIX   0
C8    1    0.189447    0.476814    0.438907    11.00000    0.04029    0.05867 =
         0.03270    0.00419   -0.00796   -0.00346
AFIX  43
H8    2    0.176051    0.602607    0.453969    11.00000   -1.20000
AFIX   0
C7A   1    0.493025    0.496788    0.567504    11.00000    0.03110    0.03305 =
         0.02928    0.00039    0.00124    0.00630
C9    1    0.150115    0.331558    0.422790    11.00000    0.03801    0.07432 =
         0.04218    0.01495   -0.00740   -0.00616
AFIX  43
H9    2    0.111600    0.362535    0.433933    11.00000   -1.20000
AFIX   0
C8A   1    0.557998    0.468082    0.559829    11.00000    0.03122    0.05307 =
         0.04625    0.00941   -0.00168    0.01253
AFIX  43
H8A   2    0.571788    0.343127    0.544410    11.00000   -1.20000
AFIX   0
C10   1    0.159321    0.140566    0.391589    11.00000    0.05491    0.08020 =
         0.06553   -0.00674   -0.00471   -0.03344
AFIX  43
H10   2    0.134068    0.037306    0.405095    11.00000   -1.20000
AFIX   0
C9A   1    0.596458    0.613097    0.574079    11.00000    0.03494    0.05739 =
         0.07410    0.00245   -0.01080   -0.01116
AFIX  43
H9A   2    0.635163    0.583424    0.563528    11.00000   -1.20000
AFIX   0
C11   1    0.202320    0.095638    0.343222    11.00000    0.06120    0.05938 =
         0.06381   -0.01023   -0.01148   -0.03088
AFIX  43
H11   2    0.204014   -0.035980    0.325642    11.00000   -1.20000
AFIX   0
C10A  1    0.585370    0.808049    0.603531    11.00000    0.04023    0.05843 =
         0.07811   -0.01995   -0.00477   -0.01166
AFIX  43
H10A  2    0.608817    0.914058    0.587841    11.00000   -1.20000
AFIX   0
C12   1    0.245444    0.234703    0.316938    11.00000    0.05805    0.05959 =
         0.04065   -0.01534    0.00697   -0.02103
AFIX  43
H12   2    0.260947    0.209992    0.270531    11.00000   -1.20000
AFIX   0
C11A  1    0.543231    0.848953    0.652533    11.00000    0.08295    0.04669 =
         0.06097   -0.02592   -0.02147   -0.01806
AFIX  43
H11A  2    0.539780    0.982801    0.667226    11.00000   -1.20000
AFIX   0
C13   1    0.265503    0.396930    0.352969    11.00000    0.03205    0.03305 =
         0.03358    0.00512    0.00081   -0.00324
C12A  1    0.502737    0.708383    0.684899    11.00000    0.05212    0.05285 =
         0.04268   -0.00104   -0.01985   -0.00490
AFIX  43
H12A  2    0.489504    0.731441    0.732524    11.00000   -1.20000
AFIX   0
C14   1    0.301692    0.561972    0.322506    11.00000    0.03282    0.04283 =
         0.03584    0.00100   -0.00138   -0.00623
C13A  1    0.483248    0.542895    0.647942    11.00000    0.03809    0.04002 =
         0.03781   -0.00703   -0.00597    0.01654
C15   1    0.322425    0.591502    0.252522    11.00000    0.08364    0.08719 =
         0.03460   -0.01204   -0.00108   -0.02218
AFIX  43
H15   2    0.313396    0.501573    0.214941    11.00000   -1.20000
AFIX   0
C14A  1    0.448239    0.377866    0.679445    11.00000    0.04401    0.04386 =
         0.03957    0.00206    0.00292    0.01352
C16   1    0.356550    0.755706    0.239421    11.00000    0.08642    0.07888 =
         0.02607   -0.00752    0.01507   -0.04297
AFIX  43
H16   2    0.372297    0.774157    0.192758    11.00000   -1.20000
AFIX   0
C15A  1    0.429251    0.350686    0.751976    11.00000    0.05911    0.07349 =
         0.03354   -0.01207   -0.00086    0.00511
AFIX  43
H15A  2    0.437855    0.444437    0.788457    11.00000   -1.20000
AFIX   0
C17   1    0.368136    0.893216    0.292908    11.00000    0.06352    0.05857 =
         0.05773   -0.00473    0.02680   -0.03066
AFIX  43
H17   2    0.389849    1.007363    0.281385    11.00000   -1.20000
AFIX   0
C16A  1    0.397494    0.180589    0.767154    11.00000    0.09594    0.08394 =
         0.04591    0.01635    0.01972   -0.00216
AFIX  43
H16A  2    0.386139    0.156210    0.815460    11.00000   -1.20000
AFIX   0
C18   1    0.348333    0.866972    0.364036    11.00000    0.05104    0.03888 =
         0.04171   -0.00777   -0.00212   -0.00777
AFIX  43
H18   2    0.357345    0.958980    0.400948    11.00000   -1.20000
AFIX   0
C17A  1    0.381597    0.042762    0.712759    11.00000    0.07752    0.05709 =
         0.05750    0.02132    0.02785   -0.00253
AFIX  43
H17A  2    0.358598   -0.068402    0.724182    11.00000   -1.20000
AFIX   0
C19   1    0.314904    0.700161    0.378104    11.00000    0.04169    0.03434 =
         0.02972   -0.00483   -0.00243   -0.00565
C18A  1    0.400307    0.073891    0.642906    11.00000    0.05977    0.04095 =
         0.06550    0.01186    0.01562   -0.00062
AFIX  43
H18A  2    0.390332   -0.017205    0.606088    11.00000   -1.20000
AFIX   0
C20   1    0.289928    0.633945    0.446467    11.00000    0.01914    0.03097 =
         0.03685    0.00129    0.00336    0.00056
C19A  1    0.433821    0.238741    0.626225    11.00000    0.02383    0.03933 =
         0.04124    0.01685    0.00536    0.00473
C20A  1    0.458285    0.301595    0.554520    11.00000    0.02415    0.02900 =
         0.03882   -0.00131   -0.00808    0.00719
HKLF 4


REM  ADII61_a.res in Pna2(1)
REM wR2 = 0.1545, GooF = S = 1.144, Restrained GooF = 1.144 for all data
REM R1 = 0.0726 for 3387 Fo > 4sig(Fo) and 0.0981 for all 4352 data
REM 379 parameters refined using 1 restraints

END

WGHT      0.0605      2.2737

REM Highest difference peak  0.393,  deepest hole -0.248,  1-sigma level  0.066
Q1    1   0.2784  0.9160  0.5785  11.00000  0.05    0.39
Q2    1   0.3117  0.8190  0.6409  11.00000  0.05    0.31
Q3    1   0.4739  0.8857  0.6568  11.00000  0.05    0.28
Q4    1   0.5428  0.9445  0.5780  11.00000  0.05    0.27
Q5    1   0.2359  0.9427  0.5810  11.00000  0.05    0.26
Q6    1   0.4934 -0.0442  0.4274  11.00000  0.05    0.26
Q7    1   0.5804  0.6782  0.6394  11.00000  0.05    0.26
Q8    1   0.5292  0.2911  0.4078  11.00000  0.05    0.25
Q9    1   0.2939  0.4599  0.5932  11.00000  0.05    0.25
Q10   1   0.2278  0.7300  0.5927  11.00000  0.05    0.25
Q11   1   0.3118  0.9031  0.2760  11.00000  0.05    0.25
Q12   1   0.2377  0.0188  0.5745  11.00000  0.05    0.25
Q13   1   0.4574  0.0567  0.6653  11.00000  0.05    0.24
Q14   1   0.4947  0.9400  0.5513  11.00000  0.05    0.24
Q15   1   0.2185  0.5097  0.3151  11.00000  0.05    0.23
Q16   1   0.2667  0.7989  0.6177  11.00000  0.05    0.23
Q17   1   0.4404  0.2447  0.3643  11.00000  0.05    0.22
Q18   1   0.2509 -0.0361  0.4529  11.00000  0.05    0.21
Q19   1   0.5409  0.0918  0.5598  11.00000  0.05    0.21
Q20   1   0.2604  0.1465  0.5784  11.00000  0.05    0.21
;
_shelx_res_checksum                     23964

_shelx_hkl_file                         
;
   0   1   0   -2.40    3.20
   0   1   0    4.70    3.30
   0  -1   0   -6.20    5.10
   0  -1   0    1.00    2.20
   0  -1   0    1.70    3.50
   0   2   0 1425.46   44.30
   0  -2   0 1351.26   47.00
   0  -2   0 1335.47   46.10
   0   2   0 1396.46   47.40
   0   2   0 1377.56   46.10
   0  -2   0 1383.26   44.10
   0  -3   0  -10.80    6.30
   0   3   0  -15.40    6.60
   0  -3   0  -16.90    7.20
   0   3   0  -14.00    6.10
   0  -3   0  -12.80    5.30
   0   4   0    8.80    6.90
   0   4   0   11.70    8.60
   0  -4   0   -7.80    6.70
   0  -4   0   14.70    9.50
   0   5   0   20.70   11.50
   0  -5   0   15.10   11.20
   0   5   0    0.50    6.50
   0   5   0    8.10    8.90
   0   5   0    4.40    7.40
   0  -5   0    9.70   10.80
   0   6   0   24.00   10.80
   0   6   0    2.30   11.60
   0  -6   0    2.60   11.20
   0   6   0   -3.00    8.70
   0   6   0   -2.30   11.80
   0  -6   0   21.40   14.60
   0   7   0   19.40   13.90
   0   7   0   -8.00   13.70
   0   7   0   -8.40    8.60
   0  -7   0    3.20   11.70
   0   8   0   -9.70   11.10
   0  -8   0   12.80   16.00
   0   8   0   -1.80   15.60
   0  -1  -1  291.57   12.60
   0  -2   1    2.90    5.30
   0   2  -1   -2.10    5.60
   0  -2  -1   -5.70    5.60
   0   2   1    3.10    4.20
   0  -2   1   -1.90    6.30
   0  -2   1    1.80    5.10
   0   2   1    0.80    5.70
   0  -2  -1    2.00    6.10
   0   2  -1   -5.90    5.50
   0   2   1   -5.10    5.60
   0   2  -1   -7.40    4.60
   0   2   1    4.90    4.40
   0   3  -1   84.59   11.60
   0  -3  -1   72.19   13.40
   0   3  -1   81.29   13.40
   0  -3  -1   90.49   14.70
   0  -3   1   77.39   13.70
   0  -3   1   69.89   12.70
   0   3   1   69.79   13.20
   0   3   1   86.49   10.70
   0   3  -1   75.19   13.70
   0   3   1   96.79   14.60
   0   3   1   78.49   10.60
   0  -3   1   64.69   11.00
   0  -4   1   -3.40    7.50
   0   4   1    7.30    9.50
   0  -4  -1   11.50    9.40
   0  -4   1    1.10    6.50
   0   4  -1   -1.70    6.40
   0   4  -1   -0.30    8.60
   0   4  -1   -1.30    7.00
   0  -4   1   -3.20    5.80
   0  -4  -1    1.00    7.90
   0   4   1    3.00    6.80
   0   4   1    2.80    5.90
   0   4   1    5.00    6.70
   0  -5  -1  469.35   30.30
   0   5   1  431.76   30.00
   0  -5   1  422.86   29.20
   0  -5   1  423.76   29.30
   0   5  -1  467.55   26.30
   0  -5  -1  439.96   30.20
   0   5   1  446.66   24.50
   0   5   1  399.06   23.70
   0   5  -1  430.86   28.00
   0   5   1  424.96   27.90
   0   6  -1    7.60   10.00
   0   6   1   19.90   11.70
   0   6   1   21.30   11.10
   0   6   1   12.30    8.90
   0  -6   1   17.20   14.30
   0   6  -1   17.10   11.80
   0  -6  -1   -7.60   13.50
   0   6  -1    6.30   13.30
   0   6   1   13.90   12.60
   0   6  -1   20.40   14.70
   0  -6  -1   18.90   12.20
   0  -7  -1   37.40   16.50
   0   7   1    7.50   13.90
   0   7   1   10.90   15.20
   0   7  -1   16.50   10.40
   0   7   1   34.10   12.70
   0   7  -1   30.00   15.70
   0  -7   1   26.30   13.20
   0   7  -1   24.50   13.90
   0   8   1   13.50   11.00
   0   8  -1   -9.10   15.50
   0  -8   1   11.70   18.40
   0   8  -1   21.90   12.50
   0   8   1    7.80   16.70
   0  -8  -1  -18.30   14.50
   0   0   2   -4.90    2.20
   0   1   2    0.50    0.90
   0  -1  -2    2.50    2.80
   0   1   2    0.20    1.70
   0  -1  -2    6.40    4.90
   0   1  -2    1.40    4.20
   0   1  -2    4.30    4.50
   0  -1  -2    2.60    4.50
   0  -1   2   -0.30    4.10
   0   1  -2    6.80    5.50
   0  -1   2    2.40    5.20
   0   1   2    1.90    4.10
   0  -2  -2  357.56   18.40
   0   2   2  364.96   18.60
   0   2   2  355.16   14.70
   0   2   2  380.26   18.50
   0  -2   2  320.27   18.00
   0   2  -2  341.37   17.30
   0  -2   2  340.77   17.50
   0   2  -2  361.26   17.70
   0   2   2  350.96   14.60
   0   2  -2  354.46   18.50
   0   3   2   -2.30    7.70
   0   3  -2   11.00    9.90
   0  -3  -2    9.30    8.40
   0   3   2   -4.80    7.20
   0  -3   2    9.20    8.50
   0  -3   2   -4.00    7.90
   0   3   2   -2.20    5.50
   0   3   2    7.50    6.10
   0   3  -2   -8.80    6.70
   0  -3  -2   -4.40    8.00
   0   3  -2   -4.80    6.90
   0  -3   2   -2.30    7.10
   0  -4   2  109.09   15.60
   0   4   2  111.49   11.10
   0   4   2  101.79   11.60
   0   4  -2  125.89   13.30
   0   4  -2  140.39   19.40
   0  -4  -2  140.49   16.10
   0   4  -2  129.49   14.80
   0   4   2  142.39   19.40
   0  -4  -2  166.68   21.10
   0   4   2  136.49   14.80
   0  -4   2  122.99   14.50
   0  -4   2  134.29   18.60
   0   5  -2   12.80   12.30
   0   5   2    9.70    6.90
   0  -5   2    9.70   11.90
   0   5  -2   14.30   10.00
   0   5   2    4.10    7.70
   0  -5   2   11.80   10.30
   0  -5  -2   -7.70    8.80
   0  -5  -2   -3.40    9.50
   0   5  -2   10.70   12.00
   0   5   2   -2.80    9.10
   0   5   2   16.50   10.20
   0  -5   2   21.40   12.10
   0  -6  -2  159.98   26.30
   0   6   2  118.09   17.10
   0   6  -2  177.98   25.10
   0   6   2  144.09   24.00
   0  -6  -2  159.78   24.00
   0   6  -2  160.58   20.30
   0   6   2  146.69   18.40
   0   6   2  100.39   20.50
   0  -6   2  145.49   23.80
   0   7  -2   21.20   16.00
   0  -7  -2    7.70   11.90
   0   7  -2   14.30   15.70
   0   7   2   17.10   12.50
   0   7   2   -7.30   11.80
   0   7   2   -8.00    8.80
   0  -7   2   -2.90   11.40
   0   7  -2   24.00   12.70
   0   8   2   17.60   11.80
   0  -8  -2   -9.40   14.90
   0   8  -2   26.50   13.90
   0   8   2   23.80   16.80
   0  -8   2   -2.30   18.60
   0   8  -2    8.80   16.00
   0   0   3    2.60    3.30
   0   0  -3   10.10    3.40
   0   0   3    5.10    4.30
   0   0  -3    1.80    3.90
   0   0  -3    9.00    3.60
   0   0   3    1.50    3.10
   0  -1  -3 4965.80  141.09
   0  -1   3 5201.68  142.69
   0  -1   3 4878.41  140.29
   0   1   3 5061.49  141.09
   0   1  -3 4652.63  140.29
   0  -1  -3 5075.89  141.39
   0   1  -3 5242.38  142.59
   0  -1  -3 4794.12  138.09
   0   1  -3 4880.41  139.89
   0   2  -3   -1.70    6.30
   0  -2   3   -4.80    6.20
   0  -2  -3   -2.30    5.60
   0  -2   3   -5.40    5.80
   0  -2   3   -1.00    0.80
   0   2  -3   -1.30    6.10
   0   2   3   -0.40    3.70
   0  -2  -3   -1.20    5.80
   0   2   3   -1.90    5.20
   0  -2  -3   -7.20    3.30
   0   2  -3   -3.70    5.20
   0   2   3    6.30    6.20
   0   3   3  391.56   22.70
   0   3  -3  373.86   21.40
   0   3   3  388.16   17.90
   0   3   3  379.66   17.50
   0   3  -3  400.96   22.20
   0  -3  -3  392.46   22.90
   0  -3  -3  400.66   23.50
   0  -3   3  428.26   22.80
   0   3  -3  405.16   23.80
   0   3   3  416.36   23.80
   0  -3   3  354.96   22.20
   0  -4   3   -3.80    6.30
   0   4   3    2.40    6.00
   0   4   3    0.00    7.40
   0   4  -3   15.80   10.60
   0   4   3    6.70    8.80
   0  -4   3   13.30    9.20
   0   4  -3    7.20    7.30
   0  -4  -3    2.60    9.60
   0   4  -3    5.90    7.80
   0  -4  -3    4.00    9.00
   0  -4   3   -3.80    6.40
   0   4   3    1.20    6.10
   0  -5   3    5.80   10.40
   0  -5  -3    5.30   11.10
   0  -5  -3   22.00   11.60
   0   5   3   11.40   12.50
   0   5  -3    1.40   10.20
   0  -5   3   11.60    9.70
   0   5   3   22.40   11.10
   0  -5   3   -2.10   10.00
   0   5  -3   28.10   10.40
   0   5  -3    6.20   11.00
   0   5   3    7.60    8.00
   0   5   3    8.40    7.30
   0   6   3   -9.10   11.70
   0  -6  -3   -7.40    9.70
   0  -6  -3   36.40   19.30
   0   6   3   11.20   14.00
   0  -6   3    7.30   13.20
   0   6   3   -7.30    8.70
   0   6  -3   -1.10   13.00
   0   6   3   10.40    9.40
   0  -7   3   36.10   17.00
   0   7  -3   35.30   17.10
   0   7   3   49.10   12.50
   0   7  -3   77.99   21.20
   0   7   3   44.60   13.60
   0  -7  -3   29.50   15.40
   0   7  -3   42.60   12.80
   0   7   3   22.00   14.80
   0   8  -3   20.00   12.60
   0  -8   3  -13.40   16.60
   0   8   3   57.89   20.70
   0  -8  -3   15.30   17.00
   0   8   3   23.40   12.20
   0   8  -3   -8.10   15.00
   0   0  -4 3955.00  113.79
   0   0   4 4128.89  115.49
   0   0   4 3865.21  113.29
   0   0   4 3985.50  113.79
   0   0  -4 4008.50  114.09
   0   0  -4 4214.68  115.59
   0  -1  -4   -2.80    4.90
   0  -1  -4   10.90    4.20
   0   1   4    5.50    4.20
   0   1  -4   -6.80    5.50
   0  -1  -4   -6.00    5.00
   0  -1   4    6.50    5.00
   0   1   4   -1.90    4.80
   0   1  -4    4.00    4.70
   0  -1   4    2.10    4.50
   0   1  -4    2.50    4.40
   0  -1   4    3.60    6.40
   0  -2  -4   87.09   10.20
   0   2  -4   95.99   11.00
   0   2  -4   95.99   12.50
   0   2  -4   84.99    9.40
   0  -2   4  111.79   10.70
   0   2   4   84.39   10.10
   0  -2  -4  103.69   11.00
   0  -2  -4   91.79    7.20
   0   2   4   97.49    7.40
   0  -2   4  124.89   14.50
   0  -3   4    2.40    3.40
   0   3  -4   10.00    9.20
   0  -3   4    6.50    8.70
   0   3  -4    2.90    7.80
   0  -3   4    6.80    8.60
   0   3   4    6.20    8.60
   0   3  -4   -0.80    6.90
   0  -3  -4   -3.60    7.40
   0   3   4    0.70    8.50
   0   3   4   -3.70    5.00
   0  -4   4  138.69   18.60
   0   4  -4  108.39   16.20
   0  -4   4  129.59   14.60
   0   4   4  125.39   18.10
   0  -4  -4  121.39   18.30
   0  -4   4  110.89   16.80
   0   4   4  118.29   10.40
   0   4   4  111.09   10.80
   0   4  -4  108.89   15.30
   0   4  -4  105.79   18.20
   0   4   4  143.19   18.60
   0  -4  -4  133.09   19.70
   0  -5  -4   -4.80    9.80
   0  -5   4  -18.20    7.10
   0  -5   4  -15.20   10.10
   0  -5  -4  -18.20   10.40
   0   5  -4   -9.80    8.40
   0   5  -4    7.60   10.70
   0  -5   4   11.70    9.90
   0   5   4   11.40   11.00
   0   5   4   -4.60    6.60
   0   5   4    8.40    7.90
   0   5  -4   18.40   12.10
   0   5   4   18.30   12.80
   0   6  -4   72.79   18.20
   0   6   4   66.29   12.50
   0  -6   4   42.60   14.60
   0  -6  -4   39.50   14.10
   0   6   4   48.80   11.70
   0   6  -4   61.69   17.10
   0  -6  -4   53.79   17.80
   0   6   4   57.69   18.60
   0  -6   4   37.50   14.60
   0   6   4   60.39   17.30
   0  -7  -4   -3.50   14.10
   0  -7   4   17.10   16.50
   0   7   4   15.40   10.60
   0   7   4   18.00   13.80
   0   7   4   10.40   11.70
   0   7  -4   -1.90   16.10
   0  -8   4   -8.70   15.90
   0   8   4   34.70   16.20
   0   8  -4   27.60   14.70
   0   8  -4  -20.60   12.90
   0  -8  -4    1.50   16.60
   0   8   4   -4.50   12.10
   0   0   5    1.10    4.20
   0   0  -5   -0.40    4.40
   0   0  -5    6.70    4.60
   0   0  -5    0.50    5.10
   0   0   5    1.20    4.00
   0   0   5   -1.70    5.20
   0   1  -5  494.15   20.40
   0  -1  -5  516.75   21.30
   0  -1   5  527.05   20.00
   0   1  -5  498.25   19.80
   0   1   5  484.95   20.80
   0  -1  -5  519.85   19.60
   0  -1  -5  496.15   20.90
   0  -1   5  512.35   23.40
   0   1   5  510.35   19.70
   0  -1   5  536.35   20.70
   0   1  -5  529.95   23.20
   0  -2   5   -2.20    8.00
   0  -2  -5    3.60    6.70
   0   2   5    3.30    3.00
   0  -2   5    4.40    6.30
   0   2   5    1.60    6.70
   0  -2  -5    1.00    6.80
   0   2  -5   -2.70    5.10
   0   2  -5    0.10    7.40
   0  -2  -5   -1.70    4.00
   0   2  -5    4.90    6.50
   0   2   5    0.80    4.30
   0  -3  -5   59.59   13.10
   0   3  -5   61.19   13.00
   0   3  -5   56.59   11.80
   0   3   5   66.99    8.50
   0  -3   5   81.29   14.20
   0   3   5   92.59   14.20
   0   3  -5   52.29   10.80
   0  -3  -5   45.40    7.10
   0  -3   5   76.69   13.20
   0   3   5   62.29   12.00
   0  -3  -5   79.69   14.00
   0  -4   5    2.80    7.40
   0   4   5    2.80    7.80
   0   4   5   -2.40    8.00
   0   4  -5    9.30    7.70
   0  -4   5    8.30    8.50
   0   4  -5    2.70    7.30
   0   4  -5    6.50    8.60
   0  -4  -5   -1.30    9.50
   0  -4   5   -6.50    6.90
   0   4   5    0.10    5.50
   0   4   5   -3.80    5.60
   0  -4  -5    6.90    8.40
   0   5   5  171.98   19.60
   0  -5  -5  200.38   26.90
   0   5  -5  183.88   21.80
   0   5  -5  184.78   18.70
   0  -5   5  183.28   18.90
   0   5   5  150.58   13.70
   0   5   5  185.78   20.60
   0   5  -5  197.88   20.10
   0  -5   5  162.48   19.30
   0   5   5  203.78   15.10
   0  -5  -5  196.28   25.50
   0   6   5   -1.80    8.20
   0   6   5   10.20    9.50
   0  -6   5   13.20   12.60
   0   6  -5   12.30   13.10
   0   6  -5  -10.20    9.80
   0   6   5    0.10   12.70
   0  -6  -5   21.90   12.30
   0  -6   5    7.60   11.50
   0  -6  -5   13.70   17.30
   0   7   5   30.20   12.90
   0   7   5   21.20   10.40
   0  -7  -5   -2.90   13.60
   0   7  -5   11.40   14.20
   0  -7   5   14.70   14.90
   0   7   5   27.60   16.70
   0   8   5   33.70   20.10
   0   8   5   18.50   12.30
   0   8  -5   18.20   17.70
   0   8  -5   20.10   12.40
   0  -8  -5   12.50   16.30
   0  -8   5   -4.60   15.40
   0   0   6 2850.41   85.09
   0   0  -6 3057.09   88.29
   0   0  -6 2850.61   85.89
   0   0   6 2906.11   85.59
   0   0  -6 2766.22   85.89
   0   0   6 3031.60   88.49
   0   1   6    4.10    5.20
   0   1  -6    1.50    6.60
   0  -1  -6    6.40    5.40
   0  -1   6   -2.40    6.40
   0  -1   6   12.00    5.50
   0   1  -6   -2.00    4.90
   0  -1  -6    6.60    5.40
   0   1   6    5.70    5.20
   0  -1  -6    5.70    4.70
   0  -1   6    3.70    4.20
   0   1  -6    0.90    4.50
   0   2  -6   27.60    9.80
   0   2   6   16.00    8.10
   0  -2   6   16.20    7.70
   0  -2   6   32.60   10.90
   0   2   6   24.50    6.40
   0   2  -6   28.00    7.50
   0  -2   6   27.80    8.50
   0   2  -6   26.90    9.00
   0  -2  -6   29.60    6.80
   0  -2  -6   22.30    8.70
   0  -2  -6   23.70    9.20
   0   3  -6   11.30    8.00
   0  -3  -6    7.00    4.80
   0   3   6   -2.60    6.50
   0   3  -6    2.40    7.30
   0  -3   6    6.10    8.00
   0  -3  -6    3.30    7.70
   0   3  -6   -0.50    6.40
   0   3   6    6.40    5.30
   0   3   6    2.30    6.50
   0  -3  -6   10.50    7.20
   0  -3   6    7.00    9.70
   0  -4   6   40.20   13.00
   0   4  -6   27.20   11.60
   0   4  -6   24.30    9.80
   0   4   6   16.40    9.60
   0   4   6   14.60    6.60
   0   4   6   24.10   11.30
   0   4  -6   12.40    8.20
   0  -4  -6   16.50   10.90
   0  -4  -6   16.50   10.50
   0  -4   6    7.70    8.30
   0   4   6   11.80    6.40
   0   5   6   11.90   12.70
   0  -5   6   18.50   11.30
   0  -5  -6   23.10   10.90
   0   5   6    6.90    7.00
   0   5   6    0.50    6.50
   0   5  -6   12.80   12.50
   0   5   6   15.60   11.90
   0  -5  -6   20.30   12.10
   0   5  -6   12.40    9.40
   0  -5   6   -2.40    9.90
   0  -6   6   60.89   16.50
   0   6  -6   30.30   14.70
   0   6   6   44.50   16.80
   0   6   6   39.50   10.40
   0   6  -6   59.79   19.00
   0  -6  -6   18.90   15.60
   0   6   6   33.60    9.10
   0  -6  -6   41.30   16.00
   0  -6   6   44.30   15.80
   0   7  -6  -18.00   13.70
   0  -7  -6   16.70   14.20
   0  -7   6    1.40   12.00
   0   7   6   14.80   10.20
   0   7   6    1.30   16.40
   0  -7   6    3.50   15.20
   0   7   6   19.80   11.70
   0   8   6  -11.10   17.20
   0   8   6  -19.30   11.20
   0  -8   6   -2.60   21.10
   0   8  -6   18.60   15.50
   0   8  -6   10.10   12.20
   0  -8  -6   -2.40   16.50
   0   0  -7   -1.70    5.40
   0   0  -7    0.10    4.50
   0   0   7    0.80    4.60
   0   0  -7   13.80    6.60
   0   0   7   -1.00    4.70
   0   0   7    0.90    6.40
   0   1  -7  237.98   13.70
   0   1   7  235.58   14.40
   0   1  -7  235.48   16.80
   0  -1  -7  231.58   14.70
   0  -1   7  222.28   17.00
   0  -1  -7  213.38   14.10
   0   1   7  231.78   14.30
   0  -1   7  243.88   13.40
   0   1   7  235.38   14.30
   0   1  -7  229.68   14.30
   0  -1   7  247.28   14.20
   0  -1  -7  255.27   14.30
   0   2  -7    4.50    6.50
   0   2   7   -1.20    6.70
   0   2   7   -4.00    4.90
   0  -2   7    6.80    7.10
   0  -2  -7    2.60    7.90
   0  -2   7   -9.40    8.40
   0   2  -7    0.20    8.50
   0   2  -7   -1.70    6.70
   0  -2   7   -3.10    5.50
   0   2   7    2.50    3.40
   0  -2  -7    1.90    6.90
   0  -2  -7   15.30    6.00
   0  -3  -7  200.08   11.80
   0   3  -7  194.78   15.40
   0   3   7  234.78   17.70
   0  -3  -7  221.78   18.00
   0   3   7  207.48   12.60
   0   3   7  193.18   16.00
   0   3  -7  169.88   16.80
   0  -3   7  187.08   16.00
   0   3  -7  196.48   17.10
   0  -3   7  201.48   19.00
   0  -3   7  188.08   18.40
   0  -3  -7  182.78   16.60
   0  -4   7  -14.00    8.20
   0   4  -7    0.20    7.80
   0  -4  -7    0.60    8.70
   0   4  -7   -5.30    8.90
   0   4   7    6.30    5.50
   0  -4   7   -0.70    8.40
   0   4  -7    4.50    7.80
   0   4   7   10.90    8.80
   0   4   7    0.30    9.10
   0   5   7  193.28   14.20
   0   5   7  197.98   21.60
   0   5   7  170.18   20.70
   0   5   7  206.38   14.90
   0  -5  -7  194.88   22.30
   0   5  -7  188.48   19.40
   0   5  -7  210.68   23.20
   0  -5   7  195.98   26.00
   0  -5  -7  218.68   22.20
   0   6  -7   11.40   12.30
   0   6   7   10.50    8.10
   0  -6  -7   28.60   16.60
   0   6   7   23.80   14.20
   0  -6   7    6.40   10.50
   0   6  -7   15.40   13.40
   0  -6   7    2.40   12.80
   0   6   7   -3.10    8.00
   0  -6  -7    0.50   10.90
   0   7   7   27.30   11.10
   0   7  -7   -4.60   13.50
   0   7   7   16.00   16.70
   0  -7  -7   22.80   15.40
   0  -7   7   -2.90   11.30
   0   7  -7   41.70   19.40
   0   7   7   26.50   10.20
   0  -7   7   66.79   19.10
   0  -8   7   -3.40   20.50
   0   8   7   -1.00   19.50
   0  -8  -7   22.50   18.60
   0   0   8   23.20    7.10
   0   0  -8   15.90    6.80
   0   0  -8   16.50    6.80
   0   0   8   31.30    7.00
   0   0  -8   18.70    8.30
   0   0   8   29.20    9.30
   0   1  -8    4.30    5.40
   0  -1  -8   10.40    6.20
   0   1  -8    3.40    8.70
   0  -1   8   -0.60    5.60
   0   1   8    1.40    5.70
   0  -1  -8    1.80    6.70
   0   1   8   -3.20    6.10
   0   1  -8    3.10    6.90
   0   1   8   -5.10    6.60
   0  -1  -8    0.60    6.20
   0  -1   8    6.10    5.60
   0  -1   8   -7.00    7.60
   0  -2   8  508.15   23.30
   0   2  -8  529.65   27.60
   0  -2  -8  493.65   25.40
   0  -2   8  495.65   28.20
   0   2  -8  518.75   23.90
   0  -2   8  498.95   24.00
   0   2   8  467.35   21.80
   0  -2  -8  480.05   25.10
   0   2  -8  472.05   24.30
   0   2   8  494.55   24.60
   0  -2  -8  467.75   21.20
   0   3  -8    3.70    6.70
   0   3  -8    4.60    7.60
   0  -3   8   -0.20    6.00
   0  -3  -8   -0.50    6.10
   0  -3  -8    8.90    8.10
   0   3   8   -3.10    5.40
   0  -3  -8    7.70    4.50
   0  -3   8    3.50    7.60
   0   3   8   -0.60    5.20
   0   3  -8   19.20   10.20
   0   3   8   -0.70    7.30
   0  -3   8    2.50    8.30
   0   4   8  114.19   18.00
   0   4  -8   66.19   14.40
   0  -4  -8  107.49   18.40
   0   4   8  108.59   17.30
   0   4   8   98.79   10.50
   0  -4   8  102.09   19.00
   0   4  -8  107.39   16.40
   0   4  -8   88.09   16.30
   0  -4  -8  116.39   19.30
   0  -4   8  113.89   19.50
   0  -4  -8   88.79    8.80
   0  -5   8  -11.80   10.30
   0   5  -8   -8.30   10.40
   0   5  -8   24.90   11.20
   0   5   8    4.70    6.60
   0   5   8   -7.80    6.10
   0  -5  -8    0.60   10.50
   0   5   8   -0.80   11.80
   0  -5   8    1.60    8.60
   0  -5  -8    2.10   10.70
   0  -6   8   40.20   17.30
   0   6   8   43.30   10.30
   0   6  -8   73.39   20.60
   0   6  -8   81.99   17.00
   0   6   8   56.99   18.00
   0  -6  -8  117.19   22.80
   0   6   8   62.99   11.50
   0   7  -8    0.70   14.00
   0  -7   8   34.50   16.10
   0   7   8    1.30    9.80
   0   7   8  -11.50   12.30
   0   7  -8   14.80   13.10
   0  -7  -8  -13.60   19.70
   0  -7  -8    8.60   14.10
   0  -7   8    8.00   14.10
   0   8   8   -3.30   20.20
   0  -8  -8   -3.10   16.60
   0   8   8  -20.50   11.50
   0   0   9    5.40    5.30
   0   0  -9    1.90    6.30
   0   0   9    4.50    7.60
   0   0   9   -7.70    4.70
   0   0  -9    1.90    6.10
   0   0  -9   -0.90    6.10
   0   1   9  482.35   23.20
   0   1   9  508.15   24.50
   0  -1   9  510.25   22.10
   0  -1  -9  474.15   24.00
   0   1   9  479.05   23.10
   0   1  -9  480.95   22.60
   0  -1   9  518.35   27.60
   0  -1  -9  508.95   23.50
   0  -1  -9  489.15   23.70
   0  -1   9  499.05   22.90
   0   1  -9  494.25   26.50
   0   1  -9  478.45   23.70
   0  -2  -9    6.60    6.00
   0   2  -9    3.80    6.60
   0   2  -9   14.00    8.40
   0  -2   9    5.80    6.10
   0   2  -9   -4.50    5.70
   0  -2   9   -0.80    5.80
   0  -2   9   -1.30    8.10
   0   2   9    3.90    6.40
   0  -2  -9    7.90    6.90
   0   2   9    0.10    5.20
   0  -2  -9   -0.30    6.50
   0  -3  -9   83.59    8.90
   0  -3   9  126.69   16.10
   0  -3  -9  114.39   17.00
   0   3  -9  115.69   16.90
   0  -3  -9  102.59   16.90
   0  -3   9   96.89   14.20
   0   3  -9  105.69   16.10
   0   3   9  108.69   15.50
   0  -3   9  111.59   18.80
   0   3   9  110.79   10.90
   0   3  -9  102.59   14.80
   0  -4  -9   11.30    5.70
   0   4  -9   -3.80    6.10
   0   4   9   -2.60    8.40
   0   4   9   22.90   10.80
   0  -4  -9    0.00    9.70
   0  -4  -9   19.90   11.80
   0  -4   9   17.50   11.90
   0   4   9   -3.10    5.70
   0   4  -9   -8.80    8.30
   0  -4   9    6.60    8.20
   0   5   9    2.20    6.30
   0  -5   9   -0.20   11.00
   0   5   9   14.20   12.70
   0   5  -9    0.60    9.60
   0   5  -9    6.50   11.90
   0  -5  -9   11.30   11.40
   0   5   9    3.60    7.10
   0  -5  -9  -19.00   11.10
   0  -6  -9    5.60   12.30
   0   6   9   -2.10    7.30
   0  -6  -9   24.20   14.90
   0   6   9   14.80   13.90
   0   6   9    6.40    8.80
   0  -6   9  -10.10   12.10
   0   6  -9   19.70   15.40
   0   6  -9   -9.10    9.40
   0   7   9   -3.90   11.20
   0   7   9   10.10    8.30
   0   7   9   31.80   16.20
   0  -7   9   -9.00   13.30
   0   7  -9    9.60   15.00
   0  -7  -9  -11.10   18.90
   0  -7   9    1.40   12.30
   0  -7  -9   -1.20   13.30
   0   7  -9   15.50   17.00
   0  -8   9    9.70   17.40
   0   8   9  -29.40   19.60
   0  -8  -9  -21.30   15.90
   0   0  10   61.99   12.50
   0   0  10   37.30    8.30
   0   0 -10   58.99   10.90
   0   0 -10   39.40    9.30
   0   0  10   45.10    8.40
   0   0 -10   44.00    9.50
   0  -1 -10    0.80    5.60
   0   1 -10    5.30    7.00
   0  -1  10    7.30    5.50
   0   1  10    8.90    6.60
   0  -1 -10   16.30    6.90
   0  -1 -10    0.90    7.20
   0  -1  10    8.80    8.70
   0   1  10   13.20    6.60
   0   1 -10    6.00    8.30
   0   1  10   -3.30    7.00
   0  -1  10    8.70    6.10
   0   1 -10   -0.50    6.00
   0   2 -10  252.77   20.20
   0  -2  10  272.97   17.60
   0   2  10  280.47   18.40
   0   2 -10  275.07   18.80
   0  -2  10  241.18   21.40
   0   2  10  290.87   18.90
   0   2  10  292.37   17.80
   0  -2  10  252.77   16.30
   0   2 -10  280.77   17.60
   0  -2 -10  241.78   18.40
   0  -2 -10  294.87   17.20
   0  -2 -10  259.57   19.00
   0  -3 -10    0.90    8.50
   0  -3 -10   -5.50    7.50
   0   3  10    9.80    7.70
   0   3  10   -2.00    2.90
   0  -3 -10    1.40    5.20
   0  -3  10  -12.30    5.80
   0   3 -10    2.20    7.60
   0   3 -10    0.20    6.60
   0  -3  10    2.80   10.30
   0   3  10    4.20    6.60
   0   3 -10   -1.20    8.40
   0  -3  10    4.30    6.70
   0   4  10  126.99   19.30
   0  -4  10   99.49   20.70
   0  -4 -10   80.09    9.40
   0   4 -10   89.09   15.50
   0   4 -10  124.19   20.80
   0  -4  10   93.69   15.80
   0  -4 -10   90.09   18.20
   0  -4 -10  146.39   21.50
   0   4  10  111.49   11.40
   0  -5 -10    9.40   11.60
   0   5  10    5.80   10.80
   0  -5  10    8.00   13.60
   0   5 -10    4.50   12.30
   0   5 -10    1.70    9.20
   0   5  10    8.10    7.00
   0   5  10    4.40    6.40
   0  -5  10   20.40   11.20
   0  -6 -10   79.89   19.60
   0  -6  10  117.19   23.40
   0   6  10   73.59   21.10
   0   6 -10   70.09   20.80
   0  -6  10   55.49   18.70
   0   6  10   50.29   10.30
   0   6  10   69.09   10.60
   0   6 -10   80.99   18.40
   0  -7  10   22.10   15.30
   0   7 -10   10.80   15.60
   0   7  10  -12.10   10.10
   0  -7 -10  -11.20   19.60
   0  -7 -10   25.00   17.80
   0   7  10   -9.20    7.50
   0   7 -10    8.30   13.90
   0   7  10   -0.80   15.00
   0  -8 -10   15.20   18.70
   0  -8  10  -13.70   18.20
   0   8  10  -44.20   25.00
   0   8 -10  -21.30   17.30
   0   0  11    5.30    5.40
   0   0  11   -3.30    4.80
   0   0 -11    4.30    6.50
   0   0 -11   19.70    8.40
   0   0  11    4.20    9.30
   0   0 -11   13.80    7.20
   0  -1  11  187.78   18.10
   0  -1 -11  171.88   14.50
   0  -1  11  169.08   12.30
   0   1 -11  153.68   14.30
   0   1  11  155.68   13.10
   0  -1 -11  171.38   14.00
   0  -1 -11  165.48   15.20
   0   1 -11  166.98   16.00
   0   1  11  153.68   14.20
   0   1  11  151.98   13.10
   0  -1  11  150.98   12.70
   0   1 -11  138.09   13.20
   0  -2 -11    0.80    7.40
   0   2  11    7.50    7.00
   0   2 -11    3.10    6.40
   0   2  11    1.70    6.40
   0   2 -11    5.40    7.60
   0  -2  11   -4.30    5.80
   0   2 -11    4.70    7.20
   0   2  11    4.90    7.70
   0  -2  11    6.00    9.90
   0  -2 -11   -4.00    6.00
   0  -2  11   -4.30    5.80
   0  -2 -11   12.80    7.70
   0  -3  11   18.90    8.10
   0  -3 -11   18.20   10.10
   0   3 -11   35.00   11.10
   0   3 -11   17.00   10.00
   0   3  11   36.80   14.30
   0  -3 -11   25.60    7.60
   0  -3  11   29.40   12.70
   0   3  11   15.50    7.70
   0  -3 -11   34.50   12.30
   0  -4  11   12.60   11.40
   0  -4 -11    3.60    6.10
   0  -4  11   -2.20    7.90
   0  -4 -11    6.80   11.50
   0   4 -11   -1.80    7.90
   0  -4 -11    4.50   10.30
   0   4  11   -1.10    6.90
   0   4 -11   -2.90   10.10
   0   4  11    7.60    9.60
   0   5  11   33.70   16.10
   0  -5  11   36.90   12.80
   0   5 -11   33.70   15.70
   0   5  11   39.00    9.80
   0  -5  11   33.80   16.90
   0  -5 -11   60.09   18.00
   0   5 -11   41.80   12.90
   0   6  11   -6.70    7.50
   0  -6  11   20.90   15.30
   0  -6 -11    4.40   17.70
   0  -6  11   -6.80   12.10
   0   6 -11    2.20   15.20
   0   6  11   12.30   14.50
   0   6 -11    3.80   12.80
   0   6  11    0.80    7.30
   0  -6 -11   19.50   13.30
   0   7  11   12.60   16.10
   0  -7  11   11.30   15.60
   0   7 -11   13.30   17.00
   0  -7  11    8.00   19.80
   0  -7 -11   11.40   13.50
   0   7  11    9.50    9.60
   0   7  11    0.30    7.30
   0   0 -12  483.85   26.50
   0   0 -12  507.05   28.10
   0   0 -12  521.25   26.40
   0   0  12  546.55   25.00
   0   0  12  496.45   23.70
   0   0  12  523.45   29.30
   0  -1 -12   -0.70    7.30
   0   1 -12    5.50    7.80
   0  -1  12    5.20    6.00
   0  -1 -12    6.40    8.00
   0   1  12   13.40    6.90
   0   1 -12   -4.60    5.10
   0   1 -12    0.00    8.00
   0   1  12   15.80    9.90
   0  -1 -12    2.90    6.90
   0  -1  12   30.40   11.90
   0  -1  12    8.90    6.40
   0   1  12    2.50    6.30
   0   2  12   63.59   11.30
   0   2  12   77.39   12.30
   0   2 -12   87.89   16.20
   0   2 -12   64.29   13.40
   0   2 -12   61.89   12.00
   0  -2 -12   57.39   11.50
   0  -2  12   57.69   14.00
   0   2  12   78.19   13.10
   0  -2 -12   68.79   13.90
   0  -2  12   76.09   13.00
   0  -2  12   67.99   11.00
   0  -2 -12   89.19   15.90
   0  -3  12   -5.60   11.00
   0  -3 -12    9.60    9.30
   0   3 -12    6.50    7.20
   0   3  12   -4.80    6.90
   0  -3  12    3.20    7.80
   0  -3 -12   19.40   11.10
   0  -3 -12    4.10    7.30
   0   3  12    7.60   14.30
   0   3 -12   -1.20    9.10
   0  -4 -12  149.19   22.90
   0  -4  12  133.39   24.40
   0  -4 -12  108.19   11.30
   0  -4  12  144.89   19.80
   0   4  12  143.69   13.70
   0   4 -12  131.59   18.80
   0   4 -12  143.19   23.30
   0  -4 -12  127.79   22.50
   0   5 -12   19.80   12.40
   0  -5  12   11.50   13.60
   0   5  12   15.80   12.00
   0  -5  12    4.50   10.90
   0  -5 -12    0.00   11.10
   0   5  12   20.10    8.50
   0   5 -12   -4.40    9.00
   0   6 -12   16.50   16.30
   0   6  12   14.00    8.20
   0   6 -12   23.40   14.20
   0  -6 -12   10.60   12.60
   0  -6  12    7.70   13.90
   0   6  12   18.50    8.40
   0  -6  12   10.80   13.80
   0  -6 -12   17.00   17.60
   0   6  12   -2.00   13.60
   0   7 -12    6.80   17.30
   0  -7  12   -6.50   15.20
   0   7  12    9.70   17.90
   0   7  12  -14.40    6.30
   0  -7 -12    0.00   15.90
   0   0 -13    7.70    8.70
   0   0  13   13.50    6.50
   0   0 -13   16.30    7.80
   0   0  13    5.30    9.10
   0   0 -13   -1.90    7.20
   0   0  13   12.20    6.10
   0   1  13  467.95   29.90
   0   1 -13  455.15   26.00
   0  -1  13  452.05   29.60
   0   1  13  442.66   26.70
   0  -1 -13  436.36   25.00
   0  -1  13  452.45   22.20
   0   1 -13  414.06   24.40
   0   1  13  415.66   22.90
   0   1 -13  401.56   26.50
   0  -1 -13  436.06   26.40
   0  -1  13  490.45   33.60
   0  -1 -13  446.26   25.50
   0  -2  13    0.50    9.70
   0  -2 -13    8.90    9.40
   0   2 -13   -5.30    7.30
   0   2  13    5.90    7.80
   0  -2 -13    8.50    7.70
   0   2  13    4.10    7.00
   0  -2 -13    5.40    8.90
   0   2 -13    9.20    8.80
   0  -2  13   -0.10    5.80
   0  -3  13  120.29   16.50
   0  -3 -13  157.58   21.60
   0   3  13  130.59   14.10
   0  -3 -13  113.19   14.70
   0  -3  13  165.38   25.20
   0   3 -13  125.69   18.40
   0  -3 -13  139.79   21.70
   0   3  13  137.59   19.30
   0   3 -13  171.08   22.30
   0  -4  13    7.30    9.20
   0  -4 -13    9.00    6.40
   0   4 -13    8.70   11.40
   0   4 -13    4.40    9.10
   0  -4  13  -11.10   12.70
   0  -4 -13   -4.00   11.60
   0  -4 -13   21.90   10.80
   0   4  13    7.30    8.50
   0   5 -13   63.29   20.20
   0   5  13   64.29   11.70
   0  -5 -13   82.49   20.20
   0   5  13   62.99   16.90
   0   5 -13   65.09   14.90
   0  -5  13   49.70   17.30
   0  -5 -13   64.29    8.80
   0  -5  13   41.10   14.50
   0   6  13   22.70   16.10
   0   6  13   -8.70    6.90
   0   6 -13    4.90   14.20
   0  -6 -13    1.40   12.20
   0  -6 -13    8.30   18.10
   0  -6  13   22.20   17.10
   0   6 -13    1.60   13.00
   0  -6  13  -16.30   12.90
   0   6  13    2.80    8.20
   0   7 -13    7.00   17.40
   0  -7  13   -5.90   17.80
   0   7  13   42.80   24.00
   0  -7 -13   22.60   15.60
   0   0 -14  136.99   18.60
   0   0 -14  148.89   18.60
   0   0 -14  151.68   16.70
   0   0  14  154.78   21.50
   0   0  14  139.09   12.70
   0  -1  14   13.70   11.10
   0   1  14    7.90    9.40
   0   1 -14    2.30    7.90
   0  -1 -14   12.00    8.80
   0   1  14   -0.40    6.60
   0  -1 -14    1.50    8.70
   0  -1 -14    6.30    8.50
   0   1 -14   13.30    8.90
   0  -1  14    1.50    5.70
   0   2  14   53.49   12.00
   0  -2 -14   65.29   13.10
   0  -2  14   61.59   17.10
   0  -2 -14   46.30   13.40
   0   2 -14   60.29   14.00
   0  -2  14   59.19   11.70
   0   2 -14   61.29   13.50
   0   2  14   61.69   13.50
   0  -2 -14   68.69   15.40
   0   3 -14    2.40    7.90
   0   3  14  -13.50    8.10
   0  -3 -14   -3.90    8.80
   0  -3  14   -6.20    8.90
   0   3 -14   10.40   11.60
   0  -3  14    6.50    8.00
   0  -3 -14   -9.50    8.00
   0   3  14   12.60    8.90
   0  -3 -14   -0.70    8.80
   0  -4 -14  100.79   19.80
   0  -4 -14  109.09   12.10
   0  -4 -14  119.49   22.70
   0   4  14  132.59   16.50
   0   4 -14  103.59   17.90
   0  -4  14  122.59   25.80
   0   4 -14  121.89   22.00
   0   4  14   80.69   25.30
   0  -4  14   99.79   16.80
   0  -5  14   -4.10   12.70
   0  -5  14    4.30   11.00
   0   5  14   17.30    8.60
   0  -5 -14   18.00    7.10
   0   5  14    2.90    9.30
   0  -5 -14   12.50   14.40
   0  -5 -14    6.70   11.70
   0   5 -14  -11.00    8.90
   0   5 -14   15.30   12.30
   0   6  14   33.40    9.40
   0   6  14   16.60   10.40
   0  -6  14   22.50   15.70
   0  -6 -14   69.79   23.20
   0   6 -14   47.60   18.50
   0  -6 -14   29.80   15.40
   0  -6  14   50.19   20.00
   0   6 -14   76.19   19.10
   0   6  14   38.80   16.30
   0  -7  14   16.30   20.70
   0  -7 -14   -9.20   13.70
   0   7 -14   -7.50   18.10
   0   0 -15    2.30   10.00
   0   0  15   -6.70   11.10
   0   0  15   -3.80    5.80
   0   0 -15    6.90    7.90
   0   0 -15    6.20   11.00
   0  -1 -15  398.76   27.00
   0   1 -15  358.86   25.60
   0  -1 -15  345.37   24.60
   0   1  15  406.56   28.10
   0   1  15  353.06   22.40
   0  -1  15  367.46   28.50
   0  -1 -15  380.56   25.50
   0   1 -15  385.36   25.20
   0  -1  15  345.27   20.80
   0  -2 -15   10.00   10.20
   0   2 -15    2.60    8.00
   0   2  15   14.10   11.30
   0   2  15    6.10    8.40
   0   2 -15   18.30   11.00
   0  -2 -15    1.90    9.20
   0  -2 -15   25.40   11.10
   0  -2  15    0.90    7.60
   0  -2  15   20.60   14.40
   0   3 -15   17.10   11.50
   0   3  15   23.70   10.50
   0  -3  15    3.30   13.50
   0  -3 -15   11.50    9.70
   0  -3 -15   -1.10    9.30
   0  -3 -15   20.30   11.80
   0   3  15   -4.90    8.50
   0  -3  15   18.70    9.40
   0   3 -15   20.60   11.30
   0   4 -15  -11.40   10.80
   0  -4 -15   -2.40   12.40
   0   4  15   -4.00   10.20
   0   4 -15   -0.60    9.50
   0   4  15    2.40    9.20
   0  -4 -15    3.10   10.70
   0  -4 -15   13.10    7.70
   0  -4  15   20.90   16.70
   0  -4  15    8.30   10.50
   0  -5 -15   23.60    8.50
   0   5  15    4.00    8.60
   0  -5  15   18.80   15.90
   0  -5 -15   73.19   20.90
   0  -5  15  -10.80   11.30
   0   5 -15   -4.70   11.10
   0  -5 -15   19.60   15.20
   0  -6  15  -25.20   22.00
   0   6 -15   21.20   16.10
   0   6  15    5.20   20.90
   0   6  15  -26.30   10.80
   0  -6 -15    1.10   12.30
   0  -6  15   22.70   18.80
   0   6 -15   20.50   17.10
   0   6  15  -11.30    7.80
   0   0  16  111.99   12.60
   0   0  16   94.59   20.10
   0   0 -16  132.59   19.10
   0   0 -16  122.09   19.10
   0   1 -16   -3.20    9.00
   0  -1  16   -0.40    6.60
   0   1 -16   -1.30    7.30
   0   1  16    7.30    7.00
   0  -1  16    1.70   12.70
   0  -1 -16   14.50   11.30
   0   1  16    4.60   10.50
   0  -1 -16   -0.50    9.90
   0  -1 -16   -2.10    9.90
   0  -2  16   40.30   10.70
   0  -2 -16   66.89   15.70
   0  -2 -16   24.90   11.10
   0   2 -16   70.09   16.20
   0   2  16   54.09   15.30
   0   2  16   58.69   12.40
   0  -2 -16   62.29   16.10
   0   2 -16   48.60   12.90
   0  -2  16   51.19   17.40
   0  -3  16    7.50    8.90
   0   3  16    1.00    8.90
   0  -3 -16   19.90   13.00
   0   3  16   10.20   10.80
   0  -3 -16    7.00    8.90
   0  -3  16   -1.80   12.70
   0  -3 -16   16.30   11.10
   0   3 -16   -0.50    9.00
   0   3 -16   28.40   13.00
   0   4 -16   16.30   11.10
   0  -4  16    2.80   15.10
   0  -4 -16   12.40    9.60
   0   4  16    6.10    9.40
   0   4  16    7.40   10.20
   0  -4 -16   19.70   13.90
   0  -4  16   19.90   11.60
   0  -4 -16   37.90   15.20
   0   4 -16   16.60   11.70
   0   5  16    5.40    9.90
   0  -5 -16   12.60   12.80
   0  -5 -16   10.30   15.50
   0  -5  16  -14.50   12.10
   0  -5 -16   25.90    9.10
   0  -5  16    6.20   13.80
   0   5 -16    4.90   12.60
   0   5 -16    4.30   11.80
   0   5  16  -20.80   13.40
   0  -6 -16   11.90   16.20
   0   6 -16    5.30   17.30
   0   6  16    6.60   10.10
   0  -6  16   40.30   18.20
   0   0 -17    3.00   10.00
   0   0  17   21.60    8.70
   0   0  17    3.40   11.70
   0   0 -17   17.40    9.70
   0   1  17    7.10   12.10
   0  -1  17   14.60    7.80
   0  -1 -17    4.60    9.60
   0   1 -17    5.10   10.10
   0  -1  17    4.80   12.20
   0   1  17   16.70    8.00
   0   1 -17    7.50   10.20
   0   2 -17   20.10   11.20
   0  -2 -17    5.40   11.40
   0  -2  17    5.40   14.10
   0  -2 -17   21.60   12.60
   0   2 -17    4.00    8.90
   0   2  17   15.50    9.80
   0   2  17   11.30   10.40
   0  -2  17    2.30    7.50
   0  -2 -17   13.90   10.40
   0   3 -17    8.10   10.50
   0  -3 -17    7.40   13.30
   0  -3 -17   12.40   12.50
   0  -3  17   18.00   10.30
   0   3  17   -5.60    9.80
   0  -3 -17  -21.80   10.10
   0   3 -17   24.20   13.10
   0   3  17    9.40   11.70
   0  -3  17    0.30   13.40
   0   4  17   10.40   11.90
   0   4 -17   12.30   14.10
   0   4  17    3.10   10.80
   0  -4 -17  -10.50   11.90
   0  -4  17    9.80   11.60
   0  -4  17    6.90   14.70
   0  -4 -17   26.70   10.20
   0   4 -17   -8.90   10.40
   0  -4 -17   45.30   14.20
   0  -5  17   28.70   18.80
   0  -5 -17   11.30   16.60
   0   5 -17    8.20   12.80
   0   5  17   14.20   17.90
   0  -5  17   31.80   18.40
   0   5 -17    3.90   14.30
   0  -5 -17   42.20   17.40
   0   5  17    7.20   12.30
   0  -6 -17   24.20   17.70
   0   6 -17   -8.50   19.70
   0  -6  17   18.70   16.80
   0   0  18   35.00   10.40
   0   0  18   12.60   14.30
   0   0 -18   30.70   12.10
   0   0 -18   30.50   11.10
   0   1  18    6.30    8.40
   0  -1 -18   -6.70    7.60
   0  -1  18    8.10   12.70
   0   1 -18    3.40    9.10
   0  -1  18   -5.20    7.90
   0   1  18   12.10   11.80
   0   1 -18   15.00   11.40
   0  -1 -18    6.20   12.00
   0  -2 -18    1.30    9.50
   0   2 -18    4.70   10.60
   0  -2  18   -3.00   12.70
   0   2 -18   19.50   12.40
   0  -2 -18   -3.10   11.80
   0   2  18   15.10   12.00
   0  -2  18    8.00    8.60
   0   2  18    4.90   10.80
   0  -3  18    7.00   14.70
   0   3 -18  -12.40   10.00
   0  -3 -18  -31.30   10.60
   0   3 -18   -2.70   11.40
   0  -3  18    4.70   10.20
   0   3  18   -1.80   11.00
   0  -3 -18   19.00   13.00
   0   3  18   18.90   12.50
   0  -3 -18   -2.50    9.90
   0  -4 -18   37.00   14.70
   0  -4 -18   26.50   10.90
   0  -4  18   15.90   13.30
   0  -4  18   13.40   16.20
   0   4 -18   23.90   12.90
   0  -4 -18   -0.90   13.70
   0   4  18   15.70   11.80
   0   4  18    5.10   14.20
   0   5 -18    1.70   14.00
   0   5  18   29.80   14.20
   0  -5 -18   -4.00   13.60
   0   5 -18   15.10   16.10
   0  -5  18   17.80   17.40
   0   0 -19   -6.60   10.00
   0   0 -19    4.40   10.20
   0   0  19   18.50    9.30
   0   0  19   11.40   15.30
   0   1  19   47.70   16.90
   0  -1  19   22.80   15.70
   0   1 -19   14.30   13.20
   0  -1 -19   12.80   13.30
   0  -1  19   14.70    9.30
   0  -1 -19   24.50   12.30
   0   1 -19   25.00   12.20
   0   1  19   20.50   10.20
   0  -2 -19   -7.80   10.90
   0   2  19    3.50   12.00
   0   2  19   10.70   11.30
   0   2 -19    6.70   10.70
   0  -2 -19   -2.30   12.50
   0  -2  19  -10.10   13.20
   0  -2  19    4.60    9.70
   0   2 -19   16.00   10.80
   0  -3 -19   19.10   12.90
   0   3 -19   20.10   12.80
   0   3  19   19.00   13.40
   0   3 -19   21.10   12.00
   0  -3  19   37.10   12.70
   0  -3  19   24.30   19.00
   0  -3 -19  -13.70   11.60
   0   3  19   34.40   15.10
   0   4  19    0.90   13.80
   0   4  19  -13.50   17.40
   0   4 -19    6.60   14.10
   0   4 -19  -16.40   13.30
   0  -4 -19   27.10   15.40
   0  -4  19   -3.80   14.40
   0  -4  19   -0.60   16.70
   0  -4 -19   17.80   15.10
   0  -5 -19   -1.20   14.30
   0   5 -19  -23.90   15.80
   0  -5  19  -11.70   17.40
   0   5  19  -26.50   11.50
   0   0  20    5.10    9.30
   0   0 -20   10.50   12.00
   0   0 -20   24.30   11.00
   0   0  20   15.00   12.30
   0   1  20    0.00    9.70
   0  -1  20   -4.50    9.30
   0  -1  20   30.80   18.60
   0   1  20    5.40   11.60
   0   1 -20    7.40   10.90
   0   1 -20   -5.90    9.10
   0  -1 -20   13.10   11.90
   0  -1 -20   -9.00   10.60
   0   2 -20   26.00   14.60
   0   2 -20  -19.30   11.30
   0  -2  20    9.00   11.10
   0   2  20    2.70   11.20
   0  -2  20   16.80   16.50
   0  -2 -20   11.30   11.40
   0   2  20   15.10   14.60
   0  -2 -20  -23.10   11.30
   0   3  20   -5.70   12.40
   0  -3  20    9.70   16.30
   0   3  20  -13.70   15.30
   0  -3 -20   17.00   15.70
   0   3 -20   31.60   14.30
   0  -3 -20   -1.00   13.50
   0  -3  20   12.90   15.50
   0   3 -20   -1.40   10.30
   0   4 -20   57.09   17.70
   0  -4  20   18.60   17.80
   0   4  20   17.70   15.20
   0  -4 -20   45.90   19.50
   0   4 -20   29.40   17.50
   0   0 -21   13.30   12.50
   0   0 -21    3.80   12.20
   0   0  21    9.70   14.90
   0   0  21   -0.50   11.50
   0   1  21   17.90   11.80
   0  -1  21   11.30   15.50
   0  -1 -21   52.59   14.30
   0   1 -21   -5.10   10.40
   0   1  21   33.30   17.60
   0   1 -21   34.70   15.10
   0  -1 -21   30.60   15.90
   0   2  21   23.10   16.60
   0   2 -21    0.40   10.60
   0   2  21  -29.00   13.50
   0  -2 -21    1.50   12.50
   0  -2  21   31.40   18.30
   0  -3 -21   55.19   21.50
   0  -3  21   13.90   18.30
   0   3 -21    4.00   15.60
   0   3  21   22.60   15.20
   0  -3 -21   12.60   19.60
   0   4 -21  -18.60   12.20
   0  -4  21   22.80   20.40
   0  -4 -21    7.70   15.50
   0   4  21  -31.20   15.20
   0   0 -22   62.69   17.00
   0   0 -22    9.00   14.30
   0   0  22   23.20   16.20
   0   1  22  -14.20   15.70
   0  -1  22   -7.20   18.00
   0   1  22   -7.60   17.60
   0  -1 -22   -5.40   12.90
   0   1 -22   22.90   14.70
   0   1 -22  -29.30    9.90
   0  -1 -22   25.80   15.20
   0   2 -22   70.89   19.60
   0  -2 -22   25.70   19.00
   0  -2 -22   15.40   16.60
   0   2  22   26.80   18.10
   0   2 -22   40.40   15.80
   0  -2  22   68.19   26.30
   0   3  22    8.10   15.80
   0  -3 -22  -10.30   15.40
   0   3 -22    8.40   14.40
   0   0 -23   31.70   15.50
   0   0  23    2.30   13.20
   0   0 -23    7.30   15.30
   0  -1 -23    5.50   14.20
   0   1 -23   14.10   13.50
   0   1  23   13.40   18.70
   0  -1 -23   -6.90   15.90
   0   1 -23   43.40   16.40
   0  -1  23   25.50   21.00
   0   2  23   15.00   16.60
   0  -2  23    4.10   20.50
   0   2 -23   20.50   17.80
   0  -2 -23   11.10   16.30
   0   0 -24   21.10   18.60
   0   0  24   16.60   18.70
   0   1  24   15.80   16.60
   0  -1  24  -20.30   17.70
   0   1 -24    1.80   16.70
   0  -1 -24  -19.40   13.10
   1   1   0  707.23   24.80
   1  -1   0  708.93   23.70
  -1   1   0  506.05   16.80
   1  -1   0  844.62   27.10
   1   1   0  818.52   26.50
   1  -2   0  220.48   15.00
   1  -2   0  212.18   13.80
   1   2   0  263.57   13.70
  -1   2   0  214.98   13.70
  -1  -2   0  201.38   13.20
  -1   2   0  189.58   11.10
  -1  -2   0  253.57   15.00
   1  -2   0  238.88   12.20
   1   2   0  254.67   14.60
  -1   2   0  236.28   14.90
  -1   3   0   68.09   10.30
   1  -3   0   73.89   13.40
   1   3   0   72.29   12.50
   1  -3   0   59.19    9.70
  -1   3   0   76.39   13.80
  -1  -3   0   72.69   12.80
  -1   3   0   52.39   11.30
   1   3   0   71.39   10.40
   1  -3   0   63.19   12.90
  -1  -3   0   57.09   13.20
  -1   4   0    8.80    6.60
   1   4   0   -0.40    8.60
  -1   4   0    7.30    8.40
   1   4   0   -0.30    5.90
   1  -4   0   -2.40    8.60
  -1  -4   0    3.00    8.30
   1   4   0    0.60    7.60
   1  -4   0   -3.00    6.30
   1   4   0    0.10    8.00
   1  -4   0    8.90    8.80
  -1  -4   0    7.80    9.10
  -1   5   0   46.60   12.80
  -1   5   0   45.10   11.70
  -1  -5   0   56.59   15.80
   1   5   0   54.79   15.10
  -1  -5   0   31.20   13.50
  -1   5   0   34.60    9.80
   1   5   0   54.19   13.70
   1   5   0   58.99   12.50
   1  -5   0   67.99   16.30
   1  -5   0   48.40   15.40
   1   5   0   53.49   12.30
  -1  -6   0   -4.10   11.90
  -1   6   0   53.59   18.90
   1   6   0    5.50   10.40
  -1   6   0   12.20   10.30
   1   6   0   12.50   13.80
   1   6   0   13.00   11.20
  -1   6   0   14.90   12.80
  -1   6   0   16.30    8.70
   1   6   0    8.20   12.70
   1  -6   0    0.00   10.20
   1  -6   0   20.00   15.50
  -1   7   0   12.40   15.30
  -1   7   0   -6.90   11.70
  -1  -7   0   -2.90   10.90
  -1   7   0  -19.70   12.70
   1  -7   0   15.70   14.70
  -1   7   0   17.50   11.20
   1   7   0    5.60   10.60
   1   7   0   17.40   15.90
   1   7   0   -7.90   11.50
   1   8   0    2.70   11.60
  -1  -8   0  -30.10   12.80
   1   8   0   15.60   17.60
  -1   8   0   -6.20   13.50
  -1   8   0   -3.70   10.20
   1  -8   0    3.60   16.00
  -1  -1  -1  749.73   24.70
   1  -1   1  658.53   23.50
   1   1  -1  691.03   24.40
  -1   1   1  732.83   24.30
   1   1  -1  746.13   24.00
  -1  -1   1  720.23   24.00
   1  -1  -1  773.62   25.20
   1   1   1  712.43   24.50
  -1  -1   1  630.04   23.90
  -1   1  -1  719.43   23.80
  -1   1  -1  693.93   24.10
   1   2  -1   76.89   10.10
   1  -2   1   74.89   11.00
   1  -2   1   79.79    9.50
  -1  -2  -1   86.19   10.80
   1  -2   1   53.49    9.30
   1   2  -1   70.29    9.50
  -1  -2  -1   79.59   11.40
  -1   2   1   67.49   10.10
  -1   2   1   60.99    6.60
   1   2  -1   69.79   10.50
   1   2   1   79.39   10.90
   1   2   1   70.59    7.90
  -1  -2   1   88.09   10.10
   1   2   1   65.29    9.90
  -1   2  -1   83.39   11.50
  -1   2  -1   64.99    8.50
   1  -2  -1   74.49    6.70
  -1  -2   1   77.09    9.70
   1  -2  -1   75.89   10.20
   1  -2  -1   72.59   11.10
  -1   2  -1   88.29   11.00
   1   2   1   73.09    7.90
  -1  -3  -1  126.99   14.20
   1  -3   1  157.28   15.20
   1  -3   1  143.49   14.60
  -1   3   1  143.59   11.50
   1   3  -1  165.28   15.60
   1   3  -1  150.68   14.00
  -1  -3  -1  126.09   14.60
   1  -3   1  154.38   13.00
   1   3  -1  132.39   12.80
  -1   3   1  147.29   14.50
  -1  -3   1  141.99   14.20
   1  -3  -1  140.89   14.40
   1   3   1  135.89   12.00
  -1   3  -1  165.48   13.20
  -1  -3   1  131.79   12.60
   1  -3  -1  142.79   15.10
  -1   3  -1  151.68   14.30
   1   3   1  160.68   15.20
   1   3   1  139.99   14.20
  -1   3  -1  143.49   15.20
  -1  -3   1  154.58   14.90
  -1   4   1   10.10    6.80
   1   4  -1   -0.30    6.80
   1  -4   1   10.80   10.30
   1   4  -1   -9.90    6.80
  -1   4   1    2.30    6.50
  -1  -4  -1   13.90   10.00
  -1   4   1  -14.10    8.00
   1  -4   1    5.60    7.20
  -1   4   1    2.10    7.90
  -1  -4  -1    8.30    9.40
   1  -4   1   10.40    8.60
   1  -4  -1    0.40    8.70
  -1   4  -1    5.70    9.40
   1   4   1    5.90    6.70
  -1   4  -1   -1.20    8.20
   1   4   1   -6.00    7.60
  -1  -4   1    0.10    8.10
  -1  -4   1    2.40    9.10
   1   4   1    4.20    7.00
   1   4   1   -4.90    7.10
   1  -4  -1   16.60   10.40
  -1   5   1   84.39   12.80
   1  -5   1   71.89   13.10
   1  -5   1   92.39   18.20
   1   5  -1   88.09   14.70
  -1  -5  -1   88.29   16.30
  -1   5   1   93.69   16.20
   1  -5   1   92.69   16.80
   1   5  -1   84.99   18.10
   1   5  -1   92.99   15.50
  -1   5   1   90.39   12.90
  -1   5   1  100.19   19.30
   1   5  -1   60.99   15.10
  -1  -5  -1   85.69   17.00
   1   5   1   84.49   16.20
   1   5   1   81.99   13.10
   1   5   1   82.89   16.30
  -1  -5   1   77.99   16.20
  -1  -5   1   74.69   15.90
  -1   5  -1  122.99   19.30
   1  -5  -1  105.09   18.50
   1  -5  -1   69.19   16.00
   1   5   1   88.79   13.60
  -1   6   1   55.59   17.30
  -1  -6  -1   46.20   16.30
  -1   6   1   48.60   16.50
  -1   6   1   54.29   14.00
  -1   6   1   25.10   11.30
   1  -6   1   40.40   16.10
   1   6  -1   33.40   12.60
   1   6  -1   68.79   17.00
  -1  -6  -1   42.20   14.70
   1   6  -1   44.50   12.80
   1   6  -1   55.89   17.10
   1  -6   1   53.29   28.60
  -1   6  -1   49.80   17.00
  -1   6  -1   61.49   16.80
   1   6   1   38.10   15.20
   1   6   1   22.00   11.10
   1   6   1   60.09   13.50
  -1   6  -1   24.40   11.00
   1  -6  -1   55.09   16.90
  -1   6  -1   44.20   14.20
   1  -6  -1   35.00   13.50
  -1  -6   1   36.80   14.70
   1   6   1   26.80   16.20
  -1   7   1   -0.60   14.10
   1   7  -1   24.80   10.90
  -1   7   1   -1.60   12.50
  -1   7   1   14.50   10.90
   1   7  -1   12.90   14.40
  -1  -7  -1   -8.90   11.30
   1   7  -1   14.60   13.60
   1  -7   1   25.90   14.20
   1   7   1   38.10   16.90
  -1  -7   1   -4.90   13.00
  -1   7  -1    2.80   13.80
   1   7   1    8.10   15.40
   1   7   1   31.10   16.10
   1   7   1   22.70   10.90
  -1   7  -1   16.70   11.20
  -1   7  -1   23.80   15.10
   1  -7  -1    7.40   12.70
   1   8  -1   15.40   12.50
  -1   8   1    4.00   12.10
  -1  -8  -1   28.20   18.90
  -1   8   1  -18.60   15.30
   1   8  -1   21.30   18.20
   1  -8   1    6.50   15.50
  -1   8  -1   34.20   20.10
   1  -8  -1   25.40   20.90
  -1  -8   1  -20.70   14.80
  -1   8  -1   19.70   13.30
   1   8   1   23.60   16.90
   1   8   1   13.00   12.20
  -1   0   2    1.80    2.30
   1   0   2   -0.20    2.10
   1   0   2    1.20    2.60
  -1   0   2   -0.20    1.00
  -1   0  -2   -0.50    2.20
   1   1  -2  242.48   12.80
   1  -1   2  300.67   13.70
  -1  -1  -2  270.87   13.30
   1   1  -2  272.07   12.50
  -1   1   2  288.87   14.60
   1  -1   2  274.17   13.40
  -1  -1  -2  312.47   13.90
  -1   1   2  262.47   12.60
  -1  -1  -2  337.67   12.30
   1   1  -2  271.47   12.00
   1  -1  -2  295.97   13.20
  -1   1  -2  260.67   13.20
  -1  -1   2  280.67   14.00
  -1   1  -2  281.37   12.90
   1  -1  -2  276.47   12.80
   1   1   2  301.27   13.60
  -1  -1   2  304.97   12.80
  -1   1  -2  320.47   14.00
   1   1   2  315.37   11.80
   1  -1  -2  312.07    9.40
  -1  -2  -2  175.68   12.70
   1   2  -2  146.79   11.00
  -1   2   2  180.58   12.60
  -1   2   2  170.18   12.30
  -1  -2  -2  157.88    9.70
  -1   2   2  146.49    8.40
   1  -2   2  157.28   11.60
   1   2  -2  170.78   12.80
   1  -2   2  126.29   10.40
  -1   2   2  165.78    8.40
   1  -2   2  150.88   12.50
   1   2  -2  162.98   12.20
  -1  -2  -2  164.78   12.60
  -1  -2   2  186.68   12.80
  -1   2  -2  162.78   12.20
   1   2   2  154.38   12.40
  -1   2  -2  161.58   12.10
   1  -2  -2  144.99   12.30
   1   2   2  177.58   12.50
  -1  -2   2  160.08   12.40
   1  -2  -2  142.79   11.70
   1   2   2  165.68    9.90
  -1   2  -2  148.09   12.60
   1   3  -2   54.59   11.10
   1  -3   2   33.90   10.00
  -1   3   2   55.99   11.40
  -1  -3  -2   22.20    8.90
   1   3  -2   37.00   11.70
  -1   3   2   55.09   12.20
   1  -3   2   45.90   10.90
  -1   3   2   54.89    8.20
  -1  -3  -2   44.30   11.90
  -1   3   2   33.10    7.20
   1   3  -2   46.60   10.20
   1  -3   2   36.10   10.40
  -1   3  -2   43.60    9.80
   1  -3  -2   44.30   10.90
   1   3   2   40.60   10.70
  -1  -3   2   24.30    8.40
  -1  -3   2   28.10    9.60
  -1   3  -2   57.39   12.30
   1   3   2   25.70    8.00
   1  -3  -2   44.20   11.90
   1   3   2   34.50   10.70
  -1  -3   2   38.50   10.30
  -1   3  -2   26.60   11.20
   1   3   2   23.00    7.70
  -1   4   2   46.60    8.70
  -1   4   2   63.49   14.80
   1   4  -2   52.09   11.50
   1   4  -2   56.49   13.50
  -1  -4  -2   60.69   14.10
   1   4  -2   56.19   11.60
  -1   4   2   40.20    9.10
   1  -4   2   53.89   13.00
   1  -4   2   57.09   13.30
   1  -4   2   43.40   10.10
  -1  -4  -2   46.20   12.60
  -1   4   2   58.69   13.50
   1   4   2   41.30   12.50
  -1   4  -2   56.59   13.70
  -1  -4   2   24.00   10.20
  -1   4  -2   51.29   11.50
  -1  -4   2   37.70   10.70
   1   4   2   37.40    9.00
   1   4   2   57.59   12.30
   1  -4  -2   68.69   15.40
   1   4   2   38.10    9.70
  -1   4  -2   55.29   12.50
  -1  -4   2   41.70   10.30
   1  -4  -2   59.89   13.60
  -1   5   2   46.40   10.40
  -1  -5  -2   32.40   13.30
  -1   5   2   31.20   10.90
   1  -5   2   40.90   13.60
  -1   5   2   25.90    9.20
   1  -5   2   41.80   13.70
  -1   5   2   28.30   12.90
  -1  -5  -2   25.90   13.70
   1   5  -2   35.70   13.40
   1  -5   2   29.80   10.40
   1   5  -2   39.80   12.40
  -1   5  -2   29.90   13.30
   1  -5  -2   29.60   12.00
   1   5   2   33.10   10.20
  -1  -5   2   33.40   13.20
  -1   5  -2   31.90   12.60
  -1  -5   2   39.40   14.30
   1   5   2   30.60    9.40
   1   5   2   33.90   12.30
   1  -5  -2   30.00   13.00
  -1   5  -2   30.90   10.70
   1   5   2    6.00   11.40
  -1  -6  -2   -3.10   14.10
   1  -6   2   12.20   13.30
  -1   6   2   36.70   15.10
  -1   6   2   47.00   16.50
  -1   6   2   28.30   10.80
   1   6  -2   61.69   16.30
   1   6  -2   57.69   17.30
   1   6  -2   49.50   13.70
  -1  -6  -2   44.40   16.30
   1   6  -2   35.10   10.60
  -1   6   2   59.89   12.70
   1   6   2   21.50   12.50
   1   6   2   36.10   11.80
   1   6   2   42.00   16.00
  -1  -6   2   89.69   18.70
   1  -6  -2   46.60   14.20
  -1   6  -2    6.40   12.50
   1  -6  -2   26.60   15.70
   1   6   2   27.00   11.30
  -1   7   2   -4.90   12.70
   1   7  -2   29.70   13.50
   1   7  -2   15.40   14.40
  -1  -7  -2   -4.40   11.10
   1   7  -2   -2.40   14.40
  -1   7   2   21.80   12.30
   1  -7   2   31.70   16.80
   1   7   2   14.20   11.80
   1   7   2   -7.60   16.50
  -1  -7   2   37.80   15.60
   1   7   2   10.00   10.70
  -1   7  -2   26.50   15.60
   1   7   2   29.60   14.90
   1  -7  -2   11.40   14.50
  -1   7  -2   28.40   11.40
  -1   7  -2   59.79   18.60
  -1  -8  -2   23.10   18.90
   1   8  -2   33.50   20.00
   1  -8   2   16.00   19.00
   1   8  -2   -1.40   12.00
  -1   8   2   10.00   11.40
  -1   8   2   29.10   18.30
   1   8   2   21.00   12.30
  -1   8  -2    3.10   16.20
   1   8   2   -1.90   15.30
   1  -8  -2   10.90   15.60
  -1   8  -2   34.40   14.10
  -1  -8   2  -28.90   15.50
  -1   0  -3    2.40    3.80
   1   0  -3   -3.50    2.30
  -1   0  -3   -3.50    4.10
   1   0  -3   -2.20    4.00
   1   0   3    0.50    3.70
  -1   0  -3    0.70    3.70
   1   0   3   -1.50    3.80
  -1   0   3   -4.60    3.40
  -1   0   3   -0.30    2.20
  -1   0   3    0.70    2.20
   1   0  -3   -0.80    2.40
   1  -1   3  114.69    8.90
   1   1  -3   78.59    6.80
  -1  -1  -3   83.89    8.50
   1   1  -3   90.99    7.10
  -1   1   3   67.99    7.10
  -1  -1  -3  108.49    7.10
   1  -1   3   76.39    8.90
  -1  -1  -3   80.69    8.50
   1   1  -3   83.79    9.20
  -1   1  -3  106.99    8.80
  -1  -1   3   70.29    6.50
  -1  -1   3   78.59    8.30
   1  -1  -3   83.59    7.70
  -1   1  -3   96.29    7.90
   1   1   3   92.99    7.30
   1   1   3   75.49    8.40
   1  -1  -3   99.69    5.40
   1  -1  -3   77.29    7.80
  -1   1  -3   72.49    9.30
  -1  -1   3  103.69    7.40
  -1  -2  -3  165.88   13.00
   1   2  -3  155.68   12.20
   1   2  -3  157.98   11.50
   1   2  -3  131.59   12.20
   1  -2   3  174.58   12.90
  -1   2   3  171.08   12.70
  -1  -2  -3  165.98   10.20
   1  -2   3  134.79   12.00
  -1  -2  -3  159.48   12.70
  -1   2   3  176.48    8.00
   1   2   3  161.18   12.60
   1   2   3  158.08   12.60
  -1  -2   3  169.08   13.30
  -1   2  -3  143.49   12.20
  -1  -2   3  148.39   12.10
   1  -2  -3  152.08   12.30
   1   2   3  153.48    9.70
  -1   2  -3  158.78   12.10
  -1   2  -3  152.18   12.80
   1   3  -3    0.70    7.60
   1   3  -3   30.20   10.30
   1  -3   3   18.90    8.80
  -1   3   3    8.40    5.50
  -1   3   3    7.50    5.20
   1  -3   3   -0.60    7.50
  -1   3   3   21.20    9.20
  -1  -3  -3   -3.30    8.90
  -1   3   3    6.50    9.30
   1  -3   3   13.20    9.50
   1   3  -3   11.10    8.30
   1  -3  -3   -0.30    8.10
  -1   3  -3   10.10    8.70
  -1   3  -3    3.20    7.30
   1   3   3   11.40    6.50
   1   3   3    3.80    7.70
  -1   3  -3    1.20    7.70
  -1  -3   3    0.90    3.30
   1  -3  -3   17.70    9.90
   1   3   3    7.40    6.30
  -1  -3   3   19.80    9.30
  -1  -3   3   10.80    9.40
   1   3   3    8.10    8.90
  -1   4   3  118.89   10.80
   1   4  -3  115.19   13.30
   1  -4   3  154.68   20.20
  -1  -4  -3  131.29   18.80
   1  -4   3  129.59   17.00
  -1   4   3  135.79   15.00
  -1   4   3  138.39   16.30
   1  -4   3  125.29   15.10
  -1  -4  -3  151.38   19.80
  -1   4   3  121.59   10.70
   1   4  -3  136.99   16.00
   1   4  -3  119.29   13.90
  -1  -4   3  140.39   15.40
   1  -4  -3  175.48   22.10
  -1   4  -3  135.59   14.90
   1   4   3  138.09   15.20
   1   4   3  115.19   11.80
   1  -4  -3  133.99   16.00
  -1  -4   3  121.39   14.30
  -1   4  -3  127.49   14.50
   1   4   3  122.79   11.70
   1   4   3  117.79   18.60
  -1   4  -3  126.79   18.70
  -1  -4   3  115.69   13.80
  -1   5   3    6.20    7.40
   1  -5   3   22.10   12.40
  -1   5   3   12.80   10.70
  -1  -5  -3   31.70   13.00
   1  -5   3   29.80   12.40
  -1   5   3   18.60   12.50
   1   5  -3   35.50   13.50
  -1   5   3   26.70    8.60
   1   5  -3   20.50   12.40
   1   5  -3   24.50   11.00
  -1  -5  -3   18.90   11.80
   1  -5   3   25.40   12.40
  -1   5  -3   25.10   12.70
  -1  -5   3   15.50   10.40
   1  -5  -3   23.60   12.10
   1   5   3   24.40    8.40
   1   5   3   26.20    8.30
   1  -5  -3   23.10   13.30
  -1  -5   3    4.90    8.90
  -1   5  -3   15.30   12.30
   1   5   3   14.30   10.30
   1   5   3    4.90    9.00
  -1  -5   3   23.40   11.60
  -1   5  -3   16.90   11.00
   1  -6   3   13.90    9.70
  -1   6   3   24.30   15.80
  -1  -6  -3   43.80   17.20
  -1  -6  -3   34.80   15.00
  -1   6   3   21.60   15.10
  -1   6   3   22.80    9.00
  -1   6   3   42.90   11.00
   1   6  -3   33.00   13.10
   1  -6   3   41.40   16.90
   1   6   3   42.50   15.70
   1  -6  -3   43.90   16.20
   1   6   3   42.30   11.60
  -1   6  -3   21.10   12.80
   1   6   3   22.80   14.00
  -1  -6   3   23.30   14.40
   1   6   3   39.90   11.70
  -1   6  -3   41.90   15.50
   1  -6  -3   53.19   18.30
  -1   6  -3   26.60   13.80
  -1   7   3   18.10    9.40
  -1   7   3  -10.70   10.80
  -1   7   3   12.40   12.30
   1   7  -3   29.80   12.90
  -1  -7  -3   -2.10   12.30
   1   7  -3   39.80   16.90
   1   7  -3   -3.90   12.70
   1  -7   3   22.90   15.90
   1   7   3   15.60   15.70
   1   7   3   23.40   11.30
   1  -7  -3    2.30   13.30
   1   7   3    9.60   11.00
  -1   7  -3   22.40   11.50
  -1  -7   3    9.60   13.90
  -1   7  -3    8.10   15.40
   1   8  -3   -1.70   12.20
   1   8  -3   10.10   15.60
  -1   8   3   32.40   20.10
  -1  -8  -3    9.40   16.70
   1  -8   3   22.80   18.70
  -1   8   3   20.50   12.80
  -1  -8   3   11.50   16.00
   1   8   3    7.80   15.00
   1  -8  -3  -19.20   15.90
  -1   8  -3    3.50   14.60
   1   8   3   20.50   13.20
  -1   8  -3   18.30   13.10
  -1   0  -4   10.60    4.90
  -1   0  -4    9.00    5.80
   1   0  -4    5.90    3.40
  -1   0   4    1.70    3.10
   1   0  -4    0.30    3.40
  -1   0  -4    5.00    5.10
  -1   0   4    2.90    3.20
   1   0  -4   -0.40    4.80
   1   0   4    6.90    5.10
  -1   0   4   13.80    6.70
   1   0   4    4.50    5.50
   1  -1   4   51.59    8.40
   1   1  -4   43.90    6.60
  -1   1   4   39.10    5.20
   1   1  -4   54.99    9.20
  -1  -1  -4   61.59    7.10
  -1  -1  -4   56.29    8.40
  -1  -1  -4   44.80    7.90
  -1   1   4   48.30    7.20
   1  -1   4   55.49    8.20
   1   1  -4   49.60    6.00
   1  -1  -4   56.09    8.00
   1  -1  -4   40.00    7.00
  -1  -1   4   53.69    6.40
  -1  -1   4   36.40    7.60
   1  -1  -4   37.10    5.10
  -1   1  -4   52.89    8.10
   1   1   4   51.99    8.40
  -1   1  -4   48.80    7.50
  -1  -1   4   39.10    5.90
   1   1   4   45.20    7.10
  -1   1  -4   46.40    8.80
  -1  -2  -4   58.09   10.70
   1  -2   4   61.19   11.20
   1  -2   4   37.00    9.00
  -1  -2  -4   61.79    7.50
   1   2  -4   58.19   10.30
  -1   2   4   39.00    8.50
  -1  -2  -4   42.10    9.40
   1   2  -4   49.10    8.10
  -1   2   4   46.00    4.80
   1   2  -4   49.10    9.30
   1  -2  -4   58.79   10.00
   1   2   4   49.40    9.60
   1  -2  -4   46.60    9.20
  -1   2  -4   43.80    8.80
   1   2   4   50.69    7.20
  -1  -2   4   40.40   10.20
  -1   2  -4   44.00    9.90
   1  -2  -4   48.70    5.10
  -1  -2   4   44.20    8.50
   1   2   4   44.00    9.30
  -1   2  -4   32.50    9.30
   1   3  -4   68.99   12.60
  -1   3   4   70.09   13.20
   1   3  -4   84.09   12.80
   1  -3   4  102.59   14.80
  -1  -3  -4   86.19   14.30
  -1   3   4   77.89    7.90
  -1   3   4   90.79   14.10
  -1  -3  -4   72.09    8.40
   1  -3   4   83.19   13.50
   1  -3   4   54.29   11.30
   1   3  -4   99.29   14.80
  -1   3  -4   79.49   12.90
   1  -3  -4   96.49   14.70
   1  -3  -4   80.89   14.00
  -1  -3   4   99.09   14.80
  -1  -3   4   86.69   14.10
   1   3   4   65.99    9.50
  -1   3  -4   84.89   14.80
   1   3   4   94.79   14.80
  -1   3  -4   92.99   13.60
   1   3   4   93.29   14.00
   1  -4   4   12.00    9.30
   1   4  -4   17.40   10.10
  -1   4   4   16.00    5.90
   1   4  -4    7.10    7.90
   1  -4   4    3.50    8.00
  -1   4   4   18.90    6.60
  -1   4   4   10.50    9.20
  -1  -4  -4    2.50    8.60
   1   4  -4   17.00    8.60
   1  -4   4   25.40   10.30
  -1  -4  -4    8.10    8.70
  -1   4   4   19.30   10.80
   1   4   4   11.20    6.90
  -1   4  -4   25.40   10.50
   1  -4  -4   20.00    9.80
  -1  -4   4   16.60    7.50
   1   4   4   13.10    8.00
   1   4   4   11.40    9.80
  -1   4  -4   14.60    8.90
  -1   4  -4   17.80   10.10
  -1  -4   4   22.70   10.10
   1   4   4    9.30    6.70
  -1  -4   4   20.80   10.50
   1  -4  -4    9.30    9.60
   1  -5   4   17.50   12.10
  -1   5   4   51.09   13.60
   1   5  -4   19.70   11.00
  -1  -5  -4   55.29   15.40
   1  -5   4   42.90   13.80
  -1   5   4   27.40    8.20
  -1   5   4   17.90   12.50
   1   5  -4   31.70   13.50
   1   5  -4   46.50   12.50
   1  -5   4   34.20   12.80
  -1   5   4   23.50    7.90
  -1  -5  -4   44.80   14.90
  -1   5  -4   24.00   13.00
  -1   5  -4   30.30   12.40
   1  -5  -4   21.70   13.30
  -1  -5   4   28.80   11.10
   1   5   4   29.90   12.70
  -1   5  -4   27.70   11.60
  -1  -5   4   27.90   13.40
  -1  -5   4   38.20   13.00
   1   5   4   30.50    9.80
   1   5   4   37.90    9.30
   1   5   4   25.60   12.10
   1  -5  -4   14.40   14.10
   1  -6   4    8.20   11.20
  -1  -6  -4   27.90   14.80
  -1  -6  -4   11.00   15.20
  -1   6   4    8.00   12.70
   1  -6   4   45.00   16.10
   1   6  -4   62.39   16.20
  -1   6   4   21.10    8.60
  -1   6   4    8.70   13.80
  -1   6   4   35.60   10.00
   1   6   4   14.90   12.60
   1   6   4   17.20   10.90
  -1   6  -4   31.90   13.60
  -1  -6   4    7.40   10.20
   1  -6  -4    5.00   14.60
  -1   6  -4   26.70   13.90
   1   6   4   43.30   11.30
  -1  -6   4   27.50   13.60
   1  -6  -4   22.70   12.60
   1   6   4   35.50   14.10
   1   7  -4   23.60   15.20
  -1   7   4   17.40   11.60
  -1   7   4   14.30   16.20
   1  -7   4   36.80   17.80
   1   7  -4    7.60   11.50
  -1  -7  -4    2.60   15.30
   1   7  -4   44.80   17.70
  -1   7   4   40.80   11.50
   1   7   4   34.50   11.50
   1   7   4   21.90   12.60
   1  -7  -4    7.90   12.30
  -1  -7   4   25.80   13.20
  -1   7  -4   -5.10   12.70
   1   7   4   51.79   18.80
  -1   8   4   26.30   18.40
  -1  -8  -4   40.00   18.80
   1   8  -4   12.00   13.40
   1  -8   4    8.20   15.70
   1   8  -4    7.00   18.40
   1   8   4   -6.90   11.80
   1  -8  -4    7.70   15.20
  -1  -8   4   -5.70   16.90
  -1   8  -4    0.50   12.30
  -1   8  -4   39.10   19.00
   1   8   4    7.00   16.80
  -1   0  -5    5.80    5.00
  -1   0   5    1.70    3.20
  -1   0  -5   -3.00    5.80
   1   0  -5    4.80    4.10
  -1   0  -5   -2.00    4.80
   1   0  -5    2.10    3.70
  -1   0   5   -1.80    5.30
   1   0   5   -4.80    5.00
  -1   0   5   -2.40    3.40
   1   0  -5    3.00    5.60
   1   0   5    0.90    5.00
  -1  -1  -5  404.96   17.50
  -1   1   5  400.96   16.60
  -1  -1  -5  459.75   19.50
   1   1  -5  440.86   17.90
  -1   1   5  417.86   18.10
  -1  -1  -5  410.06   19.40
   1   1  -5  442.76   17.40
  -1   1   5  462.85   18.50
   1   1  -5  445.96   21.20
   1  -1   5  456.25   19.30
   1  -1   5  391.76   20.60
   1   1   5  401.76   18.10
   1   1   5  447.16   19.60
   1  -1  -5  439.26   18.80
  -1  -1   5  434.86   17.00
  -1  -1   5  431.66   21.20
  -1   1  -5  449.26   19.30
   1  -1  -5  456.25   17.10
  -1   1  -5  412.16   20.60
   1  -1  -5  454.25   18.80
  -1  -1   5  460.35   17.50
  -1   1  -5  435.86   18.60
   1  -2   5   73.89   12.00
   1   2  -5   66.59   10.60
  -1  -2  -5  108.29   13.50
   1   2  -5   88.59   10.90
  -1   2   5   83.59    6.80
  -1  -2  -5   89.29    8.10
   1  -2   5   81.09   11.70
  -1  -2  -5   94.29   11.30
   1   2  -5   65.39   11.70
  -1   2   5   65.49   10.90
   1   2   5   83.69    8.50
   1  -2  -5   90.69   12.30
   1   2   5   77.39   11.30
  -1   2  -5   93.89   12.70
  -1   2  -5   97.19   12.90
   1  -2  -5   75.79   11.30
  -1   2  -5   78.49   10.70
   1  -2  -5   81.09    6.70
  -1  -2   5   91.09   11.00
   1   2   5   86.59   11.90
  -1  -2   5   74.89   12.90
  -1  -2   5   97.69   11.80
  -1   3   5    7.50    8.50
   1  -3   5   19.70   10.40
   1   3  -5   25.60    8.60
   1  -3   5   48.30   11.90
  -1  -3  -5   21.20   10.10
  -1  -3  -5   25.60    6.60
   1   3  -5   35.50   11.20
   1   3  -5   32.30   10.30
  -1  -3  -5   19.70   10.30
  -1   3   5   30.70   10.40
  -1   3   5   28.80    5.80
   1   3   5   23.60    9.10
  -1   3  -5   35.60   10.50
   1  -3  -5   29.50   10.10
  -1  -3   5   30.20   11.70
   1   3   5   32.60   11.30
  -1   3  -5   27.40   10.30
  -1   3  -5   27.60    9.40
   1   3   5   28.60    7.60
  -1  -3   5   25.40    8.70
   1   4  -5   39.60   10.70
   1  -4   5   35.10   12.60
  -1   4   5   21.30    7.00
   1  -4   5   54.39   12.40
  -1   4   5   56.09   14.50
  -1   4   5   37.40    7.30
   1   4  -5   36.80   12.20
   1   4  -5   55.29   12.50
  -1  -4  -5   52.79   13.30
   1  -4   5   52.59   12.50
  -1  -4  -5   42.80   12.70
  -1   4   5   36.00   11.70
  -1  -4   5   27.80   11.80
   1  -4  -5   37.60   11.70
  -1   4  -5   39.50   11.50
   1   4   5   38.50    8.70
  -1   4  -5   46.10   13.10
   1   4   5   32.30    7.70
   1   4   5   37.80   12.70
   1   4   5   42.50   11.60
  -1   4  -5   52.19   12.30
  -1  -4   5   46.60   12.30
   1  -4  -5   52.39   12.90
  -1   5   5   88.39   10.30
   1   5  -5   90.09   17.20
  -1   5   5   63.09   15.80
  -1  -5  -5   60.99   16.30
   1  -5   5   53.89   15.80
  -1   5   5   45.60   14.10
   1  -5   5   87.49   17.50
   1   5  -5   82.89   18.60
   1   5  -5   49.90   13.80
  -1  -5  -5   92.99   19.40
   1  -5   5   81.69   17.40
  -1   5   5   50.79    9.10
   1   5   5   72.29   17.80
   1   5   5   77.39   12.30
  -1   5  -5   72.99   18.40
   1   5   5   58.19   10.90
  -1  -5   5   73.19   17.30
   1  -5  -5   51.89   16.00
  -1  -5   5   55.99   14.00
   1  -5  -5   77.99   16.80
   1   5   5   81.49   16.30
  -1   5  -5   82.59   16.30
  -1   5  -5   78.49   15.70
  -1   6   5   92.89   13.30
   1  -6   5   98.79   19.80
  -1  -6  -5   43.50   16.70
   1   6  -5   63.79   15.50
   1   6  -5   58.99   16.40
   1  -6   5   50.59   15.60
  -1  -6  -5   59.89   20.00
  -1   6   5   69.89   19.10
   1  -6  -5   82.19   19.70
   1   6   5   80.89   13.90
  -1  -6   5   55.29   15.30
  -1   6  -5   64.49   19.70
   1   6   5   71.89   18.40
  -1  -6   5   96.29   20.10
   1  -6  -5   76.09   19.60
   1   6   5   81.79   14.00
  -1   6  -5   48.30   15.20
   1   6   5   88.39   20.30
  -1   7   5   42.60   15.20
   1  -7   5    8.60   15.60
   1  -7   5   11.40   14.00
  -1   7   5   22.00    9.00
  -1   7   5    0.30   10.50
   1   7  -5    8.20   14.30
  -1  -7  -5   22.30   18.10
  -1  -7   5   -7.30   11.90
   1   7   5   10.30   13.00
   1   7   5   11.90   11.60
   1   7   5   -6.50   13.10
  -1   7  -5   16.90   17.40
   1   8  -5    8.00   13.10
  -1  -8  -5    7.80   16.90
  -1   8   5   10.20   11.30
   1  -8   5    5.20   17.90
   1   8  -5   -9.40   15.00
  -1   8   5  -19.10   15.60
   1  -8  -5   22.70   16.10
  -1   8  -5   35.10   15.50
  -1  -8   5    6.30   18.20
   1   8   5    2.90   13.30
  -1   8  -5   45.50   17.50
   1   8   5   19.20   18.70
  -1   0  -6    2.60    5.40
   1   0   6    3.90    5.20
   1   0  -6    6.30    4.40
   1   0   6   -6.80    4.70
   1   0   6    9.20    6.80
  -1   0   6   -0.30    3.50
  -1   0   6    3.50    7.00
  -1   0  -6   -0.50    5.90
   1   0  -6    8.00    5.70
   1   0  -6    2.50    4.40
  -1   0  -6   -4.30    4.10
  -1   0   6   -0.20    3.40
  -1   1   6  197.38   12.00
   1  -1   6  202.68   12.90
   1   1  -6  179.08   13.30
  -1   1   6  187.78   11.80
  -1  -1  -6  200.38   13.50
  -1   1   6  208.28   12.10
   1   1  -6  184.38   11.50
  -1  -1  -6  206.58   12.00
   1  -1   6  191.18   14.70
   1  -1   6  184.88   12.30
   1   1  -6  178.58   10.80
  -1  -1  -6  200.28   13.00
   1  -1  -6  201.58   12.40
   1   1   6  199.48   13.10
  -1  -1   6  191.48   10.80
  -1   1  -6  210.78   13.30
  -1   1  -6  191.08   14.50
   1   1   6  195.98   12.50
   1  -1  -6  209.28   11.30
   1  -1  -6  209.28   12.40
  -1  -1   6  185.18   14.70
  -1   1  -6  197.48   12.10
  -1  -1   6  188.28   11.10
  -1   2   6   68.49   11.40
   1   2  -6   64.69   12.50
  -1  -2  -6   71.09    9.40
   1   2  -6   83.19   10.70
  -1  -2  -6   85.89   12.90
  -1  -2  -6   86.99   12.90
   1  -2   6   77.19   13.30
   1   2  -6   82.59   11.50
  -1   2   6   74.99    7.50
   1  -2   6   87.19   12.20
  -1   2  -6   75.39   11.10
   1   2   6   74.79   12.10
  -1  -2   6   94.59   15.30
  -1   2  -6   85.29   13.10
   1  -2  -6   75.59   12.30
   1  -2  -6   68.69   11.60
  -1  -2   6   89.29   11.40
   1  -2  -6   69.09    6.80
  -1  -2   6   75.19   10.30
   1   2   6   76.39    8.80
  -1   2  -6   74.59   11.90
   1   3  -6  121.89   16.40
  -1  -3  -6  111.59   16.20
  -1  -3  -6  126.49   17.10
  -1   3   6  108.39   14.90
  -1  -3  -6  112.19    9.70
  -1   3   6   85.39    8.00
  -1   3   6  100.09   14.50
   1   3  -6  118.29   14.50
   1  -3   6  137.89   18.50
   1   3  -6  130.79   14.60
   1  -3   6  109.59   16.10
   1   3   6   99.99    9.80
  -1  -3   6  101.19   14.20
  -1   3  -6  106.29   12.10
   1  -3  -6  120.99   13.90
  -1   3  -6  119.69   16.10
   1  -3  -6  109.09   15.70
  -1  -3   6  119.39   17.50
  -1   3  -6  103.99   15.00
  -1  -3   6  107.19   14.40
   1   3   6  104.89   15.30
   1   3   6  112.59   15.60
   1  -3  -6  113.79    8.00
   1  -4   6   17.80   11.20
   1  -4   6   49.30   12.00
  -1   4   6   39.50   12.30
   1   4  -6   28.50    9.70
  -1   4   6   31.80    6.90
  -1  -4  -6   32.50   12.80
  -1   4   6   47.10   11.60
   1   4  -6   33.90   11.00
   1   4  -6   17.10    9.60
  -1   4   6   34.60    6.80
   1  -4   6   48.80   12.10
  -1   4  -6   43.90   11.90
   1  -4  -6   66.29   14.90
  -1   4  -6   65.89   15.30
  -1   4  -6   44.90   12.10
  -1  -4   6   53.69   12.60
   1   4   6   40.50   11.40
   1   4   6   35.30   12.00
  -1  -4   6   35.70   12.90
   1   4   6   44.30    9.00
   1  -4  -6   46.30   13.30
   1   5  -6   47.60   12.70
   1  -5   6   49.20   15.40
  -1  -5  -6   72.99   18.00
  -1   5   6   69.69   14.90
  -1   5   6   51.89    8.90
   1   5  -6   62.39   16.80
  -1   5   6   65.49    9.40
  -1   5   6   75.39   17.00
  -1  -5  -6   45.40   15.90
   1  -5   6   75.09   15.90
   1  -5  -6   81.89   17.20
   1   5   6   57.29   14.50
  -1  -5   6   83.79   17.10
   1   5   6   64.99   15.60
   1   5   6   62.29   10.80
  -1   5  -6   57.79   17.60
   1   5   6   81.49   12.20
   1  -5  -6   74.79   18.10
  -1   5  -6   56.69   14.90
  -1   5  -6   70.79   17.70
   1   6  -6   69.59   19.70
   1  -6   6   44.80   15.00
  -1  -6  -6   64.49   16.40
  -1  -6  -6   74.09   21.20
  -1   6   6   53.09   17.70
   1  -6   6   50.49   16.70
  -1   6   6   45.00    9.70
  -1   6   6   47.80   11.20
   1   6  -6   22.40   11.50
   1  -6  -6   56.89   17.70
  -1  -6   6   46.20   14.50
   1   6   6   78.59   18.90
   1   6   6   40.90   10.80
   1   6   6   61.19   12.40
  -1  -6   6   44.80   17.40
  -1   6  -6   46.50   15.60
   1  -6  -6   48.10   18.60
  -1   6  -6   36.60   15.70
   1   7  -6   -5.50   13.40
  -1   7   6    0.50    8.60
   1  -7   6    5.90   13.70
  -1   7   6   -8.10    9.40
  -1  -7  -6   16.20   14.30
  -1   7   6    3.30   15.80
   1  -7   6   20.20   15.20
   1  -7  -6   13.30   14.70
   1  -7  -6  -70.99   23.90
  -1  -7   6   14.70   13.70
   1   7   6   -9.30   11.80
  -1   7  -6   -6.50   14.60
   1   7   6   -6.80   13.00
   1   7   6    2.30   10.30
  -1   7  -6    3.70   12.30
  -1   8   6   29.70   22.80
   1   8  -6    2.20   12.70
   1   8  -6   22.50   18.50
   1  -8   6   -0.30   19.50
  -1   8   6  -30.60   10.50
  -1  -8  -6   21.10   18.70
  -1  -8   6   -2.30   22.70
   1   8   6   16.80   12.90
   1   8   6   24.50   18.70
   1  -8  -6   13.20   18.40
   1   0   7    5.70    5.20
  -1   0   7   -5.50    3.70
   1   0   7   -2.30    5.20
   1   0  -7    4.10    5.10
  -1   0  -7   -0.80    5.30
  -1   0   7   -0.60    3.50
  -1   0  -7    1.10    5.60
   1   0  -7    3.10    5.70
  -1   0   7   -3.60    5.90
   1   0  -7   -0.70    3.90
   1   0   7   11.50    7.40
  -1   0  -7   -5.70    6.00
   1  -1   7  190.28   12.50
   1   1  -7  210.38   15.80
  -1   1   7  197.18   12.70
   1  -1   7  193.58   13.60
   1   1  -7  207.78   12.90
  -1  -1  -7  190.98   14.10
  -1  -1  -7  201.48   13.10
  -1   1   7  205.38   12.80
  -1  -1  -7  219.08   14.70
  -1   1   7  184.78   12.50
   1   1  -7  220.88   12.40
   1  -1   7  172.58   14.40
  -1  -1   7  197.38   11.50
   1   1   7  189.28   13.10
  -1  -1   7  204.28   12.10
  -1   1  -7  216.68   16.10
   1   1   7  196.18   13.70
  -1  -1   7  211.38   16.40
  -1   1  -7  212.38   13.30
   1  -1  -7  213.98   13.50
  -1   1  -7  194.88   14.20
   1  -1  -7  204.78   13.60
   1  -1  -7  219.08   12.80
  -1  -2  -7   83.19    8.90
  -1  -2  -7   61.89   12.40
   1   2  -7   64.19   13.30
  -1   2   7   51.59   10.40
   1  -2   7   54.19   15.60
   1  -2   7   95.39   15.40
   1   2  -7   52.79   10.20
  -1   2   7   48.60    7.90
   1  -2   7   75.29   11.90
   1   2  -7   78.09   10.90
  -1  -2  -7   64.49   12.00
   1   2   7   64.99    9.70
  -1  -2   7   50.49    9.30
   1  -2  -7   67.69   11.70
  -1   2  -7   58.79   12.30
  -1  -2   7   73.09   14.40
  -1   2  -7   71.39   12.00
  -1   2  -7   79.19   11.70
   1   2   7   65.29   11.80
  -1  -2   7   62.19   10.20
   1  -2  -7   62.59    7.90
   1  -2  -7   54.39   11.30
  -1  -3  -7   42.50    7.70
  -1  -3  -7   53.39   11.70
   1  -3   7   76.89   14.80
   1  -3   7   37.00   10.10
  -1   3   7   37.90    6.70
  -1   3   7   66.69   12.20
   1   3  -7   41.50   11.50
  -1  -3  -7   58.79   12.30
   1   3  -7   61.89   12.30
   1   3  -7   34.00    9.70
  -1   3   7   34.70    9.30
  -1  -3   7   49.30   10.40
   1   3   7   46.10    8.40
   1  -3  -7   54.59   12.10
   1   3   7   46.20   10.90
  -1   3  -7   61.09   12.80
  -1   3  -7   39.80   11.00
   1  -3  -7   54.39    7.20
   1   3   7   70.79   13.30
  -1  -3   7   56.49   13.80
   1  -3  -7   65.29   13.00
  -1  -3   7   48.90   10.50
  -1   3  -7   48.80   10.70
  -1   4   7    4.40    9.50
  -1   4   7    0.50    8.10
   1   4  -7   23.10   11.40
  -1   4   7    1.50    4.60
  -1  -4  -7    5.70   10.10
   1  -4   7   27.60   12.50
   1  -4   7   -0.80    8.80
  -1   4   7    2.30    5.10
   1   4  -7    9.70    8.20
  -1  -4  -7   17.90    5.70
   1   4  -7   18.40    9.80
  -1   4  -7    5.20    9.10
   1  -4  -7   12.60   10.70
  -1  -4   7    2.90   10.30
  -1   4  -7   19.80    8.50
   1   4   7    8.90   10.10
  -1  -4   7   24.70   10.20
   1   4   7   15.20    9.50
   1   4   7    6.40    6.90
  -1   4  -7   17.30   10.20
  -1   5   7   47.30    8.40
  -1  -5  -7   42.90   15.90
  -1   5   7   23.50    7.30
   1   5  -7   53.39   13.60
  -1  -5  -7   31.90   14.70
   1  -5   7   28.10   12.70
   1   5  -7   42.60   16.00
  -1   5   7   24.80   12.30
   1  -5   7   41.00   13.40
  -1   5   7   35.30   17.00
   1   5   7   39.50    9.50
  -1  -5   7   48.10   16.30
   1   5   7   34.00    8.90
  -1  -5   7   13.90    9.60
   1   5   7   46.10   14.30
   1  -5  -7   58.79   16.10
   1  -5  -7   14.20   12.60
  -1   5  -7   29.40   11.30
   1   5   7   23.30   13.00
  -1   5  -7   25.70   14.10
   1  -6   7   85.09   19.60
  -1  -6  -7   93.69   21.50
  -1   6   7   64.89   18.60
  -1   6   7   78.39   11.60
  -1  -6  -7   83.99   20.20
   1   6  -7  105.99   22.90
   1   6  -7   73.89   17.50
   1  -6   7   74.19   17.60
  -1   6   7   62.59   10.90
  -1   6  -7   74.29   17.10
   1   6   7   68.49   12.80
  -1   6  -7   56.79   18.90
  -1  -6   7   56.89   13.30
   1  -6  -7   71.89   19.30
   1   6   7   66.29   12.50
  -1  -6   7   37.10   15.20
   1   6   7   86.09   20.70
   1  -6  -7   89.19   20.10
   1  -7   7   12.40   14.70
  -1  -7  -7   39.80   18.10
   1   7  -7    7.80   14.90
  -1   7   7    4.80    9.40
   1  -7   7   16.80   14.90
  -1   7   7   -1.80   16.50
  -1   7   7    9.80    8.80
  -1   7  -7    6.00   16.60
   1   7   7   11.10   12.60
  -1  -7   7   22.80   16.80
   1   7   7    1.40   13.80
   1  -7  -7   -7.30   18.60
  -1  -7   7   10.10   13.20
   1   7   7    8.80   11.20
   1  -7  -7   25.30   15.90
  -1   7  -7   12.90   15.60
  -1  -8  -7    6.60   18.80
  -1   8   7   35.00   18.90
   1   8  -7   32.90   16.80
   1   8  -7   17.90   13.60
   1  -8   7   -7.20   23.80
   1  -8  -7   -1.80   14.10
   1   8   7  -23.20   11.30
  -1  -8   7    9.70   21.20
   1   8   7  -23.10   19.60
   1   0   8   15.10    6.70
   1   0  -8   10.00    5.60
  -1   0  -8    9.90    7.00
  -1   0   8   18.90    5.80
  -1   0  -8    5.40    7.80
   1   0  -8    3.80    5.60
  -1   0   8    6.70    8.20
   1   0   8   10.00    8.00
  -1   0   8    8.00    5.10
  -1   0  -8   17.80    7.10
   1   0   8    8.00    6.20
   1   0  -8   13.50    8.60
   1  -1   8  164.98   12.50
  -1  -1  -8  157.88   14.00
  -1  -1  -8  166.88   12.80
  -1  -1  -8  177.18   14.20
  -1   1   8  179.18   12.60
  -1   1   8  167.18   12.30
   1  -1   8  161.38   15.80
   1   1  -8  159.08   14.90
   1   1  -8  173.98   11.60
   1  -1   8  159.88   13.20
   1   1  -8  170.38   12.70
  -1   1   8  191.68   13.50
  -1  -1   8  166.18   11.70
  -1   1  -8  178.28   14.30
   1  -1  -8  167.28   12.50
  -1  -1   8  168.38   11.40
   1  -1  -8  152.18   11.60
  -1  -1   8  168.18   14.70
   1   1   8  157.98   13.20
   1   1   8  156.38   13.70
  -1   1  -8  170.18   13.00
  -1   1  -8  179.78   15.90
   1  -1  -8  166.98   13.30
  -1  -2  -8   83.49   13.70
  -1  -2  -8   69.19   12.30
   1  -2   8   51.59   13.40
   1   2  -8   84.19   14.40
   1   2  -8   76.59   12.10
  -1   2   8   71.79    9.80
  -1  -2  -8   70.79   10.40
   1  -2   8   94.49   11.20
  -1   2   8  105.09   12.00
   1   2  -8   83.89   11.40
   1  -2   8   83.69   12.50
  -1   2   8   83.39   13.20
  -1   2  -8   68.59   13.80
  -1  -2   8   70.79   13.60
   1  -2  -8   90.59    8.90
   1  -2  -8   96.19   13.70
  -1  -2   8   75.69   10.60
   1   2   8   81.99   13.10
  -1  -2   8   76.39   11.30
  -1   2  -8   61.89   12.20
  -1   2  -8   78.49   11.60
   1   2   8   84.99   11.40
   1  -2  -8   83.59   12.30
  -1   3   8   11.10    5.70
   1   3  -8   16.10    7.30
  -1  -3  -8   11.70    8.10
   1  -3   8   10.50   10.10
   1   3  -8    0.50    7.30
   1   3  -8    5.80    6.90
  -1  -3  -8    7.60    5.40
   1  -3   8   11.00    7.80
  -1   3   8   13.30    8.90
  -1  -3  -8    5.00    7.50
  -1   3   8    3.10    3.40
   1   3   8    4.00    6.00
  -1  -3   8    8.60   10.10
   1  -3  -8   18.50    8.60
  -1   3  -8    4.60    5.40
  -1   3  -8   19.70    8.90
  -1   3  -8    9.80    8.50
  -1  -3   8    2.10    6.40
   1   3   8    5.00    7.80
  -1  -3   8    1.90    6.70
   1  -3  -8   10.30    4.70
   1   3   8    3.50    7.70
   1  -3  -8    8.80    8.40
  -1  -4  -8   43.30   12.70
  -1   4   8   39.00    7.50
   1   4  -8    4.50   10.00
  -1  -4  -8   38.00   13.80
  -1   4   8   33.70   11.10
  -1   4   8   26.20   11.30
  -1  -4  -8   36.40    7.80
   1   4  -8   26.30   10.10
   1  -4   8   10.00    9.50
   1   4  -8   25.90   11.10
   1  -4   8   34.20   14.40
  -1   4  -8   23.70    9.50
  -1   4  -8   27.00   12.00
   1   4   8   34.50    8.70
   1   4   8   37.10   11.40
   1  -4  -8   33.10   11.10
  -1  -4   8   13.60   10.90
   1   4   8   12.90    9.60
  -1  -4   8   41.10   11.20
  -1   4  -8   37.50   11.70
  -1   5   8   43.70    8.60
  -1  -5  -8   46.90   16.90
   1  -5   8   43.80   13.30
   1   5  -8   37.20   12.80
   1   5  -8   27.10   13.70
  -1   5   8   33.90    7.50
  -1  -5  -8   36.40   15.20
   1  -5   8   16.30    8.20
  -1   5   8   42.10   15.50
   1   5   8   39.50    9.70
  -1  -5   8   31.90   15.60
  -1   5  -8   30.40   14.90
   1  -5  -8   32.90   14.50
   1   5   8   23.30    9.00
   1   5   8   51.79   15.40
   1  -5  -8   23.10   13.50
  -1   5  -8   17.20   11.20
  -1   6   8   23.30    7.50
   1  -6   8   17.10   13.00
  -1   6   8   17.50   14.40
  -1  -6  -8   22.50   14.60
   1  -6   8   18.00   13.50
   1   6  -8   11.20   11.70
   1   6  -8   26.70   14.70
  -1  -6  -8   37.30   13.40
  -1   6   8   12.30    6.80
  -1   6  -8   30.00   12.20
   1  -6  -8   31.70   14.90
  -1   6  -8   24.20   16.70
   1   6   8   27.40    9.80
  -1  -6   8   12.10   12.40
   1   6   8    5.20    8.60
   1   6   8   17.10   14.30
  -1   7   8   19.00   16.70
   1  -7   8   25.30   16.60
  -1   7   8   -3.10   10.30
   1  -7   8   26.60   16.50
  -1   7   8    6.40    7.80
   1   7  -8  -15.40   12.90
   1   7  -8   34.90   15.60
  -1  -7  -8   26.80   15.40
   1  -7  -8    6.10   14.20
   1   7   8   16.10    9.40
  -1  -7   8   -0.50   12.90
  -1  -7   8   18.50   15.20
   1   7   8   39.10   17.90
  -1   7  -8    3.50   14.90
  -1   7  -8   14.30   15.80
   1  -7  -8  -12.20   17.90
   1   7   8   -1.10   12.20
  -1   8   8  -10.50   15.10
   1  -8   8    1.50   26.00
  -1  -8  -8   37.20   20.80
   1  -8   8    1.80   14.90
  -1   8   8    5.10   21.10
   1  -8  -8   -8.20   17.30
   1   8   8  -34.20   11.20
   1   8   8   -4.80   20.60
  -1   0  -9   -5.10    5.10
  -1   0  -9    3.50    7.20
   1   0  -9    2.80    6.40
  -1   0   9    0.20    4.90
   1   0  -9   -1.60    6.40
  -1   0   9    2.00    4.90
   1   0   9    6.70    6.40
   1   0   9    2.80    7.60
  -1   0   9    5.10    8.00
   1   0   9  -11.50    5.50
   1   0  -9    7.80    6.20
  -1   0  -9    0.90    6.90
  -1   1   9  132.29   11.60
   1  -1   9  112.59   11.90
   1   1  -9  141.19   11.60
  -1  -1  -9  120.29   12.30
   1   1  -9  110.29   12.20
  -1  -1  -9  144.09   13.70
  -1  -1  -9  139.99   12.50
   1  -1   9  136.99   17.60
  -1   1   9  126.89   11.80
  -1   1   9  141.09   11.70
   1   1  -9  123.49   12.00
   1  -1   9  123.09   11.30
   1   1   9  123.79   12.50
   1  -1  -9  122.39   10.90
  -1  -1   9  167.38   16.20
  -1  -1   9  126.69   10.30
  -1   1  -9  136.69   13.50
  -1   1  -9  152.18   15.10
  -1   1  -9  134.09   12.30
   1  -1  -9  114.59   12.30
   1   1   9  127.19   12.10
   1  -1  -9  119.59   11.40
   1   1   9  123.59   12.30
  -1  -1   9  123.29   10.70
   1  -2   9    8.10    8.60
   1  -2   9   19.40    7.70
  -1  -2  -9   18.60    7.40
  -1   2   9   22.20    8.40
   1   2  -9   20.50    8.80
   1   2  -9   22.80    7.10
  -1  -2  -9   13.40    8.60
  -1   2   9   19.00    7.40
   1  -2   9   11.70    7.80
  -1  -2  -9   16.60    8.60
   1   2  -9   23.00   10.30
  -1   2   9   17.60    7.60
   1  -2  -9   14.00    7.90
   1  -2  -9   24.30    6.40
  -1  -2   9   17.30    6.80
   1   2   9   23.50    8.20
  -1   2  -9   15.50    7.60
  -1   2  -9   20.30    9.80
  -1  -2   9   13.90   10.60
   1   2   9    7.60    6.60
   1   2   9   12.50    7.70
  -1  -2   9   13.80    6.90
   1  -2  -9   21.80    8.30
  -1   2  -9   18.10    8.70
  -1  -3  -9   71.99   14.00
   1   3  -9   48.60   13.20
  -1   3   9   59.59    8.90
   1  -3   9   66.19   15.20
   1  -3   9   57.19   11.80
   1   3  -9   81.89   12.20
  -1  -3  -9   75.99   10.10
  -1  -3  -9   59.09   13.10
   1  -3   9   97.19   14.50
   1   3  -9   59.99   12.50
  -1   3   9   63.79   12.00
  -1   3  -9   46.90   12.40
  -1   3  -9   76.39   12.70
   1  -3  -9   78.19   14.70
   1   3   9   70.39   10.80
  -1  -3   9   70.09   11.70
  -1  -3   9   57.99   11.20
   1   3   9   80.69   13.90
   1  -3  -9   51.79    7.50
   1   3   9   60.79   13.10
  -1  -3   9   38.80   14.50
  -1   3  -9   66.39   14.80
   1  -3  -9   43.10   12.00
  -1   4   9    6.00    9.20
   1   4  -9    7.20    8.40
  -1  -4  -9    5.40   11.00
  -1  -4  -9    0.50    9.10
   1  -4   9   15.50    9.50
  -1  -4  -9   14.40    6.70
  -1   4   9    4.90    9.00
   1   4  -9   -2.40   10.30
  -1   4   9   13.30    5.70
  -1   4  -9   17.80   11.60
  -1   4  -9    6.00    7.10
   1   4   9   15.10    7.80
  -1  -4   9    1.60    8.00
   1   4   9   18.50   11.00
   1  -4  -9   21.20    5.60
  -1  -4   9   10.70   11.90
   1  -4  -9    0.90    9.50
   1   4   9   31.20   11.20
   1  -5   9    4.10   12.40
  -1  -5  -9   14.20   13.40
  -1   5   9   22.40    7.30
   1   5  -9   22.20   14.40
   1   5  -9   10.00   10.50
   1  -5   9   -0.20    7.60
  -1   5   9   28.70   12.90
  -1   5   9   13.60    6.40
   1   5   9    5.90    7.10
   1   5   9   24.00   13.30
  -1   5  -9   22.80   13.20
   1  -5  -9   19.00   12.40
  -1   5  -9    1.60    9.40
   1  -5  -9   23.70   12.90
   1   5   9   14.90    8.80
  -1  -5   9   15.70   11.40
  -1  -5   9   45.50   16.50
   1   6  -9   -0.10   14.30
  -1  -6  -9   -4.90   13.90
   1   6  -9   16.10   10.80
   1  -6   9   20.50   14.00
  -1   6   9   42.10   16.20
   1  -6   9    5.20    9.20
  -1   6   9   15.20    6.80
  -1  -6  -9    8.50   13.30
   1   6   9   -4.40   12.30
  -1  -6   9   17.00   18.10
  -1  -6   9   31.50   14.30
   1  -6  -9   14.80   12.90
   1  -6  -9   47.80   17.00
   1   6   9   19.80    9.20
   1   6   9   15.80    8.50
  -1   6  -9   33.60   11.40
  -1   6  -9   15.30   13.70
  -1  -7  -9   -0.20   14.10
   1  -7   9   20.30   16.80
  -1   7   9   -3.70    7.20
   1   7  -9  -13.40   13.40
   1  -7   9   -2.30   13.20
  -1   7   9   -0.50   15.10
  -1   7   9  -10.00    8.00
   1   7  -9   -7.40   15.80
  -1  -7   9   15.50   14.10
  -1   7  -9   12.60   16.30
   1   7   9   -7.50    9.00
   1   7   9  -17.70   10.80
   1  -7  -9   26.40   16.70
   1  -7  -9    0.80   19.40
   1   7   9   15.40   14.50
  -1   7  -9   35.00   17.60
  -1   8   9  -13.20   22.20
  -1  -8  -9   63.89   22.80
   1  -8   9   21.20   15.90
   1   8   9  -37.30   12.30
   1   8   9   -5.40   20.00
   1  -8  -9   -3.80   15.30
  -1   8  -9   12.50   19.10
  -1   0 -10    9.20    9.20
  -1   0  10    1.20    4.80
  -1   0  10    9.00    8.10
   1   0  10    5.10    5.50
   1   0  10   -0.70    5.50
   1   0 -10   -1.50    5.50
  -1   0  10    2.70    4.30
  -1   0 -10   -6.70    5.70
   1   0 -10    0.90    5.50
   1   0 -10    6.20    6.40
  -1   0 -10    9.80    7.80
   1   0  10    2.20    7.30
  -1  -1 -10   44.80    9.80
   1   1 -10   36.90    8.40
  -1   1  10   46.20    8.60
  -1  -1 -10   45.50   10.10
  -1  -1 -10   34.60   10.10
   1   1 -10   37.20   10.80
   1  -1  10   41.30    8.60
   1  -1  10   43.90   12.20
  -1   1  10   41.40    8.80
   1  -1  10   37.70    8.70
   1   1 -10   49.50   10.00
  -1   1  10   59.69   11.00
  -1   1 -10   33.90    9.90
   1   1  10   48.00   10.60
   1  -1 -10   34.20    9.40
   1  -1 -10   50.29   10.40
  -1  -1  10   40.20    7.30
   1   1  10   47.30    9.60
  -1  -1  10   34.20    7.50
  -1  -1  10   20.20   10.80
   1   1  10   30.80    8.70
   1  -1 -10   35.60    9.20
  -1   1 -10   27.20    8.00
  -1   1 -10   29.50    9.50
   1   2 -10   24.60    7.90
  -1   2  10   18.20    7.60
   1  -2  10   37.00    8.60
   1  -2  10   27.40   12.20
  -1  -2 -10   35.30    9.60
  -1  -2 -10   16.90    8.80
  -1   2  10   15.70    7.40
   1   2 -10   20.70    8.50
  -1  -2 -10   18.80    7.30
   1   2 -10   33.00   10.60
  -1   2  10   23.30    8.40
   1  -2  10   26.30    8.50
   1  -2 -10   24.60    9.10
   1  -2 -10   32.20    7.30
   1  -2 -10   28.20    9.90
  -1  -2  10   -5.70    8.90
  -1  -2  10   29.80    7.80
  -1  -2  10   28.60    7.50
  -1   2 -10   22.90    9.20
   1   2  10   33.70    9.70
  -1   2 -10   22.80   10.10
  -1   2 -10   29.40    8.30
   1   2  10   35.10    9.60
  -1  -3 -10    2.70    7.70
  -1  -3 -10   47.60   11.60
   1  -3  10    7.80    7.80
  -1   3  10   22.60    7.50
   1   3 -10    9.40    8.50
   1  -3  10   20.70    9.00
  -1   3  10   14.50    8.30
  -1  -3 -10   23.50    7.90
   1  -3  10    0.70   10.50
   1   3 -10   22.30   10.70
   1   3 -10   27.30    8.70
  -1   3 -10   17.60    9.50
  -1   3 -10    9.80    8.20
  -1   3 -10   18.50    9.60
  -1  -3  10   24.50    8.00
   1  -3 -10   16.00    9.90
   1  -3 -10   14.60    6.30
   1   3  10   22.00   10.30
  -1  -3  10   19.80   12.90
   1   3  10    1.90    4.90
   1   3  10   10.00    7.40
   1  -3 -10   15.90   10.10
  -1  -3  10   28.40    8.20
   1  -4  10   71.29   17.20
   1   4 -10   75.39   15.10
  -1  -4 -10   79.19   16.60
  -1  -4 -10   73.49   17.50
  -1   4  10   41.80   12.70
   1  -4  10   64.49   13.40
  -1  -4 -10   62.49   10.60
   1   4 -10   81.29   16.40
  -1   4  10   71.39    9.90
   1  -4 -10   81.59   16.90
   1   4  10   67.59   11.20
  -1  -4  10   69.29   17.90
  -1   4 -10  106.59   19.70
   1  -4 -10   82.29    8.30
  -1  -4  10   81.69   13.40
   1  -4 -10   86.59   16.50
  -1   4 -10   81.79   15.00
   1   4  10   55.49   14.30
  -1   5  10    7.70   12.60
   1  -5  10    2.10   13.20
  -1  -5 -10   34.50   13.80
  -1   5  10    1.50    5.30
   1   5 -10    6.00    9.60
   1   5 -10    9.80   11.00
  -1   5  10   16.60    6.60
   1  -5 -10   34.80   13.10
  -1  -5  10    7.30   10.50
   1   5  10   16.50   12.90
  -1   5 -10   23.50   10.70
  -1   5 -10   23.70   12.70
   1  -5 -10   17.40   12.40
   1   5  10   11.50    8.40
  -1  -5  10   17.50   14.80
   1  -6  10    2.60   12.20
  -1  -6 -10   33.20   19.70
  -1  -6 -10   29.10   15.00
   1   6 -10    5.10   10.90
   1   6 -10   -7.20   13.60
  -1   6  10   25.90   16.60
  -1   6 -10   11.20   13.30
  -1  -6  10   36.50   13.50
   1   6  10    4.60    8.50
   1   6  10   12.50    8.70
   1  -6 -10   36.00   18.10
  -1   6 -10   42.00   15.80
   1   6  10    8.30   13.00
   1  -6 -10   12.70   13.80
  -1  -7 -10   23.10   16.30
   1  -7  10  -15.50   15.60
  -1   7  10    0.10    6.90
  -1   7  10  -19.40   13.90
  -1  -7 -10   46.40   34.40
   1  -7  10    4.00   14.10
   1   7 -10    0.30   12.80
  -1   7  10  -12.00    8.10
   1   7 -10  -13.60   13.60
   1  -7 -10    0.40   13.00
  -1   7 -10    9.60   16.40
  -1  -7  10   -1.60   13.20
   1   7  10   -1.60   14.70
  -1   7 -10  -14.10   12.00
   1  -7 -10  -32.00   21.30
  -1  -7  10    0.30   18.40
   1   7  10  -25.50   15.40
   1   7  10  -20.70    8.10
  -1  -8 -10   39.70   19.40
  -1   8  10  -12.30   24.80
   1  -8  10   -0.60   18.50
   1  -8 -10   16.30   19.50
  -1  -8  10   12.40   18.40
   1   8  10  -21.60   19.80
  -1   8 -10   21.90   21.80
   1   0 -11   -4.60    5.20
   1   0 -11    2.70    6.20
   1   0  11   10.20    5.70
  -1   0  11   -3.00    4.80
   1   0  11   -3.60    5.40
  -1   0  11   -3.10    7.20
  -1   0 -11   -2.40    6.90
   1   0 -11    2.80    6.40
  -1   0  11   -1.60    5.10
  -1   0 -11   -8.40    5.60
  -1   0 -11    6.70    8.30
   1   0  11    7.30    8.90
   1  -1  11   76.89   12.10
   1   1 -11   74.99   11.70
   1  -1  11   69.39   10.60
   1   1 -11   72.59   11.10
  -1  -1 -11   87.59   14.10
  -1   1  11   73.19   10.50
   1  -1  11   65.29   13.40
   1   1 -11   83.19   13.90
  -1   1  11   87.89    9.70
  -1   1  11  107.39   15.40
  -1  -1 -11   99.69   13.80
  -1  -1 -11   87.29   13.70
  -1  -1  11   85.29   15.10
  -1   1 -11   65.19   12.10
   1   1  11   78.29   12.00
  -1   1 -11   87.89   12.70
   1  -1 -11   84.79   12.70
   1  -1 -11   75.89   12.50
   1   1  11   98.69   14.40
   1  -1 -11   84.79   12.60
  -1  -1  11   59.59    9.40
  -1   1 -11   82.39   14.10
   1   1  11   72.89   11.60
  -1  -1  11   87.89    8.90
   1   2 -11   59.89   13.00
  -1  -2 -11   42.10   12.10
  -1   2  11   56.99   10.50
   1  -2  11   47.80   11.40
  -1   2  11   31.70    9.10
  -1   2  11   26.60    8.40
   1  -2  11   30.30   12.40
   1   2 -11   37.90    8.70
   1   2 -11   41.20   10.30
  -1  -2 -11   44.30   10.00
   1  -2  11   26.90    8.70
  -1  -2 -11   52.19   11.40
   1   2  11   35.90    9.80
  -1   2 -11   45.10   11.20
  -1   2 -11   46.20   10.60
   1  -2 -11   52.09   11.20
  -1   2 -11   47.80    9.80
  -1  -2  11   29.90    8.20
   1  -2 -11   42.10    8.80
   1   2  11   36.90   15.30
  -1  -2  11   32.10   11.60
  -1  -2  11   38.20    8.50
   1   2  11   46.70   10.50
   1  -2 -11   40.30   11.30
  -1   3  11   27.30    8.30
   1   3 -11   42.20   11.10
   1  -3  11   32.40   11.80
  -1   3  11   23.10    9.30
   1  -3  11   20.40    9.20
  -1  -3 -11   41.70   13.10
  -1  -3 -11   22.10   10.90
   1   3 -11   34.20   11.20
  -1  -3 -11   29.80    8.20
  -1  -3  11   23.60   13.20
  -1   3 -11   32.60   11.10
   1   3  11   14.70    7.80
   1  -3 -11   26.20   11.50
   1  -3 -11   34.90   10.30
   1   3  11   35.50   12.20
  -1  -3  11   57.59   10.70
   1  -3 -11   12.70    7.00
  -1   3 -11   27.00   11.20
  -1  -4 -11   74.79   16.20
  -1  -4 -11   55.19   16.80
   1   4 -11   50.39   13.50
   1  -4  11   63.79   14.40
  -1  -4 -11   56.49    9.80
   1  -4  11   75.19   18.20
   1   4 -11   46.40   14.50
  -1   4  11   63.59   10.10
   1  -4 -11   56.19   14.90
  -1   4 -11   50.19   15.80
  -1  -4  11   65.39   13.70
   1   4  11   46.90   14.30
   1  -4 -11   49.70    8.50
  -1   4 -11   58.79   13.40
   1   4  11   53.79    9.90
  -1  -4  11   36.40   15.40
   1  -4 -11   42.10   14.80
   1   5 -11   67.79   14.60
  -1   5  11   55.19    8.70
  -1   5  11   45.20   15.30
   1   5 -11   37.10   15.40
   1  -5  11   53.99   14.30
  -1   5  11   42.50    8.30
   1  -5  11   27.70   17.60
  -1  -5 -11   54.39   16.00
   1   5  11   59.79   11.60
  -1  -5  11   77.49   19.40
   1  -5 -11   51.19   16.40
   1   5  11   66.39   18.00
  -1  -5  11   53.19   13.90
  -1   5 -11   35.20   14.30
  -1   5 -11   58.19   17.30
   1   6 -11   10.00   15.50
  -1   6  11    3.60    5.40
  -1   6  11    2.60   13.20
   1  -6  11  -11.90   15.10
   1  -6  11    1.80   12.30
   1   6 -11    5.50   10.00
  -1   6  11   -0.10    6.40
  -1  -6 -11   24.80   14.50
  -1  -6 -11   20.60   15.90
   1   6  11    7.50    8.30
  -1   6 -11    7.10   13.90
   1  -6 -11  -18.20   14.10
   1   6  11    6.70   14.60
  -1  -6  11   -5.00   12.80
   1   6  11    4.70    8.30
  -1   6 -11   22.60   14.00
   1  -6 -11    9.90   13.00
  -1  -6  11   13.20   13.20
   1  -7  11   13.30   15.60
   1   7 -11    2.60   15.80
  -1  -7 -11   -2.40   14.80
  -1   7  11    1.40   17.90
   1   7  11   35.80   17.50
  -1  -7  11   13.00   15.50
   1  -7 -11    3.30   16.00
   1   7  11  -19.90   15.70
  -1  -7  11   -8.40   17.90
   1   7  11   -6.20    8.60
  -1   7 -11    5.90   14.40
  -1   0 -12   17.50    8.70
  -1   0 -12    8.00    7.10
   1   0 -12    2.40    7.00
  -1   0  12    6.90    5.30
  -1   0  12   11.70    6.20
  -1   0  12   19.00    8.90
   1   0 -12   10.00    7.10
   1   0  12   -0.60    5.40
   1   0  12    0.70    5.90
   1   0 -12    1.10    6.10
   1   0  12   -9.50    6.90
  -1   0 -12   -1.00    6.20
   1  -1  12   82.09   11.90
  -1  -1 -12  100.79   11.90
   1  -1  12   94.79   16.20
   1   1 -12   79.69   13.10
   1   1 -12   74.09   11.70
  -1   1  12   92.89   15.30
  -1   1  12   93.79   12.00
   1   1 -12   74.89   14.10
  -1   1  12   81.89   11.50
  -1  -1 -12   77.29   14.30
  -1  -1 -12   63.99   13.10
   1  -1  12   78.49   11.60
   1  -1 -12   84.39   13.50
  -1  -1  12   79.69   15.90
  -1   1 -12   77.79   14.10
  -1  -1  12   73.19   10.60
   1   1  12   78.99   12.60
   1  -1 -12   87.99   13.70
  -1   1 -12   80.59   15.10
  -1  -1  12   82.09   10.80
  -1   1 -12  104.89   14.30
   1   1  12  115.09   17.10
   1  -1 -12   79.69   12.00
   1   1  12   98.09   13.70
  -1  -2 -12   50.79   11.20
  -1  -2 -12   46.20   12.90
   1  -2  12   42.80   11.00
  -1   2  12   44.00   11.50
  -1  -2 -12   58.49   13.20
   1   2 -12   61.39   12.80
  -1   2  12   36.70   10.00
   1   2 -12   54.99   10.60
   1  -2  12   46.30   14.20
   1   2 -12   62.29   12.60
  -1   2  12   44.20   10.20
   1  -2  12   45.30    9.90
  -1   2 -12   47.10   10.30
  -1  -2  12   50.49    8.90
  -1   2 -12   43.00   14.10
  -1  -2  12   44.20   10.40
   1   2  12   35.40   10.10
   1  -2 -12   43.30   11.80
   1   2  12   37.90   10.40
   1  -2 -12   59.19   10.10
  -1   2 -12   47.50   11.50
  -1  -2  12   56.79   15.80
   1  -2 -12   42.00   12.30
   1   2  12   62.59   12.80
  -1  -3 -12   23.30   10.90
   1  -3  12   17.40    8.70
  -1   3  12   24.70    8.60
   1   3 -12   11.00    9.70
  -1  -3 -12   36.60   12.70
  -1  -3 -12   16.50    8.50
   1   3 -12   25.30   10.90
  -1   3  12   15.80    9.70
   1  -3  12   25.60   12.10
  -1  -3  12   13.40    8.30
   1  -3 -12   10.70    7.60
   1   3  12   34.00    9.40
   1  -3 -12   27.10   11.70
   1  -3 -12   28.00   11.60
  -1   3 -12    4.30    9.10
  -1  -3  12   21.30   13.30
  -1   3 -12   29.60   10.40
  -1  -4 -12   74.99   11.50
  -1  -4 -12   55.79   16.60
  -1  -4 -12   72.29   16.50
   1  -4  12  102.49   21.70
   1  -4  12   85.89   16.10
  -1   4  12   98.49   11.50
   1   4 -12   54.09   15.50
   1   4 -12   66.09   14.90
  -1  -4  12   78.19   19.60
  -1   4 -12   49.30   16.20
   1  -4 -12   50.29   14.60
  -1   4 -12   72.69   15.10
   1   4  12   93.79   13.20
   1  -4 -12   81.19   10.20
   1  -4 -12   47.40   14.60
  -1  -4  12   70.29   13.70
   1   4  12   58.79   15.40
   1   5 -12   34.40   11.50
  -1  -5 -12   51.49   14.50
  -1   5  12   38.60    8.40
  -1  -5 -12   60.59   18.40
   1   5 -12   21.90   13.30
  -1  -5 -12   37.10    8.50
   1  -5  12   64.49   19.60
   1  -5  12   34.60   11.50
  -1   5  12   28.60   13.80
  -1   5 -12   16.00   13.30
  -1   5 -12   25.30   12.60
   1   5  12   35.80   10.10
  -1  -5  12   25.80   14.90
   1  -5 -12   33.20   13.80
   1   5  12   40.50   14.70
  -1  -5  12   34.20   11.10
   1   6 -12   13.50   14.20
   1   6 -12   27.30   12.90
  -1   6  12   20.30   14.90
   1  -6  12   -5.30   13.70
  -1  -6 -12   18.20   14.70
  -1   6  12   -3.90    5.50
  -1   6  12    7.80    5.50
  -1  -6 -12   32.20   20.50
   1  -6  12    4.50   12.60
  -1   6 -12    4.50   13.60
  -1   6 -12    6.40   14.10
   1  -6 -12   13.30   17.60
   1  -6 -12   11.10   13.80
  -1  -6  12   -9.50   12.10
   1   6  12   13.70    8.60
  -1  -6  12   -1.10   15.70
   1   6  12   38.10   17.70
  -1   7  12    0.00   20.20
   1  -7  12    7.30   16.70
   1   7 -12  -10.10   13.50
  -1  -7 -12   -1.90   15.00
   1  -7  12   49.20   25.50
  -1  -7  12  -10.10   15.30
   1   7  12  -27.60   17.30
   1  -7 -12   30.10   18.30
  -1   7 -12   12.90   15.30
   1   7  12  -11.10    8.60
   1   0  13   10.90    9.90
   1   0 -13   -0.10    7.60
   1   0 -13    0.10    5.40
  -1   0  13   -2.30    4.60
   1   0  13   -0.10    5.60
  -1   0 -13   -8.70    6.50
  -1   0 -13    4.10    9.70
  -1   0  13   -6.40    8.20
   1   0  13   12.00    6.20
  -1   0  13   -1.50    4.90
  -1   0 -13    0.90    6.10
   1   0 -13   20.30    8.40
   1  -1  13   77.89   16.20
   1   1 -13  119.29   16.70
   1   1 -13  108.29   14.90
   1   1 -13  107.39   15.40
  -1  -1 -13  102.59   15.50
  -1   1  13  114.19   16.50
   1  -1  13  100.09   11.20
  -1   1  13   82.89   16.30
  -1  -1 -13   82.09   15.30
  -1   1  13  111.69   11.30
  -1  -1 -13  116.89   16.00
   1  -1 -13  124.09   15.90
  -1   1 -13  135.79   15.40
   1   1  13   78.69   15.00
  -1   1 -13   71.49   14.30
  -1  -1  13   97.89   18.40
   1   1  13   99.89   17.90
   1   1  13   89.19   13.20
  -1   1 -13   87.29   13.80
   1  -1 -13  130.79   16.80
  -1  -1  13   80.39   13.50
  -1  -1  13  104.19   10.00
   1  -1 -13   97.99   15.30
   1   2 -13   -1.20    7.30
  -1  -2 -13    8.80    9.90
  -1   2  13    6.70    9.00
   1  -2  13    8.40    7.60
   1   2 -13   12.20    8.30
  -1   2  13   11.70    7.60
   1  -2  13   -4.00    8.70
  -1  -2 -13    8.00    8.70
  -1  -2 -13    9.10    7.60
  -1  -2  13    2.30    6.00
   1  -2 -13   -3.20    7.10
   1  -2 -13    5.80    7.00
  -1   2 -13    2.70    7.50
  -1  -2  13   13.30   11.90
   1   2  13   -1.30    9.00
   1  -2 -13    4.60    8.60
  -1   2 -13   -1.00    7.60
   1   2  13   -3.50    7.10
  -1  -3 -13   34.80   12.40
  -1  -3 -13   73.79   16.50
   1  -3  13   44.30   15.20
  -1  -3 -13   53.99   11.00
  -1   3  13   35.80    9.70
   1   3 -13   43.70   11.60
   1  -3  13   49.80   12.40
  -1   3  13   18.10    9.50
   1   3 -13   55.79   15.10
   1  -3 -13   41.40    9.20
   1  -3 -13   35.10   11.90
  -1   3 -13   24.30   10.60
  -1  -3  13   29.00   10.00
  -1   3 -13   18.30   11.40
   1  -3 -13   35.90   13.10
   1   3  13   51.29   12.60
  -1  -3  13   21.00   14.40
  -1   4  13   24.20    9.40
  -1  -4 -13   59.99   10.30
   1   4 -13   34.00   14.20
  -1   4  13   27.00   14.60
   1  -4  13   44.40   15.20
  -1  -4 -13   66.59   14.60
   1   4 -13   42.80   12.80
  -1  -4 -13   46.60   15.40
   1  -4  13   52.89   13.70
   1  -4 -13   35.20   14.00
   1  -4 -13   43.10    7.60
  -1  -4  13   32.70   10.10
   1  -4 -13   35.00   13.80
  -1  -4  13   27.40   16.20
  -1   4 -13   40.30   12.90
  -1   4 -13   24.50   12.40
   1   4  13   34.20   10.70
  -1   5  13   45.00    8.70
  -1  -5 -13   43.30   13.70
   1  -5  13   35.40   17.20
  -1  -5 -13   43.80   15.20
   1   5 -13   26.00   11.30
  -1  -5 -13   27.80    8.70
   1  -5  13   31.30   12.00
   1   5 -13   21.30   12.40
   1   5  13   51.19   15.20
   1  -5 -13   49.20   17.20
  -1  -5  13   75.39   23.20
  -1  -5  13   29.40   11.50
   1   5  13   34.60   10.40
  -1   5 -13   38.60   16.00
  -1   5 -13   17.70   11.20
  -1  -6 -13   48.00   21.10
   1   6 -13   -3.20   12.40
   1  -6  13   34.30   16.60
   1   6 -13   13.90   17.10
  -1   6  13   26.20   15.30
   1  -6  13   -0.60   12.70
  -1  -6 -13   -7.10   13.10
  -1   6 -13    2.20   13.60
  -1   6 -13   19.90   13.20
   1   6  13    4.90    8.30
   1  -6 -13   -9.00   16.10
   1  -6 -13   10.20   14.20
  -1  -6  13   15.30   14.50
   1   6  13   28.00   15.80
  -1  -6  13  -14.80   11.00
  -1  -7 -13   -1.20   15.40
   1   7 -13    5.00   16.40
   1  -7  13    3.10   17.50
  -1   7  13   -3.40   21.80
  -1   7 -13   43.80   23.10
   1   7  13   -4.20   10.00
   1  -7 -13   20.50   16.30
  -1  -7  13    0.50   17.80
   1   7  13   35.10   23.70
  -1   0 -14    2.00    8.80
   1   0 -14    0.20    7.40
   1   0  14   13.90    7.60
  -1   0  14    1.20    5.70
   1   0  14    6.50    9.80
   1   0 -14    3.90    8.10
   1   0 -14   -1.80    9.20
  -1   0 -14    4.80    9.60
  -1   0 -14   -2.60    8.50
  -1   0  14    7.10   10.50
   1  -1  14    5.60   11.60
  -1  -1 -14   16.40    9.10
   1   1 -14   21.00    9.80
  -1   1  14   14.30    9.90
  -1  -1 -14   26.00   11.00
  -1   1  14   26.40    7.60
   1  -1  14   13.20    7.40
  -1  -1 -14   36.50   11.60
   1   1 -14   35.60   11.70
  -1  -1  14    5.30   10.60
   1   1  14   24.30    8.70
  -1   1 -14   19.00   10.50
  -1   1 -14   37.80   11.30
   1   1  14   31.40   12.80
   1  -1 -14   26.90   10.20
   1  -1 -14   29.20    9.70
  -1  -1  14   21.20    6.60
  -1   2  14   80.79   13.40
  -1  -2 -14   55.79   13.30
  -1  -2 -14   72.29   16.00
  -1   2  14   67.59   13.60
   1  -2  14   64.19   18.00
   1   2 -14   80.89   15.60
   1  -2  14   74.49   12.50
   1   2 -14   40.10   11.70
  -1  -2 -14   81.79   15.20
  -1  -2  14   86.49   19.20
  -1   2 -14   81.79   15.10
  -1  -2  14   74.69   11.30
   1   2  14   42.40   11.30
   1   2  14   58.39   14.60
   1  -2 -14   52.39   13.40
   1  -2 -14   71.79   12.90
   1  -2 -14   72.39   15.00
  -1   2 -14   67.19   15.00
  -1  -3 -14   16.60   12.40
  -1   3  14   18.60   10.50
  -1   3  14   32.00   10.10
  -1  -3 -14    4.30   10.10
   1  -3  14   26.80   11.00
   1   3 -14   40.70   11.90
   1  -3  14   25.80   15.70
   1   3 -14   26.30   12.70
  -1  -3 -14   37.20   10.50
   1  -3 -14   28.90   11.70
  -1  -3  14   28.60   15.30
   1  -3 -14   25.40    9.20
   1   3  14   13.00   10.50
  -1  -3  14   34.00    8.80
  -1   3 -14   19.80   11.50
   1  -3 -14   31.40   13.30
   1   3  14   28.80   10.60
  -1   3 -14   31.00   13.20
  -1  -4 -14  123.89   23.10
  -1  -4 -14  100.39   11.90
  -1   4  14   77.89   16.60
  -1   4  14  102.99   14.60
   1  -4  14  112.29   21.00
   1   4 -14  100.09   17.20
   1  -4  14  116.39   17.30
  -1  -4 -14  137.29   21.80
   1   4 -14   99.69   20.60
  -1   4 -14   90.29   16.50
   1  -4 -14   97.99   19.50
  -1  -4  14   88.59   14.70
   1   4  14  108.89   15.50
  -1   4 -14  117.19   23.00
  -1  -4  14   88.79   19.90
   1  -4 -14  105.09   20.20
   1  -5  14    6.90   15.00
   1  -5  14   62.29   16.80
  -1   5  14    4.70    7.20
  -1  -5 -14    9.30    8.50
  -1  -5 -14   11.60   14.20
   1   5 -14   17.40   11.00
  -1  -5 -14   27.70   15.50
   1   5 -14    6.60   11.90
  -1  -5  14   13.10   12.60
  -1  -5  14   -3.00   12.80
   1  -5 -14   25.70   13.80
   1   5  14    0.20    8.20
  -1   5 -14   25.80   15.50
  -1   5 -14   14.60   11.40
   1   5  14   11.40   13.50
  -1  -6 -14  -22.20   10.50
   1  -6  14   -8.50   17.00
   1   6 -14    2.70   15.60
  -1   6  14    4.80   15.10
   1  -6  14   39.60   14.80
  -1  -6 -14   26.00   19.40
   1   6 -14   27.40   15.50
  -1   6 -14   -8.40   14.20
  -1   6 -14   29.70   15.30
   1  -6 -14  -12.40   16.90
   1   6  14    8.70   16.20
   1   6  14    8.10    9.20
   1  -6 -14   -1.40   14.20
  -1  -6  14    4.80   15.70
  -1  -6  14  -12.90   15.00
   1   6  14   -7.60   11.40
   1  -7  14   11.80   18.40
  -1  -7 -14  -17.30   14.60
   1   7 -14    5.20   17.70
   1  -7 -14   48.00   20.00
  -1  -7  14   16.60   22.70
  -1   7 -14  -18.40   15.50
   1   0 -15   -3.70    8.50
  -1   0  15   -1.50    5.40
  -1   0 -15    0.60    9.20
   1   0 -15   -2.30    7.90
  -1   0 -15   -1.00    8.20
   1   0 -15   19.40   11.20
   1   0  15  -10.90    8.00
  -1   0  15   -9.00   10.20
   1   0  15    4.60    7.10
  -1  -1 -15   45.40   13.50
  -1  -1 -15   70.39   14.50
   1  -1  15   56.39   10.90
  -1   1  15   35.10    9.70
  -1  -1 -15   64.79   14.20
   1   1 -15   56.29   14.20
  -1   1  15   64.99   14.60
   1   1 -15   65.09   13.30
   1  -1  15   72.69   18.10
  -1  -1  15   64.59   10.00
  -1  -1  15   69.49   17.70
   1   1  15   59.89   12.40
   1  -1 -15   33.40   12.80
   1  -1 -15   69.99   13.50
  -1   1 -15   66.09   15.20
   1  -1 -15   50.39   12.20
   1   1  15   61.19   15.30
  -1   1 -15   79.79   15.10
  -1   2  15  100.99   17.40
   1  -2  15   88.59   20.40
  -1   2  15   82.69   14.00
  -1  -2 -15   98.19   18.70
   1   2 -15   85.19   16.10
  -1  -2 -15  122.29   20.60
   1   2 -15   99.19   16.70
   1  -2  15   93.59   14.10
  -1  -2 -15  100.69   15.80
   1   2  15  128.89   19.30
   1  -2 -15   96.09   17.80
   1  -2 -15  116.99   16.90
   1  -2 -15  108.39   17.80
   1   2  15  110.89   16.90
  -1  -2  15  115.29   21.60
  -1   2 -15  103.49   17.00
  -1  -2  15   94.19   13.10
  -1   2 -15  103.99   18.90
  -1   3  15   17.30    9.90
   1  -3  15    9.50    9.00
   1   3 -15   39.20   12.50
  -1  -3 -15   18.60    9.80
  -1  -3 -15   34.40   15.40
   1  -3  15    5.70   12.40
  -1  -3 -15   20.10   10.90
   1   3 -15   28.70   12.60
  -1   3  15   29.90   11.10
   1   3  15   40.50   12.60
  -1  -3  15   26.30   15.40
   1   3  15   17.90   11.20
   1  -3 -15    6.10    9.40
  -1   3 -15   23.50   11.90
   1  -3 -15   -4.50    8.80
  -1   3 -15   12.20   10.80
  -1  -3  15   22.50    9.40
   1  -3 -15   -5.80    8.30
   1  -4  15   17.10   15.90
  -1  -4 -15   18.10   13.10
  -1   4  15   25.40    9.50
   1   4 -15   -9.70    8.90
  -1  -4 -15    3.20    8.40
  -1  -4 -15   21.20   14.00
  -1   4  15   -2.90    9.10
   1  -4  15   18.10   10.90
   1   4 -15   10.20   10.60
  -1   4 -15   -2.50   12.00
  -1  -4  15   16.50   11.50
   1   4  15   17.20   11.30
   1  -4 -15    9.10   10.80
   1  -4 -15    2.10   11.80
   1  -4 -15   23.80    8.00
  -1  -4  15   29.00   10.60
  -1   4 -15   30.80   11.30
   1   5 -15   -2.40   10.50
   1  -5  15   14.70   11.80
  -1   5  15    5.40    8.00
  -1  -5 -15   14.20   14.00
  -1  -5 -15   32.40   10.20
   1   5 -15   23.50   15.00
   1  -5  15   13.10   16.40
  -1   5  15    5.80   13.40
  -1  -5 -15   -3.00   13.40
  -1  -5  15    3.30   16.10
  -1   5 -15   11.30   11.50
   1  -5 -15   -2.10   11.70
   1   5  15   -4.90    9.40
  -1  -5  15   19.60   11.50
  -1   5 -15   -8.10   11.00
   1   5  15  -12.70   10.40
   1  -5 -15    7.20    6.40
   1   6 -15   21.00   14.50
   1   6 -15   35.70   15.80
  -1  -6 -15   14.10   15.60
  -1   6  15    8.30   19.20
   1  -6  15    9.90   21.20
   1  -6  15   17.20   16.10
  -1   6 -15   13.70   17.30
   1   6  15   -3.60   10.40
  -1   6 -15  -14.30   21.20
  -1  -6  15   31.30   18.80
   1   6  15   27.70   19.80
   1  -6 -15    3.60   14.70
   1   0 -16    1.70    8.80
  -1   0 -16    1.90    8.20
   1   0 -16   -8.60    7.80
   1   0  16  -10.20    5.90
  -1   0  16   10.30   11.40
  -1   0 -16   -5.10    8.80
   1   0  16    3.50   11.40
  -1   0  16   -1.00    6.20
  -1  -1 -16   22.50   12.80
   1  -1  16   -9.80   11.00
   1   1 -16   31.00   13.10
   1  -1  16   18.50    8.60
  -1   1  16   23.20    8.10
   1   1 -16    5.40    9.80
  -1   1  16  -10.20    9.40
  -1  -1 -16    9.60   10.20
  -1   1 -16    5.30   10.00
   1  -1 -16   19.40   10.80
   1   1  16    4.30    8.00
   1   1  16   14.80   12.10
  -1  -1  16   34.60   15.40
   1  -1 -16   10.00   11.30
  -1   1 -16   -4.80    9.00
  -1  -1  16   10.80    7.60
   1  -1 -16   17.60   10.90
  -1   2  16  106.39   15.50
   1  -2  16  134.19   24.70
   1   2 -16  116.09   17.70
  -1  -2 -16  125.89   21.60
  -1  -2 -16  127.29   19.00
   1   2 -16  101.59   18.10
  -1  -2 -16  132.49   20.40
  -1   2  16  101.79   16.80
   1  -2  16  106.89   15.20
   1   2  16  124.09   17.90
   1  -2 -16  117.79   19.80
   1  -2 -16  122.79   17.90
  -1   2 -16  125.69   20.90
   1   2  16  114.89   18.50
  -1   2 -16  134.89   19.40
  -1  -2  16  112.19   12.70
   1  -2 -16   90.79   17.30
  -1  -2  16  108.69   22.00
  -1  -3 -16   26.90   14.40
  -1   3  16    8.70    9.90
  -1  -3 -16    2.60   10.50
  -1  -3 -16    4.60   10.30
  -1   3  16    3.80    9.50
   1  -3  16   10.00   11.10
   1  -3  16   -4.30    8.40
   1   3 -16   12.70    9.70
   1   3 -16   26.10   12.20
  -1   3 -16    4.70    9.90
  -1  -3  16    5.00   11.50
   1   3  16   -1.90    9.10
   1  -3 -16   -3.40   10.50
   1  -3 -16   -2.20   10.00
  -1  -3  16   33.70   10.20
  -1   3 -16    5.10   10.50
   1   3  16    9.20    9.90
   1  -3 -16   19.70   10.30
  -1  -4 -16   41.30   10.80
   1   4 -16   16.60   10.50
  -1  -4 -16   61.79   16.70
   1   4 -16   12.20   14.00
   1  -4  16   50.59   18.60
  -1  -4 -16   34.10   15.10
  -1   4  16   -5.10   10.20
   1  -4  16   36.90   12.30
  -1   4  16   18.60    9.40
  -1   4 -16   28.10   15.40
   1   4  16    6.60    9.90
   1  -4 -16   26.60    9.00
  -1  -4  16   35.80   17.10
   1  -4 -16   23.40   13.20
  -1  -4  16   23.10   11.50
   1  -4 -16   29.60   14.70
   1   4  16   -0.80   11.50
  -1  -5 -16   31.30    9.70
  -1  -5 -16   -4.50   16.20
   1   5 -16   26.00   16.30
   1  -5  16  -18.70   12.70
   1  -5  16   17.60   16.00
   1   5 -16  -20.80    9.80
  -1   5  16   12.00    8.10
  -1  -5 -16    2.10   12.90
  -1   5  16  -12.20   12.80
   1  -5 -16  -25.80   12.60
  -1   5 -16    6.50   13.70
  -1  -5  16   -6.60   14.00
  -1   5 -16   -4.40   12.40
   1  -5 -16   18.00    7.70
  -1  -5  16  -15.00   13.10
   1  -5 -16   -1.90   12.30
   1   5  16    2.30    9.90
  -1  -6 -16   22.30   12.70
   1  -6  16   13.20   18.90
   1   6 -16   30.50   20.70
  -1  -6  16  -15.90   15.10
   1   6  16   25.60   21.40
   1  -6 -16   14.90   15.40
   1   6  16   -2.40   11.20
  -1   6 -16   30.50   21.30
  -1   0 -17   -3.90    8.80
  -1   0  17   -4.90   11.50
  -1   0 -17    1.60   10.30
   1   0 -17    4.40    9.50
   1   0  17   -8.20   10.40
  -1   0  17   10.00    7.10
   1   0  17    5.60    8.00
   1   0 -17    5.90    8.90
  -1   1  17   -8.40   10.60
  -1  -1 -17    4.00    9.60
  -1   1  17    4.30    7.20
   1   1 -17   -5.90    8.20
   1  -1  17   35.70   15.00
   1   1 -17    8.20    9.50
   1  -1  17    3.90    7.20
  -1  -1 -17    5.20   11.20
  -1   1 -17   -3.20    8.40
  -1  -1  17   -6.00   11.40
  -1  -1  17    8.90    7.70
  -1   1 -17   10.90   11.20
   1  -1 -17   14.30   11.00
   1  -1 -17   -4.00    8.80
   1   1  17    7.80    8.20
   1   1  17   23.10   14.20
   1   2 -17    1.20    8.60
  -1   2  17    4.00    8.30
  -1   2  17   20.50   11.10
   1  -2  17    6.10   11.90
   1  -2  17   13.00    9.00
  -1  -2 -17    3.00   12.30
   1   2 -17   13.80    9.60
  -1  -2 -17   17.40   11.20
   1   2  17    8.40   12.00
   1  -2 -17   16.20   12.30
  -1   2 -17   24.40   13.20
  -1  -2  17    9.50    7.50
   1  -2 -17   13.20    9.50
   1  -2 -17    3.10   11.20
  -1   2 -17    1.40    9.20
   1   2  17   16.00   10.40
  -1  -2  17   23.20   16.10
  -1  -3 -17   11.60   12.20
   1   3 -17   13.20   12.00
  -1  -3 -17   27.00   13.20
   1  -3  17   13.40    9.30
  -1   3  17   14.00   10.70
   1   3 -17    6.60    9.50
  -1   3  17    5.80   10.00
   1  -3  17   24.40   15.70
  -1  -3 -17    2.20   11.50
  -1  -3  17   26.30    9.60
   1   3  17    4.10   10.80
   1  -3 -17  -10.40    9.40
  -1  -3  17   34.60   17.40
  -1   3 -17   11.50   11.60
   1  -3 -17   20.30   11.90
   1   3  17   47.90   15.30
  -1   3 -17   16.10   12.20
   1  -3 -17   13.40   12.20
   1   4 -17    0.90   11.10
   1  -4  17   15.60   11.90
  -1   4  17   27.90   10.80
  -1  -4 -17   34.30   10.60
  -1  -4 -17    3.20   13.90
  -1  -4 -17   46.90   16.00
  -1   4  17    1.00    9.30
   1   4 -17   19.50   13.70
   1  -4  17   -2.00   13.80
   1   4  17   10.50   11.70
   1  -4 -17   26.90    9.40
  -1   4 -17    2.50   11.60
  -1   4 -17   17.30   15.10
   1  -4 -17   19.20   13.00
  -1  -4  17   19.50   17.70
   1   4  17    9.10   11.20
   1  -4 -17   -4.20   10.30
  -1  -5 -17   17.90   17.80
  -1   5  17    0.80   16.50
  -1  -5 -17  -11.20   13.00
   1  -5  17   -1.60   16.10
   1   5 -17   13.60   12.70
  -1   5  17   -8.50    9.30
   1  -5  17  -22.20   16.30
   1   5  17  -10.20   16.30
  -1   5 -17   -4.70   12.40
   1   5  17   18.70   14.70
  -1   5 -17   -7.00   12.80
   1  -5 -17   -4.70   15.80
  -1  -5  17   -1.10   15.20
   1  -5 -17   24.60   14.10
  -1  -5  17  -12.70   14.50
   1  -6  17  -12.30   17.10
   1   6 -17   -3.20   14.50
  -1  -6 -17   15.20   15.20
  -1   6 -17   -0.30   17.30
  -1  -6  17   30.80   18.70
   1   6  17   -9.70   14.10
   1  -6 -17   24.50   17.20
   1   0  18    2.80   11.80
  -1   0 -18   -1.70    8.50
  -1   0  18    4.60    8.10
   1   0 -18   15.90    9.90
  -1   0  18    2.40   13.30
   1   0 -18   10.70    9.40
   1   0  18   -0.30    7.90
  -1   0 -18    0.60   10.40
  -1   1  18   18.60    9.40
  -1  -1 -18    9.90   11.50
   1   1 -18   -3.50   10.70
  -1  -1 -18   16.50   10.40
   1  -1  18   21.80   13.80
   1  -1  18   10.00    8.50
   1   1 -18   18.40   10.90
  -1   1  18   14.80   13.00
  -1  -1  18   24.90   15.90
   1  -1 -18   42.70   13.90
  -1  -1  18   33.00    9.90
  -1   1 -18    5.90    9.00
  -1   1 -18   22.50   12.80
   1   1  18   18.70   10.20
   1  -1 -18   23.50   10.60
   1   1  18   16.20   11.00
   1  -2  18  -10.60   11.50
  -1  -2 -18   13.60   12.20
  -1  -2 -18   21.40   11.50
   1   2 -18   23.60   11.30
   1   2 -18   35.60   11.40
  -1   2  18   14.10    9.60
  -1   2  18   28.20   12.90
   1  -2  18   19.00   10.10
   1   2  18   -1.60    8.60
   1   2  18   11.80   11.20
  -1  -2  18   16.40   15.40
  -1   2 -18   10.00   11.50
  -1  -2  18   22.20    9.50
  -1   2 -18   14.50   12.60
   1  -2 -18   12.80   11.70
   1  -3  18   11.90   14.90
  -1  -3 -18   15.20   13.10
   1  -3  18   17.20   11.90
   1   3 -18   15.90   10.90
  -1   3  18    0.90   11.20
   1   3 -18   18.30   11.80
  -1   3  18   15.50   11.40
  -1  -3 -18   16.00   12.30
   1  -3 -18   24.20   12.20
  -1  -3  18   14.30   16.70
  -1  -3  18    3.60    9.20
   1  -3 -18    7.70   13.10
   1   3  18   12.50   13.20
  -1   3 -18    7.20   11.40
   1   3  18   37.40   14.80
  -1   3 -18   -3.70   10.30
  -1  -4 -18   15.10   14.70
  -1  -4 -18   39.00   15.90
  -1   4  18   -0.80   10.90
   1  -4  18   21.30   18.10
  -1  -4 -18   28.90   12.30
   1   4 -18   41.70   14.50
  -1   4  18  -12.40   13.30
   1  -4  18  -22.00   12.00
   1   4 -18   -3.60   13.60
   1   4  18    4.50   13.70
   1  -4 -18  -12.80   12.70
   1   4  18    8.30   11.70
  -1   4 -18   25.40   16.50
  -1  -4  18   -1.20   12.20
  -1   4 -18    5.70   12.20
  -1  -4  18   -9.20   12.60
   1  -4 -18   32.70   10.50
   1  -4 -18    2.70   13.80
   1   5 -18  -20.80   12.30
   1  -5  18   28.00   20.90
   1   5 -18   36.20   16.90
  -1  -5 -18    4.00   15.70
  -1   5  18   -7.70   11.10
  -1   5 -18  -18.00   14.30
   1  -5 -18   -0.80   13.30
   1   5  18   16.60   12.20
  -1  -5  18   15.00   17.50
  -1   5 -18  -26.90   19.40
   1   5  18   -4.10   25.10
  -1   0  19   -1.30   12.20
  -1   0  19    6.60    8.10
  -1   0 -19   -9.30   10.80
   1   0  19    8.70   13.20
   1   0 -19   -6.80    9.00
   1   0 -19   -9.10    9.40
  -1   0 -19  -10.30    8.90
   1   0  19    2.00    9.20
   1  -1  19   43.60   20.20
   1  -1  19   32.10   10.10
   1   1 -19   36.10   13.10
   1   1 -19   44.90   13.60
  -1  -1 -19   -6.20    9.70
  -1  -1 -19   35.10   12.90
  -1   1  19   31.80   10.40
  -1   1  19   18.30   12.30
  -1   1 -19   21.80   14.10
  -1  -1  19    8.60   13.20
   1  -1 -19   24.40   10.80
   1  -1 -19   10.60   11.20
   1   1  19   10.50   14.40
   1   1  19    9.00    9.20
  -1   1 -19   39.40   13.00
  -1  -1  19   19.70    8.70
  -1   2  19  -13.50   11.30
  -1  -2 -19    5.10   12.80
  -1  -2 -19    5.60   11.50
  -1   2  19   -3.80   10.50
   1  -2  19    7.50   10.20
   1   2 -19   16.80   11.90
   1  -2  19    5.20   14.40
   1   2 -19    5.20   10.00
   1  -2 -19  -16.70   10.10
   1  -2 -19   19.60   12.50
  -1   2 -19   10.40   11.40
  -1   2 -19   16.20   12.50
   1   2  19   -2.50   10.80
  -1  -2  19   -4.80    8.90
  -1  -2  19   20.10   16.80
   1   2  19   -1.80   12.00
  -1   3  19   12.30   13.30
   1  -3  19   -8.80   11.80
  -1  -3 -19   -2.80   11.50
   1   3 -19   25.20   11.30
   1   3 -19   20.40   13.30
   1  -3  19   12.10   13.80
  -1  -3 -19   -2.10   11.10
  -1   3  19   -1.90   12.20
   1  -3 -19   -8.40   12.50
   1  -3 -19   40.80   16.30
   1   3  19    9.20   12.50
  -1  -3  19    9.00   15.50
  -1   3 -19    5.40   12.00
   1   3  19    4.30   12.20
  -1   3 -19    7.90   14.10
  -1  -3  19   -5.60    9.90
   1   4 -19  -18.10   13.40
   1   4 -19   -2.30   14.20
   1  -4  19   -9.30   14.30
  -1  -4 -19   17.20   17.70
  -1  -4 -19   11.30   15.70
   1  -4  19   -5.50   14.60
   1  -4 -19   10.30   14.60
  -1   4 -19   -5.50   14.10
  -1   4 -19   11.80   15.10
  -1  -4  19   24.40   17.90
   1   4  19    8.50   13.70
   1   4  19  -24.40   16.80
   1  -4 -19  -36.20   12.90
  -1   5  19  -12.70   15.90
   1  -5  19   -8.90   17.40
  -1  -5 -19   -5.90   14.90
   1   5 -19   -6.70   13.20
   1   5  19   -4.60   17.80
  -1   5 -19    4.50   15.40
   1  -5 -19   -0.20   16.50
  -1  -5  19   38.30   20.70
  -1   0 -20   11.90   12.70
   1   0 -20  -18.20   10.00
  -1   0  20   -0.70   12.20
  -1   0  20    2.30    8.60
   1   0  20   -5.40   13.00
   1   0  20   15.20   10.30
   1   0 -20   17.60   11.60
  -1   0 -20    7.40   11.80
  -1   1  20   13.50    9.50
  -1   1  20   19.00   13.50
   1   1 -20  -10.20    9.70
   1   1 -20   -0.40   10.30
  -1  -1 -20   24.00   12.80
   1  -1  20    9.60   11.20
   1  -1  20   21.80   15.00
  -1  -1 -20   17.90   12.50
   1  -1 -20  -10.70    9.30
  -1   1 -20  -11.60    9.80
  -1  -1  20   -0.10   13.00
   1   1  20   -5.30    9.70
  -1   1 -20   -1.30   11.10
   1   1  20   -2.00   13.60
  -1  -1  20   13.60   16.60
   1  -1 -20   31.20   13.90
  -1  -2 -20   19.90   13.90
   1  -2  20   22.80   16.10
   1   2 -20   11.10   12.20
  -1   2  20    1.60   11.60
   1  -2  20   15.30   11.50
  -1  -2 -20   -4.60   11.40
   1   2 -20   40.20   13.40
  -1   2 -20    6.10   11.80
  -1   2 -20   28.90   14.70
   1  -2 -20   40.70   14.70
  -1  -2  20    5.00   15.10
   1  -2 -20   10.90   14.40
   1   2  20    9.50   12.40
   1   2  20   31.90   16.00
  -1  -3 -20   12.00   14.60
   1  -3  20  -11.30   13.70
   1   3 -20    8.20   14.10
  -1   3  20    1.70   13.00
  -1   3  20   -9.20   14.50
   1   3 -20   -0.70   11.60
  -1  -3 -20  -12.70   11.50
   1  -3  20   14.50   14.80
  -1   3 -20   16.70   14.00
   1   3  20   15.90   14.00
   1  -3 -20  -23.00   13.00
   1  -3 -20   -6.30   10.90
  -1   3 -20   26.40   15.50
  -1  -3  20   -5.50   16.10
   1   3  20    3.10   15.50
   1   4 -20   14.10   15.30
   1  -4  20   28.00   19.10
  -1   4  20   -4.90   16.30
  -1  -4 -20   12.80   18.10
   1   4 -20  -10.00   14.50
  -1   4 -20   -5.90   14.70
  -1   4 -20   15.50   16.60
   1  -4 -20    7.50   15.80
  -1  -4  20   18.10   15.90
   1   4  20   33.20   20.40
   1   0 -21   13.30   13.60
  -1   0 -21    9.90   13.00
  -1   0 -21   14.40   13.90
   1   0  21    1.50   11.00
  -1   0  21   -0.30   17.50
   1   0  21   21.40   15.50
   1   0 -21   15.90   11.90
   1  -1  21    2.30   12.30
  -1   1  21   29.70   17.10
   1  -1  21   22.90   16.30
   1   1 -21   24.60   13.60
  -1  -1 -21    9.70   15.00
   1   1 -21    5.50    9.70
  -1   1  21   16.20   12.30
   1   1  21   33.90   17.50
  -1   1 -21    2.10   12.30
   1  -1 -21    6.30   11.60
  -1   1 -21   21.30   12.70
  -1  -1  21   10.40   14.30
   1   1  21   26.80   13.90
   1  -1 -21   45.60   13.80
  -1   2  21  -24.00   12.60
  -1  -2 -21   18.60   15.30
  -1   2  21   17.00   15.40
   1   2 -21  -10.60   10.20
   1   2 -21   -5.10   11.20
  -1  -2 -21   -5.70   15.60
   1  -2  21   -2.10   14.80
   1  -2  21   19.70   15.10
  -1   2 -21   -2.20   14.50
   1  -2 -21   20.10   13.50
  -1  -2  21    4.20   15.40
   1   2  21   11.70   16.60
   1   2  21   -6.40   14.60
  -1   2 -21   32.70   15.20
   1  -2 -21    6.10   12.30
  -1   3  21    9.00   14.70
  -1  -3 -21    1.90   14.50
   1   3 -21    6.10   12.70
   1  -3  21   17.80   18.50
   1   3 -21   20.20   15.00
   1   3  21    3.90   15.00
  -1   3 -21    0.80   13.70
   1  -3 -21    1.10   12.50
  -1   3 -21   10.30   15.20
  -1  -3  21   -2.50   15.80
   1  -3 -21  -16.20   14.90
   1  -4  21    4.40   18.00
  -1   4  21  -18.10   14.20
  -1  -4 -21   -7.60   15.20
   1   4 -21   10.00   16.40
  -1  -4  21   -3.30   18.20
   1  -4 -21   14.80   17.20
   1   4  21    3.70   16.10
  -1   4 -21    2.80   17.00
  -1   0 -22   27.60   12.90
   1   0 -22   11.20   14.60
  -1   0  22   18.10   16.70
  -1   0 -22    3.80   15.10
   1   0  22   32.90   17.80
   1   0  22    0.70   13.60
   1   0 -22   33.60   14.60
   1  -1  22   21.40   16.70
   1   1 -22   -3.90   11.70
   1   1 -22   15.60   13.50
  -1  -1 -22   37.90   17.00
  -1  -1 -22   -0.90   12.80
  -1   1  22   10.30   15.30
   1   1  22  -11.50   12.10
   1  -1 -22   23.60   14.80
  -1  -1  22   15.50   18.50
  -1   1 -22    7.20   15.30
   1   1  22   40.10   22.30
  -1   1 -22   -4.20   15.30
   1  -1 -22    9.40   13.30
  -1   2  22   20.00   16.90
  -1  -2 -22   34.60   16.70
   1  -2  22    9.30   19.20
  -1  -2 -22   -3.20   19.60
   1   2 -22   27.30   15.00
   1   2 -22   35.20   16.00
   1   2  22   24.90   16.70
  -1   2 -22   34.60   16.20
   1  -2 -22   -8.30   12.70
  -1  -2  22   26.20   20.00
  -1   2 -22   -2.30   12.90
  -1   3  22  -18.00   16.00
   1   3 -22  -23.80   12.10
  -1  -3 -22    6.80   16.30
   1   3 -22  -21.10   14.20
   1  -3  22    1.80   16.30
  -1  -3  22   -5.40   15.40
   1  -3 -22    5.20   15.60
   1   3  22   32.00   16.40
  -1   3 -22   25.80   16.10
   1   0 -23   -1.70   14.40
  -1   0 -23   38.50   17.30
  -1   0 -23   -0.10   12.80
   1   0 -23   53.19   17.00
  -1   0  23    8.30   17.10
   1   0  23   -4.20   16.00
  -1  -1 -23    6.00   16.90
   1   1 -23   11.70   13.80
   1   1 -23   -0.90   12.00
   1  -1  23    8.60   18.30
  -1   1  23    7.10   16.90
  -1  -1  23   22.30   18.80
   1  -1 -23   11.40   13.90
   1   1  23   -2.50   13.20
  -1   1 -23   34.20   17.20
  -1   1 -23   28.00   15.80
   1  -1 -23   23.90   15.80
   1  -2  23  -31.90   16.60
   1   2 -23  -20.10   12.70
  -1  -2 -23   42.70   18.80
   1   2 -23   -7.10   12.70
  -1   2  23  -24.40   18.20
  -1   2 -23    6.50   16.00
   1   2  23  -22.80   14.30
   1  -2 -23   18.10   14.60
  -1  -2  23    6.30   21.40
   1   0  24  -21.30   17.60
   1   0 -24   30.70   18.90
  -1   0  24   11.10   19.90
  -1   0 -24   -8.50   13.10
  -1  -1 -24   -7.10   16.70
  -1   1  24   38.50   20.50
   1   1 -24   -0.90   14.00
   1  -1  24   11.80   20.10
  -1  -1  24  -36.80   18.40
   1  -1 -24   11.10   15.30
   1   1  24   15.40   20.40
  -1   1 -24    8.10   16.70
  -2   1   0   -2.60    4.60
   2   1   0    3.20    4.30
   2  -1   0    0.90    3.10
  -2  -1   0    3.80    4.20
   2   1   0    8.50    4.50
   2  -1   0    3.10    5.10
  -2   1   0    1.90    1.50
  -2  -1   0    3.90    4.30
   2  -1   0   -6.50    4.10
  -2  -1   0    3.50    4.10
  -2   1   0    4.80    3.30
   2   1   0    6.90    4.50
   2   2   0   23.40    7.50
  -2  -2   0   32.10    8.20
   2  -2   0   29.30    5.80
   2  -2   0   25.00    7.60
   2   2   0   40.20    8.20
  -2   2   0   26.00    7.70
  -2   2   0   35.20    9.10
   2  -2   0   23.50    8.10
   2   2   0   30.90    7.70
  -2   2   0   16.20    5.20
   2   2   0   31.00    7.50
  -2  -3   0  184.58   16.50
  -2   3   0  181.58   15.90
   2  -3   0  181.88   16.40
   2  -3   0  162.08   12.30
   2  -3   0  177.18   15.80
   2   3   0  187.78   14.70
   2   3   0  181.68   14.60
  -2   3   0  194.28   13.20
  -2   3   0  221.68   17.70
  -2  -3   0  231.58   17.00
   2   3   0  177.08   15.40
   2   3   0  170.38   15.90
   2   4   0   40.10   10.60
   2   4   0   17.50    9.70
  -2   4   0   31.80   11.00
  -2   4   0   36.40   12.50
   2  -4   0   29.60   11.10
  -2  -4   0   28.90   10.10
   2  -4   0   47.70   12.30
   2   4   0   27.00    8.30
   2   4   0   31.40   11.10
  -2  -4   0   42.60   11.20
  -2   4   0   34.60    8.70
   2  -4   0   29.20    8.30
  -2  -5   0    2.50   11.00
   2   5   0   -1.90    9.40
  -2   5   0   13.20    9.70
   2   5   0   10.40   11.00
  -2   5   0   -4.00    7.40
   2   5   0    6.00   11.10
   2  -5   0   17.50   11.50
   2  -5   0    2.50   10.50
   2   5   0   21.30   10.80
  -2  -5   0   14.30   11.50
   2   6   0   -7.10   10.20
   2   6   0    2.20   12.60
  -2   6   0   13.30   12.20
   2  -6   0   12.10   13.10
   2  -6   0   12.20   13.40
   2   6   0   11.40   10.30
  -2  -6   0    1.40   10.40
  -2   6   0   10.10   11.90
   2   6   0   19.40   14.50
  -2   6   0   17.50    9.80
  -2   6   0   37.80   12.70
  -2   7   0  -11.20   11.50
  -2   7   0   -3.50    9.30
   2   7   0    7.70   10.80
   2  -7   0    7.10   12.70
   2   7   0  -15.80   11.60
   2   7   0  -15.20   11.30
  -2  -7   0    3.80   14.50
  -2   7   0   -3.20   11.70
   2  -8   0   -6.90   18.20
   2   8   0   15.60   15.70
  -2   8   0    2.30   11.30
  -2   8   0   -0.20   16.20
   2   8   0    6.60   12.30
  -2  -8   0    1.80   18.30
  -2   0  -1   -0.70    0.40
   2   0   1   -0.50    3.00
  -2   1   1  621.74   23.80
   2   1  -1  734.83   23.60
   2  -1   1  690.43   23.50
   2   1  -1  698.33   23.70
  -2  -1  -1  709.13   24.50
  -2  -1  -1  686.83   23.60
   2  -1   1  687.73   25.00
  -2   1   1  676.43   20.10
  -2   1   1  707.63   23.80
   2   1  -1  724.93   25.00
   2  -1  -1  710.63   24.70
   2   1   1  689.83   24.40
  -2  -1   1  726.73   24.80
  -2   1  -1  740.33   23.40
   2  -1  -1  708.43   20.40
   2   1   1  695.63   23.70
  -2  -1   1  677.93   23.30
  -2   1  -1  697.63   24.20
   2   1   1  638.74   24.20
   2  -1  -1  725.23   24.00
   2  -2   1  550.64   21.90
   2  -2   1  580.54   23.90
   2   2  -1  561.14   23.40
  -2   2   1  549.74   23.90
   2  -2   1  526.65   24.30
  -2  -2  -1  536.05   23.30
  -2   2   1  527.55   22.90
  -2   2   1  549.74   19.00
   2   2  -1  537.55   22.80
   2   2  -1  531.55   23.60
  -2  -2   1  495.35   22.30
   2  -2  -1  546.05   24.40
   2   2   1  536.25   21.70
   2   2   1  552.24   23.60
  -2   2  -1  516.95   21.20
   2   2   1  522.15   23.90
  -2  -2   1  528.05   23.10
  -2   2  -1  541.35   24.50
   2  -2  -1  523.45   19.00
  -2   2  -1  548.75   23.40
   2  -2  -1  554.74   23.60
   2   3  -1   34.60    9.40
  -2   3   1   27.90    9.80
  -2  -3  -1   36.30   11.20
   2   3  -1   49.00   11.40
  -2   3   1   28.50   11.50
  -2  -3  -1   46.90   10.70
   2  -3   1   42.70    9.40
   2  -3   1   20.90    9.80
   2  -3   1   32.80   11.30
  -2   3   1   36.50    7.50
   2   3   1   32.30    9.00
  -2  -3   1   31.60   10.70
  -2   3  -1   24.70   10.00
   2  -3  -1   39.70    7.70
   2  -3  -1   36.30   11.50
   2  -3  -1   42.30   11.30
   2   3   1   53.09   11.20
  -2  -3   1   36.50    9.40
  -2   3  -1   19.40   10.40
   2   3   1   63.09   10.90
  -2  -3   1   35.80   10.50
  -2   3  -1   35.00    9.30
   2   3   1   45.10   11.70
  -2   4   1    8.90    8.30
  -2  -4  -1    0.10    8.00
  -2   4   1    7.60    6.60
  -2  -4  -1   -3.20    7.00
   2  -4   1    3.70    8.50
   2  -4   1    2.70    6.50
   2   4  -1   -0.40    7.30
   2   4  -1    2.30    7.80
   2  -4   1   13.50   10.00
   2   4   1   11.20    9.20
  -2   4  -1    6.10    7.20
   2   4   1  -12.90    6.20
   2   4   1    5.90    7.80
   2  -4  -1   -5.60    7.80
  -2  -4   1   -7.80    7.50
   2  -4  -1    0.30    8.30
  -2  -4   1    8.50    9.00
  -2   4  -1   14.20    9.40
   2   4   1    6.70    9.50
  -2   4  -1    8.10    8.20
   2   5  -1   50.59   11.90
   2  -5   1   53.09   13.60
   2  -5   1   26.60    9.80
   2   5  -1   53.69   14.60
   2  -5   1   62.69   16.20
  -2  -5  -1   49.20   14.50
  -2  -5  -1   44.40   15.50
   2   5  -1   52.39   12.40
  -2   5   1   50.19   14.50
   2   5  -1   52.59   14.80
  -2   5   1   59.49   14.80
  -2   5   1   64.19   11.50
  -2   5   1   58.79   10.90
  -2  -5   1   38.80   12.90
   2  -5  -1   74.69   17.10
  -2   5  -1   50.59   15.50
   2   5   1   58.09   14.30
  -2   5  -1   56.49   12.40
   2   5   1   64.29   16.50
   2   5   1   52.19   12.50
  -2   5  -1   43.70   14.10
   2   5   1   47.40   12.70
  -2  -5   1   69.49   15.80
   2  -5  -1   48.50   15.10
   2   6  -1   28.20   13.90
  -2   6   1    2.40    9.30
  -2   6   1    9.40    8.00
   2   6  -1   23.50   11.80
   2  -6   1   11.90   13.60
   2  -6   1   19.80   12.40
   2   6  -1    1.90   10.90
  -2   6   1   17.60   12.50
   2   6  -1   15.10    9.40
  -2  -6  -1   24.50   13.20
  -2   6   1   20.20   14.30
  -2  -6   1   19.60   13.00
  -2   6  -1   11.10   13.80
   2   6   1    8.50   11.50
   2   6   1    1.60   12.40
   2   6   1   10.10   11.50
   2  -6  -1    8.70   13.30
  -2   6  -1    1.10    9.80
   2  -6  -1  -20.40   11.00
   2   6   1   -4.40    8.70
  -2  -7  -1    1.00   10.10
  -2   7   1   -9.90   13.60
   2   7  -1    8.40   12.40
   2  -7   1    5.00   12.10
   2   7  -1  -11.20    8.30
  -2   7   1   -3.50   10.20
   2   7  -1   30.40   15.50
  -2   7   1   -4.70   10.50
  -2  -7   1   -1.10   12.20
   2   7   1    3.40   11.30
  -2   7  -1   35.30   16.00
  -2   7  -1    9.80   16.40
   2   7   1    6.80   13.70
   2  -7  -1    6.70   11.40
   2   7   1  -17.00   13.60
  -2   7  -1    9.20    9.00
  -2   8   1   16.00   15.40
   2   8  -1    7.50   12.70
  -2   8   1    2.70   12.10
   2   8  -1  -27.20   14.60
  -2  -8  -1   -2.40   16.10
   2  -8   1   -5.50   16.20
  -2  -8   1    2.90   15.50
   2   8   1   33.40   19.30
   2   8   1   21.00   12.80
  -2   8  -1    2.00   11.70
  -2   8  -1    0.70   12.50
   2  -8  -1   22.60   18.70
   2   0   2    2.20    2.90
   2   0   2    0.00    1.40
  -2  -1  -2  439.26   18.10
  -2   1   2  474.55   17.20
   2   1  -2  425.16   16.50
   2   1  -2  449.16   18.70
   2   1  -2  434.66   16.10
  -2  -1  -2  442.56   18.30
  -2  -1  -2  431.46   16.90
   2  -1   2  494.95   18.30
   2  -1   2  443.46   18.50
  -2   1  -2  456.45   17.90
  -2  -1   2  465.85   16.30
   2  -1  -2  448.56   17.10
   2  -1  -2  429.96   17.30
   2   1   2  428.06   18.00
  -2  -1   2  448.76   18.80
  -2   1  -2  446.96   18.40
   2   1   2  477.35   18.40
  -2  -1   2  433.56   16.40
  -2   1  -2  422.66   17.50
   2   1   2  417.56   16.80
   2  -2   2  276.27   17.20
   2  -2   2  300.87   16.50
  -2   2   2  312.77   11.90
  -2   2   2  293.87   16.40
  -2  -2  -2  310.17   17.20
  -2  -2  -2  307.27   17.30
   2   2  -2  299.87   16.50
   2   2  -2  290.27   15.50
  -2  -2  -2  307.97   14.70
   2  -2   2  317.07   16.00
   2   2  -2  309.37   16.90
  -2  -2   2  335.17   16.90
   2   2   2  317.67   17.30
   2   2   2  326.17   15.40
  -2   2  -2  312.97   17.80
  -2  -2   2  300.97   17.00
   2  -2  -2  293.27   17.30
   2   2   2  312.67   17.40
  -2   2  -2  316.97   17.00
  -2   2  -2  322.07   16.40
   2  -2  -2  322.77   17.00
   2  -3   2  137.79   14.70
   2   3  -2  120.79   13.10
  -2   3   2  129.89    9.50
   2   3  -2  142.19   14.70
  -2  -3  -2  152.18   18.00
   2  -3   2  117.29   12.00
  -2   3   2  112.39    8.90
  -2   3   2  129.89   17.00
   2   3  -2  142.59   13.60
  -2   3   2  122.59   13.40
  -2  -3  -2  139.69   14.80
   2  -3   2  132.59   14.30
  -2   3  -2  126.79   12.80
  -2  -3   2  124.29   13.30
   2   3   2  119.09   11.20
   2   3   2  130.89   14.80
   2   3   2  131.99   11.50
   2  -3  -2  119.59   14.40
  -2  -3   2  125.09   14.00
  -2   3  -2  143.09   13.90
   2  -3  -2  128.99   13.90
   2   3   2  133.79   14.00
  -2   3  -2  133.89   15.30
  -2  -4  -2    2.70    9.30
  -2   4   2   -1.80    7.20
   2   4  -2    0.60    7.30
  -2   4   2    5.00    5.60
  -2  -4  -2    0.00    8.00
  -2   4   2    6.20    5.80
   2   4  -2   -1.00    7.60
   2  -4   2    7.00    7.90
   2  -4   2    9.00    8.20
   2  -4   2    4.00    8.00
  -2   4   2   -0.20    8.40
   2   4   2    1.80    8.80
   2   4   2   -5.50    7.50
   2   4   2    3.00    6.70
   2  -4  -2   -3.70    9.80
  -2   4  -2   13.10    9.10
   2  -4  -2   -3.00    8.00
  -2   4  -2    7.10    8.20
  -2  -4   2    5.90    7.90
  -2   4  -2   -9.30    8.30
  -2  -4   2    8.70    8.50
   2   4   2   -5.10    6.60
  -2  -4   2   13.90    8.50
  -2   5   2   33.80   13.90
  -2  -5  -2    8.20   12.40
  -2   5   2   20.60    8.70
  -2   5   2   11.60    9.90
   2  -5   2   24.30   10.60
  -2  -5  -2   10.60   10.30
   2   5  -2   23.20   10.40
   2  -5   2   27.00   13.30
   2  -5   2   25.40   13.40
  -2   5   2   24.20    8.20
   2   5  -2   36.90   13.10
   2   5   2   21.00    9.20
  -2   5  -2    3.50    9.60
   2  -5  -2   19.50   12.60
  -2   5  -2   35.40   14.00
  -2  -5   2   -3.30    9.60
  -2   5  -2   17.20   11.40
   2   5   2   30.90   10.00
   2   5   2   33.00   14.00
  -2  -5   2   22.10   11.80
   2   5   2   54.29   14.40
   2  -5  -2   12.50   12.70
   2  -6   2   36.50   15.00
  -2   6   2   14.20    9.00
  -2   6   2   40.10   14.90
  -2  -6  -2   13.40   13.20
   2   6  -2   12.70   12.10
   2   6  -2   26.20   13.30
  -2   6   2   52.99   12.30
   2   6  -2   43.00   15.60
  -2  -6  -2   28.00   15.90
   2  -6   2   22.70   12.30
  -2   6   2   23.30   13.60
  -2   6  -2   25.70   13.30
  -2  -6   2   21.10   13.80
  -2   6  -2    1.50    9.40
   2   6   2   26.70   11.00
   2  -6  -2   30.80   16.40
   2  -6  -2   22.80   12.10
   2   6   2    4.90   11.70
   2   6   2    9.60   10.30
   2   6   2   28.20   15.60
   2   7  -2   16.30   13.70
  -2   7   2   38.70   13.10
  -2  -7  -2   -1.30   11.70
   2  -7   2   17.10   12.50
  -2   7   2    9.60   15.40
   2   7  -2   13.20   12.40
  -2   7   2   16.00    9.40
   2   7  -2    5.80   14.50
  -2  -7   2   -3.30   11.20
   2   7   2    1.40   16.70
  -2   7  -2    9.10   15.70
   2  -7  -2   10.20   13.90
   2   7   2   21.30   15.20
  -2   7  -2   25.30   14.20
  -2   7  -2   13.10   10.80
   2   7   2    8.10   10.80
  -2   8   2   23.40   12.40
  -2   8   2  -13.70   20.60
   2   8  -2   11.90   16.70
  -2  -8  -2   15.80   18.80
   2  -8   2   18.20   15.70
   2   8  -2   -0.50   11.10
  -2   8   2   26.90   19.60
  -2  -8   2  -23.40   14.40
   2   8   2   23.30   13.10
  -2   8  -2   10.60   18.00
  -2   8  -2   22.50   11.90
   2   8   2   25.20   15.40
  -2   0  -3  377.26   15.90
   2   0  -3  390.36   14.60
  -2   0  -3  378.46   15.90
  -2   0   3  396.56   15.50
   2   0   3  369.66   15.30
  -2   0  -3  386.36   15.70
   2   0   3  377.76   15.60
   2   0  -3  361.36   11.60
   2   0  -3  360.76   11.60
  -2   1   3   10.60    5.30
   2   1  -3    6.80    6.60
  -2  -1  -3    3.90    6.10
  -2   1   3   13.10    5.00
  -2  -1  -3   18.20    5.60
   2  -1   3    9.80    6.20
  -2  -1  -3   13.00    6.30
   2   1  -3   11.70    4.20
   2   1  -3    3.80    4.00
   2  -1   3   21.70    6.60
   2   1   3    9.10    5.70
  -2   1  -3    9.30    6.30
  -2  -1   3   10.50    4.10
  -2   1  -3   13.60    6.50
   2  -1  -3   10.20    5.40
   2   1   3    2.70    4.80
  -2   1  -3    5.50    5.40
  -2  -1   3   14.10    4.10
   2   1   3   21.80    6.40
   2  -1  -3   12.00    4.90
  -2  -1   3   13.90    5.90
   2  -1  -3    9.20    2.40
  -2  -2  -3  429.86   21.20
   2   2  -3  414.76   20.50
   2   2  -3  425.76   19.00
   2   2  -3  445.96   20.70
   2  -2   3  429.66   20.50
   2  -2   3  404.36   20.90
  -2   2   3  450.45   20.60
  -2   2   3  433.36   14.20
   2  -2   3  450.35   20.90
  -2  -2  -3  414.36   21.30
  -2  -2  -3  411.96   18.20
  -2  -2   3  461.35   21.30
   2   2   3  427.96   21.30
  -2  -2   3  428.26   19.90
  -2   2  -3  389.86   19.90
   2   2   3  406.36   17.90
  -2   2  -3  428.86   21.60
   2  -2  -3  439.86   20.50
   2  -2  -3  402.36   20.60
  -2   2  -3  443.76   20.50
   2   2   3  430.36   20.80
   2  -3   3  110.29   16.00
  -2  -3  -3  113.79   15.70
   2  -3   3  118.69   15.60
  -2   3   3  110.19   16.00
   2  -3   3  115.09   14.90
  -2   3   3   99.69    8.00
   2   3  -3  116.69   16.20
   2   3  -3  100.49   13.90
  -2   3   3   91.89    7.90
  -2   3   3  120.79   15.50
   2   3  -3  123.29   15.70
   2   3   3  116.39   15.30
  -2   3  -3   91.59   15.20
  -2  -3   3  110.39   15.40
  -2   3  -3  126.69   15.80
  -2   3  -3  134.19   15.40
   2  -3  -3  131.29   17.80
   2   3   3  116.09   11.40
  -2  -3   3  117.59   15.60
   2  -3  -3  109.29   15.40
   2   3   3  111.39   15.90
  -2  -4  -3   16.30   11.30
  -2   4   3   18.40    9.30
   2   4  -3   14.20    8.80
   2  -4   3   17.60   10.20
  -2  -4  -3   45.50   12.70
  -2   4   3   27.40   10.60
  -2   4   3   21.00    6.80
   2   4  -3   25.50   10.10
   2  -4   3   27.50    9.40
   2  -4   3   16.10   10.20
  -2   4   3   31.90    6.80
   2   4  -3   17.90   11.10
  -2  -4   3   29.60   11.00
  -2  -4   3   22.80    9.30
  -2   4  -3   25.10   12.00
  -2   4  -3   29.10   10.40
   2   4   3   12.60    7.90
   2  -4  -3   16.60    9.90
   2   4   3   27.10    8.20
   2   4   3   29.40   10.40
  -2   4  -3   25.20    9.70
   2  -4  -3   26.50   12.20
  -2  -4   3   29.40    9.70
   2   4   3   17.70   10.60
   2   5  -3  101.99   16.60
   2   5  -3   76.69   16.60
  -2   5   3  101.99   13.00
  -2  -5  -3   78.49   17.10
  -2   5   3  101.79   11.00
   2  -5   3  103.59   17.80
   2  -5   3  121.89   19.70
  -2   5   3  110.89   18.40
   2  -5   3   91.69   18.60
  -2   5   3  101.29   19.40
  -2  -5  -3  100.19   19.10
   2   5   3  104.09   15.00
   2  -5  -3   87.29   19.00
  -2   5  -3   99.69   19.50
  -2   5  -3   87.09   16.00
  -2  -5   3   94.19   17.70
  -2  -5   3   90.79   16.90
   2   5   3  119.89   20.50
  -2   5  -3  117.09   20.10
   2  -5  -3  105.69   19.30
  -2  -5   3  118.89   19.60
   2   5   3  142.19   20.80
   2   5   3  102.59   15.30
  -2   6   3   13.40    8.50
   2  -6   3  -12.90   10.50
   2   6  -3    4.50    9.40
   2  -6   3   12.10   11.50
  -2  -6  -3   -6.90   10.10
  -2   6   3   18.30   13.20
   2   6  -3   10.60   13.30
   2   6  -3   22.40   13.30
  -2   6   3    6.80    8.80
  -2   6   3   43.60   15.70
  -2  -6  -3   21.60   14.90
   2  -6  -3    1.30   13.70
   2   6   3   21.00   14.10
   2   6   3   19.30   10.60
   2   6   3    9.00   13.60
   2  -6  -3    6.60   10.10
  -2  -6   3   -0.50   10.70
  -2   6  -3    0.70    9.20
  -2   6  -3   13.80   13.10
  -2   6  -3   10.10   13.20
   2   6   3    3.40    8.40
   2   7  -3   15.00   13.90
  -2   7   3   23.10   13.00
  -2   7   3   27.40   12.10
   2  -7   3   -0.10   12.50
   2   7  -3   27.20   16.30
  -2  -7  -3   27.60   16.40
   2   7  -3   18.30   12.60
   2   7   3   38.90   13.30
   2   7   3   24.80   14.20
   2   7   3   51.29   17.10
  -2  -7   3   57.39   18.70
  -2   7  -3   32.80   17.90
   2  -7  -3   23.50   17.30
   2   8  -3   42.70   21.40
   2  -8   3   10.40   18.30
  -2   8   3   30.00   17.30
  -2  -8  -3   -1.70   17.50
   2   8  -3  -11.90   10.20
  -2   8   3   18.50   12.10
   2  -8  -3   18.00   16.90
  -2  -8   3   14.30   16.70
   2   8   3   31.30   13.70
   2   8   3   -2.70   14.20
  -2   8  -3    3.50   11.20
  -2   8  -3    5.80   16.40
   2   0   4 2668.43   80.49
  -2   0  -4 2696.53   81.69
  -2   0   4 2907.21   81.49
  -2   0   4 2651.14   76.79
   2   0  -4 2659.23   76.29
  -2   0  -4 2710.53   81.39
   2   0  -4 2666.63   76.29
  -2   0   4 2776.42   76.99
   2   0  -4 2825.72   79.69
  -2   0  -4 2830.92   82.19
   2   0   4 2741.53   80.49
   2   1  -4   18.10    4.50
  -2  -1  -4   16.60    5.70
   2  -1   4   24.70    7.40
   2   1  -4   15.30    4.30
   2   1  -4   16.90    7.20
  -2  -1  -4   11.80    6.70
  -2   1   4   18.60    5.30
   2  -1   4   22.10    7.40
  -2   1   4   19.30    5.20
  -2  -1  -4   14.50    6.50
   2  -1  -4   20.90    5.60
   2  -1  -4   12.50    3.60
  -2   1  -4   19.90    6.20
   2   1   4   12.50    6.50
   2   1   4   11.90    5.40
  -2  -1   4   21.60    4.50
   2  -1  -4   15.60    5.60
  -2   1  -4   25.20    7.40
  -2   1  -4   21.40    6.30
  -2  -1   4   15.00    4.10
  -2  -2  -4  349.17   16.60
   2  -2   4  369.76   20.00
  -2   2   4  383.06   18.90
   2   2  -4  351.26   18.30
   2   2  -4  366.06   17.30
  -2  -2  -4  366.06   19.90
  -2  -2  -4  346.97   19.50
   2  -2   4  357.06   19.60
   2   2  -4  341.07   19.80
   2   2   4  369.86   17.00
  -2   2  -4  356.26   19.90
  -2  -2   4  365.56   18.00
   2  -2  -4  356.96   12.20
  -2  -2   4  403.96   20.60
  -2   2  -4  356.56   18.70
  -2   2  -4  364.06   19.50
   2   2   4  390.96   19.90
  -2  -2   4  365.86   17.60
   2  -2  -4  339.77   18.50
   2   2   4  366.96   19.70
   2  -3   4   58.69   13.20
   2  -3   4   51.79   11.60
  -2  -3  -4   70.09   14.10
   2   3  -4   46.70   10.50
  -2   3   4   71.89   12.80
   2  -3   4   84.59   14.40
   2   3  -4   71.39   13.40
  -2   3   4   50.89    6.30
  -2  -3  -4   79.19   10.20
  -2  -3  -4   79.49   14.50
  -2   3   4   62.39    6.80
   2   3  -4   49.90   11.80
  -2   3   4   63.69   12.40
   2   3   4   56.69   12.80
  -2   3  -4   58.39   11.30
  -2  -3   4   87.69   14.80
   2   3   4   55.39   12.30
  -2   3  -4   69.39   12.80
  -2  -3   4   70.09   13.10
   2  -3  -4   62.69   13.60
   2  -3  -4   61.39   12.80
   2   3   4   57.69   10.00
  -2   3  -4   57.59   12.70
  -2   4   4  127.19   15.10
   2  -4   4  148.39   19.20
   2  -4   4  118.99   17.30
   2  -4   4  128.29   17.30
  -2   4   4  116.29    9.50
   2   4  -4  112.59   16.20
   2   4  -4  152.38   20.30
  -2  -4  -4  147.59   20.50
  -2   4   4  113.69   17.70
  -2   4   4  123.19    9.80
   2   4  -4  121.89   13.70
  -2  -4  -4  154.58   21.00
  -2   4  -4  160.08   19.50
   2   4   4  122.29   12.90
  -2  -4   4  136.89   18.10
   2   4   4  119.29   17.20
   2   4   4  142.29   19.30
  -2   4  -4  131.09   14.50
  -2   4  -4  150.48   21.10
  -2  -4   4  134.19   18.50
   2  -4  -4  133.19   18.80
   2  -4  -4  137.89   18.70
   2   4   4  103.59   11.70
   2   5  -4   24.70   14.40
   2  -5   4   43.60   14.30
  -2   5   4   26.80    7.60
  -2  -5  -4   27.30   12.10
  -2   5   4   29.90    7.80
   2   5  -4   18.20    9.90
  -2   5   4   35.10   13.40
  -2   5   4   11.80   11.50
   2   5  -4   44.60   13.90
   2  -5   4   10.80    9.40
  -2  -5  -4   17.70   11.20
   2  -5   4   30.70   14.80
   2   5   4   23.70    9.10
   2   5   4   30.90   10.80
   2   5   4   18.00   11.30
  -2   5  -4   29.30   12.70
  -2   5  -4   36.10   12.90
  -2  -5   4   31.90   12.00
   2  -5  -4   41.20   13.10
  -2   5  -4   31.60   14.40
  -2  -5   4   16.10   12.10
   2   5   4   33.80   10.20
   2  -5  -4   52.59   15.70
  -2   6   4   94.19   13.40
  -2  -6  -4  160.38   26.30
  -2   6   4   83.69   20.90
  -2  -6  -4   91.39   20.10
   2  -6   4  106.09   19.30
   2   6  -4  106.89   20.00
  -2   6   4   97.59   13.30
   2  -6   4   76.69   19.00
  -2   6  -4  112.89   22.60
   2   6   4  103.29   21.60
  -2   6  -4  107.29   20.80
   2   6   4   93.69   15.30
   2   6   4  100.39   20.30
   2   6   4  118.79   17.10
   2  -6  -4  118.99   21.00
   2  -6  -4   76.29   21.60
  -2  -6   4  106.99   20.70
  -2   7   4    2.60   11.10
  -2  -7  -4   47.60   16.20
  -2   7   4   20.60    9.30
   2   7  -4   40.90   16.10
   2   7  -4   17.40   12.80
   2  -7   4   29.60   17.00
   2  -7   4  -10.20   10.30
  -2   7   4    7.20   13.10
   2   7  -4    7.90   14.60
   2  -7  -4    8.40   14.00
  -2  -7   4   -3.30   13.20
   2   7   4   24.10   17.70
   2   7   4   25.80   14.30
  -2   7  -4    1.70   15.20
   2   7   4   18.20   11.80
   2   8  -4   23.70   16.00
  -2   8   4   42.40   20.90
  -2  -8  -4   -2.50   16.30
  -2   8   4   16.20   11.20
   2  -8   4   23.40   20.60
   2   8  -4   22.40   14.70
   2   8   4   -5.30   11.00
  -2   8  -4   43.60   17.70
  -2  -8   4   20.10   17.10
   2  -8  -4   29.00   17.70
  -2   8  -4   18.90   12.80
   2   8   4   44.10   19.40
   2   0   5  110.99   10.00
  -2   0   5  110.69    6.10
   2   0   5  115.49    9.20
   2   0  -5   94.79    6.50
  -2   0   5  116.29   10.30
  -2   0  -5  108.09    9.40
  -2   0   5  105.89    5.90
   2   0  -5  102.09    6.80
   2   0  -5  106.19    8.70
  -2   0  -5  112.99   10.20
  -2   0  -5  107.29    9.70
   2  -1   5 1563.34   52.59
   2   1  -5 1610.84   52.29
  -2   1   5 1647.64   47.90
  -2  -1  -5 1538.55   49.90
  -2  -1  -5 1568.44   51.79
  -2  -1  -5 1509.35   51.19
   2  -1   5 1522.25   50.79
   2   1  -5 1555.14   47.40
   2   1  -5 1468.15   47.70
  -2   1   5 1556.04   48.90
  -2   1   5 1623.04   49.10
  -2   1  -5 1436.56   50.89
   2   1   5 1577.04   51.29
   2  -1  -5 1565.54   49.20
   2   1   5 1578.04   50.19
  -2  -1   5 1614.34   47.20
   2  -1  -5 1602.04   49.40
  -2   1  -5 1587.74   52.79
  -2  -1   5 1549.54   47.40
  -2   1  -5 1545.45   50.49
  -2  -1   5 1699.43   54.19
   2  -1  -5 1591.44   47.20
   2  -2   5  129.69   13.50
  -2   2   5  134.59   11.90
   2  -2   5  129.29   12.70
   2   2  -5  138.29   10.70
  -2  -2  -5  112.29   12.50
  -2  -2  -5  138.19   13.00
   2   2  -5  127.29   13.50
  -2  -2  -5  142.19   10.80
   2   2  -5  109.59   11.40
  -2   2  -5  112.99   12.30
  -2  -2   5  141.19   14.50
  -2   2  -5  130.99   12.10
   2   2   5  133.19   12.70
   2  -2  -5  139.29   12.00
   2  -2  -5  127.29   12.10
   2  -2  -5  130.29    6.90
  -2   2  -5  141.19   13.60
  -2  -2   5  119.29   10.90
   2   2   5  142.29   11.00
  -2  -2   5  132.09   10.50
   2   2   5  127.99   12.50
  -2   3   5   58.19   11.70
   2  -3   5   57.39   13.00
   2   3  -5   66.49   13.00
   2  -3   5   97.89   15.10
  -2   3   5   59.99    5.90
   2  -3   5   82.99   13.70
  -2   3   5   61.19    5.80
  -2  -3  -5   80.59   14.30
   2   3  -5   53.09   12.10
  -2   3   5   88.19   13.90
  -2  -3  -5   97.69   15.60
   2   3  -5   60.19   11.30
  -2  -3  -5   83.09   10.90
   2   3   5   59.49   12.40
   2   3   5   86.19   14.80
  -2   3  -5   68.99   12.50
   2  -3  -5  109.19   15.60
  -2  -3   5   77.09   14.30
  -2   3  -5   63.79   14.00
  -2  -3   5   75.89   13.30
   2  -3  -5   80.19   14.40
  -2   3  -5   63.49   11.90
  -2  -3   5   90.59   13.10
   2   3   5   81.59   11.10
  -2   4   5   13.20    9.80
  -2   4   5   22.70    5.60
   2  -4   5   26.10   10.20
   2   4  -5   11.20   10.40
   2   4  -5    1.10    6.90
  -2   4   5   20.20    9.50
   2   4  -5   11.40    8.60
  -2   4   5   18.40    5.50
  -2  -4  -5   14.70   10.00
   2  -4   5   25.50   10.60
   2  -4   5    7.20    9.00
  -2   4  -5   26.60   10.30
   2   4   5   21.70    8.20
  -2   4  -5   26.70   11.40
   2   4   5   18.30   10.40
   2   4   5   29.40   10.40
  -2  -4   5    8.50    9.10
   2  -4  -5   11.80    8.30
   2  -4  -5   20.30   10.60
  -2   4  -5   16.80    9.80
  -2  -4   5    6.60    9.60
  -2   5   5   20.10    7.00
   2   5  -5   23.30   12.30
  -2  -5  -5    7.70   11.40
  -2   5   5   18.60   11.30
   2  -5   5   28.80   13.00
  -2  -5  -5   29.60   12.70
  -2   5   5   20.80    7.00
  -2   5   5   16.80   11.60
   2   5  -5   20.60   12.10
   2   5  -5   56.49   13.90
   2  -5   5   32.40   12.70
   2  -5   5   31.10   13.40
  -2  -5   5   13.10    7.20
   2   5   5   34.40   14.20
  -2   5  -5   19.70   11.70
  -2   5  -5   30.30   14.80
   2  -5  -5    8.50   11.80
   2  -5  -5   14.20   13.50
   2   5   5   24.50   12.60
   2   5   5   35.60    9.60
  -2  -5   5   23.70   12.90
   2   5   5   25.70   10.10
  -2   5  -5   12.40   11.70
  -2   6   5   39.80   17.20
   2  -6   5   78.99   18.90
  -2   6   5   47.70    9.90
  -2  -6  -5   29.10   16.50
  -2   6   5   36.20    9.30
   2  -6   5   26.10   14.70
   2   6  -5   65.79   16.60
  -2  -6  -5   51.69   16.40
  -2  -6   5   44.60   15.60
   2   6   5   52.79   13.00
  -2  -6   5   57.09   18.80
   2  -6  -5   68.79   21.10
   2   6   5   47.40   16.40
  -2   6  -5   66.19   15.90
   2  -6  -5   31.20   13.60
   2   6   5   30.20   15.10
   2   6   5   34.30   11.60
  -2   6  -5   40.80   17.00
   2   7  -5   41.50   17.20
   2   7  -5   43.30   17.70
  -2   7   5   34.00   10.30
   2  -7   5   41.30   16.00
   2   7  -5   31.60   13.90
   2  -7   5   24.70   15.10
  -2   7   5   41.70   17.70
  -2   7   5   29.60    9.70
  -2  -7  -5   35.20   14.70
   2  -7  -5    5.30   20.90
  -2   7  -5   35.80   17.60
   2  -7  -5   17.60   15.70
  -2  -7   5   30.60   15.10
   2   7   5   33.00   14.30
   2   7   5   50.59   13.10
   2   7   5   29.40   17.50
  -2   7  -5   27.40   17.30
  -2  -8  -5   26.10   19.10
   2   8  -5   -0.50   13.30
  -2   8   5   10.20   18.10
   2   8  -5   11.70   17.50
   2  -8   5   27.70   19.20
   2  -8  -5   -2.70   15.40
   2   8   5   -6.40   16.50
  -2  -8   5  -29.80   19.00
   2   8   5   36.50   15.20
   2   0   6  843.42   31.00
  -2   0   6  817.72   26.00
  -2   0   6  783.82   25.70
  -2   0   6  842.52   30.80
   2   0  -6  829.62   27.60
   2   0  -6  826.22   30.30
  -2   0  -6  836.22   31.40
   2   0  -6  778.62   27.20
  -2   0  -6  786.22   30.10
  -2   0  -6  770.32   30.40
   2   0   6  843.02   31.80
  -2   1   6   59.09    7.00
  -2  -1  -6   54.39    9.80
   2  -1   6   58.09    9.60
   2   1  -6   56.49    7.40
   2  -1   6   70.39   10.60
  -2   1   6   61.19    8.20
  -2   1   6   52.69    7.40
  -2  -1  -6   48.30    9.00
   2   1  -6   54.49    6.70
   2   1  -6   56.49   10.70
  -2  -1  -6   71.89    9.50
  -2   1  -6   50.89    8.50
   2  -1  -6   48.30    7.90
  -2  -1   6   66.39   11.70
   2  -1  -6   57.99    7.40
  -2   1  -6   56.59   10.50
   2   1   6   59.49    9.70
  -2  -1   6   52.59    6.30
  -2  -1   6   50.09    6.10
   2  -1  -6   66.09    8.80
  -2   1  -6   63.79   10.10
   2   1   6   58.89    8.90
   2   2  -6   54.59   10.30
   2   2  -6   19.40   10.30
  -2   2   6   44.70    6.00
   2   2  -6   40.20    8.00
  -2   2   6   33.40    9.30
  -2  -2  -6   52.69   11.50
  -2  -2  -6   43.50   10.60
   2  -2   6   25.10    9.20
  -2  -2  -6   24.50    7.00
   2  -2   6   48.50   11.20
  -2  -2   6   32.40   10.40
   2   2   6   54.69   10.70
   2  -2  -6   47.00   10.20
  -2   2  -6   46.00   10.90
  -2   2  -6   32.30    9.10
  -2   2  -6   24.90    9.20
   2  -2  -6   31.40    9.30
  -2  -2   6   37.90    8.20
  -2  -2   6   36.80    7.90
   2   2   6   49.90    9.10
   2   2   6   29.20    9.90
   2  -2  -6   48.10    6.00
  -2  -3  -6  135.99   15.00
   2   3  -6  126.09   14.30
   2   3  -6  145.09   15.40
   2  -3   6  148.99   15.00
  -2   3   6  123.79   13.50
  -2  -3  -6  120.19   10.70
  -2   3   6  124.99    7.60
  -2  -3  -6  140.49   15.50
   2   3  -6  135.09   12.40
   2  -3   6  121.79   17.50
   2   3   6  144.19   15.20
  -2  -3   6  122.19   12.70
  -2   3  -6  114.09   12.20
  -2   3  -6  156.88   19.60
  -2   3  -6  113.19   12.80
   2   3   6  130.79   11.60
   2   3   6  132.69   15.20
   2  -3  -6  132.89   14.50
  -2  -3   6  130.49   18.30
  -2  -3   6  134.59   13.10
  -2   4   6  147.29   15.90
   2   4  -6  124.89   19.60
  -2   4   6  115.99    8.40
  -2   4   6  109.79    8.30
   2  -4   6  130.39   19.40
   2  -4   6  109.49   17.10
  -2   4   6  130.49   18.40
   2  -4   6  139.69   19.60
   2   4  -6  117.69   17.90
   2   4  -6  111.09   13.00
  -2  -4  -6  143.59   20.30
   2   4   6  122.39   14.70
  -2   4  -6   99.79   16.40
   2  -4  -6  130.89   19.30
   2   4   6  124.39   12.10
   2  -4  -6  128.79   19.00
  -2   4  -6  109.59   16.90
  -2  -4   6  130.79   18.00
  -2  -4   6  105.99   17.80
   2   4   6  150.98   20.20
  -2   4  -6  123.19   19.10
  -2   5   6   19.10   12.00
  -2  -5  -6    4.50   10.10
  -2   5   6    5.50    5.50
   2   5  -6   25.20   11.00
   2   5  -6   26.00   13.20
   2  -5   6    5.80   10.30
  -2   5   6    4.80   11.20
   2  -5   6    2.00   10.20
  -2  -5  -6   12.00   12.00
  -2   5   6    0.60    5.40
   2   5   6    8.50    8.70
   2  -5  -6   16.30   12.80
   2  -5  -6  -10.10   12.60
  -2  -5   6   -6.30    5.00
   2   5   6   13.60   11.30
  -2   5  -6   -2.60   12.30
  -2   5  -6   -2.40   10.80
  -2  -5   6    8.20   12.20
   2   5   6   14.20   10.60
  -2   5  -6   -4.90    9.10
   2   5   6    9.90    8.40
   2  -6   6  133.29   21.30
   2   6  -6  129.59   25.40
  -2   6   6  120.99   11.70
   2  -6   6  123.69   22.60
   2   6  -6  112.99   19.80
  -2   6   6  127.39   12.30
  -2   6   6  159.08   25.50
  -2  -6  -6  177.38   28.00
  -2  -6  -6  145.59   24.80
   2   6   6  139.39   16.00
  -2   6  -6  146.79   23.60
   2   6   6  179.98   26.20
   2  -6  -6  105.09   23.60
  -2  -6   6  123.29   20.70
   2  -6  -6  133.09   23.90
  -2  -6   6  143.29   23.30
   2   6   6  120.99   16.50
  -2   6  -6  122.69   24.50
  -2   7   6    5.10   10.00
  -2  -7  -6   10.40   13.40
   2   7  -6  -12.00   12.40
  -2   7   6    1.00    8.10
  -2   7   6   11.20   14.80
   2  -7   6   26.40   17.10
   2  -7   6   11.70   13.60
  -2   7  -6   -0.10   14.20
  -2  -7   6   13.00   12.40
  -2   7  -6   12.30   14.30
   2  -7  -6   -1.20   18.90
   2   7   6    3.50   10.30
   2   7   6   10.90   13.60
   2   7   6   -7.90   12.50
   2  -7  -6   12.70   12.10
  -2   8   6   -3.50   10.10
  -2  -8  -6   21.20   19.70
  -2   8   6   19.50   20.70
   2   8  -6   11.50   11.80
   2   8  -6  -13.30   12.70
   2  -8   6  -21.30   18.50
   2   8   6   -2.40   14.00
   2   8   6   32.00   19.90
   2  -8  -6   32.10   18.70
  -2  -8   6    2.80   19.40
   2   0   7  858.61   32.50
  -2   0   7  889.41   33.80
  -2   0  -7  844.02   33.70
  -2   0  -7  850.71   32.70
  -2   0   7  831.62   28.00
  -2   0   7  880.11   28.50
   2   0  -7  843.32   29.50
  -2   0  -7  854.61   33.30
   2   0   7  838.52   33.60
   2   0  -7  862.11   32.40
   2   0  -7  830.92   29.10
   2   1  -7   20.40    6.30
  -2   1   7   18.40    6.40
  -2   1   7   17.00    5.90
  -2   1   7   33.80    7.50
   2   1  -7   28.30    6.00
   2  -1   7   25.50    8.10
   2  -1   7   20.60    9.40
  -2  -1  -7   15.70    7.40
  -2  -1  -7   12.90    8.10
  -2  -1  -7   22.10    7.40
   2   1  -7   20.90    9.30
  -2  -1   7   22.90    5.10
  -2   1  -7   22.00    7.70
  -2   1  -7   25.90    8.30
  -2   1  -7   17.50    7.40
   2   1   7   19.50    7.70
   2  -1  -7   16.50    5.90
   2  -1  -7   18.80    6.40
   2  -1  -7   15.20    6.50
  -2  -1   7   24.30    5.30
   2   1   7   27.10    8.50
  -2  -1   7   10.50    8.70
  -2   2   7   50.29    9.90
   2   2  -7   55.69   10.80
  -2   2   7   69.29   11.50
  -2  -2  -7   63.49   12.10
   2   2  -7   52.89    9.30
  -2  -2  -7   47.00   11.70
   2   2  -7   67.79   13.60
  -2  -2  -7   46.10    9.20
  -2   2   7   58.39    7.80
   2  -2   7   66.89   13.70
   2  -2   7   44.30   10.60
  -2   2  -7   50.89   11.10
  -2  -2   7   46.80   13.30
  -2   2  -7   68.29   11.10
   2   2   7   41.90    9.70
   2  -2  -7   55.29   11.20
  -2  -2   7   56.19    9.70
  -2   2  -7   53.19   11.50
   2  -2  -7   59.09    6.70
   2  -2  -7   53.19   10.90
   2   2   7   57.29   11.10
   2   2   7   54.59    9.90
  -2  -2   7   55.59    8.80
   2   3  -7   60.09   13.50
  -2  -3  -7   32.80   10.10
  -2   3   7   30.40    5.60
  -2  -3  -7   38.20    7.70
   2   3  -7   33.10   10.60
   2  -3   7   30.10   10.60
  -2  -3  -7   40.70   11.40
   2  -3   7   12.60    9.30
  -2   3   7   40.90   10.70
   2   3  -7   32.40    9.40
   2  -3  -7   28.30   10.10
  -2  -3   7   25.40    8.30
   2  -3  -7   27.80    4.90
  -2  -3   7   31.50    9.30
   2  -3  -7   18.90    8.80
   2   3   7   32.70   10.80
  -2   3  -7   44.20   10.70
   2   3   7   28.10   11.10
  -2   3  -7   39.40   10.80
  -2   3  -7   11.00    9.40
   2   3   7   24.30    8.00
  -2  -3   7   46.00   13.50
  -2   4   7   14.80   10.30
   2   4  -7   20.30    9.00
  -2  -4  -7   15.50   10.80
  -2   4   7    6.70    9.70
   2   4  -7   25.00   11.40
   2  -4   7   -0.50    9.10
  -2  -4  -7   20.00    7.10
  -2  -4  -7   20.00   10.10
   2  -4   7   32.70   10.60
   2   4  -7   29.90    9.80
   2  -4   7   14.30   11.50
  -2   4   7   11.00    4.40
  -2   4   7   20.20    5.40
   2  -4  -7    5.10   10.80
   2   4   7   25.30   11.60
  -2   4  -7    6.00   10.00
  -2   4  -7    8.40    8.70
  -2  -4   7    9.60    8.20
   2   4   7   28.30    9.50
  -2  -4   7   15.20    9.50
   2  -4  -7   24.30   10.70
   2   4   7   33.60    8.50
  -2  -4   7   23.30   12.60
  -2   4  -7   30.60   10.20
  -2   5   7   75.89    8.20
   2  -5   7   91.79   19.60
  -2  -5  -7  105.69   20.50
   2  -5   7   63.39   15.70
   2   5  -7  115.49   20.80
  -2  -5  -7   65.59   17.10
  -2   5   7   84.19    8.90
   2   5  -7  103.89   18.10
  -2   5   7   93.69   19.20
  -2  -5   7   62.39   16.40
   2  -5  -7   90.89   19.20
  -2   5  -7   85.49   19.10
   2   5   7   76.49   13.00
   2   5   7   88.59   13.20
   2   5   7   55.89   15.70
   2   5   7   86.89   17.70
  -2   5  -7   78.49   16.50
   2  -5  -7   87.19   19.00
   2  -6   7   12.60   11.50
  -2  -6  -7   30.80   13.90
  -2   6   7    1.10    6.20
  -2  -6  -7   34.90   16.00
   2   6  -7    3.80   13.30
   2  -6   7  -11.30   10.60
  -2   6   7    5.10   13.20
  -2   6   7    8.20    6.20
   2   6  -7    4.70   10.80
  -2  -6   7   -3.60    7.90
  -2   6  -7   12.50   10.80
  -2  -6   7   -9.00   11.00
   2   6   7    1.00    9.70
   2   6   7    0.40    9.30
  -2   6  -7   18.80   15.90
   2  -6  -7    5.90   17.00
   2   6   7    0.90   12.80
   2  -6  -7   -1.20   11.50
  -2  -7  -7   38.30   18.40
   2   7  -7    1.00   16.80
   2  -7   7   28.50   15.30
   2  -7   7   28.50   18.30
  -2   7   7   25.70   15.50
  -2   7   7   15.00    7.90
  -2   7   7    5.30    7.60
   2   7   7   23.30   16.90
   2  -7  -7   20.50   22.80
   2  -7  -7   16.90   14.80
  -2  -7   7   29.00   15.80
   2   7   7   20.40   11.70
  -2   7  -7  -19.20   14.80
  -2  -7   7   21.20   13.90
  -2   7  -7   26.70   16.90
   2   7   7    4.40   13.20
  -2  -8  -7   27.60   21.10
   2   8  -7   -4.40   13.20
   2  -8   7  -22.30   10.30
   2  -8   7    9.50   22.10
   2   8  -7   -3.10   11.80
  -2   8   7  -10.40   17.30
   2   8   7  -35.30   12.90
   2   8   7  -11.60   22.00
  -2  -8   7   21.10   25.80
   2  -8  -7  -29.40   12.30
  -2   0   8 3087.69   90.09
   2   0  -8 3220.68   97.29
   2   0  -8 3088.29   93.09
   2   0   8 3214.28   98.89
  -2   0  -8 3072.99   95.09
  -2   0   8 3024.40   89.59
  -2   0   8 3286.87   96.89
  -2   0  -8 3121.79   96.89
   2   0  -8 3090.89   93.39
  -2   0  -8 2965.80   95.49
   2   0   8 3130.99   96.49
  -2   1   8   20.10    7.70
   2   1  -8   27.00   10.20
  -2  -1  -8   39.40    9.90
   2   1  -8   15.20    5.90
  -2   1   8   30.50    7.30
   2  -1   8   34.10   11.60
  -2  -1  -8   31.90    9.20
   2   1  -8   29.60    7.40
   2  -1   8   28.80    9.80
  -2   1   8   29.30    7.00
   2  -1   8   18.80    8.10
  -2  -1  -8   34.50    9.30
   2  -1  -8   17.80    6.90
  -2   1  -8   12.40    8.70
   2  -1  -8   23.40    7.60
   2   1   8   20.60    8.70
  -2  -1   8   28.60   11.20
  -2   1  -8   26.90    9.80
   2   1   8    8.40    7.50
  -2   1  -8   27.50    8.30
  -2  -1   8   22.60    6.10
   2  -1  -8   29.20    7.60
   2   1   8    5.90    8.30
  -2  -1   8   24.90    6.00
  -2   2   8   65.99   11.00
  -2  -2  -8   69.49   13.10
   2   2  -8   64.99   12.70
  -2  -2  -8   73.59   10.90
   2  -2   8   63.39   14.00
  -2   2   8   83.89   11.80
  -2   2   8   71.49    9.20
   2   2  -8   62.19    9.60
   2   2  -8   70.99   11.30
   2  -2   8   62.69   11.60
  -2  -2  -8   78.59   13.50
   2  -2  -8   65.49   11.50
   2  -2  -8   55.39   11.00
  -2  -2   8   39.60   12.40
  -2   2  -8   37.00   10.60
  -2  -2   8   60.19    9.50
   2   2   8   60.39   11.90
  -2  -2   8   64.99    9.40
  -2   2  -8   65.09   11.40
  -2   2  -8   75.39   13.20
   2  -2  -8   64.49    7.60
   2   2   8   72.89   11.00
  -2   3   8   11.50    4.90
  -2   3   8    9.90    7.60
   2  -3   8    8.00    9.50
   2   3  -8    6.70    6.30
  -2  -3  -8   14.00    9.10
  -2  -3  -8   24.20    6.70
   2   3  -8   15.40    9.50
   2   3  -8   16.90    8.70
  -2  -3  -8    6.00    9.00
   2  -3   8    4.90    7.50
  -2  -3   8    7.40   10.80
   2  -3  -8    7.20    7.80
   2   3   8    9.40    8.70
   2  -3  -8   14.50    4.30
  -2  -3   8   16.20    7.90
  -2   3  -8   18.20    9.50
  -2   3  -8   11.50    7.50
  -2   3  -8   19.10    9.60
   2   3   8   18.50    8.80
   2  -3  -8   15.20    8.50
   2   3   8   22.60    8.10
  -2  -3   8   24.20    7.80
   2  -4   8   13.60    9.50
  -2   4   8    3.60    4.40
   2   4  -8   -2.00    7.60
  -2   4   8   12.20    9.80
  -2  -4  -8   31.10    7.80
   2  -4   8   -6.20    8.90
  -2   4   8    3.90    4.30
   2  -4   8    4.00    5.40
  -2  -4  -8   17.10   10.70
   2   4  -8   23.80   11.20
  -2   4   8   15.60   10.10
  -2  -4  -8    0.40    9.30
   2   4   8    7.20    9.50
  -2   4  -8   20.80   12.50
   2   4   8    3.50    6.40
  -2  -4   8   19.50   12.30
   2   4   8   15.80    9.20
  -2  -4   8   12.90    9.10
  -2   4  -8   15.70   10.00
  -2   4  -8    8.40    9.40
   2  -4  -8   13.20    9.60
   2   5  -8    6.60   12.20
   2  -5   8    3.50   10.30
   2  -5   8   14.30   13.10
  -2   5   8   -2.80   10.90
  -2  -5  -8   22.60   12.90
   2   5  -8   -0.60    9.60
  -2   5   8    0.40    4.80
  -2   5   8    8.20    5.50
   2  -5  -8    8.90   12.30
  -2  -5   8   14.30   10.70
  -2   5  -8    7.50   10.10
  -2  -5   8   -5.80   10.90
  -2   5  -8    5.70   13.80
   2   5   8    5.60    8.80
   2   5   8   18.60   15.10
   2   5   8    6.20   11.90
   2   5   8    7.40    8.50
   2  -5  -8    8.70   10.80
  -2   6   8   -5.50    5.10
   2   6  -8   10.00   13.90
   2  -6   8   -6.30   10.60
  -2  -6  -8    5.60   12.90
   2  -6   8   -7.90   12.10
   2   6  -8    5.20   11.40
  -2   6   8    9.00    5.40
  -2   6   8   12.60   12.80
  -2  -6  -8  -18.30   12.30
   2   6   8    9.60   10.10
   2  -6  -8   -3.50   11.90
   2  -6  -8  -17.80   14.30
   2   6   8   19.30   14.20
  -2  -6   8   14.10   11.90
   2   6   8    2.20   10.00
  -2   6  -8   11.00   11.90
  -2   6  -8   17.70   16.40
  -2   7   8   53.49   20.00
  -2   7   8    1.40    5.70
  -2  -7  -8   16.10   15.80
  -2   7   8   -8.40    5.20
   2  -7   8   -3.10   11.80
   2   7  -8    0.40   12.90
   2  -7   8  -19.90   14.30
   2  -7  -8   21.60   17.30
   2   7   8   16.30   14.90
   2  -7  -8  -11.10   16.70
  -2   7  -8   -0.40   13.80
   2   7   8    7.10   11.10
  -2   7  -8    9.60   15.80
  -2  -7   8  -15.30   12.10
   2   7   8    2.40   13.20
   2  -8   8   53.89   24.80
  -2   8   8   17.70   22.80
   2  -8   8  -12.60   15.80
  -2  -8  -8   34.10   21.90
   2   8  -8   29.90   15.30
   2   8   8  -22.10   17.80
   2   8   8  -19.50   12.50
  -2   8  -8   13.00   19.60
   2  -8  -8   11.00   16.20
  -2   0   9  334.37   15.50
   2   0   9  338.77   19.20
   2   0  -9  330.77   17.50
  -2   0  -9  351.16   20.70
  -2   0  -9  316.77   19.20
   2   0  -9  328.47   17.10
   2   0  -9  370.46   20.70
  -2   0  -9  376.46   21.60
   2   0   9  332.27   19.30
   2   0   9  358.26   21.60
  -2   0   9  359.06   16.00
  -2   0   9  341.27   20.60
   2  -1   9  452.95   25.10
   2   1  -9  386.06   19.70
  -2   1   9  424.36   19.90
  -2   1   9  428.96   19.80
   2  -1   9  427.36   22.10
   2  -1   9  391.76   20.70
  -2  -1  -9  455.05   23.00
  -2   1   9  455.25   22.10
   2   1  -9  428.16   23.80
  -2  -1  -9  433.26   23.60
  -2  -1  -9  415.66   22.50
   2   1  -9  416.46   19.20
  -2   1  -9  436.66   24.60
  -2  -1   9  411.26   25.00
   2   1   9  426.16   22.80
  -2   1  -9  359.36   22.10
  -2   1  -9  401.96   21.80
  -2  -1   9  436.26   18.30
   2  -1  -9  412.66   20.30
   2  -1  -9  409.66   20.70
   2  -1  -9  383.36   19.90
   2   1   9  443.66   22.60
  -2  -1   9  423.86   18.50
   2   2  -9    3.80    5.00
   2  -2   9   11.90    7.90
   2  -2   9    3.30    7.00
   2   2  -9    9.50    7.40
  -2   2   9   16.80    7.40
  -2  -2  -9    7.40    7.30
   2   2  -9    0.40    6.10
  -2   2   9    8.30    6.60
   2  -2   9   16.90    9.60
  -2  -2  -9    4.00    8.10
  -2   2   9   10.40    6.80
  -2  -2  -9    2.70    5.80
   2   2   9    4.70    6.50
  -2   2  -9   10.10    7.40
  -2  -2   9    6.30    5.40
  -2  -2   9   14.80   10.20
   2  -2  -9    7.90    6.60
  -2   2  -9   17.90    9.70
   2   2   9   -0.20    2.90
   2   2   9    1.90    5.80
  -2  -2   9    9.30    5.20
   2  -2  -9    6.70    7.00
  -2   2  -9    8.60    8.00
   2   3  -9   74.29   12.50
   2  -3   9   76.09   16.30
  -2  -3  -9   97.59   15.50
  -2  -3  -9   73.19   10.70
  -2   3   9   77.99   13.40
   2   3  -9   82.19   16.10
   2  -3   9   59.19   13.40
  -2   3   9   71.09    8.00
   2   3  -9   76.99   14.20
  -2  -3  -9   78.39   14.60
   2  -3  -9   70.19   13.60
   2   3   9   54.69   10.40
   2   3   9   66.49   13.10
  -2  -3   9   57.59   11.20
  -2   3  -9   99.19   16.40
   2   3   9   45.80   11.50
  -2  -3   9   66.99   11.60
  -2  -3   9   64.49   14.50
  -2   3  -9   74.39   14.70
  -2   3  -9   89.79   13.70
   2  -3  -9   49.80   11.60
   2  -3  -9   57.29    7.30
  -2   4   9    7.70    6.40
   2  -4   9   24.70   13.60
  -2  -4  -9   23.80   12.80
   2   4  -9   -0.80    7.80
  -2  -4  -9   14.90    7.60
  -2  -4  -9   12.20   10.60
  -2   4   9   20.10    5.40
   2   4   9    9.60    7.80
  -2   4  -9   14.60   10.80
  -2  -4   9    5.70   11.00
   2  -4  -9   17.40   10.80
   2   4   9    9.00   10.10
  -2  -4   9   21.60    9.70
  -2   4  -9   19.10   10.70
   2   4   9   10.20   10.40
   2   5  -9  137.59   24.00
   2   5  -9  149.49   20.80
  -2   5   9  139.19   22.70
  -2   5   9  111.29    8.80
  -2  -5  -9  167.68   24.30
   2  -5   9  130.39   23.70
  -2   5   9  118.49    9.00
  -2   5  -9  148.49   21.10
   2  -5  -9  144.79   24.90
   2   5   9  142.79   23.90
   2  -5  -9  158.08   24.70
  -2  -5   9  135.29   24.20
  -2   5  -9  154.48   25.20
  -2  -5   9  128.09   18.90
   2   5   9  124.29   13.40
   2  -6   9    7.60   13.90
  -2   6   9   18.70   14.30
  -2  -6  -9   22.60   14.80
   2   6  -9   17.50   13.80
   2  -6   9   11.40   13.00
  -2  -6  -9   25.30   17.90
   2   6  -9   32.40   12.50
   2   6   9    3.00   12.30
   2  -6  -9   26.80   19.00
  -2   6  -9   24.10   13.30
   2  -6  -9   20.00   14.00
  -2  -6   9   21.90   12.60
   2   6   9   23.60    9.90
  -2  -6   9   31.40   14.60
   2   6   9   22.70   10.10
  -2   6  -9   30.10   16.20
   2  -7   9    9.60   12.40
   2   7  -9   10.00   16.10
   2   7  -9   23.70   14.50
   2  -7   9  -20.10   13.50
  -2   7   9    2.10   15.80
  -2  -7  -9   27.20   17.10
  -2   7  -9   15.40   16.80
   2   7   9    3.20   10.20
   2   7   9   21.90   14.20
  -2  -7   9  -13.40   12.50
   2   7   9   29.70   18.00
   2  -7  -9    1.70   18.80
  -2   7  -9   24.40   16.40
   2  -7  -9   42.40   17.40
  -2  -7   9    1.90   16.50
  -2  -8  -9   11.50   18.20
  -2   8   9  -16.70   24.10
   2  -8   9   55.79   21.10
   2   8   9  -25.60   13.60
   2   8   9    8.90   21.60
   2  -8  -9   12.50   16.40
  -2   8  -9   10.30   18.40
  -2   0 -10    8.00    7.50
   2   0 -10    9.10    6.30
   2   0  10   -5.50    4.90
   2   0 -10   10.40    6.70
  -2   0  10    6.10    5.00
   2   0 -10    6.80    5.30
   2   0  10   10.50    8.60
  -2   0  10    0.90    4.10
   2   0  10    7.80    6.80
  -2   0 -10    3.00    6.30
  -2   0 -10    6.00    8.00
  -2   0  10   -3.70    7.00
  -2  -1 -10   38.40    9.60
   2  -1  10   38.10    9.80
  -2   1  10   29.10    7.30
   2  -1  10   30.50    8.30
  -2  -1 -10   30.80    9.90
   2   1 -10   28.60   10.60
   2   1 -10   33.30    7.50
  -2  -1 -10   41.50   10.10
   2   1 -10   30.20    8.50
  -2   1  10   45.60   10.50
   2  -1  10   14.60   10.50
  -2   1  10   32.20    7.30
  -2  -1  10   29.50    6.80
   2   1  10   20.10    8.60
  -2   1 -10   39.40    9.90
   2   1  10   41.30    9.70
  -2  -1  10   35.30   10.90
   2  -1 -10   31.40    8.50
   2  -1 -10   33.70    9.00
  -2   1 -10   36.20   11.10
  -2  -1  10   29.40    6.30
  -2   1 -10   31.80   10.70
   2  -1 -10   29.60    8.40
   2  -2  10  110.29   14.60
  -2   2  10   97.99   11.20
   2   2 -10  122.39   17.80
   2   2 -10  109.09   14.60
   2  -2  10  101.79   17.20
   2   2 -10   86.29   10.50
  -2   2  10  117.79   11.90
   2  -2  10  107.29   12.80
  -2  -2 -10  135.49   17.20
  -2  -2 -10  127.39   12.40
  -2  -2 -10  121.19   17.10
  -2   2  10  107.39   10.90
  -2   2 -10  129.29   17.80
  -2   2 -10   97.69   11.50
   2   2  10  108.49   12.70
  -2  -2  10  114.09   10.00
   2  -2 -10  125.59   15.90
  -2  -2  10   91.09   16.90
   2   2  10  129.59   13.60
   2  -2 -10   97.29   11.60
  -2  -2  10  103.99   10.50
   2  -2 -10  105.79    9.90
  -2   2 -10  128.49   17.40
   2   3 -10   35.40   11.20
   2   3 -10   31.90    9.10
  -2  -3 -10   21.00   10.80
   2  -3  10   27.90   10.30
  -2  -3 -10   17.90    8.00
  -2   3  10   32.00   10.40
   2  -3  10   33.40   13.00
  -2  -3 -10   23.00   10.10
   2  -3  10   31.70   10.60
  -2   3  10   36.60   10.00
   2   3 -10   33.00   11.60
  -2   3  10   32.20    7.40
  -2  -3  10   13.80   12.40
   2  -3 -10   22.20   10.60
  -2   3 -10   41.80   10.90
   2   3  10   28.40   11.10
  -2   3 -10   10.60   10.00
  -2  -3  10   24.00    7.60
   2   3  10   31.00   10.50
   2  -3 -10   20.90    6.10
   2  -3 -10   22.30    9.50
  -2   3 -10   31.10   12.70
  -2  -3  10   16.20    7.50
   2   3  10   36.60    9.30
   2  -4  10   22.00   11.50
  -2  -4 -10   18.90    7.90
  -2   4  10   32.20    6.80
  -2  -4 -10   25.40   13.30
   2   4 -10   17.10    8.90
  -2  -4 -10   16.10   11.70
   2   4 -10   21.50   12.20
   2   4  10   18.90   11.00
  -2   4 -10    7.70    9.80
   2   4  10    5.50    8.10
  -2  -4  10   32.90    9.90
  -2  -4  10    6.80   11.00
   2  -4 -10    8.30   10.40
   2  -4 -10   26.80    5.30
  -2   4 -10    8.70   11.80
   2   5 -10   14.00   10.20
  -2   5  10   15.90    5.10
  -2   5  10   19.10    5.20
   2   5 -10   19.10   13.00
   2  -5  10   -2.70   11.90
   2  -5  10    0.70    6.30
  -2   5  10   28.80   12.00
  -2  -5 -10   35.50   15.50
  -2   5 -10   22.20    9.80
  -2  -5  10   42.00   15.20
   2   5  10   18.30    9.10
  -2   5 -10   38.30   16.60
   2   5  10   19.10   13.90
  -2  -5  10   26.40   11.30
   2  -5 -10   19.20   14.20
   2  -5 -10   35.40   15.40
   2  -6  10   63.89   19.10
  -2   6  10   64.99   17.60
  -2  -6 -10   37.80   15.00
  -2  -6 -10   63.79   21.10
   2   6 -10   16.50   12.00
   2   6 -10   36.00   17.20
   2  -6  10   11.00   11.10
  -2  -6  10   46.50   15.00
  -2  -6  10   27.40   17.60
  -2   6 -10   27.90   13.30
   2  -6 -10    7.70   15.30
   2   6  10   36.80   11.30
   2   6  10   29.90   15.60
   2  -6 -10   77.59   20.30
  -2   6 -10   68.29   21.60
   2   6  10   36.00   11.20
   2  -7  10   -2.90   15.50
   2   7 -10  -33.50   11.80
   2  -7  10   16.00   18.00
   2   7 -10   -7.00   15.70
  -2   7  10    8.40   16.60
  -2  -7 -10    3.50   14.80
   2  -7 -10  -18.30   18.00
   2   7  10    0.80   16.70
  -2  -7  10    2.80   12.20
  -2   7 -10    2.10   15.70
   2   7  10    3.80   14.20
  -2   7 -10   14.10   14.70
  -2  -7  10    0.80   18.10
   2  -7 -10    9.10   13.90
   2   7  10  -18.20    9.60
   2  -8  10   -1.50   17.40
  -2  -8 -10   19.00   19.80
  -2   8  10  -18.60   33.30
   2   8  10   -9.60   23.90
   2  -8 -10   -2.90   17.30
  -2   8 -10   -1.60   20.40
   2   8  10  -29.70   15.90
  -2   0  11   -4.00    6.90
  -2   0 -11   -0.50    6.90
   2   0  11   -4.90    7.00
  -2   0 -11    4.80    7.20
  -2   0  11   -1.20    3.90
   2   0  11    2.60    5.70
  -2   0  11    0.20    3.90
   2   0 -11    6.30    5.40
  -2   0 -11   -4.30    5.70
   2   0 -11    5.80    5.30
   2   0  11    5.20    6.50
   2   0 -11    5.80    6.90
   2  -1  11  119.39   12.90
   2   1 -11  109.09   11.20
  -2   1  11  124.89   13.30
  -2  -1 -11  106.09   14.80
   2  -1  11  115.39   17.60
  -2   1  11   88.29    9.30
  -2   1  11   96.69    9.90
   2   1 -11  104.69   16.40
  -2  -1 -11  113.09   14.80
   2  -1  11  107.99   11.80
  -2  -1 -11  120.89   14.20
   2   1 -11  105.49   11.70
  -2  -1  11  104.39    9.30
  -2  -1  11  106.99    9.30
   2   1  11  106.69   12.20
   2  -1 -11   99.69   10.50
  -2   1 -11  111.69   14.80
  -2  -1  11  119.59   17.50
   2   1  11  121.09   15.60
   2  -1 -11  112.29   12.30
  -2   1 -11  128.79   18.30
   2   1  11  109.69   15.20
  -2   1 -11  101.89   15.20
   2  -1 -11   94.39   11.00
  -2  -2 -11   44.00   12.20
   2   2 -11   54.29   13.10
   2  -2  11   56.09   11.60
   2   2 -11   57.39   11.00
  -2   2  11   46.50    9.90
   2  -2  11   37.40   13.50
  -2   2  11   49.40   10.40
  -2  -2 -11   61.69   10.60
   2   2 -11   56.09   10.00
  -2   2  11   42.50    9.00
  -2  -2 -11   43.60   11.70
   2  -2  11   54.89   11.30
   2   2  11   56.79   11.70
  -2  -2  11   57.79    9.30
   2  -2 -11   49.99    9.60
   2   2  11   44.10   10.30
  -2  -2  11   38.40    8.80
  -2   2 -11   60.29   12.90
   2  -2 -11   63.59   12.20
  -2   2 -11   35.30   11.20
   2  -2 -11   40.20   10.80
  -2  -2  11   49.40   13.80
  -2   2 -11   54.59   10.10
  -2  -3 -11   63.79   10.60
  -2   3  11   60.49    9.50
  -2  -3 -11   42.50   13.40
   2   3 -11   44.50   10.60
  -2  -3 -11   46.30   13.40
   2   3 -11   42.30   12.00
  -2   3  11   59.69   12.60
   2  -3  11   71.19   13.40
   2  -3  11   42.50   14.70
  -2  -3  11   63.89   11.00
   2   3  11   48.50   13.00
  -2   3 -11   62.29   13.30
   2  -3 -11   52.09   12.70
  -2   3 -11   61.19   14.40
   2   3  11   54.39   13.80
   2   3  11   71.79   12.70
  -2  -3  11   66.89   17.30
   2  -3 -11   39.30    8.60
   2  -3 -11   46.60   12.80
   2   4 -11   32.90   11.00
   2   4 -11   40.80   13.30
   2  -4  11   19.90   11.70
  -2  -4 -11   29.60   13.50
  -2  -4 -11   31.60   14.40
  -2  -4 -11   24.90    8.80
  -2   4  11   31.80    7.10
   2  -4  11   33.70   15.90
   2  -4 -11   26.00    6.00
  -2  -4  11   15.70   13.80
   2   4  11   20.60   11.40
  -2  -4  11   28.40   11.20
  -2   4 -11   31.90   11.20
  -2   4 -11   29.00   13.60
   2  -4 -11   28.40   12.00
   2  -4 -11   36.40   13.40
   2   4  11   29.80    9.60
  -2   5  11   22.60    5.50
  -2  -5 -11   31.40    8.60
   2   5 -11   29.30   14.10
  -2   5  11   24.60    5.90
  -2  -5 -11   36.50   13.50
  -2  -5 -11   70.29   15.60
  -2   5  11   28.40   12.30
   2   5 -11   14.40   10.20
   2  -5  11   19.80   14.70
  -2  -5  11   45.10   16.50
   2  -5 -11   32.20   14.90
   2  -5 -11   24.00   12.90
  -2   5 -11   15.30   10.30
   2   5  11   41.40   14.90
  -2  -5  11   29.80   12.20
   2   5  11   17.10    9.10
  -2   5 -11   43.80   17.30
  -2   6  11   14.50   14.80
  -2  -6 -11   27.20   14.60
   2   6 -11   -7.80   12.70
  -2  -6 -11   36.10   18.80
   2  -6  11    5.50   13.40
   2   6 -11   20.80   11.90
   2   6  11    8.70   13.80
  -2   6 -11   -4.90   11.70
   2   6  11    2.20    8.70
  -2  -6  11   17.40   14.40
  -2  -6  11   -5.70   12.50
   2   6  11   -2.50   10.00
   2  -6 -11    5.90   14.30
  -2   6 -11    6.70   12.60
   2  -6 -11  -21.70   12.40
   2  -7  11  -23.30   14.60
  -2   7  11    6.10   17.70
  -2  -7 -11   20.80   18.50
   2   7 -11  -14.70   13.30
   2  -7  11   -5.10   13.10
   2  -7 -11  -18.40   11.40
   2   7  11    7.00   10.80
  -2  -7  11    5.60   17.30
  -2   7 -11   27.80   16.80
   2   7  11   18.00   19.70
  -2  -7  11  -19.00   18.10
   2   0 -12   98.49   13.20
  -2   0 -12  112.19   13.10
  -2   0  12  110.89    9.80
   2   0  12  112.89   12.00
  -2   0  12  106.59    9.40
   2   0  12  105.39   12.70
   2   0  12  101.99   16.60
  -2   0  12  127.79   17.80
  -2   0 -12  119.89   13.80
  -2   0 -12  118.99   16.90
   2   0 -12  115.49   12.80
   2   0 -12  133.19   13.10
  -2   1  12    1.10    5.60
  -2   1  12   21.50    8.40
  -2  -1 -12    7.60    8.90
   2  -1  12   12.20    7.30
   2  -1  12   11.20    8.00
  -2  -1 -12   28.60   10.00
  -2   1  12   13.30    6.70
   2   1 -12   14.70    8.20
   2   1 -12   21.80    9.90
  -2  -1 -12   12.90    7.90
   2  -1  12   14.40   10.40
   2   1 -12   15.20    6.90
   2   1  12   25.10    8.70
   2  -1 -12    7.80    7.00
   2  -1 -12   17.90    8.50
  -2   1 -12    4.30    8.60
  -2  -1  12   28.40   11.40
  -2  -1  12   20.80    6.30
   2   1  12   10.00    8.90
   2   1  12    8.40    7.60
   2  -1 -12   10.80    7.30
  -2   1 -12   27.30    8.70
  -2   1 -12   16.30    8.60
  -2  -1  12   17.00    6.10
  -2  -2 -12  103.89   17.40
   2   2 -12   91.59   13.10
   2  -2  12  116.29   12.80
  -2  -2 -12   87.99   16.00
   2   2 -12   99.09   17.50
  -2   2  12  108.69   14.50
   2   2 -12  104.69   15.20
  -2  -2 -12  107.19   14.50
  -2   2  12   95.59   11.50
   2  -2  12   92.79   15.60
  -2   2  12  103.99   17.80
   2  -2  12   79.39   17.40
   2  -2 -12   97.99   15.90
   2   2  12  119.49   16.50
  -2   2 -12   94.69   15.90
   2   2  12  112.09   13.40
   2  -2 -12  104.89   11.30
  -2  -2  12   92.69    9.40
  -2   2 -12   96.49   20.50
  -2   2 -12   94.99   15.80
  -2  -2  12   93.99   11.40
   2  -2 -12  114.49   16.10
  -2  -2  12  125.99   20.90
   2  -3  12    1.30    7.80
   2   3 -12    2.70    9.50
  -2   3  12   -2.40    6.50
  -2  -3 -12    4.80    8.70
   2  -3  12    7.80   11.10
  -2  -3 -12    3.60    9.90
   2   3 -12   10.70    9.00
  -2   3  12    3.00    7.60
  -2  -3 -12    5.50    8.00
   2  -3 -12    3.10    5.80
   2   3  12   -7.10    4.10
  -2  -3  12    4.40    6.50
   2   3  12    8.40    7.70
   2  -3 -12    6.50    8.20
   2  -3 -12    2.20    8.50
  -2   3 -12    3.40    7.30
  -2  -3  12    5.90   12.20
  -2   3 -12   -0.90    8.50
   2  -4  12   12.30   10.60
  -2  -4 -12   22.50   13.90
   2  -4  12   28.40   15.80
  -2  -4 -12   25.70    8.40
  -2  -4 -12   42.30   14.40
  -2   4  12   35.50    8.50
   2   4 -12   12.10    9.80
  -2   4  12   26.40   11.50
   2   4 -12   23.30   11.90
  -2   4 -12   -2.20   12.10
   2   4  12   18.70    9.20
   2  -4 -12   14.50   10.60
   2  -4 -12   14.40    6.20
  -2   4 -12   21.40   11.00
   2  -4 -12   29.60   12.50
  -2  -4  12    8.70   11.20
  -2  -4  12   27.10    9.80
   2   4  12   10.40   11.60
  -2  -5 -12    3.20   10.30
   2   5 -12   10.60    9.60
   2   5 -12   -4.20   12.00
  -2  -5 -12   23.70   13.20
  -2   5  12    5.00    4.90
  -2   5  12    7.10    7.90
  -2  -5 -12    5.00    7.70
   2  -5  12   24.30   15.20
   2  -5  12    3.20   11.80
  -2   5  12   -1.90    4.60
   2   5  12    8.30    9.80
   2   5  12   -0.40    8.90
  -2  -5  12    9.20    9.10
  -2   5 -12   29.90   15.90
  -2  -5  12   34.70   17.40
  -2   5 -12    4.60   10.30
   2  -5 -12   16.40   13.60
  -2  -6 -12    7.40   18.30
   2   6 -12   17.30   10.60
  -2  -6 -12   25.60   15.30
   2   6 -12    1.70   14.00
  -2   6  12   24.70   17.10
   2  -6  12    0.30   14.30
   2  -6  12   -2.50   12.60
  -2   6 -12    5.60   11.60
   2   6  12    1.80    9.90
  -2  -6  12   11.20   12.90
   2  -6 -12    4.90   13.00
   2  -6 -12   12.40   16.80
  -2  -6  12   -2.40   14.40
  -2   6 -12    7.40   13.80
   2   6  12  -13.40   10.40
  -2   7  12   40.10   25.20
   2   7 -12   -3.10   15.50
  -2  -7 -12   19.50   15.20
   2  -7  12   -8.10   14.00
   2   7  12  -10.30   10.20
   2   7  12    3.40   17.30
   2  -7 -12   -3.00   14.60
  -2  -7  12   24.80   17.80
  -2   7 -12    3.00   15.00
  -2   0  13   34.80    7.40
   2   0 -13   36.30    9.90
  -2   0  13   25.70   12.50
   2   0  13   17.70    8.00
   2   0  13   36.90   10.00
   2   0 -13   22.90    9.30
  -2   0 -13   29.50    9.90
   2   0 -13   31.80    9.60
   2   0  13   38.60   12.00
  -2   0 -13   27.70   10.60
  -2   0  13   30.60    7.00
  -2   0 -13   28.10    9.80
   2   1 -13   -2.10    5.40
  -2   1  13   -8.30    8.00
   2   1 -13    7.50    7.50
  -2  -1 -13   12.30    9.40
   2   1 -13   12.10    9.00
  -2   1  13    5.70    5.10
  -2  -1 -13    5.80    7.40
  -2  -1 -13   35.30   11.00
   2  -1  13   13.20   10.70
   2  -1  13    2.20    6.40
   2   1  13    7.80    7.20
  -2   1 -13    3.50    9.30
  -2  -1  13   16.20    5.90
  -2  -1  13   -1.80    8.30
   2  -1 -13    1.70    7.40
   2  -1 -13    5.70    6.40
  -2   1 -13   16.50    8.80
   2  -1 -13    3.60    8.20
   2   1  13   -1.20    8.60
  -2  -1  13    0.30    4.50
  -2   1 -13   14.60   10.30
   2   1  13    5.40    6.80
  -2  -2 -13    1.60    8.50
   2   2 -13    7.90    8.10
  -2  -2 -13    3.30    9.80
  -2  -2 -13   15.30    9.80
   2   2 -13   10.90    7.50
  -2   2  13   16.10    7.40
  -2   2  13    0.20    6.60
   2  -2  13    2.80   10.50
   2  -2  13    5.80    7.80
   2  -2 -13   -1.30    8.10
  -2  -2  13   11.40    6.80
   2   2  13   -4.10    7.80
   2   2  13    0.10    8.00
   2  -2 -13    8.20    7.80
  -2   2 -13    8.90    9.70
  -2   2 -13   -5.10    7.60
   2  -2 -13   10.50    9.00
  -2  -2  13   26.50   13.90
  -2  -3 -13  130.29   20.30
  -2  -3 -13   99.79   19.70
  -2  -3 -13  104.69   15.20
   2  -3  13  108.69   16.80
  -2   3  13  117.39   18.10
  -2   3  13  109.39   12.70
   2  -3  13  131.69   23.50
   2   3 -13  114.29   17.00
   2   3 -13  104.49   18.00
  -2  -3  13  110.89   21.30
   2  -3 -13  130.09   18.80
   2  -3 -13   97.69   11.20
   2   3  13  111.89   16.70
  -2  -3  13   97.79   14.10
  -2   3 -13  137.59   22.00
   2  -3 -13  120.49   19.40
  -2   3 -13   93.49   15.50
  -2  -4 -13   97.89   18.30
  -2   4  13   80.09   11.50
   2   4 -13   68.49   14.60
  -2  -4 -13   74.29   18.60
   2  -4  13   52.29   13.50
   2   4 -13   60.59   16.20
  -2  -4 -13   47.30   11.30
  -2   4  13   42.20   13.30
   2  -4  13   52.79   19.40
  -2  -4  13   74.99   13.60
  -2   4 -13   41.70   16.70
   2   4  13   68.69   17.10
   2  -4 -13   69.09   17.20
   2  -4 -13   68.99   15.60
   2   4  13   58.09   12.60
  -2  -4  13   83.29   21.00
   2  -4 -13   65.29    8.80
  -2   4 -13   54.19   14.50
   2  -5  13   68.39   18.90
   2   5 -13   51.19   17.10
   2   5 -13   41.00   13.70
  -2  -5 -13   68.29   12.50
  -2  -5 -13   52.29   17.00
  -2   5  13   65.49    8.70
   2  -5  13   44.10   15.50
  -2  -5 -13   71.69   16.30
  -2  -5  13   73.39   21.40
   2   5  13   72.79   14.30
  -2   5 -13   75.39   20.80
  -2   5 -13   68.69   16.50
  -2  -5  13   33.60   12.10
   2  -5 -13   56.09   16.80
   2   5  13   47.80   16.10
   2  -6  13    9.40   14.90
  -2   6  13   45.80   16.90
   2   6 -13   30.80   15.90
  -2  -6 -13   22.00   14.90
   2  -6  13   -2.90   14.00
   2   6 -13   46.50   16.90
  -2  -6  13   11.10   13.30
   2   6  13  -18.10   10.80
  -2   6 -13  -18.30   11.60
   2  -6 -13    5.30   13.20
  -2   6 -13   -9.30   14.10
   2   6  13   22.50   17.70
  -2  -6  13   14.60   16.70
   2   6  13   14.80    9.50
   2  -6 -13   17.80   18.80
  -2   7  13   -5.90   24.70
   2  -7  13   13.40   16.70
  -2  -7 -13    6.50   15.40
   2   7 -13   -4.70   15.30
   2   7  13  -32.10   20.50
  -2   7 -13    2.20   17.60
   2   7  13  -24.10   11.60
   2  -7 -13   -4.90   12.40
  -2  -7  13   -1.50   13.90
  -2   0  14  243.58   21.40
   2   0 -14  195.68   17.40
  -2   0 -14  200.88   19.30
  -2   0 -14  197.18   18.60
   2   0  14  178.18   15.50
  -2   0 -14  205.68   19.20
   2   0 -14  200.48   16.60
   2   0 -14  211.28   18.70
  -2   0  14  191.98   13.20
   2   0  14  216.48   20.70
  -2  -1 -14  112.19   17.90
   2   1 -14  115.69   13.90
  -2   1  14   94.99   10.70
  -2  -1 -14  118.69   17.60
   2  -1  14  136.89   21.50
  -2  -1 -14   93.29   17.50
   2   1 -14  116.99   16.60
  -2   1  14   94.29   17.00
   2  -1  14  107.79   12.80
   2   1  14  113.49   15.90
   2  -1 -14  113.29   16.40
   2   1  14   84.59   16.90
  -2   1 -14  119.49   18.60
  -2  -1  14  129.89   21.00
   2  -1 -14  119.19   17.10
  -2  -1  14   91.99    9.80
   2  -1 -14  113.59   18.00
  -2   1 -14  109.69   16.50
  -2  -2 -14   37.30   12.40
   2   2 -14   45.00   12.00
  -2  -2 -14   22.90   11.90
   2  -2  14    9.50   13.10
  -2  -2 -14   42.60   11.80
  -2   2  14   23.20   10.50
   2  -2  14   41.00   12.00
   2   2 -14   30.00   11.00
   2   2  14   26.80   11.00
   2  -2 -14   37.10   12.10
   2  -2 -14   43.80   10.00
  -2  -2  14   32.00   14.60
   2   2  14   14.50   10.40
  -2   2 -14   37.00   13.30
  -2   2 -14   36.40   12.20
   2  -2 -14   18.00    9.80
  -2  -2  14   23.40    7.40
   2   3 -14   28.40   13.20
  -2  -3 -14   52.29   11.70
   2  -3  14   26.60   14.30
  -2   3  14   33.40   12.10
  -2   3  14   67.09   12.10
  -2  -3 -14   43.60   13.60
   2  -3  14   68.19   14.90
   2   3 -14   31.70   10.90
  -2  -3 -14   67.19   16.90
  -2   3 -14   50.39   15.20
   2  -3 -14   35.00   13.50
  -2  -3  14   45.40   10.30
   2  -3 -14   51.79   13.30
   2  -3 -14   49.50   10.70
  -2   3 -14   41.50   13.20
  -2  -3  14   44.70   18.50
   2   3  14   41.10   12.00
  -2  -4 -14   72.99   16.90
   2  -4  14   21.30   15.60
   2   4 -14   61.29   13.50
  -2  -4 -14   65.59   11.70
   2  -4  14   29.40   12.90
   2   4 -14   73.39   17.10
  -2   4  14   44.00   13.50
  -2  -4 -14   50.49   17.00
  -2   4  14   63.49   10.90
  -2  -4  14   53.19   18.50
   2  -4 -14   79.09   10.40
  -2   4 -14   55.09   14.60
   2  -4 -14   91.99   17.50
   2  -4 -14   52.89   15.60
  -2  -4  14   53.19   12.40
  -2   4 -14   71.09   19.80
   2   4  14   51.09   12.60
  -2  -5 -14   30.30    9.60
  -2  -5 -14   -6.00   13.30
   2  -5  14    7.10   13.60
   2   5 -14   11.10    9.90
   2   5 -14   14.20   13.90
   2  -5  14    1.30   15.70
  -2  -5 -14    8.40   14.90
  -2   5  14   -0.40    5.80
  -2   5  14   16.90   13.20
   2   5  14   24.10   14.50
   2   5  14   12.30    9.60
  -2  -5  14   19.10   12.40
  -2   5 -14   15.40   12.20
  -2  -5  14   33.00   18.00
  -2   5 -14   12.20   14.80
   2  -5 -14   13.20   13.20
  -2   6  14  -23.40   14.40
   2  -6  14   12.40   16.70
   2   6 -14  -10.50   11.20
   2   6 -14   33.80   17.80
   2  -6  14   -4.70   13.80
  -2  -6 -14  -12.20   12.30
  -2  -6  14    9.00   16.00
  -2  -6  14    7.00   16.80
   2   6  14   11.70   17.90
   2  -6 -14  -27.90   17.00
   2  -6 -14   14.60   14.10
  -2   6 -14  -15.70   12.60
  -2   6 -14   -9.90   13.30
   2   6  14    4.30   10.30
   2   7 -14   19.60   19.50
  -2  -7 -14  -12.40   15.80
   2  -7  14   36.50   20.90
  -2   7 -14   -9.10   17.50
   2   7  14  -12.40   12.20
  -2  -7  14   35.20   21.90
   2  -7 -14  -11.00   14.10
   2   7  14   -7.90   30.80
   2   0 -15   55.79   13.20
   2   0 -15   63.59   13.60
  -2   0  15   58.69   16.20
  -2   0 -15   54.79   13.20
  -2   0  15   67.39    9.80
  -2   0 -15   78.49   16.60
   2   0  15   54.79   11.50
   2   0  15   74.59   17.10
   2   0 -15   51.89   12.70
  -2   1  15    4.90   10.00
   2   1 -15   10.70    9.20
   2   1 -15    2.80    7.70
  -2  -1 -15   13.20   10.70
  -2  -1 -15   17.60    9.20
  -2   1  15    2.30    6.00
   2  -1  15    8.90    7.60
  -2  -1 -15   11.40   11.50
   2  -1  15   24.30   11.20
   2   1  15    7.40    8.80
   2   1  15    7.00   11.00
  -2  -1  15    2.50    6.00
   2  -1 -15   20.00   10.00
  -2   1 -15    5.40    9.10
   2  -1 -15   34.30   11.10
  -2  -1  15    0.80    9.70
   2  -1 -15   12.90    9.40
  -2   1 -15   22.00   11.80
  -2   2  15   27.10   10.00
  -2  -2 -15   40.60   13.30
  -2   2  15   34.80   11.60
   2   2 -15   24.10   11.70
  -2  -2 -15   37.60   14.10
  -2  -2 -15   47.40   12.10
   2  -2  15   51.99   17.10
   2   2 -15   34.00   10.40
   2  -2  15   33.40   10.30
  -2   2 -15   37.40   12.70
   2   2  15   33.60   12.00
   2  -2 -15   35.70   12.80
  -2  -2  15   32.90    8.80
  -2   2 -15   33.10   12.40
   2  -2 -15   44.60   10.80
   2  -2 -15   30.50   11.40
   2   2  15   21.70   12.00
  -2  -2  15   49.70   16.80
  -2  -3 -15   15.00   11.00
   2   3 -15   14.90    9.00
   2  -3  15   16.80   14.20
  -2   3  15   14.20    9.20
   2   3 -15   15.70   10.70
  -2  -3 -15   20.70   13.40
  -2  -3 -15   13.00    9.70
  -2   3  15   23.90   10.60
   2  -3  15   25.20   10.10
  -2  -3  15   12.60   14.40
  -2   3 -15   31.20   12.40
   2   3  15   22.10   10.70
   2  -3 -15   31.90   12.80
   2   3  15   31.00   11.30
   2  -3 -15   27.80   11.30
  -2  -3  15   35.80    9.00
  -2   3 -15   20.60   12.60
  -2  -4 -15   -2.30    8.10
   2  -4  15   23.50   12.40
   2  -4  15   25.90   15.50
  -2  -4 -15   -0.70   12.80
  -2   4  15   13.90    8.50
  -2  -4 -15   24.00   13.70
   2   4 -15    5.70   12.20
  -2   4  15   10.40    9.80
   2   4 -15   -3.80    9.10
   2  -4 -15   10.90    6.00
   2   4  15   -5.90    8.50
  -2  -4  15   17.20    9.40
   2  -4 -15   13.90   11.10
   2   4  15   12.40   10.50
  -2   4 -15   18.10   13.60
  -2  -4  15   28.60   16.80
  -2   4 -15   16.70   10.90
  -2  -5 -15   47.20   11.70
  -2   5  15   14.10   12.80
  -2  -5 -15   12.50   12.60
   2   5 -15   37.10   15.70
   2   5 -15   14.40   15.20
   2  -5  15   -2.30   13.40
  -2   5  15    7.20    6.90
   2  -5  15  -12.70   10.90
  -2  -5 -15   29.70   16.40
   2  -5 -15   28.60   15.20
  -2  -5  15   14.60   14.80
  -2   5 -15   40.20   17.80
  -2  -5  15    6.10   11.00
   2   5  15   18.60   10.10
   2   5  15   16.40   14.60
  -2   5 -15   25.10   12.80
  -2  -6 -15    7.70   14.20
   2  -6  15   -8.10   19.60
   2   6 -15   -2.10   13.60
   2   6 -15   13.40   12.00
   2  -6  15  -17.20   13.60
   2   6  15    6.50   11.20
  -2  -6  15   17.30   17.40
  -2   6 -15   -9.00   14.80
   2  -6 -15    9.00   12.60
   2   6  15    9.40   19.60
  -2   0 -16   55.99   15.40
  -2   0  16   51.69   17.20
   2   0 -16   64.29   13.50
   2   0  16   45.90   12.20
  -2   0  16   72.59   10.70
   2   0  16   62.49   17.30
   2   0 -16   46.70   13.30
  -2   0 -16   71.39   16.10
  -2   1  16   14.80    7.20
  -2  -1 -16    5.90   10.80
  -2   1  16   -8.20   11.10
   2  -1  16   -1.80   11.50
  -2  -1 -16   20.60   10.80
   2  -1  16    4.50    8.20
   2   1 -16   -3.50    7.70
   2   1 -16    4.40    9.50
   2  -1 -16    4.60    9.10
  -2  -1  16   34.30   14.80
   2   1  16   15.70   10.40
   2  -1 -16   24.10   10.00
  -2   1 -16    9.50   11.80
   2  -1 -16   -0.60    9.40
   2   1  16   -1.00   10.10
  -2   1 -16   -2.40    9.00
  -2  -1  16   -4.10    5.70
  -2  -2 -16   25.40   10.90
   2  -2  16    4.40   12.20
  -2   2  16   16.90    8.90
  -2  -2 -16   27.10   12.00
   2   2 -16   26.50   10.10
   2   2 -16   11.60   10.90
  -2   2  16   22.00   11.70
  -2  -2 -16    5.40   11.30
   2  -2  16   29.30   10.20
   2   2  16   10.40    9.70
   2  -2 -16   24.00   10.20
  -2  -2  16    5.90   13.60
  -2  -2  16    6.40    7.00
  -2   2 -16   17.60   11.30
   2  -2 -16   16.80   11.00
  -2   2 -16   18.50   10.50
   2   2  16   27.50   12.40
   2  -2 -16   15.90   10.30
  -2  -3 -16   14.70   12.40
  -2  -3 -16   14.10   12.80
   2  -3  16    5.50    9.90
   2   3 -16   19.70    9.90
   2  -3  16   15.80   15.20
  -2   3  16    4.60    9.80
  -2   3  16    7.60   10.10
  -2  -3 -16   14.70   11.00
   2   3 -16    9.80   10.80
   2   3  16   15.20   11.10
  -2   3 -16  -13.10    8.20
  -2   3 -16   -3.70   10.70
  -2  -3  16    1.40   13.10
   2  -3 -16   -6.20    9.00
  -2  -3  16   11.90    8.40
   2   3  16    8.20   10.50
   2  -3 -16   19.40   10.30
   2  -3 -16   15.80   12.00
  -2   4  16   48.90   11.60
   2   4 -16   47.20   17.70
  -2  -4 -16   46.40   15.60
   2  -4  16   87.19   16.50
  -2  -4 -16   38.50   17.40
   2  -4  16   47.40   16.90
  -2  -4 -16   57.49   12.10
  -2   4  16   53.09   14.50
   2   4 -16   42.40   14.20
   2  -4 -16   45.30   16.10
  -2  -4  16   49.70   12.50
  -2   4 -16   24.60   16.40
   2  -4 -16   55.49    9.90
   2  -4 -16   28.80   12.60
  -2  -4  16   72.59   21.60
  -2   4 -16   35.90   15.20
   2   4  16   73.39   15.80
   2   5 -16   11.70   14.00
  -2  -5 -16   24.50   16.30
   2  -5  16    7.30   14.90
   2  -5  16  -14.00   13.60
  -2  -5 -16    8.50   14.00
  -2   5  16   20.40   14.50
   2   5 -16  -11.80   10.40
  -2   5  16   -4.70    7.40
  -2  -5 -16   42.50   11.20
   2   5  16   12.00   10.50
  -2   5 -16   10.30   14.30
   2  -5 -16    0.50   12.70
   2   5  16  -21.50   12.00
  -2  -5  16   30.70   13.80
  -2   5 -16   15.10   12.90
  -2  -5  16    3.80   13.20
  -2  -6 -16   48.60   18.00
   2   6 -16   41.00   19.20
   2  -6  16   17.90   16.80
   2   6  16  -18.20   17.50
   2   6  16   -2.00   12.20
  -2  -6  16   62.39   23.80
  -2   6 -16    9.70   18.30
   2  -6 -16   23.50   15.80
   2   0  17   26.60   14.50
  -2   0 -17    9.10   10.40
   2   0 -17    7.90    8.70
  -2   0 -17    8.60   11.40
  -2   0  17   -4.80   10.80
  -2   0  17    8.40    6.80
   2   0 -17    5.00    9.30
   2   0  17    3.10    7.50
   2  -1  17    0.40   12.10
   2   1 -17   30.40   12.00
  -2  -1 -17   11.20   11.90
   2  -1  17   27.20   10.50
   2   1 -17   21.10   11.60
  -2   1  17    1.20   12.40
  -2  -1 -17   26.60   10.90
  -2   1  17   26.00    8.30
   2  -1 -17    8.70   10.50
  -2  -1  17    7.20    6.70
  -2   1 -17   18.80   12.60
   2   1  17   21.80    9.60
   2   1  17   11.30   13.30
  -2   1 -17   -3.80   10.40
  -2  -1  17    2.80   12.60
   2  -1 -17   18.60    9.40
   2   2 -17   -7.10    9.50
   2   2 -17   14.60   10.00
   2  -2  17    2.30   12.30
  -2  -2 -17   13.80   13.50
  -2   2  17   -2.60    7.90
  -2  -2 -17   -1.00    9.30
  -2   2  17   -3.40    9.20
   2  -2  17  -11.40    7.70
   2  -2 -17   13.90   11.50
   2  -2 -17    8.40   10.80
   2  -2 -17    0.60    8.40
   2   2  17    0.70   10.10
  -2   2 -17   -5.60    9.70
  -2  -2  17   12.90   13.60
  -2   2 -17   10.10   11.10
   2   2  17    6.50   12.60
  -2  -2  17  -11.50    6.30
   2  -3  17   26.80   13.20
  -2   3  17   12.10   11.30
  -2  -3 -17   40.30   16.90
  -2  -3 -17   20.10   11.90
   2   3 -17   25.60   11.80
   2  -3  17   26.90   15.80
  -2   3  17   26.40   12.90
   2   3 -17   50.39   15.40
  -2  -3 -17   29.50   13.50
   2  -3 -17   60.89   15.50
  -2   3 -17   62.29   16.10
  -2   3 -17   39.00   15.50
   2   3  17   24.50   12.20
  -2  -3  17   26.80   17.20
   2   3  17   27.70   11.50
  -2  -3  17   34.50   10.40
   2  -3 -17   -2.70   10.30
   2  -3 -17   42.10   15.40
  -2  -4 -17   29.90   15.90
  -2   4  17   14.40   10.60
   2  -4  17   43.30   19.30
  -2  -4 -17   -1.40   12.70
   2   4 -17    3.00   11.70
   2  -4  17    0.10   11.50
  -2   4  17  -20.10   10.60
   2   4 -17  -13.30    9.60
  -2  -4 -17   33.40   11.20
  -2   4 -17   -0.10   12.00
   2   4  17   16.50   11.80
  -2  -4  17   14.50   16.80
   2  -4 -17   11.10    8.20
   2  -4 -17    1.70   11.70
  -2   4 -17   -8.00   11.40
   2  -4 -17   -4.70   13.20
  -2  -4  17   -6.40    9.60
   2   4  17   -6.40   12.20
   2   5 -17   -0.40   14.00
  -2   5  17   -0.90    7.80
  -2  -5 -17   25.10   26.30
   2  -5  17    1.70   17.60
  -2   5  17   -2.60   15.70
   2   5 -17   -0.40   14.00
   2  -5  17   -6.80   17.50
  -2  -5 -17  -19.40   12.10
   2  -5 -17   19.70   15.80
  -2   5 -17    4.70   14.30
  -2   5 -17  -10.50   13.30
   2  -5 -17   11.50    7.00
  -2  -5  17   24.60   19.80
   2   5  17   20.30   13.10
  -2  -5  17  -25.60   14.20
   2   6 -17  -12.40   14.00
   2  -6  17   35.20   22.40
  -2  -6 -17  -15.20   13.70
   2  -6 -17    6.60   14.40
  -2   6 -17   10.30   17.80
  -2  -6  17   31.90   20.40
   2   0  18   32.30   11.00
   2   0 -18   29.10   12.60
  -2   0  18   26.90    8.20
   2   0  18   51.19   15.70
  -2   0 -18   27.40   12.70
   2   0 -18   34.70   11.20
  -2   0 -18   31.80   12.80
  -2   0  18   16.60   14.50
  -2  -1 -18   17.60   12.80
   2  -1  18  -11.80    9.90
  -2  -1 -18   15.50   10.40
   2   1 -18   11.30    9.30
   2   1 -18   19.80   11.80
   2  -1  18   11.00    9.70
  -2   1  18    0.30    8.20
  -2   1  18    5.00   13.30
  -2  -1  18    5.50    6.80
  -2   1 -18   13.20   12.20
  -2   1 -18   16.10   10.70
   2  -1 -18    8.90    8.70
   2   1  18   -8.30    9.20
   2  -1 -18   31.90   11.40
   2   1  18   17.10    9.20
  -2  -1  18  -20.50   12.30
   2  -2  18   12.90   10.30
   2   2 -18    4.60   11.00
  -2  -2 -18    0.00   12.50
   2  -2  18   33.30   16.70
  -2   2  18   -7.90    8.70
  -2   2  18   -1.20   10.70
   2   2 -18    4.80    9.80
  -2  -2 -18  -12.10   10.40
   2  -2 -18    6.50   11.50
   2  -2 -18   13.20   15.30
  -2  -2  18    5.40   13.80
  -2  -2  18    4.20    7.70
  -2   2 -18   14.90   12.30
   2   2  18   31.50   13.20
   2   2  18    9.30   10.90
   2  -2 -18   11.50   11.30
  -2   2 -18   -7.00   10.20
  -2   3  18   -3.20    9.90
   2   3 -18    6.40    9.80
  -2  -3 -18    8.80   14.60
  -2  -3 -18    8.40   13.40
  -2   3  18  -15.50    9.30
   2  -3  18    7.50   14.20
   2   3 -18   -1.10    9.80
   2  -3  18    9.50   11.50
   2  -3 -18   -9.80   10.00
   2   3  18   11.00   12.70
  -2  -3  18   12.10    9.10
  -2  -3  18   19.30   14.40
   2  -3 -18   -3.80   10.10
  -2   3 -18  -12.40   10.60
   2   3  18    6.80   11.80
   2  -3 -18   -3.40   11.20
  -2   3 -18   16.10   13.50
  -2   4  18    9.30   11.00
   2   4 -18   33.70   13.60
   2  -4  18   21.70   15.70
  -2  -4 -18   28.10   16.00
   2  -4  18    5.80   14.00
  -2  -4 -18   42.90   16.50
   2   4 -18   18.10   13.10
  -2   4  18    5.40   14.30
  -2   4 -18   30.90   13.80
  -2  -4  18   21.80   15.00
   2  -4 -18   11.80   14.80
  -2   4 -18   25.40   15.40
   2  -4 -18   25.60   14.60
  -2  -4  18   -0.90   13.90
   2   4  18    7.30   12.80
   2   4  18    8.80   14.60
   2   5 -18    6.50   12.70
  -2  -5 -18    5.70   16.30
   2  -5  18  -11.70   15.10
   2   5 -18   51.69   18.60
  -2   5  18   -4.20    9.20
  -2  -5  18    9.40   16.10
  -2   5 -18   -4.50   15.80
   2  -5 -18   -9.20   12.80
   2   5  18  -39.70   16.00
   2   5  18   -2.10   12.90
   2   0 -19    4.00    8.80
   2   0  19   -8.70    7.60
   2   0 -19   15.90   11.20
  -2   0  19   15.10   15.00
  -2   0  19   -0.10    7.10
  -2   0 -19   37.80   13.10
   2   0  19   21.50   15.70
   2   1 -19    7.40   11.30
  -2  -1 -19    5.00   12.90
   2  -1  19   -4.20    8.40
  -2   1  19    8.40    7.90
  -2   1  19   28.60   15.80
   2  -1  19    9.20   13.00
  -2  -1 -19    4.60   10.00
   2   1 -19    3.50    9.20
  -2  -1  19   -7.10   15.00
  -2  -1  19    9.70   10.20
  -2   1 -19    0.30   10.40
   2   1  19   13.60   10.40
   2   1  19    1.00   13.40
   2  -1 -19   38.00   12.30
   2  -1 -19    6.00   10.40
  -2   1 -19   25.20   10.60
   2  -2  19   31.70   17.60
   2   2 -19  -24.50    8.00
   2   2 -19  -16.90    9.00
  -2   2  19    1.70    9.60
  -2  -2 -19   26.50   15.00
  -2  -2 -19   12.50   12.10
  -2   2  19   11.50   14.10
   2  -2  19   -1.80   10.20
   2   2  19   -0.90   10.50
  -2  -2  19    1.30   12.80
  -2   2 -19    0.30   11.50
  -2   2 -19  -22.60    9.20
   2   2  19    9.00   13.80
   2  -2 -19    3.80    9.70
   2  -2 -19   -7.30    9.10
  -2   3  19    1.00   11.90
   2   3 -19    4.60   10.50
   2  -3  19   27.00   14.10
  -2  -3 -19  -10.80   11.80
  -2  -3 -19   16.60   15.80
   2  -3  19    4.20   12.40
   2   3 -19    4.70   12.30
  -2   3  19   -8.70   11.80
  -2  -3  19   17.40   16.30
   2  -3 -19  -10.60   11.80
   2   3  19   -0.80   13.50
   2  -3 -19   18.80   12.50
  -2   3 -19    9.20   12.50
   2   3  19   32.20   15.20
  -2   3 -19   -2.90   12.10
   2  -3 -19  -28.60   10.80
  -2  -4 -19    1.40   13.10
   2   4 -19  -16.70   11.90
  -2  -4 -19   24.90   19.10
  -2   4  19  -26.60   15.30
   2  -4  19   12.90   16.00
  -2   4  19    8.10   13.20
   2  -4  19   -6.00   17.20
   2   4 -19    1.60   13.40
   2   4  19   -8.00   12.40
  -2   4 -19    1.40   13.80
  -2   4 -19  -11.70   13.40
   2   4  19  -29.90   17.90
   2  -4 -19   22.10   15.00
  -2  -4  19  -14.90   16.60
   2  -4 -19   22.00   15.80
   2   5 -19   47.10   19.90
  -2   5  19    8.50   12.80
   2  -5  19    8.10   18.30
  -2  -5 -19   -4.50   16.40
  -2  -5  19   24.40   18.60
   2   5  19   24.40   18.80
  -2   5 -19   19.90   19.30
   2  -5 -19   20.80   16.10
  -2   0 -20   82.99   17.70
   2   0  20   41.30   11.90
   2   0 -20   94.99   18.80
  -2   0 -20   79.09   19.80
   2   0  20   74.19   20.40
  -2   0  20   97.49   22.10
   2   0 -20   57.39   17.30
  -2   1  20    8.60    8.80
  -2   1  20   34.20   18.30
  -2  -1 -20   21.90   13.10
   2  -1  20    5.40   11.40
   2  -1  20   11.40   16.70
   2   1 -20   15.30   10.60
   2   1 -20   12.30   12.90
  -2  -1 -20   13.00   14.10
  -2   1 -20   29.40   13.70
   2   1  20   22.40   16.00
  -2   1 -20   11.00   13.60
   2  -1 -20   47.30   13.30
   2  -1 -20  -10.80   10.10
  -2  -1  20    0.30   13.40
   2   1  20   -0.40    9.60
   2  -2  20    4.30   11.90
   2  -2  20   11.00   15.50
  -2   2  20    8.80   13.80
  -2  -2 -20   17.70   16.10
   2   2 -20   -1.70   12.30
  -2   2  20   -7.60    9.90
   2   2 -20   -8.80   10.00
  -2  -2 -20    7.00   13.50
   2   2  20   -2.80   12.60
   2  -2 -20   24.00   12.80
  -2   2 -20    2.10   11.40
   2   2  20   -0.20   13.20
  -2  -2  20  -14.60   13.30
   2  -2 -20    1.90   11.60
  -2   2 -20    0.70   11.10
   2  -3  20    2.10   15.80
  -2  -3 -20    2.60   14.70
   2   3 -20    1.90   12.50
  -2   3  20   -4.40   12.90
  -2   3  20    0.00   14.30
   2  -3  20    6.00   15.90
   2   3 -20   -9.90   10.00
  -2  -3 -20   -2.70   13.60
  -2  -3  20  -10.90   14.40
   2   3  20   16.90   14.30
   2  -3 -20   12.80   12.40
  -2   3 -20  -16.30   10.20
   2  -3 -20    3.40   12.40
   2   3  20  -13.10   13.90
  -2   3 -20   13.50   13.30
  -2   4  20   15.60   12.80
  -2  -4 -20   19.10   16.10
   2   4 -20    5.90   14.50
   2   4 -20   29.70   15.00
   2  -4  20    3.20   19.00
  -2  -4  20  -12.30   14.30
   2   4  20   14.80   15.70
  -2   4 -20    6.60   13.80
   2  -4 -20   -0.30   13.50
  -2   0  21  -11.50   12.90
   2   0  21   17.40   12.70
   2   0 -21   14.10   11.70
  -2   0 -21    4.50   10.00
   2   0 -21   17.90   14.90
   2   0  21    4.20   14.20
  -2   0 -21   -6.30   12.00
  -2  -1 -21   29.10   14.90
   2  -1  21   -4.50   12.90
   2   1 -21    0.50   10.90
   2  -1  21   22.50   16.90
  -2   1  21   14.80   15.20
   2   1 -21   44.50   14.70
  -2  -1 -21    9.10   13.90
   2  -1 -21   -4.90   11.10
   2   1  21    4.30   13.30
   2   1  21   12.20   14.30
  -2   1 -21   -5.80   10.90
  -2   1 -21    5.10   14.00
  -2  -1  21   25.60   18.30
  -2  -2 -21   -4.40   14.50
   2  -2  21    4.20   14.80
  -2  -2 -21   -1.80   14.00
   2   2 -21   14.40   13.60
   2  -2  21  -12.20   13.90
   2   2 -21   -6.90   11.50
  -2   2  21    7.30   13.00
  -2  -2  21   11.30   16.90
   2   2  21    4.30   15.20
  -2   2 -21  -19.30   12.10
   2  -2 -21   -0.50   10.90
   2   2  21   -5.70   14.80
  -2   2 -21    2.10   12.30
   2   3 -21   14.70   13.50
   2   3 -21   27.50   15.50
  -2   3  21    5.30   14.40
   2  -3  21    0.40   16.00
  -2  -3 -21   23.50   19.30
  -2   3 -21   11.40   17.20
  -2   3 -21  -14.50   13.30
   2  -3 -21   -1.80   14.70
   2   3  21   16.00   13.60
  -2  -3  21   40.80   20.20
   2  -3 -21   -6.60   13.30
  -2   4  21  -29.30   19.10
   2  -4  21  -23.10   14.80
   2   4 -21   18.50   16.20
  -2  -4 -21   17.20   18.40
  -2  -4  21    8.10   18.20
   2  -4 -21   -5.40   13.10
   2   4  21   -8.90   15.90
  -2   4 -21   28.30   17.70
  -2   0  22   37.10   18.00
   2   0 -22   30.30   13.60
   2   0 -22   27.50   15.40
   2   0  22   56.89   20.30
  -2   0 -22   42.90   18.80
  -2   0 -22   43.10   18.00
   2   0  22   19.50   15.30
   2   1 -22    3.50   12.50
   2   1 -22   10.40   14.00
   2  -1  22    7.90   15.30
  -2  -1 -22    7.90   13.70
  -2   1  22   21.40   17.40
  -2  -1 -22   39.20   16.40
  -2   1 -22    7.50   12.90
   2  -1 -22   29.40   14.40
  -2   1 -22   -6.30   12.20
   2  -1 -22    2.90   13.10
  -2  -1  22   25.90   19.40
   2   1  22   12.00   15.80
  -2  -2 -22    5.30   16.20
  -2   2  22   10.20   15.80
   2   2 -22   44.30   16.50
   2  -2  22    5.30   17.70
   2   2 -22   26.60   16.50
  -2   2 -22   11.80   14.10
   2  -2 -22  -21.20   12.50
  -2   2 -22   19.10   15.00
   2  -2 -22   25.90   16.10
   2   2  22   12.00   14.20
  -2  -2  22   -4.80   17.10
   2   3 -22   -4.60   13.30
   2   3 -22  -25.20   14.20
  -2   3  22   12.90   15.80
  -2  -3 -22  -17.40   14.30
   2  -3  22  -14.60   15.10
   2  -3 -22   -7.90   14.50
  -2   3 -22   -6.00   13.90
   2   3  22   -1.30   15.00
  -2  -3  22   10.20   20.00
   2   0 -23   34.60   16.60
  -2   0  23   38.80   19.40
  -2   0 -23    7.00   15.70
   2   0  23   15.20   17.70
   2   0 -23   90.89   20.10
  -2  -1 -23   72.49   21.20
  -2   1  23   69.69   22.60
   2   1 -23   54.69   18.90
   2   1 -23   83.09   20.30
   2  -1 -23   87.19   20.10
  -2   1 -23   63.79   21.10
   2  -1 -23   91.39   22.60
  -2  -1  23   57.49   20.70
   2   1  23  104.09   25.70
   2   2 -23    8.20   14.90
   2   2 -23    3.60   14.10
  -2  -2 -23   25.50   18.30
  -2   2  23   48.00   21.70
   2  -2  23    7.90   19.40
  -2   2 -23    3.20   17.40
   2  -2 -23    4.10   16.00
  -2  -2  23   15.10   18.80
   2   2  23   20.00   20.00
  -2   0 -24    8.10   17.70
  -2   0  24   -4.80   17.20
   2   0  24   13.90   18.20
   2   0 -24   17.20   17.70
   2   1 -24   -8.20   14.30
  -2   1  24    2.00   18.80
   2  -1  24   32.10   19.20
  -2  -1 -24    2.90   17.30
  -2   1 -24  -10.50   17.30
   2   1  24   -8.00   17.30
   2  -1 -24  -12.20   15.00
  -2  -1  24  -32.80   15.50
  -3   0   0   -2.40    2.50
   3   0   0    1.90    2.00
  -3  -1   0  171.08    9.60
   3   1   0  149.69   10.00
   3  -1   0  168.78    9.80
   3  -1   0  156.68    7.90
   3   1   0  163.28    9.60
  -3   1   0  141.59    7.50
  -3  -1   0  167.58   10.20
   3  -1   0  146.69   10.10
  -3   1   0  141.99    9.20
   3   1   0  138.89    8.70
  -3   2   0   52.39   10.00
   3  -2   0   50.89   10.20
   3   2   0   40.80    8.80
  -3   2   0   48.90    9.40
  -3   2   0   45.30    6.60
  -3  -2   0   35.00    8.80
   3   2   0   50.19    8.90
   3   2   0   36.40    8.10
   3   2   0   49.70    8.80
   3  -2   0   56.09    9.60
   3  -2   0   49.00    6.80
  -3  -3   0  149.29   14.50
  -3   3   0  152.68   14.80
   3  -3   0  140.39   15.30
   3  -3   0  148.99   15.10
   3  -3   0  130.29   10.90
  -3  -3   0  177.68   15.70
   3   3   0  161.48   15.40
   3   3   0  147.59   14.30
   3   3   0  170.88   15.10
  -3   3   0  149.09   11.50
  -3   3   0  155.48   15.70
   3   3   0  151.58   13.50
   3   4   0   74.39   14.70
   3  -4   0   96.19   15.90
  -3   4   0   89.29   15.20
   3   4   0   68.59   12.20
  -3  -4   0   81.99   14.40
  -3   4   0   92.89   12.00
   3  -4   0   79.79   11.20
   3   4   0   93.99   14.60
   3   4   0   94.09   15.10
  -3  -4   0   78.39   15.50
   3  -4   0   73.49   15.00
  -3   4   0   71.49   15.60
   3   5   0   73.79   16.90
   3   5   0   76.59   17.10
   3  -5   0  101.39   14.00
   3   5   0   90.99   15.60
  -3   5   0  106.59   13.60
  -3  -5   0   63.39   15.60
   3   5   0  105.49   15.40
   3  -5   0   99.19   18.00
  -3  -5   0   91.29   18.30
  -3   5   0   93.79   16.80
   3  -5   0   97.59   19.20
   3   6   0   41.50   11.90
  -3  -6   0   77.19   18.50
   3   6   0   64.29   17.40
  -3   6   0   52.19   11.90
   3   6   0   85.89   19.40
   3   6   0   50.39   13.40
  -3   6   0   52.89   16.00
  -3   6   0   62.69   17.60
  -3   6   0   44.50   12.10
   3  -6   0   70.99   18.40
   3  -6   0   65.19   18.70
  -3  -7   0   -8.40   13.20
   3  -7   0   -3.90   13.10
   3   7   0   -5.70   12.60
   3   7   0   -0.90   10.90
  -3   7   0   27.80   11.30
  -3   7   0    0.90   12.10
  -3   7   0   -1.20   13.70
   3   7   0  -13.80   14.80
   3   8   0   18.70   15.10
  -3  -8   0   -5.20   16.30
  -3   8   0    0.60   11.40
   3  -8   0   19.40   19.10
   3   8   0    8.10   11.90
  -3   8   0    9.20   15.80
  -3   0   1    1.60    1.60
  -3   0   1    3.50    3.00
  -3   0  -1    2.20    3.80
   3   0  -1   -4.10    2.50
  -3   0  -1   -0.60    0.90
   3   0   1    3.30    3.10
  -3   0   1    0.10    1.50
   3   0   1    0.80    2.60
   3   0  -1    1.70    1.40
  -3  -1  -1  817.22   26.20
   3   1  -1  776.02   27.00
   3  -1   1  729.03   24.90
  -3   1   1  677.43   21.60
  -3   1   1  674.53   24.50
   3  -1   1  763.82   26.10
   3  -1   1  776.32   26.90
   3   1  -1  754.92   26.50
   3   1  -1  697.23   24.60
   3   1  -1  743.23   24.60
  -3  -1   1  734.43   24.30
  -3   1  -1  700.33   24.50
   3  -1  -1  673.63   21.90
   3  -1  -1  703.83   25.70
   3   1   1  800.42   26.40
   3   1   1  837.52   26.60
  -3   1  -1  771.42   25.80
   3  -1  -1  700.03   25.00
   3   1   1  673.93   25.60
   3  -2   1  324.47   15.90
   3   2  -1  377.86   18.70
   3  -2   1  357.96   19.50
   3  -2   1  374.16   18.70
  -3  -2  -1  388.76   17.80
  -3  -2  -1  379.36   18.40
   3   2  -1  345.67   17.30
  -3   2   1  318.77   13.60
  -3   2   1  342.97   17.90
  -3  -2  -1  399.96   19.00
   3   2   1  384.56   19.20
  -3  -2   1  369.76   18.20
  -3   2  -1  384.06   18.80
   3  -2  -1  374.16   18.50
  -3   2  -1  363.36   19.50
  -3   2  -1  317.17   15.70
   3   2   1  413.96   18.70
   3   2   1  368.26   18.50
   3  -2  -1  334.97   13.80
   3  -2  -1  371.46   19.50
   3  -3   1   81.69   13.70
  -3   3   1   85.19   13.40
   3   3  -1   62.09   12.30
  -3  -3  -1  101.89   15.10
   3  -3   1   52.29    9.60
   3   3  -1   70.19   12.00
   3   3  -1   38.90   10.50
  -3   3   1   62.99    8.70
  -3   3   1   75.19   13.90
   3  -3   1   86.49   14.70
   3   3  -1  116.59   14.90
  -3  -3  -1   85.19   14.00
   3   3   1   69.69   11.60
   3   3   1   73.99   13.60
  -3   3  -1   69.29   14.00
   3  -3  -1   70.39   13.10
  -3   3  -1   86.49   10.90
  -3  -3   1   97.69   14.40
   3   3   1   49.30   10.20
  -3   3  -1  100.19   14.40
   3  -3  -1   69.69   14.00
   3  -3  -1   79.59    8.30
   3   3   1   85.19   13.40
   3   4  -1   11.20    7.80
   3   4  -1   -0.90    7.50
  -3  -4  -1   13.10    9.80
   3  -4   1    3.00    6.10
  -3   4   1    0.10    5.50
   3   4  -1    2.90    6.90
  -3   4   1    8.20    9.30
  -3  -4  -1    5.80    8.40
   3   4  -1   -2.00    6.60
   3  -4   1   -0.80    8.80
   3  -4   1    8.80   10.00
   3  -4  -1   -4.90    5.50
   3   4   1   -4.40    8.00
  -3   4  -1   -6.30    7.40
   3   4   1    4.50    8.00
  -3  -4   1   11.10    9.30
   3  -4  -1  -12.70    6.90
  -3   4  -1   14.30    8.30
   3   4   1    5.90    6.10
   3  -4  -1    9.80    8.90
  -3  -4   1    3.00    8.10
   3   4   1   -2.50    8.50
  -3  -5  -1   35.20   13.20
   3  -5   1   46.00   15.70
  -3   5   1   34.40    8.80
   3   5  -1   33.60   11.90
   3  -5   1   41.90   13.80
   3  -5   1   41.70   11.10
   3   5  -1   27.80   13.20
  -3  -5  -1   16.10   11.00
  -3   5   1   45.40   12.90
   3   5  -1   28.50   13.20
  -3   5   1   39.90    9.20
   3   5  -1   33.50   11.70
   3  -5  -1   39.70   13.70
  -3   5  -1   25.80    9.90
   3   5   1   34.60   13.10
   3   5   1   33.10   14.30
  -3   5  -1   30.80   14.30
  -3   5  -1   23.10   10.50
  -3  -5   1   53.99   15.00
   3   5   1   31.90   11.70
   3  -5  -1   62.19   15.60
   3   5   1   28.90   10.90
  -3  -5   1   52.89   15.40
  -3   6   1  112.19   22.60
   3   6  -1  128.39   23.10
  -3  -6  -1   82.39   19.00
   3   6  -1   88.59   17.00
   3   6  -1  104.39   22.00
   3  -6   1  120.69   22.20
  -3   6   1   80.29   13.20
   3   6  -1  118.69   20.50
   3  -6   1   86.99   20.60
  -3   6   1   82.69   18.30
  -3   6   1  102.29   15.00
   3   6   1   63.29   18.40
  -3   6  -1   81.19   15.80
   3   6   1   92.99   19.10
  -3  -6   1   86.59   19.30
   3  -6  -1  137.09   23.20
   3   6   1  112.29   17.80
  -3   6  -1   80.39   20.10
   3  -6  -1  104.39   23.90
   3   6   1   97.39   17.60
   3   7  -1   -5.10   12.00
  -3   7   1   14.40   15.10
   3  -7   1   14.70   15.60
  -3   7   1    8.10   11.20
   3   7  -1   -2.10   15.50
   3   7  -1    3.30    8.70
  -3  -7  -1   -3.80   13.30
  -3   7   1    1.60    8.70
  -3   7  -1  -10.40   11.90
   3   7   1    8.70   10.60
  -3   7  -1    3.60    9.30
   3  -7  -1    7.00   14.30
  -3  -7   1   18.80   13.50
   3   7   1    4.70   14.20
  -3   7  -1   15.30   14.20
   3   7   1  -21.50   13.90
  -3   8   1   -1.60   11.20
   3   8  -1   12.60   15.50
  -3  -8  -1    9.70   17.10
  -3   8   1   -5.50   23.00
  -3   8   1   23.90   17.40
   3  -8   1   20.40   19.30
   3   8  -1   35.10   13.90
  -3   8  -1   15.30   10.30
   3  -8  -1   27.90   16.90
  -3  -8   1  -31.50   13.80
   3   8   1    3.10   15.70
   3   8   1   17.30   11.90
  -3   8  -1  -15.10   14.00
  -3   0  -2    8.00    4.30
   3   0   2    5.30    3.90
  -3   0   2    2.40    3.50
  -3   0  -2   -0.80    3.50
  -3   0  -2   -1.60    2.90
   3   0  -2   -3.70    4.00
   3   0   2    9.40    4.50
   3   0   2   11.90    4.90
   3   1  -2  128.39    9.60
   3   1  -2  142.39    8.40
   3  -1   2  155.78   10.10
   3   1  -2  133.49    8.00
   3  -1   2  162.68   11.00
  -3  -1  -2  135.99   10.00
  -3  -1  -2  138.69    9.90
   3  -1   2  139.89    9.70
  -3   1   2  145.79    8.90
  -3   1  -2  155.48   10.60
   3   1   2  163.98   10.40
  -3   1  -2  166.68   10.60
   3  -1  -2  116.89    8.30
   3   1   2  149.29   10.30
  -3  -1   2  139.19    7.80
  -3   1  -2  123.29    9.40
  -3  -1   2  146.79   10.90
   3   1   2  160.38   10.80
  -3  -1   2  146.99    8.10
   3  -1  -2  172.38   10.30
  -3  -2  -2  140.29   12.00
   3   2  -2  120.29   11.60
   3  -2   2  111.89   10.10
   3  -2   2  124.89   11.40
   3   2  -2  137.09   10.60
   3   2  -2  135.09   11.20
  -3   2   2  127.79   11.00
  -3  -2  -2  141.89   11.10
  -3   2   2  111.29    6.10
   3  -2   2  137.49   12.50
  -3  -2  -2  133.79   11.70
   3   2   2  133.89   12.30
  -3   2  -2  133.59   11.70
   3   2   2  126.39   10.30
   3  -2  -2  138.09   12.30
   3  -2  -2  150.88   11.70
   3   2   2  144.19   11.90
  -3   2  -2  126.69   10.80
  -3  -2   2  128.99   11.90
  -3  -2   2  115.89   10.50
  -3   2  -2  116.79   11.80
   3   3  -2  183.98   15.40
  -3  -3  -2  189.98   16.70
   3  -3   2  182.78   14.00
  -3   3   2  174.58   10.60
  -3   3   2  211.28   16.60
   3  -3   2  159.58   16.40
   3  -3   2  183.28   15.80
   3   3  -2  169.48   15.10
   3   3  -2  212.18   17.10
   3   3   2  185.28   16.90
  -3   3  -2  211.18   18.40
   3   3   2  176.68   13.70
  -3  -3   2  177.88   15.60
  -3   3  -2  186.38   14.50
  -3   3  -2  205.68   16.40
   3   3   2  208.58   15.10
   3   3   2  203.68   16.40
   3  -3  -2  182.18   16.20
   3  -3  -2  194.68   17.30
  -3  -3   2  186.08   15.40
   3  -4   2   34.20   11.80
  -3   4   2   13.30    8.50
  -3  -4  -2   42.20   12.40
  -3   4   2   29.00   11.20
   3  -4   2   42.90   10.10
   3   4  -2   48.50   12.10
  -3  -4  -2   58.59   12.40
  -3   4   2   21.90    6.50
  -3   4   2   26.00    6.50
   3  -4   2   33.00   12.80
   3   4  -2   37.90   10.70
  -3   4  -2   51.69   13.90
   3  -4  -2   35.60   12.50
   3   4   2   40.50   12.30
   3   4   2   28.70   10.20
   3   4   2   34.50   10.40
  -3  -4   2   20.80    8.90
  -3  -4   2   36.70   11.30
  -3   4  -2   59.09   12.60
  -3   4  -2   27.40    8.80
   3   4   2   23.20    9.70
   3  -4  -2   37.70   11.40
  -3  -5  -2  -11.80    9.30
   3  -5   2    7.10   11.00
  -3   5   2    0.70    6.80
   3   5  -2   -7.00    9.30
   3   5  -2    0.50    9.10
  -3   5   2   10.10   12.40
  -3  -5  -2  -11.30    9.20
   3  -5   2   16.20   11.80
  -3   5   2   19.20   10.70
   3  -5   2   -5.40    8.00
   3   5  -2   -8.60    7.80
   3   5  -2   11.90    9.70
  -3   5   2   16.00    7.60
  -3  -5   2    9.90    9.50
   3   5   2   43.00   13.80
   3  -5  -2   16.50   12.60
   3   5   2    8.90    8.20
   3   5   2  -10.90    8.40
  -3   5  -2    8.90   10.00
  -3   5  -2    8.50    9.70
  -3   5  -2   24.60   10.50
   3  -5  -2   17.60   12.10
   3   5   2    0.50   11.00
  -3  -5   2   -0.70    9.70
  -3   6   2   51.39   16.70
   3   6  -2   19.50   10.90
  -3   6   2   55.49   16.20
   3  -6   2   64.29   17.10
   3   6  -2   57.89   18.10
   3  -6   2   43.90   14.00
  -3  -6  -2   69.39   18.40
   3   6  -2   54.89   15.20
  -3   6   2   60.69   11.40
  -3   6   2   64.69   11.90
  -3   6  -2   46.10   17.40
   3   6   2   28.10   13.40
   3  -6  -2   24.40   16.40
  -3   6  -2   43.50   13.70
   3   6   2   53.59   16.70
   3   6   2   52.49   17.40
   3   6   2   29.70   12.20
  -3  -6   2   50.69   16.50
  -3   6  -2   49.40   17.40
   3  -6  -2   67.09   17.70
  -3   7   2    0.90   14.20
   3   7  -2   29.40   16.70
   3  -7   2   11.20   15.00
   3   7  -2   16.00   12.80
  -3   7   2   -5.40   10.20
   3   7  -2    7.70   13.70
  -3   7   2    3.50    8.60
  -3  -7  -2   14.60   14.00
  -3  -7   2   16.80   15.00
   3  -7  -2   -0.50   14.30
  -3   7  -2    7.30   13.30
   3   7   2   25.00   12.90
   3   7   2   11.50   13.80
   3   7   2  -11.00   14.10
  -3  -8  -2   11.30   16.90
  -3   8   2    2.50   10.70
   3  -8   2   25.60   18.90
  -3   8   2   -4.10   26.30
   3   8  -2   14.40   13.20
  -3   8   2    4.70   16.10
   3   8  -2  -10.20   12.20
  -3   8  -2  -12.40   13.50
  -3  -8   2   -5.40   16.60
   3  -8  -2  -14.20   14.10
   3   8   2    9.10   11.70
  -3   8  -2   16.10   10.90
   3   8   2   19.40   17.60
  -3   0   3   -2.70    4.70
   3   0   3   11.30    5.60
  -3   0  -3    3.30    5.30
   3   0  -3   -4.60    4.50
  -3   0  -3    5.50    4.60
   3   0   3    2.00    5.50
   3   0   3    1.20    3.20
  -3   0  -3    4.80    4.80
  -3  -1  -3  156.48   11.60
  -3   1   3  164.78    9.60
  -3  -1  -3  160.78   11.50
   3   1  -3  173.88   11.90
   3   1  -3  153.68    8.00
   3   1  -3  153.18    8.30
  -3  -1  -3  167.38   11.00
   3  -1   3  125.39    9.60
  -3   1   3  154.88    9.00
   3  -1   3  144.69   10.00
   3   1   3  183.08   11.10
   3   1   3  147.39   11.10
  -3   1  -3  188.68   11.40
  -3  -1   3  163.78    8.00
  -3  -1   3  149.49   11.70
  -3   1  -3  164.28   11.30
   3  -1  -3  153.58    9.10
  -3   1  -3  165.88   11.50
  -3  -1   3  145.79    7.70
   3  -1  -3  141.79    6.00
   3   1   3  129.69   10.90
  -3   2   3  182.88   12.90
  -3  -2  -3  197.38   12.70
   3  -2   3  169.18   13.60
   3   2  -3  176.38   12.80
   3   2  -3  187.58   14.30
   3   2  -3  164.18   11.50
  -3  -2  -3  191.88   14.10
   3  -2   3  169.28   13.00
   3  -2   3  156.28   13.60
  -3  -2  -3  175.88   13.90
  -3  -2   3  176.38   14.20
   3   2   3  193.78   14.30
  -3  -2   3  166.98   11.80
   3   2   3  157.48   13.10
   3  -2  -3  158.68   12.30
  -3  -2   3  177.98   12.30
   3  -2  -3  170.48   13.40
   3   2   3  182.28   11.80
  -3   2  -3  174.28   14.20
  -3   2  -3  171.68   12.80
  -3   2  -3  192.88   13.50
   3   3  -3  147.59   13.30
  -3   3   3  124.39   14.30
  -3  -3  -3  135.69   11.40
  -3   3   3  128.99   13.90
   3  -3   3  138.89   14.80
  -3   3   3  135.49    8.10
   3   3  -3  143.99   14.70
  -3  -3  -3  135.99   14.80
   3  -3   3  137.29   13.50
   3   3  -3  153.78   15.00
   3  -3   3  158.68   15.80
  -3   3   3  120.69    8.00
  -3  -3  -3  146.49   14.90
  -3   3  -3  158.88   16.10
   3  -3  -3  164.28   15.10
   3  -3  -3  158.68   16.00
   3   3   3  154.18   15.80
   3   3   3  139.39   13.10
  -3   3  -3  154.88   14.90
  -3  -3   3  156.68   14.00
   3   3   3  130.29   14.00
  -3   3  -3  157.98   14.00
  -3  -3   3  126.89   14.70
   3   4  -3    2.70    7.90
  -3  -4  -3   21.60    9.00
  -3   4   3    2.10    9.00
  -3   4   3   13.40    5.00
   3  -4   3   -1.70    7.70
  -3   4   3    6.40    5.00
  -3  -4  -3    0.50    8.10
  -3   4   3    6.80    8.60
   3   4  -3    7.70    8.90
   3  -4   3    3.00    7.10
   3  -4   3   -3.50    8.70
   3   4  -3   13.00    8.70
  -3   4  -3    4.10   10.50
  -3   4  -3   13.40    8.10
   3  -4  -3    0.50    9.20
  -3  -4   3    3.60    3.60
  -3  -4   3   18.50   10.00
  -3   4  -3   12.10    7.70
   3   4   3    5.70    8.10
  -3  -4   3   -4.90    7.40
   3   4   3   12.10   10.60
   3   4   3    7.20    6.30
   3  -4  -3   -1.60    7.70
   3   4   3   12.30    9.10
   3  -5   3   42.30   15.00
  -3   5   3   44.80   15.10
  -3   5   3   51.89    9.20
  -3   5   3   60.39   15.70
   3  -5   3   43.10   14.90
  -3  -5  -3   55.09   16.00
  -3   5   3   56.29    9.40
   3   5  -3   57.39   13.10
   3  -5   3   37.40   13.20
  -3  -5  -3   82.19   18.40
   3   5  -3   68.49   14.60
  -3  -5   3   41.20   13.70
  -3  -5   3   63.29   13.90
  -3   5  -3   64.39   15.90
   3  -5  -3   55.59   17.40
   3   5   3   44.80   11.40
   3   5   3   38.20   11.00
   3   5   3   31.40   13.60
  -3   5  -3   35.40   11.60
  -3   5  -3   65.39   16.80
   3   5   3   67.69   16.90
   3  -5  -3   40.20   14.40
  -3  -6  -3   24.00   16.50
   3  -6   3   48.00   15.90
  -3   6   3   50.19   10.80
  -3   6   3    8.20   12.40
  -3  -6  -3   62.59   17.50
   3  -6   3   23.90   13.10
   3   6  -3   55.49   14.90
   3   6  -3   53.69   16.60
  -3   6   3   41.20   10.40
   3   6  -3   37.40   15.80
   3   6   3   46.30   16.80
  -3   6  -3   43.20   15.50
   3   6   3   54.49   16.20
   3   6   3   34.00   11.10
  -3  -6   3   81.79   17.50
   3  -6  -3   57.09   16.20
   3  -6  -3   49.00   17.50
   3   6   3   37.40   12.20
  -3   6  -3   32.30   12.60
  -3   6  -3   29.20   15.80
  -3   7   3    5.00    8.60
  -3   7   3   -6.30   12.80
  -3  -7  -3   24.80   15.60
   3  -7   3   14.80   13.70
   3   7  -3   11.80   15.20
   3   7  -3   13.50   15.50
   3   7  -3    4.10   11.50
  -3   7   3   -7.80    9.70
  -3  -7   3   11.20   12.30
   3   7   3   32.30   12.40
  -3   7  -3    3.40   15.90
   3   7   3   14.40   15.20
   3   7   3    2.10   16.80
   3  -7  -3    4.30   12.00
   3   8  -3   26.80   17.20
   3   8  -3   11.10   10.90
  -3   8   3   19.20   11.80
  -3  -8  -3  -23.80   15.90
   3  -8   3    4.60   17.40
  -3   8   3    3.60   17.30
   3  -8  -3   17.80   16.60
   3   8   3    3.10   12.50
  -3   8  -3   22.70   19.70
  -3   8  -3   15.10   10.90
  -3  -8   3   22.10   18.30
   3   8   3    5.00   14.80
   3   0   4   15.80    7.50
  -3   0  -4   13.80    6.70
   3   0  -4    0.80    5.20
   3   0  -4    6.20    2.20
  -3   0  -4   18.20    7.20
   3   0   4   -2.10    2.60
   3   0   4   15.90    7.30
  -3   0   4    0.50    5.50
  -3   0  -4    9.40    6.90
  -3   1   4  310.67   13.70
   3  -1   4  311.07   16.70
  -3   1   4  292.17   13.50
   3   1  -4  296.47   16.60
  -3  -1  -4  342.77   15.80
   3  -1   4  364.06   17.20
   3   1  -4  293.07   12.10
   3   1  -4  311.87   12.80
  -3  -1  -4  345.07   16.80
  -3  -1  -4  334.17   17.00
   3   1   4  339.57   16.60
   3  -1  -4  265.47   11.30
  -3   1  -4  351.66   16.40
  -3   1  -4  328.87   16.70
  -3  -1   4  330.57   12.00
  -3  -1   4  286.07   16.80
   3  -1  -4  300.57   14.10
  -3  -1   4  274.57   11.60
   3   1   4  324.37   16.50
   3  -1  -4  308.57   13.90
   3   1   4  334.37   15.60
  -3  -2  -4   75.39   12.00
   3   2  -4   78.79    9.60
  -3   2   4   80.59   11.00
   3  -2   4   66.59   10.80
   3  -2   4   61.59   10.80
   3   2  -4   71.19   12.20
  -3  -2  -4   62.49    9.10
  -3  -2  -4   87.29   12.40
   3  -2   4   90.19   13.00
   3   2  -4   73.29   10.30
  -3  -2   4   59.49    8.60
   3   2   4   65.09   11.20
   3  -2  -4   66.89   10.70
  -3  -2   4   56.79   11.60
  -3   2  -4   70.99   11.20
  -3  -2   4   70.39    9.70
   3  -2  -4   63.69   10.20
   3   2   4   70.19    9.50
  -3   2  -4   78.79   12.20
  -3   2  -4   54.39   10.30
   3   2   4   73.19   11.80
  -3   3   4   85.59   13.50
   3   3  -4  141.69   14.80
  -3   3   4  129.29   13.80
  -3  -3  -4  153.88   15.40
   3  -3   4  138.19   14.90
   3   3  -4  101.99   11.60
  -3  -3  -4  138.89   11.80
  -3   3   4  108.69    6.60
   3  -3   4  138.49   14.40
   3   3  -4  128.99   13.70
  -3  -3  -4  151.28   15.30
   3  -3   4  164.08   15.90
  -3  -3   4  127.19   13.10
  -3   3  -4  151.88   15.00
  -3   3  -4  136.99   13.90
   3  -3  -4  137.19   14.30
  -3  -3   4  134.59   15.20
   3  -3  -4  147.69   15.00
   3   3   4  136.19   14.90
   3   3   4  130.29   12.60
  -3   3  -4  123.69   14.90
  -3  -3   4  125.99   13.00
   3   3   4  134.69   14.50
  -3   4   4   78.19    7.20
   3  -4   4   71.39   14.40
   3   4  -4   84.29   14.30
  -3   4   4   65.29   14.60
   3   4  -4   64.39   12.50
   3  -4   4   93.99   16.30
  -3   4   4   82.29   14.30
   3  -4   4   89.89   16.50
   3   4  -4   90.39   15.70
  -3  -4  -4   86.69   15.80
  -3   4   4   72.39    7.30
  -3   4  -4   96.39   16.90
  -3  -4   4   75.39   15.20
   3   4   4  101.99   14.00
   3   4   4   93.79   12.80
   3   4   4   98.39   15.40
   3  -4  -4   78.39   16.10
   3  -4  -4   66.09   14.50
  -3  -4   4   74.89   14.20
   3   4   4   59.29   14.10
  -3   4  -4   77.29   13.70
  -3   4  -4   68.89   12.50
   3  -5   4   11.00   10.80
   3   5  -4   49.60   13.50
   3  -5   4   57.99   15.60
  -3  -5  -4   31.20   13.50
   3   5  -4   31.40   12.70
  -3   5   4   34.70    7.60
  -3  -5  -4   29.70   13.70
  -3   5   4   44.40   13.50
  -3   5   4   41.40    7.60
  -3   5   4   21.60   13.10
   3  -5   4   45.70   12.80
   3   5   4   70.99   17.10
  -3   5  -4    9.30   11.80
  -3  -5   4   25.40   13.10
   3   5   4   36.70   11.10
  -3   5  -4   37.20   11.80
   3  -5  -4   28.70   14.40
   3  -5  -4   58.89   15.10
  -3  -5   4   22.20   10.80
   3   5   4   23.30    8.80
  -3   5  -4   28.80   13.00
  -3  -6  -4   29.80   13.60
  -3   6   4   19.80    8.20
  -3  -6  -4    4.20   13.60
   3  -6   4  -16.90    9.00
   3   6  -4   26.90   13.40
   3  -6   4   11.00   13.50
  -3   6   4   16.90   14.80
  -3   6   4   17.00    7.60
   3   6   4   23.90   11.10
   3  -6  -4    5.10   10.90
   3   6   4   36.10   11.60
  -3   6  -4    4.20   13.00
   3   6   4   43.80   15.90
   3   6   4   13.80   12.30
  -3   6  -4   10.80   13.10
  -3  -6   4   19.60   11.70
   3  -6  -4    3.80   15.30
   3  -7   4   24.50   16.90
   3  -7   4   -2.50   11.00
  -3   7   4   45.00   16.50
  -3   7   4   25.30    9.10
  -3  -7  -4    5.30   15.40
   3   7  -4   15.70   14.00
   3   7  -4   34.90   15.00
  -3   7   4   34.80   11.60
   3   7  -4   14.60   11.90
   3   7   4   27.10   16.80
   3  -7  -4   80.39   25.40
   3   7   4   14.00   11.60
   3  -7  -4   26.10   17.80
  -3  -7   4   37.20   16.20
  -3   7  -4   32.30   17.60
  -3   7  -4   21.70   17.60
  -3   8   4   33.30   19.40
   3  -8   4   -4.40   16.50
  -3   8   4   17.50   10.50
  -3  -8  -4  -10.00   17.40
   3   8  -4    1.10   13.90
   3   8  -4   22.30   13.90
  -3  -8   4   14.90   18.30
  -3   8  -4   38.30   18.30
   3  -8  -4   18.90   16.10
   3   8   4    9.20   16.60
   3   8   4   18.60   14.40
  -3   8  -4   32.20   15.20
  -3   0  -5    1.40    5.30
  -3   0   5    4.40    6.20
  -3   0   5    0.30    1.40
   3   0   5    2.10    5.60
   3   0  -5    0.90    2.50
   3   0   5    3.00    2.20
  -3   0  -5    1.00    5.60
  -3   0   5    0.40    1.30
  -3   0  -5    0.60    6.20
   3   0  -5    3.50    2.50
   3   0   5   -5.70    5.50
   3   0  -5    0.80    5.10
   3   1  -5  122.19   11.60
   3  -1   5  117.59   11.80
  -3  -1  -5  139.79   10.70
  -3   1   5  138.89    8.70
   3   1  -5  124.69    7.90
  -3  -1  -5  139.59   11.80
   3   1  -5  123.19    7.60
  -3  -1  -5  121.59   11.00
   3  -1   5  120.39   11.00
  -3   1   5  109.69    8.20
   3  -1  -5  121.49    7.70
  -3   1  -5  133.59   11.50
  -3  -1   5  133.39   12.40
   3   1   5  126.19   10.60
   3   1   5  126.69   11.00
   3  -1  -5  132.59    9.40
  -3   1  -5  114.19   10.50
   3   1   5  124.89   10.50
  -3   1  -5  134.89   10.70
  -3  -1   5  110.89    6.50
   3  -1  -5  136.19    9.10
  -3  -1   5  121.99    6.70
  -3  -2  -5  239.88   17.30
  -3  -2  -5  266.97   17.80
  -3  -2  -5  288.47   15.30
   3  -2   5  256.27   17.40
  -3   2   5  272.37   16.30
   3  -2   5  226.88   16.20
   3   2  -5  284.17   18.60
   3   2  -5  252.97   15.30
   3   2  -5  249.97   14.20
   3  -2  -5  256.07    8.90
  -3  -2   5  264.47   18.90
   3  -2  -5  253.97   16.00
  -3  -2   5  271.87   14.90
   3   2   5  282.07   15.90
  -3   2  -5  296.67   18.30
   3   2   5  283.17   17.80
  -3   2  -5  283.07   16.90
   3  -2  -5  250.17   15.90
  -3   2  -5  271.47   17.90
   3   2   5  285.47   18.20
  -3  -2   5  237.48   13.90
   3  -3   5   46.00   11.60
   3   3  -5   41.10   11.00
  -3   3   5   31.00   10.00
  -3   3   5   29.50    3.60
  -3  -3  -5   42.10   11.10
   3   3  -5   44.30    9.70
   3  -3   5   44.30   11.30
   3  -3   5   44.20   10.70
   3   3  -5   29.00   10.10
  -3  -3  -5   20.60   10.40
  -3  -3  -5   33.40    8.80
  -3   3  -5   19.80    8.70
   3  -3  -5   49.40   11.90
  -3  -3   5   41.10    9.50
  -3  -3   5   29.00    8.80
  -3   3  -5   24.40   10.30
  -3  -3   5   26.90   11.10
   3   3   5   42.70   12.00
  -3   3  -5   39.90   10.90
   3  -3  -5   41.70   11.80
   3   3   5   41.80   11.20
   3   3   5   34.90    9.20
  -3   4   5  108.09    7.40
  -3  -4  -5  140.79   19.50
   3   4  -5   87.19   15.70
   3  -4   5  133.19   15.60
   3  -4   5  138.29   15.70
   3   4  -5  130.09   13.70
  -3   4   5  120.59   14.20
   3  -4   5  136.89   18.80
   3   4  -5  134.89   18.00
  -3   4   5  104.39    7.50
   3   4   5  105.99   17.30
  -3  -4   5  119.69   16.50
   3   4   5  103.29   15.90
  -3   4  -5  128.19   17.40
   3  -4  -5  119.79   17.90
  -3   4  -5  111.89   16.50
   3   4   5   94.39   13.70
  -3   4  -5  129.49   19.40
   3  -4  -5  122.19   18.90
  -3  -4   5  107.39   17.20
   3  -5   5   35.90   13.70
   3  -5   5   28.00   12.50
  -3   5   5   38.60   12.20
   3   5  -5   35.60   12.20
  -3   5   5   17.10    6.20
  -3   5   5   39.10   14.10
  -3   5   5   27.00    6.70
   3  -5   5   36.90   14.30
   3   5  -5   19.90   13.20
  -3  -5  -5   40.70   14.50
  -3  -5  -5   27.30   14.10
   3  -5  -5   23.60   11.70
  -3   5  -5   13.80    9.90
   3   5   5   35.00    9.40
   3   5   5   41.80   10.60
  -3  -5   5   28.90   13.40
  -3   5  -5   41.10   15.80
   3  -5  -5   15.30   14.10
  -3   5  -5   29.70   11.90
   3   5   5   11.10   12.10
   3   5   5   22.40   11.70
  -3   6   5   55.19    9.30
   3  -6   5   59.39   16.00
  -3   6   5   65.89    9.90
   3   6  -5   56.49   15.40
   3  -6   5   49.00   16.90
  -3  -6  -5   75.09   18.70
  -3   6   5   56.09   18.40
  -3  -6  -5   62.79   20.30
   3   6   5   46.30   17.40
   3  -6  -5   69.39   20.40
  -3   6  -5   46.20   16.60
  -3   6  -5   60.89   16.80
   3  -6  -5   57.79   17.50
   3   6   5   46.00   13.20
   3   6   5   54.39   13.40
  -3  -6   5   53.99   16.10
   3  -7   5   33.60   16.20
  -3   7   5   55.69   10.90
   3   7  -5   29.10   16.60
  -3   7   5   47.70   15.90
  -3  -7  -5   38.50   17.40
   3  -7   5   19.80   13.70
  -3   7   5   25.20    8.60
   3   7  -5   26.90   11.50
   3   7  -5   26.70   14.90
  -3  -7   5   55.89   16.00
  -3   7  -5   25.40   17.70
   3   7   5   19.30   14.20
   3  -7  -5   58.69   18.40
  -3   7  -5   17.10   16.90
   3   7   5   27.00   12.50
   3  -7  -5   45.40   21.30
   3   7   5   17.20   14.70
   3  -8   5  -13.90   18.30
  -3   8   5   58.09   20.60
   3   8  -5    6.70   13.20
  -3  -8  -5   30.20   21.80
   3   8  -5  -12.00   13.50
   3   8   5   16.90   14.70
   3  -8  -5   26.80   14.00
  -3  -8   5  -11.70   16.70
   3   8   5   21.20   17.00
  -3   0   6    4.60    2.30
   3   0  -6    0.60    2.80
   3   0   6    3.70    6.10
  -3   0  -6    2.50    5.90
  -3   0   6    2.30    6.20
  -3   0  -6    0.10    6.00
  -3   0   6    1.00    2.10
   3   0  -6    3.40    3.30
   3   0  -6    2.20    5.50
   3   0   6    5.30    6.40
  -3   0  -6    6.40    6.50
   3   1  -6  131.49   12.60
   3  -1   6  144.19   13.30
   3   1  -6  125.19    7.80
   3   1  -6  119.19    8.20
  -3  -1  -6  113.49   11.90
  -3  -1  -6  119.49   11.40
  -3  -1  -6  111.19   10.70
  -3   1   6  104.99    8.80
  -3   1   6  118.89    8.50
   3  -1   6  124.49   11.70
  -3   1   6  120.19    8.80
  -3  -1   6  120.19    7.00
  -3   1  -6  128.19   10.90
  -3   1  -6  129.29   12.00
   3  -1  -6  125.79    9.50
  -3  -1   6  114.69   12.70
   3   1   6  116.69   11.50
  -3  -1   6  111.89    6.70
  -3   1  -6   97.49   10.40
   3   1   6  115.39   10.80
   3  -1  -6  113.99    8.40
   3  -1  -6  121.69    9.40
  -3  -2  -6  230.68   16.80
   3  -2   6  201.48   16.00
   3   2  -6  209.88   14.30
   3  -2   6  217.18   17.30
   3   2  -6  190.58   16.70
   3   2  -6  205.08   13.00
  -3  -2  -6  220.78   13.80
  -3   2   6  193.18   14.30
  -3  -2  -6  210.88   16.70
  -3   2   6  184.78   13.90
   3   2   6  197.28   16.10
  -3  -2   6  176.38   12.20
   3   2   6  189.38   15.70
   3   2   6  216.68   14.60
   3  -2  -6  198.78    8.80
   3  -2  -6  179.98   14.20
  -3   2  -6  202.48   16.30
  -3  -2   6  182.48   17.20
  -3   2  -6  214.88   15.40
  -3   2  -6  203.98   16.50
   3  -2  -6  202.78   15.00
  -3  -2   6  197.28   12.60
  -3  -3  -6   58.39   12.30
  -3  -3  -6   29.40   11.00
  -3   3   6   34.70    9.60
   3  -3   6   34.70   10.10
  -3   3   6   26.50    3.60
  -3  -3  -6   24.30    8.10
   3   3  -6   32.80    8.80
   3  -3   6   39.10   10.50
   3  -3   6   37.10   11.80
   3   3  -6   28.10   10.30
   3   3  -6   39.10   11.40
   3   3   6   43.30   11.60
  -3   3  -6   28.30    9.90
   3  -3  -6   18.10    9.70
   3  -3  -6   20.20    9.40
  -3  -3   6   36.80   11.80
  -3   3  -6   47.60   11.50
  -3  -3   6   35.80    9.50
   3   3   6   38.60   10.70
   3   3   6   37.10    9.20
  -3   3  -6   45.30   11.50
  -3  -3   6   29.20    8.90
   3   4  -6  147.99   17.30
  -3   4   6  203.08   18.80
   3   4  -6  167.98   15.50
  -3   4   6  162.68    8.30
  -3   4   6  158.18    8.20
   3   4  -6  163.48   17.10
  -3   4   6  171.28   16.90
  -3  -4  -6  185.98   14.00
   3  -4   6  169.88   17.40
  -3  -4  -6  179.98   18.50
   3  -4   6  180.68   18.20
  -3  -4  -6  173.08   18.20
   3  -4   6  151.78   17.30
   3  -4  -6  146.49   16.90
   3   4   6  182.88   15.20
   3   4   6  181.68   17.80
  -3   4  -6  152.68   16.10
   3   4   6  205.48   19.50
  -3  -4   6  154.18   18.30
  -3  -4   6  167.78   16.30
   3  -4  -6  172.08   18.30
  -3   4  -6  170.18   18.80
  -3  -4   6  160.88   15.50
  -3   4  -6  161.88   16.60
  -3   5   6   42.70   14.30
  -3   5   6   72.09   19.70
   3  -5   6   55.49   15.30
   3   5  -6   91.09   16.70
  -3  -5  -6   61.79   17.00
  -3   5   6   60.49    7.50
  -3  -5  -6   58.29   16.10
  -3   5   6   61.49    7.40
   3  -5   6   59.09   16.50
   3   5  -6   46.30   15.40
  -3   5  -6   73.89   15.60
   3   5   6   48.20   14.30
  -3  -5   6   50.99   15.70
   3   5   6   70.49   16.10
   3   5   6   60.49   13.00
  -3   5  -6   45.30   14.60
   3  -5  -6   53.69   16.40
   3  -5  -6   51.89   17.10
   3   5   6   67.39   12.90
  -3   5  -6   92.19   20.60
  -3  -6  -6   32.50   15.50
  -3  -6  -6   39.10   15.00
   3  -6   6   10.70   12.70
   3   6  -6   16.80   13.80
  -3   6   6   21.90    6.70
  -3   6   6   19.60    7.10
  -3   6   6   21.60   14.10
   3  -6   6    4.50   13.00
  -3   6  -6   45.60   16.10
  -3   6  -6   18.30   13.30
   3   6   6   30.60   15.50
   3   6   6   10.40   10.70
   3   6   6   38.30   12.60
  -3  -6   6   27.90   14.80
   3  -6  -6   -3.10   13.50
   3  -6  -6   17.40   14.20
   3   7  -6   -4.80   14.50
  -3   7   6   12.00    7.30
  -3   7   6    3.00    7.10
  -3   7   6   14.40   12.80
   3  -7   6   20.70   14.20
   3   7  -6   21.80   13.80
   3  -7   6   37.40   16.70
   3   7  -6    4.80   11.60
  -3  -7  -6   20.20   14.90
   3  -7  -6   -9.40   19.20
  -3   7  -6   18.70   16.00
   3   7   6   36.60   17.20
  -3  -7   6   23.40   13.80
   3   7   6   37.90   13.40
   3  -7  -6   38.80   15.50
  -3   7  -6   44.40   17.90
   3   8  -6   -4.30   15.00
  -3   8   6    4.00   15.10
   3  -8   6  -40.90   17.80
  -3  -8  -6   20.70   19.50
   3   8  -6  -13.10    9.20
   3  -8  -6   24.20   17.50
   3   8   6  -18.30   13.50
  -3  -8   6   41.70   21.90
   3   8   6  -20.40   16.80
   3   0  -7    2.00    4.10
  -3   0   7    4.50    3.00
   3   0  -7    5.10    6.10
   3   0   7   -2.00    6.60
   3   0   7    3.10    7.00
   3   0  -7    6.50    3.80
   3   0   7   -0.50    1.40
  -3   0   7    1.50    2.60
  -3   0  -7    9.00    7.50
  -3   0  -7    1.30    7.00
  -3   0   7   -1.10    6.50
  -3   0  -7    4.40    6.20
  -3   1   7  487.65   19.70
   3   1  -7  483.45   18.90
   3  -1   7  513.55   24.20
   3   1  -7  485.55   19.60
   3   1  -7  501.25   24.80
   3  -1   7  491.55   25.30
  -3  -1  -7  493.55   24.30
  -3   1   7  465.45   19.30
  -3   1   7  473.25   20.60
  -3  -1  -7  490.65   23.50
  -3  -1  -7  484.45   22.70
   3  -1  -7  495.85   20.90
   3   1   7  480.35   23.10
   3   1   7  503.55   23.90
  -3   1  -7  474.65   23.70
  -3  -1   7  497.25   25.70
  -3  -1   7  452.25   17.30
   3  -1  -7  463.85   20.50
  -3  -1   7  447.26   17.00
  -3   1  -7  489.75   24.90
   3  -1  -7  482.95   20.00
  -3   1  -7  500.95   23.10
  -3   2   7  234.58   11.70
  -3  -2  -7  250.17   17.90
   3   2  -7  231.68   15.10
   3   2  -7  251.87   14.50
  -3  -2  -7  242.98   18.30
  -3  -2  -7  245.98   15.90
   3  -2   7  245.98   17.70
  -3   2   7  224.28   15.00
   3   2  -7  201.98   16.60
   3  -2   7  204.28   16.90
  -3   2   7  239.78   15.60
   3  -2  -7  239.38   16.10
  -3   2  -7  251.97   16.90
  -3  -2   7  236.88   13.70
   3   2   7  244.48   17.70
   3   2   7  256.67   16.40
   3  -2  -7  246.28   11.30
   3  -2  -7  237.98   16.10
  -3   2  -7  239.48   17.70
  -3  -2   7  243.88   14.10
  -3  -2   7  238.68   19.80
   3   2   7  255.27   18.00
  -3   2  -7  214.18   17.00
  -3   3   7   31.10    4.30
   3  -3   7   18.60    9.10
   3   3  -7   28.10    9.40
  -3  -3  -7   29.70    8.00
  -3  -3  -7   16.90    9.80
  -3   3   7   38.40   10.20
   3  -3   7   31.50    9.50
   3   3  -7   40.20   11.10
   3  -3   7   18.00   10.60
   3   3  -7   24.10    8.50
  -3  -3  -7   30.10   11.00
  -3   3  -7   35.70    9.70
  -3  -3   7   27.80    8.00
   3   3   7   19.60    9.20
  -3   3  -7   44.20   10.20
   3   3   7   39.90   10.40
   3  -3  -7   27.90    8.80
   3   3   7   47.50   10.30
  -3   3  -7   21.10   10.50
  -3  -3   7   58.99   13.90
  -3  -3   7   36.40    9.00
  -3  -4  -7   23.90   11.40
   3   4  -7    8.10   10.10
  -3  -4  -7    7.00    6.60
  -3  -4  -7   17.80   10.50
  -3   4   7    6.00    2.90
   3  -4   7    7.90   10.10
   3  -4   7   -7.70    6.30
   3   4  -7    0.60    5.40
  -3   4   7   15.40    9.50
   3   4  -7    9.30    7.80
  -3   4   7    9.60    3.10
  -3   4   7   15.90    9.50
   3  -4   7   13.50    8.90
  -3  -4   7    9.30    6.70
  -3  -4   7    9.10    7.80
  -3   4  -7   -5.10    7.80
   3  -4  -7   12.60    8.60
  -3  -4   7   10.30   10.70
   3   4   7    4.20   10.90
   3   4   7   -0.20    8.00
   3   4   7   15.70    8.80
   3  -4  -7    5.70    9.20
  -3   4  -7   10.10    9.00
  -3   4  -7   20.10   10.40
  -3   5   7    8.50    4.20
   3   5  -7   14.90   10.90
   3   5  -7   15.00   12.30
  -3   5   7   12.30    4.30
  -3  -5  -7   30.70   13.20
  -3   5   7   17.60   11.50
   3  -5   7   21.60   12.30
   3  -5   7   21.80   11.60
  -3  -5   7    5.10   11.10
  -3   5  -7   24.30   14.70
   3  -5  -7    7.00   12.50
   3   5   7    7.30    8.40
   3  -5  -7   28.50   13.70
   3   5   7    7.20   10.60
  -3  -5   7    9.60   10.00
   3   5   7    0.50    8.40
   3   5   7   18.80   13.20
  -3   5  -7    5.40    9.10
  -3   6   7   24.00    5.50
  -3  -6  -7   13.30   17.30
   3   6  -7   58.39   19.20
  -3   6   7   22.50    5.20
   3   6  -7   27.30   12.80
  -3  -6  -7   45.70   16.60
   3  -6   7   24.30   13.70
   3  -6   7   31.40   15.90
  -3   6   7   58.79   18.70
  -3   6  -7   19.20   15.30
   3  -6  -7   30.40   17.70
  -3   6  -7    4.80   11.40
   3  -6  -7   15.70   13.70
   3   6   7   19.90   11.70
   3   6   7   12.70   14.80
  -3  -6   7   32.90   13.10
   3   6   7   28.20   11.40
  -3  -7  -7   20.90   16.90
  -3   7   7   19.70    5.00
  -3   7   7   18.00   16.50
   3   7  -7   36.00   17.00
  -3   7   7   31.60    5.90
   3  -7   7   37.30   15.50
   3  -7   7   31.20   18.30
   3   7   7   40.50   13.00
   3  -7  -7   39.10   17.50
  -3   7  -7   35.80   17.80
   3  -7  -7   28.40   21.40
   3   7   7    9.90   15.80
   3   7   7   13.70   13.00
  -3   7  -7   32.50   18.70
   3   8  -7   10.80   11.70
   3  -8   7    8.00   12.90
   3  -8   7  -22.90   21.40
  -3   8   7   -0.30   17.90
   3   8  -7    9.50   14.90
  -3  -8  -7   35.00   19.60
   3  -8  -7   43.80   17.40
   3   8   7   12.60   16.60
   3   8   7   32.00   22.10
  -3   0   8    3.30    3.50
   3   0   8   16.10    8.50
  -3   0  -8   12.10    7.20
   3   0  -8    6.40    5.20
  -3   0   8    3.40    3.40
   3   0   8    9.10    5.20
  -3   0  -8   -0.70    7.70
   3   0   8   12.90    7.90
   3   0  -8    8.20    6.70
   3   0  -8    7.60    4.80
  -3   0   8   -5.00    7.20
  -3   0  -8    5.40    8.20
  -3   1   8  524.65   21.50
  -3  -1  -8  559.64   26.40
   3   1  -8  515.45   26.60
   3  -1   8  570.54   26.60
  -3  -1  -8  561.44   27.10
   3  -1   8  539.15   28.00
  -3   1   8  542.85   21.70
   3   1  -8  535.05   21.90
   3   1  -8  557.74   21.30
  -3  -1  -8  568.34   25.60
  -3   1   8  529.85   23.30
  -3  -1   8  452.85   26.00
  -3   1  -8  559.04   27.80
   3  -1  -8  564.74   23.00
   3   1   8  520.75   25.80
   3  -1  -8  502.15   22.40
  -3   1  -8  535.65   25.30
   3  -1  -8  536.75   23.10
  -3  -1   8  524.55   19.20
   3   1   8  542.25   25.90
  -3   1  -8  541.95   26.50
  -3  -1   8  501.55   19.30
   3   2  -8  155.88   12.80
   3  -2   8  137.39   14.40
   3   2  -8  166.98   15.90
  -3  -2  -8  172.78   15.40
   3  -2   8  171.28   17.10
  -3  -2  -8  161.08   13.20
  -3   2   8  148.29   12.60
  -3  -2  -8  132.09   14.60
   3   2  -8  142.39   11.50
  -3   2   8  182.18   13.50
  -3   2   8  156.28   10.60
  -3  -2   8  177.18   18.10
   3  -2  -8  153.38    9.60
  -3   2  -8  128.59   14.30
  -3   2  -8  157.88   14.10
   3   2   8  154.78   15.00
   3   2   8  178.08   14.30
   3  -2  -8  140.19   13.50
   3  -2  -8  176.88   14.30
  -3  -2   8  144.39   11.10
  -3  -2   8  149.88   11.00
  -3   2  -8  163.58   15.90
   3   2   8  152.18   14.70
   3   3  -8   57.79   12.70
   3  -3   8   63.19   12.80
  -3  -3  -8   67.09   13.60
   3   3  -8   68.29   11.60
  -3  -3  -8   59.89   13.80
   3  -3   8   75.09   15.00
  -3   3   8   52.49   11.30
  -3   3   8   62.79    5.70
   3   3  -8   47.70   12.80
  -3  -3  -8   74.89   10.80
  -3  -3   8   53.19    9.80
   3  -3  -8   51.89    5.10
   3   3   8   68.29   11.50
  -3  -3   8   55.09   13.40
   3  -3  -8   72.49   13.40
   3   3   8   82.59   14.70
  -3   3  -8   53.69   11.70
   3   3   8   73.09   12.70
  -3   3  -8   66.59   12.70
  -3  -3   8   74.69   11.70
  -3   3  -8   63.29   13.90
   3  -3  -8   76.09   13.80
  -3  -4  -8   51.39   14.30
  -3  -4  -8   62.99   10.40
  -3   4   8   45.40    4.40
  -3   4   8   43.50    4.20
   3  -4   8   47.50   12.00
   3  -4   8   47.60   14.00
   3   4  -8   32.50   11.30
   3   4  -8   52.09   12.60
  -3  -4  -8   38.10   13.30
   3  -4   8   52.79   15.30
  -3   4   8   46.70   11.50
  -3   4  -8   58.09   13.30
  -3   4  -8   68.39   14.40
  -3   4  -8   53.99   14.90
   3   4   8   47.50   14.10
  -3  -4   8   44.10   11.00
   3   4   8   55.99   14.00
  -3  -4   8   35.10   13.40
   3  -4  -8   39.20   14.20
   3   4   8   38.20   10.50
   3  -4  -8   51.59   13.50
   3   5  -8    9.50   10.40
   3  -5   8   29.50   13.60
  -3  -5  -8   19.90   12.80
   3  -5   8   31.20   15.30
   3   5  -8   22.30   12.90
  -3   5   8   31.00   13.30
   3  -5  -8    8.70   12.50
   3  -5  -8   40.10   14.90
   3   5   8   21.60    8.90
   3   5   8   38.30   14.70
  -3   5  -8   29.50   12.50
   3   5   8   36.30   14.50
  -3   5  -8   30.60   14.90
  -3  -5   8   28.30   16.00
  -3  -5   8   25.50   11.50
  -3  -6  -8   31.30   15.90
   3  -6   8   15.80   13.30
   3   6  -8    6.20   12.30
  -3  -6  -8    0.90   15.70
   3   6  -8   14.50   14.40
   3  -6   8   29.40   15.80
  -3   6   8   52.19   16.70
   3  -6  -8   -4.40   11.60
   3  -6  -8   18.80   15.30
   3   6   8   60.69   18.70
   3   6   8    5.20   10.50
  -3   6  -8    7.60   10.40
   3   6   8   16.70   10.90
  -3   6  -8   20.70   17.00
  -3  -6   8    5.80   13.60
  -3  -6   8   -1.70   11.30
  -3   7   8   31.50   19.10
   3   7  -8    7.10   13.70
  -3  -7  -8   17.80   16.10
   3  -7   8    2.00   13.50
   3  -7   8    8.80   14.00
  -3   7  -8   20.30   13.50
   3  -7  -8   26.60   20.70
   3  -7  -8   17.20   15.50
   3   7   8   13.50   14.80
  -3   7  -8   29.40   17.30
  -3  -7   8    4.90   14.40
   3   7   8    3.20   10.60
   3   7   8   -0.20   13.20
  -3  -7   8   -0.10   13.40
  -3  -8  -8   10.30   19.00
   3  -8   8   21.60   23.20
   3   8  -8   20.80   12.60
   3  -8   8   24.80   17.90
   3   8  -8   34.80   20.50
  -3   8   8   24.30   24.00
  -3   8  -8   31.30   23.50
   3   8   8   10.00   15.60
   3  -8  -8    6.20   15.10
   3   8   8   -3.80   18.00
   3   0   9    1.90    8.20
  -3   0  -9    3.00    6.90
  -3   0   9    6.30    8.10
  -3   0   9    4.90    3.80
   3   0   9  -12.40    6.30
  -3   0   9    4.50    3.90
  -3   0  -9   10.50    8.40
  -3   0  -9    8.90    7.80
   3   0  -9    2.20    5.10
   3   0  -9    0.30    6.10
   3   0  -9    3.40    4.70
   3  -1   9  100.19   15.60
   3   1  -9  110.19   15.30
  -3   1   9  105.29   11.50
  -3  -1  -9  110.79   12.00
  -3  -1  -9  119.49   12.60
   3   1  -9   90.79    9.50
   3   1  -9   99.89    9.00
  -3   1   9   89.59    8.80
  -3  -1  -9  123.99   16.20
  -3   1   9  100.59    9.20
   3  -1   9  102.79   12.20
  -3  -1   9   95.99   15.70
  -3   1  -9  104.79   12.30
  -3  -1   9   90.99    7.40
   3   1   9  104.59   12.30
  -3   1  -9   94.59   14.40
   3  -1  -9  116.09   10.70
   3   1   9  104.29   12.30
   3  -1  -9   86.29   10.00
  -3  -1   9   96.79    7.60
   3  -1  -9   89.49    9.90
  -3   1  -9  115.09   16.00
  -3   2   9   66.09   10.60
   3   2  -9   67.29   10.70
  -3  -2  -9   86.59   14.70
  -3  -2  -9   81.89   13.90
  -3   2   9   84.79   12.00
  -3   2   9   72.29    9.40
   3  -2   9   80.69   15.70
  -3  -2  -9   80.99   12.40
   3   2  -9   78.39    8.90
   3  -2   9   79.89   13.50
   3   2  -9   80.19   14.60
   3  -2  -9   58.69   10.40
  -3  -2   9   66.69   15.30
   3   2   9   72.29   12.00
  -3  -2   9   70.29    8.00
   3  -2  -9   86.69   12.90
  -3  -2   9   70.99    8.30
  -3   2  -9   47.20   11.50
   3   2   9   83.79   13.90
  -3   2  -9   74.29   12.30
   3   2   9   67.09   12.30
   3  -2  -9   63.79    7.40
  -3   2  -9   73.19   13.30
   3  -3   9  101.49   17.00
   3   3  -9  101.29   11.50
  -3   3   9  109.29   15.20
  -3  -3  -9  105.99   17.10
  -3  -3  -9   93.49   11.00
  -3  -3  -9  121.99   18.20
  -3   3   9   97.79   14.80
   3   3  -9  114.59   16.40
   3  -3   9  131.49   20.20
   3   3  -9  108.49   17.30
  -3   3   9  102.99    8.10
  -3   3  -9  118.19   16.80
   3   3   9  111.39   16.30
   3  -3  -9  109.89   16.30
  -3   3  -9  106.69   17.70
  -3  -3   9   93.29   12.60
  -3  -3   9   96.59   11.40
   3   3   9  104.09   16.30
   3  -3  -9   87.89    6.80
   3   3   9   92.59   13.40
  -3  -3   9  115.49   19.10
  -3   3  -9   93.59   16.40
   3  -3  -9  104.29   15.80
  -3  -4  -9    7.40    9.00
  -3   4   9    2.30    2.90
  -3  -4  -9    6.70   10.50
   3   4  -9    2.30    8.00
   3  -4   9   -2.90    6.50
  -3   4   9    0.50    4.20
   3  -4   9   21.70   12.30
  -3   4   9    2.00    3.10
  -3  -4  -9    0.50    7.20
   3   4  -9   10.70    9.70
  -3  -4   9   -3.30    6.80
   3  -4  -9    8.30    9.10
  -3  -4   9    5.00   12.50
   3   4   9    5.50    7.30
   3   4   9   11.20    9.80
   3   4   9    1.60   10.00
  -3   4  -9   -5.50    8.90
  -3   4  -9   23.80   11.10
   3  -5   9   54.79   16.90
  -3  -5  -9   56.69   17.40
   3   5  -9   40.70   15.30
   3  -5   9   41.30   13.10
   3   5  -9   68.59   14.30
  -3   5   9   37.50   13.20
   3   5   9   60.49   16.90
  -3   5  -9   50.19   17.50
  -3  -5   9   56.39   13.80
  -3  -5   9   65.39   18.10
   3   5   9   38.00   10.70
   3  -5  -9   31.20   14.60
   3  -5  -9   40.60   16.30
  -3   5  -9   50.69   13.90
   3  -6   9   25.20   16.70
  -3   6   9    7.40   13.40
   3  -6   9   -0.20   12.60
   3   6  -9   33.30   16.90
  -3  -6  -9   30.50   14.40
   3   6  -9   34.10   12.40
  -3  -6  -9   14.60   15.90
   3   6   9    8.00    9.80
   3   6   9   18.80   11.60
  -3   6  -9    3.30   10.40
   3  -6  -9    4.70   10.40
  -3  -6   9    4.00   12.90
  -3   6  -9   27.50   15.40
   3   6   9   23.70   16.10
   3  -6  -9  -14.90   13.80
  -3  -6   9   25.50   10.80
  -3   7   9    1.00   16.70
   3   7  -9   -5.60   13.40
   3  -7   9   33.90   16.60
   3  -7   9   21.10   15.90
  -3  -7  -9   12.90   14.10
  -3  -7   9    3.20   14.50
  -3   7  -9   -2.80   16.00
   3   7   9    8.00   15.50
  -3  -7   9    0.00   14.30
   3  -7  -9   22.80   14.20
   3   7   9   -6.10    9.50
   3   7   9   -8.70   13.40
  -3   7  -9   -4.60   14.10
   3  -7  -9    7.00   18.40
  -3   8   9    7.70   27.40
   3   8  -9    2.80   14.70
  -3  -8  -9   14.40   18.30
   3  -8   9   18.40   17.50
   3   8  -9   48.40   21.10
   3   8   9  -35.40   13.80
   3   8   9    3.40   20.40
   3  -8  -9    7.90   19.30
  -3   8  -9   22.30   19.30
   3   0  10    1.40    7.60
  -3   0 -10   -2.00    7.50
  -3   0  10   -4.60    3.30
   3   0 -10    4.00    7.20
   3   0 -10    5.00    5.10
  -3   0 -10    1.40    6.20
  -3   0  10   -8.90    6.90
  -3   0 -10   -0.70    7.30
  -3   0  10    1.10    3.30
   3   0 -10    3.00    5.40
   3   0  10   -2.80    6.00
   3   1 -10   21.00    6.30
  -3   1  10    9.20    5.30
  -3   1  10   33.20    6.50
  -3   1  10   19.50    8.60
  -3  -1 -10   37.80    9.80
   3  -1  10   13.00    8.40
   3   1 -10   21.50    7.30
   3   1 -10   18.20    8.90
  -3  -1 -10   31.70   10.00
   3  -1  10   20.10   10.60
  -3  -1 -10   22.60    7.70
  -3  -1  10   19.50    4.70
  -3   1 -10   29.00   10.10
   3  -1 -10   19.00    6.80
   3  -1 -10   21.90    7.30
  -3  -1  10   16.90    4.70
   3  -1 -10   18.40    6.70
   3   1  10   20.00    8.60
   3   1  10   13.90    8.40
  -3  -1  10   23.20   11.10
  -3   1 -10   21.20    8.50
  -3   1 -10   35.30   11.10
  -3   2  10  136.29   12.40
   3   2 -10  150.58   12.40
  -3  -2 -10  167.28   16.70
   3  -2  10  148.59   19.70
   3   2 -10  151.18   13.60
   3   2 -10  159.58   16.80
  -3  -2 -10  150.38   13.30
  -3  -2 -10  132.09   14.50
  -3   2  10  146.79   11.90
  -3   2  10  153.58   12.90
   3  -2  10  162.38   15.50
   3   2  10  157.88   15.30
  -3   2 -10  138.89   13.30
  -3   2 -10  135.79   14.90
   3   2  10  141.69   13.80
  -3  -2  10  140.69   10.40
  -3  -2  10  170.38   18.40
   3  -2 -10  148.19   14.20
   3   2  10  154.48   15.30
   3  -2 -10  148.39   13.70
  -3   2 -10  141.89   15.60
  -3  -2  10  137.69   10.90
   3  -2 -10  165.18   11.30
  -3   3  10   62.29    8.30
  -3  -3 -10   76.59   15.70
  -3   3  10   61.59   12.20
   3   3 -10   74.59   13.80
  -3   3  10   56.29   11.00
   3   3 -10   54.69   13.30
   3  -3  10   50.19   13.90
   3   3 -10   75.29   11.80
  -3  -3 -10   75.29   11.50
   3  -3  10   47.70   14.60
  -3  -3 -10   61.69   13.80
   3   3  10   67.29   14.00
  -3  -3  10   61.29   16.30
  -3   3 -10   64.39   13.40
   3   3  10   81.99   15.50
   3   3  10   69.49   12.40
  -3  -3  10   74.39   10.70
   3  -3 -10   84.59   14.40
  -3  -3  10   40.70    9.90
  -3   3 -10   46.30   11.90
   3  -3 -10   52.39    7.10
  -3   3 -10   69.09   13.60
   3  -3 -10   66.79   14.30
   3  -4  10   28.20   12.90
   3   4 -10   12.20   10.00
  -3  -4 -10   12.60   11.00
   3   4 -10    3.30    7.80
  -3   4  10    6.10    4.00
   3  -4  10    1.10    5.00
  -3  -4 -10   -5.00   10.60
  -3  -4 -10   17.70    8.60
   3   4  10    0.70    8.10
   3   4  10    4.50   10.40
  -3   4 -10   16.90    9.50
  -3   4 -10   -3.40   10.30
   3   4  10   13.70   11.50
   3  -4 -10   -3.30    9.70
  -3  -4  10    8.50    8.00
  -3  -4  10    1.10   12.20
   3   5 -10   10.20    9.70
   3   5 -10   11.60   12.80
  -3   5  10   36.60   13.40
  -3  -5 -10   16.60    8.50
  -3  -5 -10   23.40   13.30
   3  -5  10   17.30   13.20
  -3  -5 -10   12.70   12.20
   3  -5  10   15.60   10.90
   3   5  10   39.70   14.60
   3  -5 -10   32.30   14.20
  -3  -5  10   32.00   15.70
   3  -5 -10   -6.10   12.10
  -3  -5  10   24.20   10.90
   3   5  10   28.40   10.60
  -3   5 -10   15.70   11.90
  -3   5 -10   24.20   14.30
  -3   6  10   16.00   12.90
  -3  -6 -10   11.10   14.30
   3  -6  10    5.20   14.60
   3   6 -10   21.40   14.50
   3   6 -10   33.20   12.40
   3  -6  10    8.80   13.50
  -3  -6 -10   19.60   18.20
   3   6  10   22.10   11.60
  -3   6 -10   -0.90   12.20
  -3  -6  10   14.20   14.60
   3  -6 -10  -19.60   15.10
   3   6  10    6.70    9.60
  -3   6 -10   -1.20   13.60
   3  -6 -10   11.10   12.20
  -3  -6  10   17.20   13.50
   3   6  10    2.20   13.50
   3  -7  10   17.50   16.30
   3   7 -10    7.10   15.40
   3  -7  10   10.80   15.40
  -3  -7 -10   14.80   17.20
   3   7 -10    0.10   12.90
  -3   7  10   29.60   18.80
   3   7  10   13.30   15.90
  -3  -7  10    9.30   15.30
  -3   7 -10   11.30   15.90
   3   7  10  -31.70   13.70
  -3  -7  10  -23.00   15.10
  -3   7 -10  -13.80   17.00
   3   7  10  -21.10   10.20
   3  -7 -10    4.10   13.10
   3  -7 -10   43.80   31.90
  -3  -8 -10   16.90   21.20
   3  -8  10   42.40   16.40
   3  -8 -10  -13.40   15.60
   3   8  10  -33.50   13.80
  -3   8 -10  -16.70   18.00
  -3   0  11    0.00    7.20
   3   0  11   18.40    8.70
   3   0  11   -1.30    6.20
  -3   0 -11    6.40    8.10
  -3   0  11    4.40    3.50
  -3   0 -11    6.10    6.50
   3   0  11    4.50    7.20
   3   0 -11    7.10    5.20
   3   0 -11   17.10    7.00
  -3   0 -11   -0.90    7.00
   3   0 -11    0.60    5.20
  -3   0  11    0.70    3.30
  -3  -1 -11    4.90    7.20
   3   1 -11    6.50    5.90
   3  -1  11    7.50    7.00
  -3   1  11    8.40    8.10
   3  -1  11    0.90    7.70
   3   1 -11    4.40    7.80
  -3  -1 -11   13.40    9.40
   3  -1  11    4.70    7.30
  -3   1  11    8.80    4.40
  -3   1  11   -2.80    4.50
   3   1 -11   -1.30    5.60
  -3  -1 -11    5.00    7.30
  -3   1 -11   -3.80    7.70
  -3   1 -11    8.90    7.70
   3  -1 -11    2.60    5.70
  -3  -1  11   24.20   11.00
  -3  -1  11   16.30    4.40
  -3  -1  11    8.30    4.30
  -3   1 -11    8.30    8.40
   3   1  11    5.40    8.60
   3  -1 -11    0.10    5.50
   3   1  11    3.40    7.30
   3  -1 -11    4.60    5.90
   3   2 -11   45.70   12.50
   3   2 -11   56.69   10.90
  -3  -2 -11   50.19   12.90
  -3   2  11   59.19   10.60
  -3   2  11   50.49    9.50
  -3   2  11   59.59   10.70
   3  -2  11   48.20   11.10
  -3  -2 -11   61.09   13.10
   3   2 -11   66.59   10.20
   3  -2  11   54.39   14.30
  -3  -2 -11   74.39   12.80
   3  -2  11   70.59   13.20
  -3   2 -11   55.29   13.00
   3   2  11   56.39   11.10
  -3   2 -11   65.19   14.00
   3  -2 -11   71.69    9.90
   3  -2 -11   48.90   10.30
  -3   2 -11   56.89   12.60
  -3  -2  11   45.20    8.10
   3   2  11   58.49   12.80
   3  -2 -11   49.60   11.20
  -3  -2  11   55.89   15.60
  -3  -2  11   52.89    7.80
  -3   3  11   35.30    7.80
  -3   3  11   44.30   10.40
  -3  -3 -11   28.40   11.60
  -3  -3 -11   31.00   12.60
   3  -3  11   44.20   14.80
   3   3 -11   25.50    9.20
  -3  -3 -11   53.49    9.90
   3   3 -11   40.40   11.90
   3  -3 -11   22.10    6.20
  -3  -3  11   25.70   12.50
  -3   3 -11   38.00   12.90
   3  -3 -11   37.50   10.80
  -3   3 -11   24.40   11.00
  -3  -3  11   27.70    8.00
   3  -3 -11   31.20   11.50
   3   3  11   27.90   10.80
   3   3  11   53.59   13.10
   3   3  11   26.60    9.90
   3   4 -11   30.50   10.40
   3   4 -11   23.70   11.50
  -3  -4 -11   50.99   10.50
  -3  -4 -11   40.40   16.40
  -3  -4 -11   46.80   14.80
   3  -4  11   31.00   12.10
  -3   4  11   25.30   11.60
  -3   4  11   41.10    6.60
   3  -4 -11   41.90   13.00
  -3  -4  11   27.80   10.00
  -3  -4  11   23.50   14.60
  -3   4 -11   36.10   12.90
   3   4  11   38.40   13.50
  -3   4 -11   25.10   14.00
   3   4  11   40.80   10.90
  -3  -5 -11   37.90   15.30
   3   5 -11   40.00   15.80
   3  -5  11   15.50   16.00
  -3   5  11    2.20    7.80
  -3  -5 -11   10.60   12.80
  -3  -5 -11   21.50    9.10
   3   5 -11   44.90   13.00
  -3   5 -11   27.70   13.00
   3  -5 -11   61.19   17.40
   3  -5 -11   47.70   15.80
   3   5  11   23.50   10.60
  -3  -5  11   39.10   12.20
  -3   5 -11   28.20   16.20
  -3  -5  11   14.70   15.50
   3   5  11   38.60   16.60
  -3  -6 -11   20.90   18.40
   3   6 -11    8.20   11.00
  -3  -6 -11   44.30   19.10
   3  -6  11   -3.10   13.20
   3  -6  11   -3.10   11.90
   3   6 -11   11.50   14.80
  -3   6  11   10.80   13.70
  -3  -6  11    4.90   11.20
   3  -6 -11    3.20   11.50
  -3   6 -11    0.90   14.60
   3   6  11  -14.60   11.80
   3  -6 -11    3.30   16.30
  -3   6 -11  -13.40   10.70
   3   6  11   -3.80    9.20
  -3  -6  11   -0.40   14.30
   3   6  11   -1.90   11.40
  -3   7  11   45.10   20.70
   3   7 -11   -5.90   13.50
   3  -7  11   -3.90   18.60
  -3  -7 -11   11.40   18.10
   3  -7  11    1.00   12.00
   3   7  11  -27.90   10.70
  -3   7 -11   29.90   15.60
  -3  -7  11    0.10   16.00
  -3  -7  11   10.20   19.80
   3   7  11   32.10   20.20
   3  -7 -11  -12.20   12.00
  -3   0 -12    7.10    8.20
   3   0 -12   -2.40    4.30
   3   0  12   -5.90    5.90
  -3   0 -12   -1.90    7.00
  -3   0  12    8.90    4.10
   3   0 -12   -1.00    7.10
  -3   0 -12   10.90    7.60
  -3   0  12    8.40    4.00
   3   0  12   12.20    7.90
  -3   0  12    9.30    9.10
   3   0 -12    5.50    6.30
   3   0  12   10.60    6.00
   3   1 -12   20.80    8.00
  -3   1  12    6.80    8.80
  -3   1  12   19.70    6.20
   3   1 -12   10.40    8.50
  -3   1  12    9.40    5.90
   3   1 -12    4.90    5.50
  -3  -1 -12    3.40    7.00
  -3  -1 -12   29.60   10.80
  -3  -1 -12   14.20    9.40
   3  -1  12    8.60    7.80
   3  -1  12   14.80    8.20
   3  -1  12    8.30    9.30
   3  -1 -12    1.00    6.20
  -3   1 -12   19.90   10.40
   3   1  12    9.40    8.00
   3   1  12   13.50    9.70
   3  -1 -12    8.80    7.30
  -3   1 -12   16.10    8.90
   3  -1 -12    6.00    7.30
  -3  -1  12    3.40    4.00
  -3   1 -12   16.50    8.70
  -3  -1  12    4.00    9.60
  -3  -1  12    8.50    3.80
   3   2 -12   42.00   12.00
   3  -2  12   25.40   11.10
   3   2 -12   14.70    7.70
  -3  -2 -12   30.00   11.30
   3  -2  12   35.70   11.90
  -3   2  12   23.60    8.20
   3   2 -12   32.10    7.50
  -3  -2 -12   31.10   11.30
  -3  -2 -12   23.40   10.90
   3  -2  12   16.90    8.70
  -3   2  12   37.80    8.90
   3   2  12   25.90    9.30
  -3  -2  12   19.00    6.50
  -3   2 -12   45.90   11.90
   3   2  12   29.50   10.00
  -3  -2  12   39.60    7.50
   3  -2 -12   40.10   10.50
  -3  -2  12   30.80   13.70
   3  -2 -12   48.30    9.10
   3  -2 -12   24.80    9.70
  -3   2 -12   24.70   10.30
   3  -3  12    2.90   12.00
  -3   3  12   14.90    6.90
  -3   3  12   33.10   10.50
   3   3 -12   28.70   11.60
  -3  -3 -12   34.90   10.40
  -3  -3 -12   33.00   12.10
  -3  -3 -12   39.70   14.40
   3  -3  12   36.40   11.20
   3   3 -12   27.80    9.30
   3   3  12   26.60   11.00
   3   3  12   22.00   11.00
   3  -3 -12   29.90    7.00
  -3  -3  12   23.30    7.50
  -3  -3  12   30.10   14.30
   3  -3 -12   32.30   12.50
  -3   3 -12   31.70   13.30
   3  -3 -12   33.80   11.00
  -3   3 -12   23.90   11.10
  -3  -4 -12    5.20   11.90
  -3  -4 -12   22.50   11.90
   3   4 -12   -2.30    8.60
   3  -4  12    9.70   11.00
  -3   4  12   20.20   11.30
  -3   4  12   15.20    6.40
   3  -4  12   13.10   11.60
   3   4 -12   14.10    9.60
  -3  -4 -12   19.40    8.70
   3  -4 -12    8.00   10.10
  -3  -4  12   10.30   13.80
   3   4  12   -0.30   11.40
   3   4  12   15.20    8.80
  -3   4 -12    7.00   11.00
  -3  -4  12   15.10    8.70
   3  -4 -12   14.90    4.70
  -3   4 -12   17.10   11.30
   3  -4 -12   23.50   13.00
   3   5 -12   -7.70   11.00
  -3  -5 -12    3.50   12.80
  -3  -5 -12   34.20   13.70
  -3  -5 -12   33.50    9.50
   3   5 -12    8.70    9.30
   3  -5  12    4.00   12.30
   3  -5 -12    3.90   12.80
  -3  -5  12    2.30    8.70
   3  -5 -12   13.40   14.30
  -3  -5  12   11.80   15.00
   3   5  12   10.80   10.00
   3   5  12   40.50   15.90
  -3   5 -12   26.80   12.40
  -3   5 -12   20.90   14.80
  -3   6  12   10.00   15.60
   3   6 -12   21.10   11.90
  -3  -6 -12   -1.80   14.50
   3   6 -12   25.70   16.00
   3  -6  12  -12.40   13.40
   3   6  12    0.90    9.30
   3   6  12  -19.20   12.40
  -3   6 -12  -11.90   12.30
  -3   6 -12   -4.50   14.50
   3  -6 -12   11.10   12.40
  -3  -6  12   -2.60   13.90
  -3  -6  12    9.30   13.20
   3   6  12    9.30   14.90
   3  -6 -12   21.10   15.80
  -3  -7 -12   22.20   19.90
   3   7 -12   16.60   18.50
  -3   7  12   -7.40   21.10
   3  -7  12  -27.20   19.20
   3  -7  12   -0.30   13.00
  -3   7 -12   23.30   17.10
   3   7  12  -20.10   18.90
   3  -7 -12    8.00   15.60
   3   7  12  -12.20   11.20
  -3  -7  12   19.60   18.60
   3   0  13    1.40    7.00
  -3   0  13    4.40    4.00
   3   0 -13    0.00    5.50
   3   0  13   -3.10    6.80
  -3   0 -13    1.20    6.90
  -3   0 -13   -1.60    7.00
   3   0 -13    7.90    7.30
   3   0  13    9.40    7.20
  -3   0  13    1.00   10.40
  -3   0  13    1.80    4.40
  -3   0 -13   10.60    9.50
   3   0 -13   -1.80    6.80
   3   1 -13   56.69   11.60
  -3  -1 -13   81.79   15.00
   3   1 -13   83.59   12.50
  -3  -1 -13   67.89   14.50
  -3   1  13   69.39   13.60
   3  -1  13   60.69   11.80
  -3  -1 -13   67.69   14.20
  -3   1  13   64.39    9.40
   3   1 -13   77.69   15.00
   3  -1  13   67.29   15.60
   3   1  13   74.89   13.80
  -3   1 -13   73.99   14.10
   3  -1 -13   73.59   13.20
   3   1  13   86.09   16.30
  -3  -1  13   57.49    7.80
   3  -1 -13   69.09   12.50
  -3  -1  13   59.09    6.90
   3  -1 -13   77.39   12.70
  -3   1 -13   76.39   15.20
  -3  -1  13   74.39   16.00
   3   1  13   71.59   13.40
  -3   1 -13   94.79   16.40
   3   2 -13   37.40   10.50
  -3  -2 -13   41.90   12.50
  -3   2  13   35.10    9.00
   3  -2  13   24.00   13.50
   3  -2  13   36.90   11.30
   3   2 -13   32.80    9.40
  -3   2  13   30.40   10.90
  -3  -2 -13   22.70   11.40
  -3  -2 -13   36.90   11.00
  -3  -2  13   28.00   14.30
   3  -2 -13   68.69   13.90
   3   2  13   42.40   13.10
  -3   2 -13   30.30   12.80
  -3  -2  13   36.00    7.20
   3  -2 -13   36.70   10.50
  -3   2 -13   34.30   11.40
   3  -2 -13   35.50    9.70
  -3   3  13   13.10    9.10
  -3  -3 -13   22.00   11.80
  -3   3  13   14.50    8.30
   3  -3  13   24.40   11.30
  -3  -3 -13   29.00    9.70
   3  -3  13   29.10   13.70
  -3  -3 -13   37.10   14.00
   3   3 -13   12.80    8.40
   3   3 -13   24.50   10.40
   3   3  13   29.50   11.70
  -3  -3  13   36.30    9.00
   3  -3 -13   34.10   11.70
  -3   3 -13   10.50    9.10
  -3  -3  13   17.10   13.50
  -3   3 -13   10.00   10.40
   3  -3 -13   26.30    8.00
   3  -3 -13   35.80   12.20
   3   3  13   14.90    8.70
  -3  -4 -13   17.40   13.90
   3  -4  13   -0.90   11.30
   3   4 -13    8.10   10.60
  -3   4  13   16.00    9.90
   3   4 -13   24.30   11.10
  -3   4  13   14.80    7.00
  -3  -4 -13   11.70    8.70
  -3  -4 -13   34.90   13.10
   3  -4  13    5.60   10.30
   3   4  13   19.20   13.20
  -3   4 -13   -2.60   12.20
   3   4  13    9.60    9.80
  -3  -4  13   21.30   16.10
  -3  -4  13    4.90    8.30
  -3   4 -13   12.40   10.40
   3  -4 -13   13.80   11.90
   3  -4 -13   24.90   13.20
   3  -4 -13   14.20    5.40
   3   5 -13   14.30   11.70
   3   5 -13   17.50   11.00
  -3  -5 -13   -0.80   12.00
  -3  -5 -13   14.70    9.10
   3  -5  13   16.70   13.40
   3  -5  13    6.40   13.70
  -3   5  13   37.60   15.80
  -3  -5 -13   32.90   16.30
  -3   5 -13   -6.40   10.40
   3   5  13    4.70   12.50
   3  -5 -13   19.70   14.60
  -3  -5  13    4.80   15.20
   3  -5 -13   24.10   12.30
   3   5  13   28.40   11.00
  -3  -5  13   11.30    9.70
  -3   5 -13   10.70   13.80
   3   6 -13   18.60   15.10
   3   6 -13   -1.40   12.10
   3  -6  13   -1.50   13.10
  -3   6  13    1.50   12.20
  -3  -6 -13  -21.10   11.80
   3  -6  13  -18.40   14.30
  -3  -6  13    1.10   14.00
  -3  -6  13   10.00   16.10
   3  -6 -13   17.40   18.50
  -3   6 -13   26.00   18.00
  -3   6 -13    0.90   13.80
   3  -6 -13    7.70   12.80
   3   6  13   -2.40   10.50
   3   6  13    1.70   14.10
  -3  -7 -13    6.20   15.90
   3   7 -13   -0.20   18.70
   3  -7  13   14.20   17.70
   3  -7 -13   39.20   17.70
  -3  -7  13   15.20   20.20
   3   7  13   -5.40   12.30
   3   7  13  -52.19   19.80
  -3   7 -13   29.70   19.70
   3   0 -14   13.30    9.20
  -3   0  14   -4.10    3.80
  -3   0 -14    7.20    8.30
   3   0 -14   -6.70    5.70
  -3   0 -14   -6.00    8.60
   3   0  14   -4.60    9.50
  -3   0  14   -7.20    9.00
   3   0  14    4.50    7.30
  -3   0 -14    0.90    9.20
   3   0 -14   -0.40    6.50
   3   1 -14   94.49   15.10
  -3   1  14  156.18   17.10
   3   1 -14  122.29   13.20
  -3  -1 -14  101.29   16.70
  -3  -1 -14  144.49   20.30
   3  -1  14  138.09   21.30
  -3  -1 -14   87.99   17.30
  -3   1  14  129.79   11.20
   3  -1  14  113.49   13.40
   3   1  14  133.49   17.90
  -3   1 -14  131.09   15.60
   3   1  14  138.59   20.10
   3  -1 -14  104.19   16.30
  -3  -1  14   88.19   18.00
  -3  -1  14  112.99    9.30
  -3   1 -14  122.49   19.20
   3  -1 -14  101.29   15.30
   3  -1 -14  124.59   17.00
  -3   2  14   94.59   15.20
   3  -2  14   84.39   15.20
   3  -2  14   94.39   19.90
  -3  -2 -14   86.29   15.30
  -3  -2 -14   73.09   16.30
   3   2 -14  107.19   15.30
  -3  -2 -14   79.09   17.20
  -3   2  14   71.29   12.30
   3   2 -14   72.69   13.80
  -3   2 -14  116.09   17.90
  -3   2 -14  119.89   19.10
   3  -2 -14   97.69   13.70
   3   2  14   91.29   16.80
  -3  -2  14   56.19   17.40
   3  -2 -14  104.49   16.10
   3  -2 -14   96.49   17.00
  -3  -2  14   82.59    9.10
   3  -3  14   31.40   12.20
  -3   3  14   37.00   11.20
  -3   3  14   46.50   11.00
  -3  -3 -14   28.80   15.00
   3   3 -14   26.10   10.50
  -3  -3 -14   37.90   12.80
   3  -3  14   54.19   17.50
   3   3 -14   44.30   13.10
  -3  -3 -14   68.89   12.80
   3  -3 -14   37.70   13.30
   3  -3 -14   42.90    9.60
   3  -3 -14   60.99   15.60
  -3   3 -14   68.29   15.60
  -3  -3  14   52.59   10.00
  -3  -3  14   50.49   17.90
   3   3  14   41.90   13.20
  -3   3 -14   50.29   15.60
   3   4 -14   27.00   13.80
  -3   4  14   21.80    8.60
   3   4 -14   46.20   11.40
  -3   4  14   43.20   11.70
   3  -4  14   30.60   17.10
  -3  -4 -14   42.50   11.00
  -3  -4 -14   34.00   14.80
  -3  -4 -14    9.20   11.10
   3  -4  14   28.70   11.50
   3   4  14   47.00   11.70
   3  -4 -14   38.00    6.00
   3  -4 -14   27.10   12.80
  -3   4 -14   41.30   15.00
   3  -4 -14   54.69   15.00
  -3   4 -14   30.10   11.70
  -3  -4  14   37.30   10.50
  -3  -4  14   18.50   14.40
   3   4  14   25.30   12.20
   3  -5  14   27.80   13.90
  -3  -5 -14   28.60   15.40
   3   5 -14   32.10   14.60
  -3  -5 -14   30.70   16.20
  -3   5  14   15.50   12.70
   3   5 -14   16.60   11.70
   3  -5  14    0.60   13.40
  -3  -5 -14   38.50   10.40
  -3   5 -14   14.00   12.90
   3   5  14    8.50   14.10
  -3  -5  14   26.00   12.20
  -3   5 -14   18.40   15.90
  -3  -5  14   22.70   15.00
   3  -5 -14   57.49   18.80
   3   5  14   29.20   12.00
   3  -6  14   11.60   15.60
  -3  -6 -14   12.90   14.00
   3  -6  14    1.80   18.50
   3   6 -14  -24.10   12.20
   3   6 -14    5.90   15.10
   3  -6 -14  -16.00   10.90
   3   6  14   -8.30   10.10
   3   6  14   17.70   18.00
  -3  -6  14   -5.60   15.90
   3  -6 -14   58.69   22.80
  -3  -6  14    6.80   16.90
  -3   6 -14    7.10   16.80
  -3   6 -14   17.00   13.80
   3   7 -14    1.60   17.90
   3  -7  14   35.40   19.60
  -3  -7 -14   -4.80   16.50
   3   7  14  -28.10   14.10
   3   7  14    2.20   22.20
   3  -7 -14   10.40   16.40
  -3   7 -14   20.90   21.00
  -3  -7  14   14.70   21.20
   3   0 -15    3.30    8.40
  -3   0 -15   -7.70    7.90
   3   0  15   -6.40    9.60
  -3   0  15   -8.40   10.00
   3   0  15    8.30    8.50
  -3   0  15   -2.00    4.30
   3   0 -15    5.50    8.00
  -3   0 -15   -1.90    8.30
   3   0 -15    9.40    8.30
   3   1 -15   44.00   12.10
  -3   1  15   63.69   15.90
  -3  -1 -15   59.99   16.20
   3  -1  15   76.69   15.00
   3   1 -15   60.89   12.50
  -3  -1 -15   60.79   16.50
  -3  -1 -15   82.69   14.70
  -3   1  15   62.39    9.50
   3  -1  15   66.99   17.20
  -3  -1  15   70.79    8.00
   3  -1 -15   63.19   13.30
  -3  -1  15   49.10   16.90
   3  -1 -15   72.29   13.50
   3   1  15   56.99   13.00
   3  -1 -15   82.69   15.80
  -3   1 -15   98.19   18.80
  -3   1 -15   67.29   14.20
   3   1  15   62.09   13.90
   3  -2  15   17.30    9.90
   3   2 -15    9.70    9.00
  -3   2  15   -1.30    7.20
  -3  -2 -15   27.40   13.10
  -3  -2 -15    0.30    9.80
  -3   2  15    1.20    9.20
  -3  -2 -15   10.30    9.80
   3   2 -15   17.80    9.90
   3  -2  15   52.49   16.30
   3  -2 -15    4.60    9.00
   3   2  15    7.60   10.00
   3   2  15   34.20   13.50
   3  -2 -15   13.10    8.90
  -3  -2  15    6.20    5.60
   3  -2 -15    1.70    8.20
  -3   2 -15    0.70    9.40
  -3   2 -15    7.60   11.10
  -3  -2  15   12.70   14.40
  -3  -3 -15   44.60   14.10
  -3   3  15   15.20    8.80
   3  -3  15   29.00   15.10
  -3   3  15   20.00    9.50
   3   3 -15   14.60    8.70
   3   3 -15   12.60   11.10
  -3  -3 -15   24.00   14.70
   3  -3  15   16.50   10.00
  -3  -3 -15   24.90   11.80
   3  -3 -15   22.20    8.60
   3   3  15   29.60   13.10
   3  -3 -15   36.10   12.50
  -3  -3  15   32.20    8.80
  -3  -3  15    3.20   12.00
  -3   3 -15   41.60   13.20
  -3   3 -15   14.40   12.30
   3  -3 -15   38.40   13.90
   3   4 -15    1.30    8.90
   3  -4  15   18.70   15.50
  -3  -4 -15   35.60   13.60
   3   4 -15   19.40   12.10
  -3   4  15   20.90   11.70
  -3  -4 -15   26.60    9.80
   3  -4  15   20.20   11.50
  -3   4  15   12.20    7.60
  -3  -4 -15    4.00   11.60
   3  -4 -15   40.10   14.20
   3   4  15   13.80   12.50
  -3  -4  15    8.60   12.30
   3   4  15   -8.90    9.70
  -3   4 -15   29.40   13.20
  -3   4 -15   35.60   15.10
   3  -4 -15   28.90   12.80
  -3  -4  15   17.20   10.10
   3  -4 -15   21.70    6.10
   3   5 -15   -8.80   10.70
  -3  -5 -15   19.30   15.80
  -3  -5 -15   42.90   11.20
  -3  -5 -15   14.50   15.80
   3  -5  15   13.10   11.30
  -3   5  15    4.40   14.30
   3  -5  15   28.00   14.50
   3   5 -15   26.30   11.60
  -3   5 -15   12.90   14.90
  -3   5 -15    9.70   14.30
   3   5  15    2.50   13.10
   3   5  15   -7.90    9.00
  -3  -5  15   17.10   14.90
  -3  -5  15   -4.40   12.50
   3  -5 -15   16.80   13.80
  -3   6  15    8.60   19.20
  -3  -6 -15    6.60   14.00
   3  -6  15  -20.20   18.30
   3  -6  15    2.10   14.70
   3   6 -15  -22.80   10.20
   3   6 -15   17.60   17.50
   3  -6 -15    3.40   13.20
   3   6  15   -6.60   10.60
  -3   6 -15    6.60   15.40
  -3  -6  15   -1.50   15.70
   3   6  15  -25.20   16.80
  -3   0 -16    1.40    9.70
   3   0  16    2.40   11.60
  -3   0  16    1.90   11.40
  -3   0 -16    2.10   11.00
  -3   0  16    0.00    5.00
   3   0 -16    2.70    7.30
   3   0  16    0.90    8.50
   3   0 -16   13.40    8.90
  -3   1  16   21.20   11.30
   3   1 -16   16.90    9.70
  -3  -1 -16   10.30   11.20
   3   1 -16   21.90   10.20
   3  -1  16   11.80   13.50
   3  -1  16    9.50    9.60
  -3   1  16   19.30    7.60
  -3  -1 -16   37.70   13.20
   3  -1 -16   10.70    9.40
   3   1  16    7.70   10.10
   3   1  16    6.90   12.40
  -3   1 -16   38.80   13.20
  -3   1 -16   35.40   14.70
   3  -1 -16   28.10    9.40
  -3  -1  16   18.30   14.80
  -3  -1  16   14.70    5.80
  -3   2  16    4.20    9.70
   3   2 -16   17.10   11.20
   3  -2  16   21.50    9.90
  -3   2  16   11.30    7.90
  -3  -2 -16   26.70   14.40
   3   2 -16   11.70    9.30
  -3  -2 -16   15.40   10.40
   3  -2  16    1.50   12.20
  -3   2 -16    1.00   10.50
   3   2  16    7.20    9.50
   3  -2 -16    3.10    8.90
   3  -2 -16   17.60   10.70
   3   2  16   13.60   10.70
   3  -2 -16   32.80   11.90
  -3   2 -16   25.60   11.40
  -3  -2  16   10.40   12.40
  -3  -2  16   11.30    6.30
   3  -3  16   36.30   16.30
  -3  -3 -16   14.30   10.80
  -3  -3 -16   36.70   15.20
   3   3 -16   22.50   12.00
   3  -3  16   40.60   12.00
  -3   3  16   18.90   10.30
   3   3 -16   33.10   10.80
  -3  -3 -16   42.00   12.00
  -3   3  16   22.70   11.00
  -3   3 -16   46.40   15.60
   3  -3 -16   33.40   11.50
  -3  -3  16   12.90    7.40
  -3  -3  16   15.40   14.10
  -3   3 -16   31.50   13.40
   3  -3 -16   27.90    9.80
   3   3  16   37.30   18.40
   3  -3 -16   15.30   11.40
   3   3  16   36.50   12.10
   3   4 -16   12.90   11.40
  -3   4  16  -10.00    8.60
  -3  -4 -16   23.50   15.30
  -3  -4 -16   12.80   10.00
  -3   4  16    3.00    8.10
   3   4 -16   11.40   11.30
  -3  -4 -16   26.10   15.80
   3  -4  16    1.90   15.10
   3  -4  16   -8.80   10.40
   3   4  16  -10.40    7.80
  -3  -4  16   10.10    9.40
   3  -4 -16   20.00   11.20
  -3   4 -16   17.70   14.60
  -3  -4  16   12.90   13.40
   3  -4 -16    5.50    6.40
   3  -4 -16   11.90   12.10
  -3   4 -16   13.80   11.30
   3   4  16   14.50   12.40
   3   5 -16    6.30   12.90
  -3  -5 -16   39.80   12.20
  -3  -5 -16    3.60   14.10
  -3   5  16  -12.80    7.40
  -3  -5 -16   13.30   16.60
   3   5 -16    1.80   10.20
   3  -5  16  -15.10   12.60
   3  -5  16    1.50   15.20
  -3   5  16   14.90   13.50
   3   5  16    5.10   13.60
  -3  -5  16    7.00   15.60
   3   5  16    8.80   11.20
  -3   5 -16    5.00   12.70
   3  -5 -16   -5.30   12.20
  -3   5 -16    0.00   14.80
  -3  -5  16   18.00   13.00
   3  -6  16   17.10   18.20
  -3  -6 -16   29.70   17.40
   3   6 -16   -1.30   16.10
   3   6  16   -9.80   20.60
  -3   6 -16   -2.20   16.70
   3   6  16   15.20   15.80
  -3  -6  16   16.40   19.20
   3  -6 -16   15.20   16.00
   3   0 -17   -9.60    7.30
   3   0  17   -1.40   13.50
  -3   0 -17   19.10   11.30
   3   0 -17   -5.80    7.20
   3   0  17  -15.80    6.60
  -3   0 -17    4.10   10.60
  -3   0  17   -5.60    4.50
  -3   0  17   -7.50   10.60
  -3   1  17   23.60   11.40
  -3  -1 -17   35.20   11.40
   3   1 -17   17.00    8.80
   3   1 -17    0.80    9.00
  -3   1  17   18.50    7.60
  -3  -1 -17   38.10   15.20
   3  -1  17   20.20   13.00
   3  -1  17   16.70    9.60
  -3   1 -17   -1.40   10.90
   3  -1 -17   29.10   11.50
   3  -1 -17   -1.80    8.90
  -3  -1  17   10.70   14.80
  -3  -1  17   12.20    5.90
   3   1  17   21.80   11.80
  -3   1 -17    7.40    9.10
   3   1  17   19.40    9.60
   3   2 -17   -6.10    9.30
  -3  -2 -17   20.20   10.90
   3  -2  17   14.30   10.60
  -3   2  17    7.30    8.10
  -3  -2 -17   37.50   16.00
   3   2 -17   14.40   11.10
   3  -2  17   -0.90   12.60
  -3   2  17   10.50   10.70
   3  -2 -17   25.30   11.40
   3   2  17   25.20   11.10
  -3   2 -17   13.30   11.10
   3  -2 -17   23.40   11.30
  -3   2 -17   -3.40   10.70
   3  -2 -17   14.60    9.80
  -3  -2  17   10.30    6.60
   3   2  17    2.30   11.80
  -3  -2  17    1.60   12.60
  -3   3  17    8.90   11.30
   3  -3  17   21.20   10.50
  -3  -3 -17   20.80   15.50
   3   3 -17   12.90   12.30
   3   3 -17   22.60   11.80
  -3   3  17   -9.70    7.90
   3  -3  17   17.00   15.80
  -3  -3 -17   34.40   12.90
   3  -3 -17    2.80    9.40
  -3  -3  17    4.50   12.40
   3  -3 -17   32.70   12.50
   3   3  17   10.80   13.60
   3  -3 -17   24.00   12.80
  -3  -3  17   12.70    7.60
  -3   3 -17   13.60   11.00
  -3   3 -17   17.70   12.10
   3   3  17   37.90   14.60
  -3  -4 -17   17.90   16.30
  -3   4  17   20.20   11.40
   3  -4  17    3.80   12.00
  -3  -4 -17   34.60   15.40
  -3   4  17   34.20   10.90
   3   4 -17   22.60   15.10
   3  -4  17   52.09   14.40
   3   4 -17   16.90   10.40
  -3  -4  17    5.70    9.70
  -3   4 -17   17.70   14.70
   3  -4 -17    6.80   11.60
  -3  -4  17    5.40   11.90
   3   4  17   31.00   13.00
  -3   4 -17   72.19   18.40
   3  -4 -17   10.70   11.80
   3  -4 -17   23.30    7.80
  -3   5  17   -1.80   15.90
   3   5 -17  -10.90   13.60
   3  -5  17   -4.40   18.60
  -3   5  17   -4.70    5.40
   3   5 -17   -8.50   11.60
   3  -5  17    3.40   14.90
  -3  -5 -17   46.10   20.30
   3  -5 -17   15.60   14.00
   3   5  17   25.90   13.50
  -3   5 -17   -6.80   14.10
  -3   5 -17   23.60   13.30
   3   5  17  -17.80   13.50
  -3  -5  17    3.40   16.90
   3  -6  17   -2.80   18.60
   3   6 -17  -27.90   13.90
  -3  -6 -17    7.20   16.50
  -3  -6  17  -27.10   17.40
  -3   6 -17   16.60   19.50
   3  -6 -17   18.50   14.90
   3   6  17   -8.30   17.90
  -3   0 -18  -12.00    9.10
  -3   0 -18   -0.50   10.90
   3   0 -18   -1.00    9.10
  -3   0  18   -7.90    5.60
  -3   0  18    8.90   12.60
   3   0  18   -5.20   11.70
   3   0  18  -12.40    7.80
   3   0 -18   22.80    9.50
   3  -1  18   16.10   10.00
   3   1 -18  -11.20    8.10
  -3  -1 -18    5.10   11.40
  -3   1  18   -1.00   11.50
   3   1 -18    4.50   10.40
  -3  -1 -18   22.70   13.40
   3  -1  18    3.60   13.70
  -3   1  18   14.30    7.00
  -3   1 -18    6.40   10.00
   3  -1 -18   23.90    9.90
   3   1  18   15.60    9.10
   3  -1 -18    5.70   11.30
   3   1  18   16.30   14.50
  -3  -1  18   -2.00   13.20
  -3   1 -18   13.90   12.80
   3   2 -18   36.50   12.10
  -3   2  18   15.60    9.70
  -3  -2 -18   15.70   11.10
   3   2 -18   19.90   12.10
   3  -2  18   17.10   11.20
  -3   2  18    0.40   11.50
   3  -2  18   10.30   10.40
  -3  -2 -18   10.50   13.20
  -3  -2  18   31.00   18.00
   3  -2 -18   16.50   12.30
   3   2  18   11.00   10.70
   3  -2 -18   30.70   11.70
   3   2  18   16.10   11.90
  -3   2 -18    4.40   11.50
  -3   2 -18   24.20   13.70
   3  -2 -18   44.90   11.30
  -3  -3 -18   18.90   14.70
   3   3 -18  -19.90    8.30
  -3   3  18   11.10   11.30
  -3   3  18  -11.80    9.40
   3   3 -18   -3.70   11.10
   3  -3  18   19.00   10.70
   3  -3  18   23.40   17.70
  -3  -3 -18   13.30   13.00
  -3   3 -18    3.40   11.50
   3  -3 -18   24.20   12.30
   3  -3 -18    1.60   11.20
   3   3  18    1.80   12.30
  -3  -3  18   26.40   17.10
   3   3  18    4.40   12.50
   3  -3 -18    2.70    9.90
  -3  -4 -18   26.70   16.00
   3   4 -18   36.10   13.40
   3   4 -18   26.80   14.40
  -3  -4 -18   29.60   16.40
   3  -4  18   71.79   22.40
  -3   4  18   45.00   13.00
  -3   4  18   -6.80   13.50
   3  -4  18   -2.60   15.30
   3   4  18   22.70   13.20
  -3  -4  18   23.10   15.90
   3  -4 -18   45.50   16.50
  -3   4 -18    8.20   14.40
   3  -4 -18    2.50   15.10
   3   4  18    8.80   16.60
  -3   4 -18   17.00   14.80
   3  -4 -18   44.30    9.50
   3   5 -18    1.80   14.80
   3   5 -18  -16.80   12.20
  -3  -5 -18   18.60   16.30
   3  -5  18  -12.80   15.80
  -3  -5  18    7.50   18.10
   3   5  18   10.90   15.10
  -3   5 -18    7.50   18.50
   3  -5 -18   13.00   14.40
  -3   0  19  -15.00   12.10
   3   0 -19    9.30    9.00
   3   0 -19   -2.50    9.80
   3   0  19   17.10   13.50
   3   0  19  -18.30    8.00
  -3   0 -19   27.00   12.30
  -3   0 -19  -11.90   10.80
  -3   1  19    4.50   12.30
   3  -1  19   -2.70   12.70
   3   1 -19    7.50    9.70
  -3   1  19    6.90    7.10
  -3  -1 -19    5.30   13.80
   3  -1  19   -4.60    8.50
  -3  -1 -19   -1.10   11.70
   3   1 -19    9.90   11.50
  -3   1 -19    5.50   13.00
   3   1  19   16.30   14.60
  -3   1 -19   11.40   10.20
   3  -1 -19    7.50   11.40
   3  -1 -19    4.00    9.50
  -3  -1  19   33.20   16.20
   3   1  19   28.60    9.50
   3   2 -19    7.20   10.70
  -3   2  19    2.50   11.50
   3  -2  19    4.60   13.40
   3   2 -19  -11.00    9.70
  -3  -2 -19   -6.30   11.40
   3  -2  19   16.10   10.50
  -3   2  19   17.20    9.30
  -3  -2 -19    8.80   12.10
  -3   2 -19    3.60   12.70
  -3   2 -19   11.50   12.90
  -3  -2  19    4.50   12.70
   3  -2 -19    0.40   11.10
   3  -2 -19   49.50   14.10
   3   2  19   18.90   13.30
   3   2  19    9.50   11.50
   3   3 -19   29.00   12.70
   3  -3  19  -13.60   11.40
   3  -3  19   16.90   14.90
  -3  -3 -19   -1.00   14.20
  -3   3  19   -8.40   11.10
   3   3 -19    7.80   13.20
  -3   3  19   12.50   11.90
  -3  -3 -19   -3.40   12.50
   3  -3 -19   16.40   11.80
  -3   3 -19   13.10   12.40
  -3   3 -19   65.59   18.50
   3   3  19   -5.50   12.30
  -3  -3  19    8.20   16.10
   3  -3 -19   16.10   14.10
   3   3  19   16.60   13.80
   3   4 -19    5.70   13.20
   3  -4  19   -8.50   16.00
  -3   4  19   20.20   13.40
   3  -4  19   -1.90   16.20
  -3  -4 -19   12.40   16.20
   3   4 -19   20.60   13.90
  -3   4  19   -2.20   16.60
  -3   4 -19    5.00   13.70
  -3  -4  19    0.80   16.00
  -3   4 -19   -6.90   13.60
   3  -4 -19   29.90   13.80
   3   4  19   24.90   15.80
   3  -4 -19   26.90   15.30
   3   4  19  -31.00   16.20
   3   5 -19   16.60   15.40
   3  -5  19    3.20   17.70
  -3  -5 -19  -17.30   13.70
  -3   5 -19   -5.00   18.30
   3   5  19  -18.10   14.30
   3  -5 -19    9.40   15.00
  -3  -5  19    0.20   17.10
  -3   0  20    2.10   15.40
  -3   0 -20   -6.90   11.20
   3   0 -20   -5.70    9.10
  -3   0 -20   -4.40   11.50
   3   0  20   -7.40    9.10
   3   0  20   10.50   15.30
   3   0 -20  -17.00    8.40
   3   1 -20    6.70   11.00
   3  -1  20    9.20   10.30
  -3   1  20   27.10   14.90
  -3  -1 -20    3.60   12.30
   3   1 -20   52.09   14.00
  -3  -1 -20   13.90   14.10
   3  -1  20   -4.50   11.60
   3  -1 -20   15.00   13.30
   3   1  20    2.60   11.30
  -3   1 -20    8.20   11.20
   3  -1 -20   17.10   12.00
  -3  -1  20   20.30   18.10
   3   1  20   21.60   15.40
  -3   1 -20    1.90   12.80
  -3  -2 -20   10.50   15.10
   3   2 -20    0.60   10.30
  -3  -2 -20   55.69   19.30
   3  -2  20   33.50   17.80
  -3   2  20    3.90   11.90
   3   2 -20   21.10   13.70
   3  -2  20   -7.30   11.70
  -3   2  20    4.00   12.70
  -3   2 -20   18.70   14.60
   3   2  20  -10.70   13.10
  -3   2 -20   -2.20   11.50
  -3  -2  20   22.90   17.00
   3  -2 -20    6.40   12.20
   3   2  20   -3.20   13.80
   3  -2 -20   30.90   12.60
  -3  -3 -20   -1.60   14.00
   3   3 -20   15.90   12.40
  -3   3  20   33.70   15.00
   3   3 -20    7.80   13.60
   3  -3  20   11.30   15.70
  -3   3  20  -15.30   13.70
   3  -3  20   -4.80   15.70
  -3  -3 -20  -15.30   13.40
   3  -3 -20   14.70   13.50
   3  -3 -20   16.80   12.20
  -3   3 -20   21.00   17.60
  -3  -3  20    2.70   14.40
  -3   3 -20   12.50   15.10
   3   3  20   15.30   14.80
   3   3  20    2.60   15.90
   3   4 -20    2.60   15.20
  -3  -4 -20   -6.60   14.20
   3  -4  20    2.30   18.20
  -3   4  20  -15.10   11.00
   3   4 -20   -8.40   14.10
   3   4  20    4.90   17.40
  -3   4 -20  -27.40   13.10
  -3  -4  20   23.70   17.90
   3  -4 -20    4.60   13.00
   3   0  21    9.20   12.10
   3   0  21   -6.60   14.30
  -3   0 -21   19.80   13.90
   3   0 -21    8.60   11.30
  -3   0  21   46.60   17.50
  -3   0 -21    1.00   11.20
   3   0 -21   21.20   13.40
   3  -1  21   10.90   16.60
  -3  -1 -21   20.80   15.20
   3   1 -21   26.20   13.60
  -3  -1 -21    0.30   14.70
  -3   1  21    1.40   15.50
   3   1 -21    0.00   10.70
   3  -1  21   -4.60   13.10
   3   1  21   33.80   15.70
   3   1  21    8.70   14.90
  -3   1 -21    5.60   14.80
   3  -1 -21   17.40   12.00
  -3   1 -21   39.20   16.50
  -3  -1  21   24.80   18.50
   3  -1 -21   19.60   13.90
   3   2 -21   19.00   11.70
  -3  -2 -21    1.00   16.30
  -3   2  21   28.80   15.30
  -3  -2 -21   13.80   14.90
   3  -2  21   -1.20   16.50
   3   2 -21   -1.00   10.80
   3  -2  21   29.30   18.70
   3  -2 -21   30.90   13.60
   3   2  21   -4.50   14.50
  -3  -2  21    2.20   16.90
   3  -2 -21    3.10   12.60
   3   2  21    4.30   13.90
  -3   2 -21   22.70   13.90
  -3   3  21    5.50   14.90
  -3  -3 -21   20.60   20.50
   3   3 -21   28.70   17.50
   3   3 -21   28.30   15.30
   3  -3  21   23.80   18.60
  -3   3 -21   17.10   15.00
   3   3  21   33.20   17.20
   3  -3 -21   40.10   14.90
  -3  -3  21   19.00   18.80
   3  -3 -21    8.40   14.00
  -3   3 -21   25.50   17.30
   3   4 -21  -13.50   11.50
  -3  -4 -21  -22.00   15.70
  -3   4  21  -35.40   15.70
   3   4 -21   35.40   18.00
   3  -4  21  -26.30   14.80
   3   4  21  -27.10   16.30
  -3  -4  21   29.80   17.60
  -3   4 -21   -2.40   17.00
   3  -4 -21   10.60   15.80
   3   0  22   35.20   21.80
   3   0 -22   13.00   14.10
   3   0  22   11.10   14.20
  -3   0  22    7.10   15.20
  -3   0 -22    0.60   12.40
   3   0 -22   19.40   12.90
  -3   0 -22   22.60   14.20
   3   1 -22    5.30   13.00
   3  -1  22   12.00   15.50
  -3  -1 -22   10.00   16.20
   3   1 -22   -2.20   11.40
  -3   1  22   20.50   18.10
  -3  -1 -22   18.70   15.10
  -3   1 -22    1.30   11.80
  -3   1 -22   -7.00   13.20
   3  -1 -22   17.70   14.20
   3   1  22   34.20   18.20
   3  -1 -22  -16.50   12.50
  -3  -1  22   13.00   15.80
   3  -2  22   19.90   20.00
  -3  -2 -22  -17.50   14.90
  -3   2  22   45.50   18.80
   3   2 -22   11.00   13.90
   3   2 -22    7.80   13.20
   3  -2 -22   20.50   15.40
  -3   2 -22   26.60   17.20
   3   2  22    1.90   16.50
  -3  -2  22  -11.80   15.00
   3  -2 -22    9.90   13.60
  -3   2 -22   -6.50   21.30
  -3  -3 -22   -8.90   16.90
   3   3 -22   -2.20   13.00
   3  -3  22   13.60   18.60
  -3   3  22    9.50   16.90
   3   3  22    2.60   15.70
   3  -3 -22   19.20   13.90
  -3   3 -22   -0.60   15.50
  -3  -3  22   -9.60   19.20
   3   0 -23   24.00   14.30
   3   0 -23  -11.50   13.40
  -3   0  23   47.90   21.50
   3   0  23   31.30   20.50
  -3   0 -23   -8.20   14.90
   3   1 -23    5.10   13.40
   3   1 -23   24.50   15.30
   3  -1  23   14.20   15.10
  -3   1  23   -9.10   14.70
  -3  -1 -23   25.60   16.70
   3  -1 -23   25.60   15.50
  -3   1 -23   15.90   18.00
  -3  -1  23    9.20   17.00
   3  -1 -23   30.90   16.20
  -3   2  23    1.70   16.70
   3  -2  23   -4.40   20.40
   3   2 -23    7.30   13.50
  -3  -2 -23   26.30   18.40
   3   2 -23   17.60   14.60
  -3  -2  23   11.50   18.60
   3   2  23   43.00   19.40
  -3   2 -23    4.50   16.60
   3  -2 -23   -6.70   13.60
  -3   0 -24   -4.40   15.50
   3   0 -24  -11.20   13.80
   3   0  24    1.40   20.10
   3   0 -24   11.80   16.10
  -3   0  24  -26.60   17.70
   4   0   0 5911.81  160.18
   4   0   0 5722.63  160.98
   4   0   0 5638.44  160.08
  -4   0   0 5827.82  159.68
  -4   0   0 5664.73  160.58
  -4  -1   0 9367.76  266.87
   4  -1   0 9832.82  263.77
   4   1   0 9489.85  265.07
  -4   1   0 9999.00  266.27
  -4   1   0 9507.25  263.87
   4   1   0 9571.94  266.67
   4  -1   0 9691.63  266.67
  -4  -1   0 9439.96  265.47
   4  -1   0 9401.36  265.37
   4   1   0 9397.06  265.07
  -4   2   0  215.88   15.10
   4   2   0  217.98   13.80
   4  -2   0  222.08   11.30
  -4   2   0  210.48   14.10
  -4   2   0  251.07   11.60
   4  -2   0  226.18   15.40
   4   2   0  216.28   14.30
   4   2   0  232.18   14.70
   4  -2   0  216.38   14.30
   4   2   0  222.08   13.90
   4  -3   0   -9.90    5.60
  -4  -3   0   -8.60    7.20
   4  -3   0   -2.20    8.30
  -4   3   0    7.90    9.20
   4   3   0    1.30    8.50
   4  -3   0    6.10    9.90
  -4  -3   0   -1.10    5.90
   4   3   0    8.90    8.30
  -4   3   0    6.00    5.80
   4   3   0   13.70    8.30
   4   3   0    7.60    8.90
  -4   3   0    0.80    9.30
   4  -4   0  135.09   19.30
   4   4   0  119.59   13.50
  -4   4   0  120.39   14.40
   4   4   0  112.89   17.30
  -4   4   0  116.99   11.70
  -4  -4   0  122.39   16.80
   4  -4   0  137.19   18.90
   4   4   0  143.09   18.00
  -4  -4   0  109.39   17.70
   4   4   0  111.09   15.30
   4  -4   0  112.49   11.30
   4   5   0    7.90    8.40
  -4   5   0   34.90   11.70
  -4   5   0   31.60   14.50
   4  -5   0    0.30    8.80
  -4  -5   0   26.20   11.60
   4   5   0    7.90   10.50
  -4   5   0    7.10    7.80
  -4  -5   0   -4.20   11.00
   4   5   0   -2.60    7.30
   4   5   0    4.40   10.90
   4  -5   0   10.20    7.50
   4   6   0  -11.60   11.40
   4  -6   0   14.10   12.00
  -4   6   0   -3.60    9.80
   4   6   0    5.50   13.00
   4  -6   0    2.90   15.80
   4   6   0   23.80   11.30
  -4  -6   0    4.60   13.60
   4   6   0   24.20   14.90
  -4   6   0   30.40   15.70
  -4  -7   0   17.90   15.40
   4   7   0   13.30   11.80
  -4   7   0   12.80    9.60
  -4   7   0    6.30   10.80
   4   7   0   44.60   16.50
   4  -7   0    8.00   14.30
   4   7   0   -5.10   15.10
  -4   7   0   42.70   17.20
  -4   8   0    1.90   11.30
   4   8   0   21.20   14.00
  -4   8   0   21.40   16.80
   4  -8   0   22.40   17.50
  -4  -8   0    0.80   17.70
   4   8   0   -6.40   15.60
   4   0   1  100.09    7.50
   4   0  -1   81.69    6.60
   4   0   1   84.29    7.50
  -4   0  -1   83.29    6.90
   4   0  -1   87.49    5.10
  -4   0  -1   77.39    6.30
  -4   0   1   83.69    4.90
  -4   0  -1   75.09    7.30
  -4   0   1   85.29    5.10
   4   0  -1   78.89    5.30
   4   0   1   75.59    6.90
  -4   0   1   78.79    6.70
   4   1  -1 1954.20   58.39
  -4   1   1 1955.50   56.39
  -4  -1  -1 1886.41   60.29
   4  -1   1 2050.79   59.19
   4   1  -1 1937.91   60.69
   4  -1   1 1974.00   60.79
  -4   1   1 2006.90   58.99
  -4  -1  -1 1925.11   59.89
   4   1  -1 1977.60   58.19
   4  -1   1 1973.30   59.89
   4  -1  -1 1964.70   58.99
   4   1   1 1928.41   59.79
   4  -1  -1 1996.80   59.99
   4   1   1 1943.41   59.89
  -4  -1   1 2016.60   58.29
   4  -1  -1 1981.00   56.39
  -4   1  -1 1986.30   60.19
  -4   1  -1 2024.60   59.19
   4   1   1 1911.71   60.39
   4  -2   1   81.99   11.10
   4   2  -1   78.29   11.10
  -4   2   1   63.79   10.00
  -4  -2  -1   62.99    9.40
   4  -2   1   74.49    8.90
   4   2  -1   75.89   10.50
   4   2  -1   64.09   11.10
   4   2  -1   67.09    9.60
  -4  -2  -1   59.99   10.00
   4  -2   1   86.49   12.30
  -4   2   1   50.59    5.50
  -4   2  -1   51.99   10.40
  -4  -2   1   73.49   10.10
   4  -2  -1   81.29   11.80
  -4   2  -1   80.59   10.70
   4   2   1   78.39   10.60
   4  -2  -1   62.09   10.20
   4  -2  -1   61.89    6.00
   4   2   1   73.89   10.80
   4   2   1   69.79   10.30
  -4   2  -1   67.39    7.70
   4   3  -1    7.90    8.00
  -4  -3  -1   18.40    9.80
  -4   3   1   11.20    8.80
  -4   3   1   15.70    6.20
  -4   3   1   22.50    9.80
  -4  -3  -1   22.00    9.90
   4  -3   1   20.50    9.40
   4  -3   1   33.70   10.60
   4   3  -1   10.80    8.80
   4   3  -1    8.40    8.90
   4   3  -1   25.50    8.90
   4  -3   1   17.70    7.40
   4   3   1   22.70   10.40
   4   3   1   16.60    8.30
  -4   3  -1   19.20    7.70
  -4  -3   1   15.90    9.50
  -4   3  -1   24.80   11.30
   4  -3  -1   10.10    5.50
   4   3   1   12.20    8.90
   4   3   1   10.90    9.20
  -4   3  -1   17.50    9.90
   4  -3  -1   17.30   10.30
   4  -3  -1   13.60    9.50
   4   4  -1   76.29   13.10
  -4   4   1  113.09   18.40
   4   4  -1   85.59   14.30
   4  -4   1   80.89   15.80
  -4   4   1   90.09   10.90
  -4  -4  -1   85.69   15.00
   4  -4   1   84.39   15.60
  -4   4   1   93.79   15.00
   4   4  -1   67.99   13.50
   4   4  -1   75.99   14.70
  -4  -4  -1  109.59   16.70
   4  -4   1   83.89   12.10
   4  -4  -1   75.59   14.40
   4  -4  -1   87.59   16.70
  -4   4  -1   96.89   15.10
   4   4   1   84.69   14.80
  -4  -4   1   98.29   16.10
  -4   4  -1  101.09   18.20
   4   4   1   67.79   14.50
  -4  -4   1   81.39   14.40
   4  -4  -1   78.59   10.10
   4   4   1   62.89   13.00
  -4   4  -1   67.59   10.90
   4   4   1   89.79   14.00
   4   5  -1  277.47   24.70
   4  -5   1  220.18   22.00
  -4  -5  -1  234.38   23.20
  -4   5   1  264.97   16.90
   4  -5   1  235.58   22.10
   4  -5   1  209.98   17.20
   4   5  -1  233.18   20.60
  -4   5   1  247.18   22.10
   4   5  -1  241.78   20.20
  -4  -5  -1  237.78   22.00
   4   5  -1  226.58   20.90
  -4   5  -1  270.77   22.60
  -4   5  -1  239.68   18.20
  -4   5  -1  250.87   23.60
   4   5   1  190.58   22.00
  -4  -5   1  184.78   24.60
   4   5   1  275.67   23.20
   4   5   1  242.88   20.50
  -4  -5   1  258.27   21.80
   4  -5  -1  229.38   22.20
   4  -5  -1  209.28   22.30
   4   5   1  252.27   21.00
   4   6  -1   36.90   13.00
   4   6  -1   32.20   13.00
  -4   6   1    8.50   13.80
   4  -6   1   18.70   12.00
   4  -6   1    9.30    9.70
  -4   6   1   25.60   14.30
  -4   6   1   14.20    7.80
  -4   6   1   -6.70    8.40
   4  -6   1    9.20   15.50
  -4  -6  -1    2.70   12.90
   4   6  -1   16.40   12.90
   4   6   1   40.00   15.60
  -4   6  -1   -1.70   10.00
   4  -6  -1   12.60   14.80
   4  -6  -1   20.40   13.50
   4   6   1    9.10   10.00
  -4  -6   1   28.50   14.40
   4   6   1   10.80   12.70
  -4   6  -1   25.00   13.50
   4   6   1   44.90   14.20
  -4  -7  -1   17.70   14.50
   4   7  -1   22.80   11.30
  -4   7   1   25.70   12.80
  -4   7   1   23.30   10.00
   4   7  -1   -3.80   14.60
   4  -7   1   38.60   16.30
   4   7  -1    0.30   13.10
  -4   7   1   30.30   15.70
   4   7   1  -19.60   13.20
   4   7   1   56.29   18.60
   4   7   1   18.50   12.20
  -4   7  -1   32.00   14.00
  -4   7  -1   40.10   16.60
   4  -7  -1    9.70   15.70
  -4   7  -1   27.40   11.90
  -4  -7   1   34.10   16.30
  -4  -8  -1  -14.10   16.60
   4   8  -1   23.90   17.70
  -4   8   1   11.00   12.30
  -4   8   1    1.20   24.60
   4   8  -1    8.50   14.10
   4  -8   1  -17.40   15.60
  -4   8   1   38.30   19.00
  -4   8  -1    2.60   10.90
   4  -8  -1   20.30   18.00
  -4   8  -1    8.20   17.40
   4   8   1   26.50   13.70
   4   8   1  -12.80   11.80
  -4  -8   1   12.80   17.40
   4   0   2 3533.45  103.49
   4   0   2 3700.13  103.59
   4   0  -2 3511.95  102.19
   4   0  -2 3732.63  102.69
   4   0  -2 3511.15   98.89
  -4   0  -2 3570.04  104.59
  -4   0  -2 3686.93  104.79
   4   0  -2 3469.25   98.79
   4   0   2 3644.74  103.89
   4  -1   2    5.40    6.50
  -4   1   2   10.40    4.60
  -4  -1  -2    8.40    5.30
   4   1  -2    0.00    6.10
   4   1  -2    5.30    3.70
  -4   1   2    9.20    3.30
  -4   1   2   15.80    5.60
   4  -1   2   12.60    6.50
   4  -1   2   21.40    6.60
  -4  -1  -2    4.90    6.20
   4   1   2    5.00    5.90
  -4   1  -2   12.70    6.40
  -4   1  -2    6.40    5.90
   4  -1  -2   10.90    4.80
   4   1   2   -4.10    5.90
  -4  -1   2    7.80    3.90
   4  -1  -2    7.10    5.10
  -4   1  -2    5.80    5.40
   4   1   2   11.90    6.60
  -4  -1   2   10.40    3.80
   4  -1  -2    9.90    3.00
  -4   2   2   83.29   10.00
  -4  -2  -2   99.59   12.80
   4  -2   2   79.29    8.80
  -4  -2  -2   75.99   10.90
   4   2  -2   68.59    8.10
   4  -2   2   99.39   13.00
  -4  -2  -2   75.69    9.00
   4   2  -2   90.59   12.00
  -4   2   2   79.89    4.90
  -4   2  -2   96.39   10.90
  -4  -2   2   79.99    8.90
   4  -2  -2   89.59   11.40
  -4   2  -2   92.79   10.20
   4  -2  -2   74.99    4.70
   4  -2  -2   99.59   12.60
   4   2   2   81.09   10.70
  -4  -2   2   93.99   11.00
  -4   2  -2   83.79   12.50
   4   2   2   84.79   10.00
   4   2   2   91.59   10.60
  -4  -3  -2  246.18   18.50
   4   3  -2  226.98   16.90
   4  -3   2  278.57   19.30
   4   3  -2  269.47   18.70
   4  -3   2  276.27   20.00
  -4   3   2  254.57   18.40
   4  -3   2  269.17   16.90
  -4   3   2  267.17   12.40
   4  -3  -2  244.78   19.10
  -4   3  -2  259.77   16.20
   4  -3  -2  249.28   18.50
  -4   3  -2  239.08   19.50
   4   3   2  237.68   18.60
  -4  -3   2  279.77   18.50
   4   3   2  267.27   18.90
   4   3   2  228.68   16.30
  -4   3  -2  263.47   18.30
   4  -3  -2  265.47   12.20
  -4   4   2   30.80    6.10
  -4  -4  -2   32.10   12.30
  -4   4   2   37.60   12.30
   4   4  -2   19.00    8.70
   4   4  -2   23.80   10.10
   4  -4   2   27.40    9.00
   4   4  -2   23.00    9.70
   4  -4   2   33.60   11.60
  -4  -4  -2   47.10   13.10
   4   4  -2   20.20    8.40
   4  -4   2   22.90    9.50
  -4  -4   2   26.20   10.40
  -4   4  -2   15.70    6.60
  -4   4  -2   33.20   13.10
   4  -4  -2   33.40   11.90
  -4   4  -2   48.20   12.50
   4   4   2   27.60    9.10
  -4  -4   2   26.50    8.30
   4   4   2   38.70   11.70
   4   4   2   31.60   10.50
   4   4   2   37.60   13.00
   4  -4  -2   22.50   11.00
  -4   5   2   41.70   14.30
  -4   5   2   26.30    7.70
   4   5  -2   38.90   13.50
  -4  -5  -2   40.30   14.10
   4   5  -2   29.60   13.20
   4   5  -2   47.80   13.40
  -4   5   2   61.49   15.20
   4   5  -2   11.30   10.50
   4  -5   2   29.50   11.20
  -4  -5  -2   31.60   12.80
   4  -5   2   49.99   15.50
   4  -5   2   36.10   14.50
  -4   5   2   23.60    8.20
  -4   5  -2   11.90   11.50
   4   5   2   22.40    9.90
   4   5   2   17.50   10.40
   4  -5  -2   29.50   13.40
   4  -5  -2   32.80   13.50
  -4   5  -2   33.80   12.70
   4   5   2   41.50   13.40
   4   5   2   12.50   10.50
  -4  -5   2   26.80   10.40
  -4  -5   2   24.10   11.20
  -4   5  -2   29.10   10.00
   4  -6   2  177.68   18.50
   4   6  -2  212.08   20.90
   4   6  -2  199.18   21.70
  -4  -6  -2  200.88   23.70
   4  -6   2  209.98   28.50
  -4   6   2  171.88   15.40
  -4   6   2  217.38   24.50
   4   6  -2  195.58   27.50
   4  -6   2  182.28   27.60
  -4   6   2  182.28   26.40
  -4   6   2  189.18   16.20
  -4  -6   2  241.68   23.00
   4  -6  -2  206.58   30.10
   4  -6  -2  214.28   23.50
   4   6   2  207.88   20.50
   4   6   2  216.28   25.20
  -4   6  -2  231.38   30.40
   4   6   2  199.78   20.00
  -4   6  -2  226.08   23.30
   4   6   2  201.18   22.90
  -4   6  -2  221.38   20.20
  -4   7   2   21.30   10.00
   4   7  -2    6.10   10.70
   4   7  -2   11.10   15.70
   4  -7   2    9.80   13.10
  -4  -7  -2    8.30   12.70
  -4   7   2   12.10   10.60
  -4   7   2  -12.30   14.40
   4   7  -2    4.50   13.10
   4   7   2    7.10   10.40
  -4  -7   2  -10.40   12.30
   4  -7  -2   27.10   15.50
   4   7   2   15.50   13.30
   4   7   2  -14.40   14.60
  -4  -8  -2  -12.40   16.50
  -4   8   2  -12.30   15.30
  -4   8   2    1.10   11.10
   4   8  -2   29.20   13.20
   4  -8   2   78.09   23.40
   4   8  -2   -5.70   14.50
   4   8   2    7.20   18.00
  -4   8  -2    2.40   11.60
  -4  -8   2    2.60   16.30
  -4   8  -2    7.20   15.30
   4  -8  -2   39.30   17.80
   4   8   2   10.40   11.10
  -4   0  -3 3151.58   93.99
   4   0   3 3282.87   95.59
  -4   0   3 3225.88   92.59
   4   0   3 3202.78   95.19
  -4   0  -3 3264.87   94.29
  -4   0  -3 3144.99   94.49
   4   0   3 3107.89   94.69
   4   0  -3 3338.87   93.69
  -4   1   3   59.09    7.10
  -4   1   3   55.69    6.50
   4   1  -3   57.69    9.30
   4  -1   3   57.09    8.60
   4   1  -3   44.10    4.90
  -4  -1  -3   60.99    9.00
   4  -1   3   48.50    9.00
   4   1  -3   56.59    6.20
  -4  -1  -3   51.79    9.10
   4  -1   3   58.19    8.60
  -4  -1  -3   57.09    8.90
   4   1   3   48.60    8.70
   4  -1  -3   57.89    7.00
  -4   1  -3   62.09    8.40
  -4  -1   3   49.99    4.50
  -4   1  -3   51.39    9.20
   4   1   3   61.29    9.20
  -4  -1   3   57.89    9.50
   4   1   3   48.80    8.90
  -4  -1   3   42.80    4.20
   4  -1  -3   47.50    4.20
  -4   1  -3   39.70    8.20
   4  -1  -3   61.69    7.80
   4  -1  -3   43.40    4.00
   4   2  -3   76.59   10.50
   4   2  -3   50.29   10.70
   4  -2   3   61.59   10.10
  -4  -2  -3   62.99   11.30
   4  -2   3   66.59   11.00
  -4  -2  -3   70.09   11.50
   4  -2   3   91.09   12.90
  -4  -2  -3   79.09   11.00
  -4   2   3   81.39   11.10
   4   2  -3   76.39    9.50
  -4  -2   3   65.49    9.20
   4   2   3   66.69   11.10
  -4   2  -3   85.39   11.80
   4  -2  -3   67.19   10.00
  -4  -2   3   65.79   11.90
  -4  -2   3   62.39    8.70
  -4   2  -3   73.99   10.50
   4   2   3   83.59   11.20
   4  -2  -3   58.09   10.80
  -4   2  -3   68.49   12.10
   4   2   3   74.09   11.50
   4   3  -3   63.69   11.50
  -4   3   3   43.50   11.20
   4   3  -3   79.99   13.10
  -4  -3  -3   62.19   12.90
   4  -3   3   54.29   12.60
  -4  -3  -3   54.79   12.90
  -4  -3  -3   71.29   11.40
  -4   3   3   86.69   14.00
   4  -3   3   72.49   13.20
   4   3  -3   57.89   12.40
   4  -3   3   65.39   12.40
  -4   3   3   42.60    5.00
  -4   3  -3   66.59   13.20
  -4  -3   3   58.59   12.60
   4  -3  -3   71.09   13.80
   4   3   3   71.19   13.20
  -4  -3   3   88.59   13.50
  -4   3  -3   56.29   12.80
   4   3   3   73.99   12.30
   4   3   3   67.09   13.40
   4  -3  -3   77.39   13.80
  -4   4   3   35.40   12.40
  -4   4   3   27.20    5.90
   4   4  -3   46.20   11.70
   4   4  -3   41.70   11.50
   4  -4   3   62.79   12.10
   4  -4   3   74.59   14.60
  -4  -4  -3   54.49   13.30
   4  -4   3   37.60   12.10
  -4   4   3   41.30    6.60
  -4  -4  -3   34.10   12.00
  -4   4   3   46.20   10.80
   4   4   3   49.00   12.30
  -4   4  -3   34.10   12.50
  -4   4  -3   44.00   12.20
   4   4   3   28.10    9.10
   4  -4  -3   46.90   12.00
   4   4   3   43.00   10.60
  -4   4  -3   27.00   10.20
  -4  -4   3   41.60   12.10
   4  -4  -3   29.10   12.70
   4   4   3   30.20   11.10
   4  -5   3   18.80   12.50
   4   5  -3   35.90   14.60
   4   5  -3   18.50   10.30
   4   5  -3   39.80   13.40
  -4   5   3   29.10    7.70
  -4   5   3   46.30   13.70
  -4   5   3   37.50   13.20
   4   5  -3   23.90   12.20
   4  -5   3   29.20   11.20
  -4   5   3   21.70    7.20
  -4  -5  -3   40.30   14.00
   4  -5   3   12.10   13.10
  -4  -5  -3   27.10   12.90
   4   5   3   28.70   10.20
   4  -5  -3   24.70   12.50
   4   5   3   37.00   14.10
  -4   5  -3   26.80   11.50
   4   5   3   24.00    9.20
  -4   5  -3   27.90   14.00
  -4  -5   3   23.20   11.00
   4   5   3   18.80   13.00
  -4   5  -3   20.30   12.90
   4  -5  -3   27.00   14.50
   4   6  -3   28.40   13.50
  -4  -6  -3   39.90   15.20
   4  -6   3   11.80   10.80
  -4   6   3   25.30    9.00
  -4   6   3   26.40    8.60
   4   6  -3   35.00   13.10
  -4   6   3   17.80   15.30
   4   6  -3   36.10   16.80
   4  -6   3    9.70   12.50
   4  -6  -3   23.20   15.70
  -4  -6   3   31.80   12.00
   4   6   3   33.20   13.80
   4   6   3   11.60   11.10
  -4   6  -3   37.20   14.00
  -4   6  -3   24.90   14.40
   4   6   3   60.89   17.80
  -4   6  -3   42.70   15.80
   4   6   3   17.70   11.10
   4  -6  -3   24.30   16.80
   4  -7   3    5.50   11.50
  -4   7   3   22.90    8.70
  -4   7   3   26.00   11.10
   4   7  -3   14.00   12.10
   4  -7   3   20.20   16.70
  -4   7   3    0.40   12.90
   4   7  -3   11.30   14.70
   4   7  -3   43.80   16.90
   4   7   3   15.80   14.50
   4  -7  -3   -1.60   28.20
  -4  -7   3   40.10   14.90
   4   7   3   18.90   12.90
   4   7   3   17.40   15.30
  -4   7  -3   20.20   17.20
   4  -7  -3   43.00   17.60
  -4   8   3   22.30   10.50
  -4   8   3   -9.20   17.10
   4   8  -3  -17.90   12.90
   4  -8   3   -5.30   17.00
   4   8  -3    6.90   12.10
   4   8   3   11.40   14.10
   4   8   3   -5.30   12.00
  -4   8  -3   23.70   14.20
  -4  -8   3   28.40   17.50
  -4   8  -3   18.50   11.20
   4  -8  -3    3.20   15.10
   4   0  -4  706.43   21.00
   4   0  -4  763.82   26.70
  -4   0   4  770.52   27.60
   4   0   4  762.22   28.10
  -4   0  -4  752.02   28.60
   4   0   4  775.52   28.80
   4   0   4  738.53   28.40
  -4   0  -4  774.22   28.90
  -4   0  -4  725.53   28.90
   4   0  -4  712.83   21.10
   4  -1   4  753.32   29.10
  -4   1   4  722.03   25.00
  -4  -1  -4  741.53   28.90
   4   1  -4  713.53   23.80
   4   1  -4  728.83   23.40
  -4  -1  -4  737.53   28.00
   4  -1   4  716.43   28.90
   4  -1   4  725.33   28.20
  -4   1   4  759.22   25.00
   4   1  -4  762.82   29.60
  -4  -1  -4  768.72   29.50
   4  -1  -4  736.23   25.50
   4   1   4  693.23   27.70
   4   1   4  734.83   29.00
  -4  -1   4  754.22   29.90
  -4  -1   4  736.63   22.10
  -4  -1   4  701.93   22.10
   4   1   4  736.43   29.10
   4  -1  -4  760.42   23.40
  -4   1  -4  727.03   28.30
  -4   1  -4  716.53   29.00
  -4   1  -4  729.83   29.00
  -4  -2  -4   33.10    9.80
   4   2  -4   39.20    8.40
   4  -2   4   43.20   10.00
   4  -2   4   47.40   11.00
  -4   2   4   46.80    8.90
   4   2  -4   34.80    7.50
   4   2  -4   38.80   10.90
  -4  -2  -4   40.50    9.10
   4  -2   4   55.59   10.60
  -4  -2  -4   47.30   10.60
  -4  -2   4   29.50   10.00
  -4   2  -4   49.50    9.90
   4  -2  -4   44.70    9.40
   4   2   4   36.20   10.00
   4  -2  -4   56.79   10.40
  -4   2  -4   58.19   11.50
   4   2   4   39.50    8.50
  -4  -2   4   44.60    7.40
  -4   2  -4   34.70    9.30
  -4  -2   4   45.10    8.20
   4   2   4   59.09   11.20
   4  -3   4   19.30   10.20
  -4  -3  -4   25.60    9.30
   4  -3   4   23.20   10.40
   4   3  -4   46.50   11.30
  -4  -3  -4   24.40   10.10
   4  -3   4   15.80    9.30
  -4  -3  -4   16.10    8.20
  -4   3   4   23.60    9.20
   4   3  -4   25.10    9.30
   4   3  -4   25.10    8.50
  -4   3  -4   18.20   10.40
  -4   3  -4   24.90   10.20
   4  -3  -4   21.70    9.50
   4   3   4   18.40    9.80
  -4   3  -4   29.30    8.80
   4   3   4   18.10    9.90
   4   3   4   11.60    7.40
  -4  -3   4   16.10    8.90
  -4  -3   4   12.60    9.70
   4  -3  -4   12.60    8.30
  -4  -3   4   15.80    7.80
   4   4  -4   22.30    8.70
   4  -4   4    9.00    8.80
  -4   4   4   16.20    8.50
  -4   4   4   18.10    4.20
  -4   4   4   29.00   10.30
   4  -4   4   23.20   11.40
  -4   4   4   21.30    4.70
  -4  -4  -4   35.10   12.40
   4   4  -4    9.90    8.00
   4  -4   4   27.50   10.90
   4   4  -4   15.30    9.80
   4   4   4   19.30   10.00
   4   4   4   16.70   10.60
  -4   4  -4   11.10    9.30
   4  -4  -4   29.60   10.50
  -4   4  -4   32.90   10.90
   4   4   4   20.50    8.60
   4  -4  -4   11.00    9.90
  -4   4  -4   30.50   12.10
  -4  -4   4   35.80   10.30
  -4  -4   4   11.10    9.70
  -4   5   4   20.90   11.80
  -4   5   4   20.60   12.00
   4   5  -4   29.70   10.90
  -4   5   4   22.30    6.40
  -4  -5  -4   10.60   10.00
   4   5  -4   -0.90   12.40
  -4  -5  -4   19.70   13.20
  -4   5   4   21.60    5.80
   4  -5   4   37.40   14.20
   4  -5   4   25.60   11.80
   4  -5   4   45.00   13.50
  -4   5  -4   51.09   15.40
   4   5   4   14.20    9.60
   4   5   4   26.10   12.80
   4  -5  -4    9.00   13.50
   4   5   4   26.00   10.00
  -4   5  -4   30.30   12.00
  -4   5  -4   31.60   11.60
   4   5   4   36.40   14.20
   4  -5  -4   19.00   12.50
  -4   6   4   52.79    9.40
   4  -6   4   61.49   17.00
  -4  -6  -4   52.39   17.70
  -4   6   4   46.70    9.10
   4   6  -4   57.99   17.10
   4  -6   4   41.50   13.00
  -4   6   4   31.40   15.40
   4   6  -4   36.60   15.30
   4   6  -4   41.80   14.40
  -4  -6   4   31.90   14.50
   4  -6  -4   56.69   20.30
   4  -6  -4   61.89   18.70
   4   6   4   81.99   19.60
  -4   6  -4   40.30   16.90
   4   6   4   42.80   14.10
   4   6   4   67.09   15.20
  -4   6  -4   53.29   17.80
   4   6   4   53.09   16.50
  -4   6  -4   35.20   14.80
   4   7  -4   10.50   12.30
   4  -7   4    6.10   12.20
  -4   7   4   24.40    8.50
   4  -7   4   45.10   13.90
  -4   7   4   11.70   14.30
  -4   7   4   11.10    9.60
   4   7  -4   12.20   13.70
  -4  -7  -4   13.90   14.00
   4   7  -4   14.40   14.90
  -4  -7   4    4.30   12.70
  -4   7  -4   -5.90   15.90
   4  -7  -4  -22.30   15.90
   4   7   4    9.60   14.30
   4  -7  -4   13.30   12.30
  -4   7  -4   13.60   14.50
   4   7   4   32.70   13.40
  -4   8   4   38.20   19.60
   4  -8   4  -27.40   15.60
   4   8  -4    7.90   13.30
  -4  -8  -4   42.90   20.40
   4   8  -4   13.90   17.00
   4   8   4   -3.50   17.40
   4  -8  -4   22.70   17.10
  -4  -8   4   75.79   24.60
   4   8   4   11.90   13.30
   4   0  -5   34.90    3.20
  -4   0  -5   68.39   10.10
  -4   0   5   37.20    7.70
  -4   0  -5   56.99    9.30
   4   0   5   48.40    9.30
   4   0   5   54.89    9.50
   4   0   5   57.69    8.80
   4   0  -5   38.90    3.20
  -4   0  -5   56.69    9.70
   4   0  -5   48.40    7.70
   4   1  -5  102.39    9.90
  -4   1   5   91.89    7.10
  -4   1   5   93.49    7.00
   4  -1   5  115.39   11.30
  -4  -1  -5   89.39   10.30
   4  -1   5  111.39   10.00
  -4  -1  -5   93.09   10.90
   4   1  -5   79.29    5.90
   4  -1   5   90.79   10.70
  -4  -1  -5   92.09    9.80
   4   1  -5   79.09    6.20
  -4   1   5   85.89    7.00
  -4   1  -5  100.49   11.00
  -4  -1   5   88.59    4.30
  -4  -1   5   94.49    4.30
   4  -1  -5   83.29    6.60
  -4  -1   5   97.89   11.10
   4   1   5  107.19   12.70
   4   1   5  103.39   10.00
  -4   1  -5  105.39   10.20
   4  -1  -5   81.09    7.70
  -4   1  -5  106.29   10.20
   4   1   5  103.99   10.50
   4  -1  -5   80.09    7.50
  -4  -2  -5   69.59   10.80
   4   2  -5   49.60   11.50
   4  -2   5   65.19   12.50
   4   2  -5   62.49    8.70
  -4  -2  -5   48.20   11.80
   4  -2   5   63.59   12.60
   4  -2   5   69.39   12.10
  -4   2   5   59.09   10.00
  -4  -2  -5   69.49   12.70
   4   2  -5   53.59    9.20
  -4   2   5   57.99   10.00
   4   2   5   61.99   11.10
  -4  -2   5   50.09    7.90
  -4  -2   5   44.70    7.90
  -4   2  -5   65.49   11.50
   4   2   5   35.50   10.20
  -4   2  -5   53.69   11.20
  -4   2  -5   57.19   11.60
   4   2   5   64.19   12.00
  -4  -2   5   83.49   14.10
   4  -2  -5   60.79   10.30
   4   3  -5   54.79   12.50
  -4  -3  -5   73.99   14.20
   4   3  -5   60.49   10.80
  -4   3   5   78.99   12.80
  -4  -3  -5   71.99   11.60
   4   3  -5   68.29   12.50
   4  -3   5   74.89   14.40
   4  -3   5   65.39   13.10
  -4  -3  -5   73.39   14.10
   4  -3   5   55.59   13.00
   4   3   5   62.49   13.10
  -4  -3   5   57.79   13.00
   4  -3  -5   61.89   12.10
  -4  -3   5   65.49   11.20
  -4  -3   5   87.89   12.10
  -4   3  -5   51.89   13.00
   4   3   5   66.39   11.50
  -4   3  -5   59.29   12.30
   4  -3  -5   77.89   13.50
  -4   3  -5   51.99   11.60
   4   3   5   78.39   14.80
  -4  -4  -5  197.88   15.40
   4   4  -5  206.38   19.00
   4   4  -5  195.48   16.80
  -4  -4  -5  242.68   19.80
  -4   4   5  219.98   18.70
   4  -4   5  211.68   18.70
  -4  -4  -5  207.68   20.00
   4  -4   5  208.58   19.60
  -4   4   5  222.98   19.50
   4   4  -5  203.18   18.80
   4  -4   5  209.68   19.00
  -4   4   5  212.38    8.40
   4  -4  -5  212.58   20.50
  -4  -4   5  228.88   18.10
  -4  -4   5  214.38   17.90
   4   4   5  212.08   17.20
  -4   4  -5  238.48   19.00
  -4   4  -5  180.78   17.30
  -4   4  -5  186.78   19.90
   4  -4  -5  193.28   18.80
   4   4   5  208.78   19.20
   4   4   5  244.78   20.90
  -4  -4   5  223.28   20.70
  -4   5   5  151.48    9.20
   4  -5   5  155.58   21.50
  -4  -5  -5  158.28   23.30
  -4   5   5  155.38   18.40
   4  -5   5  170.68   23.60
   4   5  -5  158.48   21.70
   4  -5   5  161.28   23.00
  -4   5   5  182.28   20.70
  -4   5   5  151.88    9.40
  -4  -5  -5  164.98   23.70
  -4  -5   5  152.78   21.60
  -4   5  -5  129.99   22.50
  -4   5  -5  158.48   22.90
  -4   5  -5  148.29   19.90
   4  -5  -5  186.38   25.90
   4   5   5  174.68   24.60
   4   5   5  179.78   16.90
   4   5   5  145.89   18.50
   4  -5  -5  180.78   24.60
   4   5   5  179.88   24.40
  -4   6   5   50.19    8.60
  -4  -6  -5   43.30   16.00
   4  -6   5   47.50   15.30
   4   6  -5   66.19   17.70
   4  -6   5   33.00   15.90
  -4   6   5   67.79   19.10
  -4   6   5   48.90    7.80
  -4  -6  -5   75.49   19.40
   4   6   5   53.09   14.60
   4   6   5   44.70   12.20
  -4   6  -5   24.30   15.40
  -4   6  -5   68.89   17.60
   4  -6  -5   52.19   17.90
   4   6   5   59.89   16.40
   4   6   5   56.89   17.60
   4  -6  -5   44.30   14.40
   4   7  -5   32.50   15.00
   4   7  -5   -0.60   10.30
   4  -7   5    5.10   12.40
  -4   7   5   60.79   18.40
   4   7  -5   12.10   13.60
  -4  -7  -5   22.20   14.70
  -4   7   5    2.20    7.40
  -4   7   5   12.30    7.40
   4  -7   5   38.60   14.10
  -4  -7   5    6.80   11.40
  -4   7  -5   -5.20   12.90
   4   7   5   21.10   15.00
   4  -7  -5   28.20   19.40
   4  -7  -5   -0.40   13.80
  -4   7  -5    0.60   14.60
   4   7   5   20.50   12.50
   4   8  -5   20.40   15.30
  -4  -8  -5   14.90   19.30
  -4   8   5   29.70   15.90
   4   8  -5   26.80   16.70
   4  -8   5  -27.30   16.10
   4   8   5   24.30   15.40
  -4  -8   5   34.50   20.80
   4   8   5    6.00   14.00
   4  -8  -5   11.70   17.90
   4   0  -6   54.19    4.70
   4   0  -6   60.69    4.90
  -4   0  -6   82.79   11.90
  -4   0  -6   75.19   11.40
  -4   0  -6   74.79   11.10
   4   0   6   74.59   11.20
  -4   0   6   81.39   10.70
   4   0  -6   85.79   10.60
  -4  -1  -6  323.87   19.00
  -4  -1  -6  311.17   17.50
   4  -1   6  340.97   19.60
   4   1  -6  310.67   12.70
   4   1  -6  328.97   18.90
  -4   1   6  336.17   15.10
  -4  -1  -6  295.67   18.20
   4  -1   6  314.07   18.40
  -4   1   6  310.37   13.80
   4   1  -6  305.87   13.20
  -4   1   6  319.17   13.90
  -4  -1   6  338.27   10.50
   4   1   6  309.27   17.70
   4   1   6  263.17   17.40
   4  -1  -6  328.07   14.30
   4   1   6  324.77   18.50
   4  -1  -6  322.67   15.20
  -4  -1   6  319.07   10.40
  -4   1  -6  298.47   17.70
  -4   1  -6  335.27   19.40
   4  -1  -6  322.87   14.90
  -4   1  -6  299.87   18.30
  -4  -1   6  330.27   19.90
  -4  -2  -6   79.19   13.70
   4  -2   6   73.09   12.50
  -4   2   6   84.99   11.70
  -4  -2  -6   88.09   14.30
   4   2  -6   72.39    8.40
  -4   2   6   93.19   11.90
   4  -2   6   76.99   12.80
  -4  -2  -6  102.29   12.60
   4   2  -6   71.29   13.50
   4   2  -6   85.69   11.00
   4  -2   6   81.89   13.50
   4  -2  -6   76.49   11.60
  -4  -2   6   75.49    8.30
  -4   2  -6  101.29   14.10
   4  -2  -6   76.49    4.80
   4   2   6   95.79   14.10
   4   2   6   97.89   12.90
  -4  -2   6   82.49   14.90
   4   2   6   64.69   12.60
  -4  -2   6   76.59    8.30
  -4   2  -6   79.19   13.30
  -4   2  -6   84.79   14.00
   4  -2  -6   85.99   12.50
  -4   3   6   80.89   12.60
   4   3  -6   55.99   12.30
   4   3  -6   65.09   13.00
   4  -3   6   84.69   14.50
   4   3  -6   71.09   11.60
   4  -3   6   68.69   14.10
   4  -3   6   80.79   14.10
  -4  -3  -6   62.99   12.80
  -4  -3  -6   78.89   15.20
  -4  -3  -6   54.09   10.00
   4   3   6   39.80   12.80
   4   3   6   75.69   14.20
   4  -3  -6   73.09   13.80
   4   3   6   84.59   12.40
  -4  -3   6   69.09   10.90
  -4   3  -6   75.69   13.20
  -4   3  -6   57.49   13.60
   4  -3  -6   77.59   13.80
  -4   3  -6   74.39   13.20
  -4  -3   6   59.49   10.90
  -4  -3   6   52.89   13.80
  -4  -4  -6   19.20    7.50
   4  -4   6   15.00    8.60
   4   4  -6   20.70   10.20
  -4  -4  -6   16.50    9.80
  -4   4   6   23.50    9.50
   4   4  -6   14.90    8.20
  -4   4   6   25.70    9.90
   4  -4   6   37.10   12.50
   4   4  -6   16.00    9.50
   4  -4   6   27.70   11.80
  -4  -4  -6   12.10   10.00
   4   4   6   42.40   12.80
  -4  -4   6   13.80    8.10
   4  -4  -6   13.70    9.70
  -4   4  -6   21.70   12.10
  -4   4  -6   14.90    9.30
   4  -4  -6   31.50   11.70
   4   4   6   13.30    8.20
  -4  -4   6   24.80    9.20
  -4  -4   6   28.60   11.70
   4   4   6   27.50   10.90
  -4   4  -6   31.90   11.30
   4  -5   6   35.50   13.10
  -4   5   6   13.20    3.00
  -4  -5  -6   43.60   15.40
   4   5  -6   24.10   13.80
   4   5  -6   36.30   11.50
  -4  -5  -6   12.30   12.60
  -4   5   6   26.30    6.10
  -4   5   6    4.60   11.10
   4  -5   6   37.20   15.90
   4  -5   6   37.30   15.00
  -4   5  -6   12.00   11.70
   4  -5  -6   43.70   15.50
  -4   5  -6   27.30   14.70
  -4   5  -6   53.39   15.30
  -4  -5   6   26.90   11.60
  -4  -5   6    1.60   10.30
   4   5   6   20.30   11.10
   4  -5  -6   18.50   13.40
   4   5   6   15.40   11.70
   4   5   6   25.80   11.00
   4   5   6   19.20   13.50
  -4   6   6   21.30    4.60
   4  -6   6   -5.00   11.10
  -4  -6  -6   39.90   15.90
   4   6  -6   25.50   11.30
  -4   6   6   14.40    4.60
  -4  -6  -6   28.30   15.20
  -4   6   6    4.80   14.10
   4  -6   6   36.00   16.00
   4   6   6   24.00   11.70
  -4   6  -6   47.40   14.60
   4  -6  -6    8.10   13.40
   4   6   6   -0.60   13.60
   4   6   6   36.30   15.60
   4  -6  -6   17.80   16.60
  -4   6  -6   32.70   18.20
   4   6   6    7.40   10.00
  -4   7   6   25.50   15.30
   4   7  -6  -10.00   13.50
   4   7  -6    0.20   14.90
   4  -7   6   31.50   16.50
  -4   7   6  -10.40    4.80
  -4  -7  -6   24.30   15.60
  -4   7   6   -5.40    4.30
   4  -7   6   15.00   14.90
   4   7  -6    0.80   11.30
   4  -7  -6  -18.70   17.60
  -4   7  -6   -1.20   16.10
   4   7   6   19.10   13.00
   4  -7  -6   27.00   14.90
   4   7   6   -6.20   13.30
   4   7   6   -5.20   15.70
  -4  -7   6  -11.50   10.70
  -4   7  -6  -10.90   13.40
   4  -8   6  -13.00   19.70
  -4   8   6    2.60   19.50
   4   8  -6   21.10   16.60
  -4  -8  -6   35.80   20.60
   4  -8   6  -20.40   12.50
   4   8  -6   27.80   14.60
   4  -8  -6   11.50   12.80
   4   8   6   -1.30   14.20
   4   8   6   -1.60   16.80
  -4  -8   6   14.80   21.60
  -4   0  -7  164.28   14.50
   4   0   7  154.28   14.00
   4   0  -7  163.78    8.80
   4   0  -7  158.88    8.90
  -4   0  -7  167.28   14.40
   4   0   7  143.59   13.80
  -4   0  -7  172.98   14.00
   4   0  -7  174.68   13.00
  -4   0   7  176.58   13.70
  -4   1   7  122.09   10.50
   4   1  -7  122.99    7.90
   4   1  -7  112.39   13.30
  -4  -1  -7  127.79   12.60
   4   1  -7  112.09    8.40
  -4  -1  -7  125.89   13.70
   4  -1   7  117.49   13.80
   4  -1   7  137.59   13.40
  -4   1   7  117.69    8.80
  -4  -1  -7  125.59   12.90
  -4   1   7  125.59    9.00
   4   1   7  115.59   12.80
  -4  -1   7  121.89    5.60
   4   1   7  117.49   12.40
   4  -1  -7  102.49    9.10
  -4  -1   7  150.18   15.00
  -4  -1   7  134.39    5.80
  -4   1  -7  134.89   13.90
  -4   1  -7  124.19   13.80
   4  -1  -7  131.99   10.20
   4   1   7  120.19   12.60
   4  -1  -7  121.29    9.90
  -4   1  -7  140.39   12.80
   4  -2   7   82.29   14.90
   4   2  -7   65.39   10.10
  -4   2   7   66.79   10.30
  -4  -2  -7   96.29   13.20
  -4   2   7   81.49   11.10
  -4   2   7   68.69    6.50
  -4  -2  -7  110.29   15.70
   4   2  -7   80.29   14.30
   4  -2   7   86.29   14.40
  -4  -2  -7   67.59   12.30
   4   2  -7   71.09    8.60
   4  -2   7   46.40   10.00
   4  -2  -7   61.09    5.60
   4  -2  -7   83.19   11.70
  -4   2  -7   83.79   14.30
  -4   2  -7  103.79   15.10
   4   2   7  110.59   15.20
   4   2   7   79.69   12.40
  -4   2  -7   86.29   13.50
   4   2   7   88.09   14.10
  -4  -2   7   66.69    7.60
   4  -2  -7   88.39   11.80
  -4  -2   7   77.29    8.20
  -4  -2   7   88.29   15.80
   4   3  -7    6.30    8.80
   4   3  -7    0.30    7.30
  -4  -3  -7   11.60    7.30
   4  -3   7   -5.40    7.70
   4  -3   7    8.20    8.20
  -4   3   7   18.60    8.40
   4   3  -7    0.80    5.90
  -4  -3  -7   13.80    9.40
  -4  -3  -7   -2.30    9.10
   4  -3   7    8.90    8.70
   4  -3  -7   10.10    7.90
  -4  -3   7    8.90    6.00
  -4  -3   7    7.20    5.80
  -4   3  -7    6.70    9.30
   4   3   7   11.90    8.90
   4   3   7    6.50    7.00
  -4  -3   7  -12.30    8.40
  -4   3  -7   11.70    8.70
  -4   3  -7   14.50    7.80
   4   3   7    2.50    7.10
  -4  -4  -7  132.69   21.20
  -4  -4  -7  111.89   19.70
   4  -4   7  104.19   18.10
   4   4  -7  123.09   19.00
   4  -4   7  118.09   19.00
   4   4  -7  106.49   18.60
   4  -4   7  128.09   19.20
  -4  -4  -7  106.59   12.10
   4   4  -7  116.89   13.60
  -4   4   7  116.49   16.60
  -4   4  -7  155.78   20.40
   4  -4  -7  132.69   19.80
   4  -4  -7  151.58   20.60
  -4   4  -7  124.69   19.10
   4   4   7  122.59   13.50
  -4   4  -7  114.79   19.70
   4   4   7  135.49   20.20
   4   4   7  128.09   19.80
  -4  -4   7  119.69   13.80
  -4  -4   7  112.09   19.90
  -4  -5  -7  129.79   21.90
   4  -5   7  127.19   20.90
   4   5  -7   97.19   19.50
   4  -5   7  117.69   20.20
   4   5  -7  130.39   19.70
  -4   5   7  110.69   20.00
  -4   5  -7  116.29   22.40
   4  -5  -7  127.39   21.80
   4  -5  -7  108.09   22.10
  -4   5  -7  111.29   19.50
   4   5   7  110.19   20.50
  -4  -5   7   96.79   17.10
  -4  -5   7  108.99   21.00
   4   5   7   97.99   16.30
   4   5   7  117.79   20.80
  -4   6   7   14.90   13.90
   4   6  -7   16.00   10.60
   4  -6   7   11.90   11.50
  -4  -6  -7   15.20   14.90
  -4  -6  -7    6.80   13.80
   4  -6   7   25.90   14.50
   4   6   7    2.50   10.60
  -4  -6   7   11.20   11.70
  -4   6  -7   23.70   14.60
   4   6   7   32.20   11.40
  -4  -6   7   24.30   13.30
   4   6   7   17.30   13.20
  -4   6  -7   18.90   13.80
   4  -6  -7   32.00   15.10
   4  -6  -7   16.60   14.30
  -4  -7  -7    1.40   13.70
   4  -7   7   -4.90   14.00
   4  -7   7   -4.80   11.10
  -4   7   7   -7.80   14.20
   4   7  -7  -17.00   13.00
   4   7  -7   42.10   16.30
   4   7   7   25.90   15.90
  -4   7  -7    7.80   16.10
   4  -7  -7   -8.50   17.90
   4   7   7  -18.00   10.20
  -4  -7   7    0.20   21.40
  -4   7  -7   -4.50   14.60
   4  -7  -7   33.70   13.90
   4   7   7    6.40   14.00
   4   8  -7    2.80   13.00
   4  -8   7   -3.90   13.70
   4  -8   7   -5.90   19.80
  -4  -8  -7   21.00   18.90
  -4   8   7   15.10   22.70
   4   8  -7   21.60   17.00
  -4   8  -7  -15.70   16.20
   4   8   7    5.80   15.50
   4  -8  -7   32.00   19.50
   4   8   7  -20.30   15.40
   4   0  -8  776.92   27.30
   4   0  -8  790.12   27.30
   4   0   8  758.12   33.80
  -4   0  -8  786.42   33.50
  -4   0   8  764.42   23.70
  -4   0  -8  784.02   34.30
  -4   0  -8  788.92   34.30
   4   0  -8  823.02   32.30
   4   0   8  767.12   33.20
  -4   0   8  819.02   24.00
  -4   0   8  854.51   34.00
   4   1  -8  185.88   10.40
  -4   1   8  205.28   11.40
   4   1  -8  187.58   15.80
  -4   1   8  202.38   11.10
   4  -1   8  189.48   17.10
  -4  -1  -8  189.48   15.70
  -4  -1  -8  176.28   16.30
  -4   1   8  176.48   13.10
   4   1  -8  202.18   11.40
  -4  -1  -8  175.38   15.00
   4  -1   8  188.88   15.80
  -4   1  -8  204.78   16.40
  -4  -1   8  176.28    7.60
   4  -1  -8  165.48   11.90
   4  -1  -8  165.08   11.80
  -4   1  -8  182.88   15.10
  -4  -1   8  196.28    8.00
   4   1   8  180.48   15.10
   4  -1  -8  177.78   12.10
  -4   1  -8  204.78   17.10
   4   1   8  195.18   15.40
  -4  -1   8  191.88   17.40
   4   1   8  150.38   13.70
   4   2  -8    1.40    4.80
  -4  -2  -8   -5.30    6.60
   4  -2   8    0.50    8.20
   4   2  -8   -2.10    5.50
  -4   2   8    4.80    5.40
  -4  -2  -8   22.50    9.40
  -4  -2  -8    2.50    6.30
   4  -2   8    4.60    8.70
  -4   2   8   -0.90    4.50
   4  -2   8    7.90    4.30
  -4   2   8    5.00    5.30
   4   2  -8   -2.00    5.80
  -4   2  -8    9.70    8.00
  -4  -2   8    4.60    4.60
  -4   2  -8    9.80    7.90
   4   2   8    7.50    7.80
   4  -2  -8   -4.80    5.90
  -4  -2   8    7.60    9.80
  -4   2  -8   11.00    8.90
   4  -2  -8    1.80    3.90
   4  -2  -8   -2.70    5.70
  -4  -2   8   -0.90    4.30
   4   2   8   10.20    8.40
   4   2   8   12.60    8.80
   4   3  -8   76.39   13.70
   4  -3   8  104.49   15.30
  -4   3   8   90.59   14.00
  -4  -3  -8   78.89   11.70
   4  -3   8   95.49   16.20
  -4  -3  -8  101.49   17.10
   4  -3   8   79.69   14.90
  -4  -3  -8  114.29   17.70
  -4   3   8   92.59   13.50
   4   3  -8   89.49   12.40
   4   3  -8   74.59   15.10
  -4  -3   8   71.29   15.70
   4   3   8   83.39   12.80
  -4   3  -8   79.39   15.10
   4  -3  -8   82.49   13.90
  -4  -3   8   95.09   12.30
   4   3   8   70.09   14.00
  -4  -3   8   95.39   12.50
   4   3   8   86.89   16.00
  -4   3  -8   78.99   14.10
  -4   3  -8   92.69   14.40
   4  -4   8   84.29   17.60
   4   4  -8   95.39   15.20
  -4  -4  -8  100.09   18.40
   4  -4   8  101.99   17.70
  -4  -4  -8   99.79   13.90
   4   4  -8   87.29   17.30
  -4  -4  -8   99.79   18.50
   4  -4   8  110.59   19.10
  -4   4  -8  131.89   19.90
  -4   4  -8   93.79   19.10
   4  -4  -8  127.59   19.00
  -4  -4   8   98.99   14.40
   4   4   8  106.99   18.30
  -4   4  -8   77.39   15.50
   4   4   8   96.19   14.80
   4  -4  -8  101.39   19.10
  -4  -4   8   91.09   20.10
   4   4   8   93.59   18.30
  -4  -5  -8   31.20   16.60
   4  -5   8   24.20   13.70
   4   5  -8   37.10   15.40
   4  -5   8   44.00   15.20
   4   5  -8   34.90   12.30
  -4   5   8   24.00   13.80
  -4   5  -8   33.80   12.20
  -4  -5   8   29.10   15.80
   4  -5  -8   14.80   11.70
   4  -5  -8   11.60   13.70
   4   5   8   41.60   14.90
   4   5   8   46.70   15.70
   4   5   8   32.60   10.70
  -4  -5   8   35.50   11.50
  -4   5  -8   27.50   16.00
   4   6  -8   37.10   16.40
   4  -6   8   37.30   15.70
  -4  -6  -8   30.30   15.70
  -4   6   8   31.50   14.30
   4   6  -8   17.70   12.20
  -4  -6  -8   49.00   18.00
   4  -6   8   33.20   14.50
   4   6   8   57.19   14.20
   4   6   8   47.60   19.40
  -4   6  -8   24.90   14.60
   4   6   8   42.20   12.80
   4  -6  -8   45.80   17.70
  -4   6  -8   27.50   15.50
  -4  -6   8   53.89   18.20
  -4  -6   8   49.70   13.20
   4  -6  -8   42.40   15.20
  -4   7   8   34.40   17.10
   4   7  -8    8.70   14.90
   4  -7   8   28.80   19.10
  -4  -7  -8   -5.30   14.90
   4  -7   8   15.20   14.90
  -4   7  -8   -2.90   13.70
   4   7   8   15.00   12.20
   4  -7  -8   22.30   21.70
   4   7   8   10.10   16.00
  -4   7  -8   22.50   17.70
  -4  -7   8    1.90   13.70
   4  -7  -8    7.80   12.90
   4   7   8  -25.20   14.90
   4  -8   8   16.50   25.30
   4   8  -8   25.70   15.00
   4   8  -8   -5.00   16.60
   4  -8   8   12.10   16.30
  -4  -8  -8    9.10   19.00
  -4   8   8   17.60   26.10
   4   8   8  -10.10   19.40
  -4   8  -8  -12.50   17.20
   4  -8  -8  -12.50   15.80
   4   8   8  -21.20   14.80
  -4   0  -9  518.85   27.00
  -4   0  -9  519.15   27.00
   4   0  -9  521.45   21.40
   4   0  -9  517.15   24.70
   4   0   9  523.55   26.60
  -4   0  -9  523.25   26.40
  -4   0   9  514.05   17.30
   4   0  -9  527.25   21.10
  -4   0   9  526.15   17.50
  -4   0   9  542.35   26.80
   4   0   9  526.05   27.40
  -4   1   9   12.10    5.00
  -4  -1  -9   21.50    8.40
  -4   1   9    7.00    7.20
   4  -1   9    9.20    7.70
   4  -1   9    9.60    8.20
  -4  -1  -9   21.00   10.40
   4   1  -9   18.50    6.20
   4   1  -9   13.70    8.60
  -4   1   9   18.60    5.40
   4   1  -9   16.10    5.30
  -4  -1  -9   19.40    8.30
   4   1   9   29.40   10.00
  -4   1  -9    4.90    8.40
   4  -1  -9   10.70    6.20
  -4   1  -9   11.20    7.20
   4  -1  -9   12.30    6.20
  -4   1  -9   14.40    8.00
   4   1   9    9.90    8.00
  -4  -1   9   19.70    3.70
   4   1   9    3.70    4.10
  -4  -1   9   17.50   10.40
  -4  -1   9   17.40    3.20
   4  -1  -9   15.70    6.00
  -4  -2  -9  189.58   17.40
   4   2  -9  249.48   15.60
   4   2  -9  221.78   13.80
  -4   2   9  239.88   15.40
  -4   2   9  250.17   13.60
   4   2  -9  243.18   19.10
   4  -2   9  225.98   19.80
  -4   2   9  230.98   15.00
  -4  -2  -9  233.58   16.20
  -4  -2  -9  249.58   19.50
   4  -2   9  222.38   18.50
   4   2   9  237.28   18.70
   4  -2  -9  226.08   16.30
  -4  -2   9  231.48   12.50
   4   2   9  227.58   16.90
  -4  -2   9  258.77   21.50
  -4   2  -9  240.68   19.40
   4  -2  -9  227.98   12.40
   4   2   9  203.88   17.30
  -4  -2   9  247.48   13.30
   4  -2  -9  222.98   16.30
  -4   2  -9  251.27   17.90
  -4   2  -9  242.78   19.20
  -4   3   9   44.20    5.70
   4  -3   9   65.09   14.10
  -4   3   9   51.79   11.30
   4   3  -9   54.99   12.90
   4  -3   9   42.50   14.10
   4   3  -9   31.80   10.70
   4   3  -9   62.09   10.90
  -4   3   9   42.40   10.50
   4  -3   9   42.00   11.10
  -4  -3  -9   52.89   12.50
  -4  -3  -9   46.10   13.50
  -4  -3  -9   47.50   10.40
  -4   3  -9   48.00   12.70
   4  -3  -9   28.30   10.40
   4  -3  -9   38.80    4.20
  -4   3  -9   37.40   12.00
   4   3   9   36.00   10.90
   4   3   9   59.69   12.80
  -4  -3   9   53.49    9.80
  -4  -3   9   65.79   15.90
   4   3   9   50.39   13.20
  -4  -3   9   52.49    9.70
   4  -3  -9   49.20   12.00
  -4   3  -9   46.00   11.60
   4   4  -9   -0.50    9.20
   4   4  -9   16.70    8.10
  -4  -4  -9   19.50   12.10
   4  -4   9    7.20   11.30
  -4  -4  -9   14.90    7.60
   4  -4   9   22.60   10.80
  -4  -4  -9    8.80   10.80
   4  -4  -9    5.40    9.40
   4   4   9   25.40   10.00
   4   4   9   16.30   11.60
  -4   4  -9   -0.50    9.10
  -4   4  -9    0.30   10.10
  -4  -4   9    9.10    7.60
   4   4   9    7.70    9.30
   4  -4  -9   -4.60    8.90
  -4  -4   9    8.30   12.30
   4   5  -9   10.40   10.20
   4  -5   9    3.80   12.10
   4  -5   9   15.50   11.90
  -4  -5  -9   10.80   12.70
  -4   5   9   -5.90    9.40
  -4  -5  -9   20.50    9.60
  -4  -5  -9   24.60   14.50
   4   5  -9    4.70   11.90
  -4  -5   9    4.50   13.00
  -4   5  -9   15.60   11.10
   4  -5  -9   13.10   13.30
  -4  -5   9   11.90   11.50
  -4   5  -9   17.30   14.80
   4   5   9   14.30    8.90
   4   5   9   24.50   14.10
   4  -5  -9    3.70   11.50
   4   6  -9  -12.70    9.40
  -4   6   9  -28.10    9.80
   4  -6   9    4.80   13.50
  -4  -6  -9  -12.10   11.80
  -4  -6  -9  -17.90   15.40
   4   6  -9  -14.40   10.70
   4  -6   9   19.90   14.10
  -4  -6   9    9.30   10.00
  -4   6  -9   20.60   15.80
   4   6   9   -5.70   12.50
   4   6   9   13.20   10.90
  -4   6  -9   -1.30    9.40
   4  -6  -9   17.00   15.20
  -4  -6   9   17.40   15.50
   4  -6  -9   19.90   13.90
   4   6   9   -9.00    8.60
   4   7  -9    9.70   15.10
   4  -7   9   -7.60   14.80
  -4  -7  -9  -11.50   14.50
  -4   7   9   -1.70   15.40
   4  -7   9    9.00   14.50
  -4   7  -9   66.09   19.20
   4   7   9  -19.00   14.90
  -4  -7   9    7.90   16.40
   4   7   9    0.00   11.60
   4  -7  -9   20.60   21.10
  -4   7  -9   23.70   15.80
   4  -7  -9    6.90   13.80
   4   7   9   11.40   15.10
  -4  -8  -9   22.70   16.40
   4   8  -9    7.10   15.60
   4   8  -9   52.79   22.30
   4  -8   9   19.00   17.20
  -4   8   9  -18.50   26.50
  -4   8  -9  -32.90   14.60
   4   8   9   -8.30   21.20
   4  -8  -9    1.80   16.40
   4   8   9  -27.70   14.10
  -4   0 -10   21.80   10.00
  -4   0  10   42.80   11.70
  -4   0  10   35.90    4.90
  -4   0 -10   43.00   11.40
   4   0  10   45.50   11.30
   4   0 -10   46.50   10.40
   4   0  10   38.80   11.10
   4   0 -10   40.70    7.70
   4   0 -10   33.00    7.20
  -4   0 -10   23.90    8.90
  -4   0  10   41.50    4.50
  -4   1  10   33.80    6.50
  -4   1  10   43.00   10.60
   4   1 -10   49.60   11.30
   4   1 -10   33.40    7.70
  -4  -1 -10   33.10    9.70
   4  -1  10   39.90   11.00
  -4   1  10   37.20    6.40
  -4  -1 -10   34.10   11.20
  -4  -1 -10   43.10   10.70
   4   1 -10   36.10    7.30
   4  -1  10   40.70   12.10
  -4  -1  10   30.20    4.40
   4   1  10   32.30   10.10
   4   1  10   36.70   10.10
  -4   1 -10   18.00   10.40
  -4  -1  10   31.70    4.10
   4  -1 -10   28.80    7.40
  -4   1 -10   27.60   10.50
   4  -1 -10   21.40    7.30
  -4   1 -10   36.70    9.90
   4  -1 -10   27.10    7.40
  -4  -1  10   30.60   10.90
   4  -2  10  132.09   15.50
  -4   2  10  149.79   11.90
  -4   2  10  151.58   12.80
  -4   2  10  146.79   12.30
  -4  -2 -10  174.38   16.20
  -4  -2 -10  139.19   16.20
   4  -2  10  165.08   21.10
   4   2 -10  145.29   11.60
  -4  -2 -10  151.18   14.90
   4   2 -10  142.39   16.00
   4   2 -10  149.29   13.00
  -4   2 -10  143.59   14.80
   4  -2 -10  140.79   13.90
   4   2  10  150.28   15.40
   4  -2 -10  144.49   10.70
   4  -2 -10  155.88   13.80
  -4   2 -10  145.69   16.00
  -4   2 -10  152.08   14.80
   4   2  10  152.08   15.10
  -4  -2  10  149.19   10.10
   4   2  10  148.29   15.20
  -4  -2  10  154.58   21.30
  -4  -2  10  154.68   10.20
  -4  -3 -10  104.79   18.60
   4  -3  10   84.79   15.80
  -4   3  10   67.79   16.10
   4   3 -10  100.19   14.00
  -4   3  10   81.79    7.70
  -4  -3 -10   95.29   15.90
  -4   3  10   83.49   13.10
   4  -3  10   77.59   17.20
  -4  -3 -10   88.89   13.20
   4   3 -10   98.69   15.20
   4  -3 -10  130.19   17.90
  -4   3 -10   93.99   17.70
  -4  -3  10  103.09   19.40
  -4  -3  10   92.09   15.50
  -4   3 -10   93.09   16.30
   4  -3 -10   79.09   14.80
   4  -3 -10   68.19    6.70
  -4  -3  10   82.89    9.10
   4   3  10   96.79   16.00
  -4   3 -10   96.29   17.30
   4   3  10   69.19   14.70
   4   3  10  101.39   14.80
   4   4 -10   -3.90    6.50
   4  -4  10    1.60   11.50
   4  -4  10    7.20    9.20
   4   4 -10   -3.40    8.10
  -4   4  10    7.60    9.50
  -4  -4 -10   14.30    8.10
  -4  -4 -10   26.90   12.00
  -4  -4 -10    8.30   11.80
  -4  -4  10   23.60   13.40
  -4  -4  10    6.10    7.40
   4   4  10   24.90   11.40
   4   4  10   26.20   12.90
   4  -4 -10    5.40   10.10
   4  -4 -10   13.40   11.80
   4   4  10    6.80    9.20
  -4   4 -10    8.70   10.80
  -4   4 -10  -13.10    9.70
   4   5 -10  136.29   23.50
   4  -5  10  124.09   21.50
   4  -5  10  142.99   24.20
   4   5 -10  116.69   17.70
  -4  -5 -10   98.99   20.80
  -4  -5 -10   99.59   21.40
  -4  -5 -10   90.09   14.00
   4  -5 -10  101.49   21.70
  -4   5 -10  117.09   23.80
  -4   5 -10  144.99   21.80
  -4  -5  10  122.89   23.90
   4   5  10   80.99   19.50
   4  -5 -10  140.99   24.50
   4   5  10  106.39   16.90
   4  -6  10   21.00   15.60
  -4  -6 -10   10.30   17.30
   4   6 -10   21.80   12.60
   4   6 -10    1.20   12.20
  -4   6  10   14.10   13.50
  -4  -6 -10    8.40   13.80
   4  -6  10   -2.90   12.50
  -4  -6  10   39.60   17.60
   4   6  10    6.20   10.00
  -4   6 -10   -1.30   12.20
   4   6  10   14.00   13.50
  -4   6 -10   -1.50   13.30
   4   6  10   12.90   12.20
   4  -6 -10    3.00   13.10
  -4  -6  10   24.30   11.30
   4  -6 -10   -9.40   15.40
  -4   7  10   39.40   21.10
   4   7 -10   33.00   15.90
  -4  -7 -10   52.19   19.50
   4  -7  10    2.10   14.90
   4  -7  10  -12.00   17.60
   4   7  10   -4.10   15.40
   4   7  10    9.10   12.90
   4   7  10   18.70   15.10
  -4  -7  10   46.60   19.40
   4  -7 -10   21.60   16.40
  -4   0 -11   15.80    9.40
  -4   0  11   39.40   11.60
  -4   0  11   20.30    3.90
  -4   0 -11   36.20   11.90
   4   0 -11    9.40    5.60
   4   0  11   17.80    8.80
   4   0 -11    7.60    7.60
  -4   0  11   14.70    3.80
   4   0 -11   14.00    6.60
   4   0  11    9.90    8.30
  -4   0 -11   13.50    8.50
   4  -1  11   11.90    9.20
  -4  -1 -11   32.50   10.40
   4  -1  11   31.20   10.30
  -4   1  11   31.10    9.90
  -4  -1 -11   27.10    9.10
   4   1 -11   22.70    6.60
  -4   1  11   33.80    6.30
  -4  -1 -11   16.20    9.70
   4   1 -11   22.80   10.10
   4   1 -11   22.40    7.50
  -4   1  11   24.10    6.00
   4  -1 -11   29.50    7.70
   4  -1 -11   17.10    7.10
  -4   1 -11   23.00   10.30
   4   1  11   21.40    8.20
  -4  -1  11   23.20   11.40
  -4  -1  11   25.60    4.00
  -4  -1  11   22.90    4.00
  -4   1 -11   18.70    8.70
   4   1  11   34.10   10.30
  -4   1 -11   19.50   10.40
   4  -1 -11   26.80    7.80
  -4  -2 -11    8.10    7.20
   4   2 -11    5.60    8.50
  -4  -2 -11   18.60    8.80
   4  -2  11   29.90   10.40
   4   2 -11   20.80    8.00
  -4   2  11   26.70    8.20
  -4   2  11   24.90    7.40
   4   2 -11   12.30    6.50
  -4   2  11   12.80    6.90
  -4  -2 -11   22.40   11.30
   4  -2  11   13.30   11.00
  -4  -2  11   11.90    4.80
   4  -2 -11   12.30    6.50
   4   2  11   43.90   10.70
  -4  -2  11   17.80    5.30
   4   2  11   21.40    9.90
   4  -2 -11   17.30    8.80
  -4  -2  11   22.60   11.30
   4  -2 -11    8.80    5.70
  -4   2 -11    3.70    8.90
   4   2  11   18.60   10.30
  -4   2 -11   17.20    8.90
  -4   2 -11   19.20   11.20
  -4   3  11   10.80    7.40
   4  -3  11    1.20    6.10
  -4  -3 -11   22.40   11.80
   4   3 -11   20.00   10.00
  -4  -3 -11   23.50    8.50
  -4   3  11    7.00    5.40
   4  -3  11    9.90   11.90
   4   3 -11   22.80    7.90
  -4  -3 -11   26.80   11.20
  -4   3 -11   16.30   11.30
   4  -3 -11   13.10    9.10
   4  -3 -11   16.30    8.60
   4  -3 -11   13.30    5.10
   4   3  11   16.10   10.10
  -4  -3  11    5.70    9.70
   4   3  11    8.80    8.60
  -4  -3  11   17.00    6.60
   4   3  11   10.60    9.40
  -4   3 -11   20.70    9.60
  -4   4  11   53.09   13.60
   4  -4  11   -2.40   11.50
  -4  -4 -11   44.30   14.20
  -4  -4 -11   22.90    9.00
   4   4 -11   16.40   10.90
   4  -4  11    1.40    5.90
  -4  -4 -11   14.40   11.80
   4   4 -11   10.40    9.10
  -4  -4  11   36.90   15.90
  -4   4 -11   -0.60   12.30
   4  -4 -11   22.10   12.90
  -4   4 -11   -4.20    9.70
   4   4  11   15.40   10.50
  -4  -4  11   16.20    9.00
   4   4  11    3.90   12.40
   4  -5  11  108.09   23.50
  -4  -5 -11  110.79   22.90
   4   5 -11   68.89   19.30
  -4  -5 -11   63.59   13.00
   4   5 -11   88.79   16.60
  -4  -5 -11  102.69   21.20
   4  -5  11  110.99   19.10
   4  -5 -11   94.89   20.50
  -4   5 -11  130.79   24.70
  -4  -5  11   92.69   15.40
   4   5  11  107.09   21.50
   4  -5 -11   95.19   21.10
  -4  -5  11  123.19   24.60
  -4   5 -11   65.29   16.90
   4   5  11   92.99   16.10
   4   6 -11   -5.10    9.70
  -4  -6 -11   19.60   13.30
   4   6 -11    8.40   13.80
   4  -6  11   29.60   14.50
  -4   6  11   24.00   14.20
   4  -6  11   17.10   15.70
   4   6  11    7.20   10.30
   4  -6 -11    8.20   11.40
  -4  -6  11   -7.90   10.70
  -4  -6  11   14.00   16.20
   4   6  11  -19.60   10.70
  -4   6 -11   34.50   15.90
   4   6  11   -2.20   12.30
   4  -6 -11    7.80   17.90
  -4   6 -11    9.10   12.90
   4  -7  11  -12.10   11.70
   4   7 -11   -0.90   14.70
  -4   7  11   22.30   22.30
  -4  -7 -11    7.80   16.90
   4  -7  11    4.00   20.00
  -4  -7  11    2.20   15.50
  -4  -7  11   -8.80   32.20
   4   7  11    6.70   12.10
  -4   7 -11   21.70   16.10
   4  -7 -11   10.40   13.50
   4   7  11   -9.40   17.60
   4   0  12  408.26   26.60
  -4   0  12  389.56   16.00
   4   0 -12  379.56   22.90
   4   0  12  413.56   24.60
   4   0 -12  413.56   20.70
   4   0 -12  430.36   21.60
  -4   0  12  453.65   26.70
  -4   0 -12  423.06   26.20
  -4   0 -12  446.96   26.90
  -4   0 -12  421.46   25.00
  -4   0  12  414.06   16.60
   4  -1  12  110.89   16.50
  -4   1  12  113.59    9.40
  -4   1  12  101.99    8.90
  -4  -1 -12  118.19   14.20
   4  -1  12   99.29   17.70
  -4  -1 -12  149.39   19.90
   4   1 -12  156.48   19.30
  -4   1  12  108.99   15.70
  -4  -1 -12  110.09   16.20
   4   1 -12  113.49   10.70
   4   1 -12  103.79   11.30
  -4  -1  12  103.49    7.00
   4  -1 -12  102.19   11.40
   4   1  12  130.49   17.70
   4  -1 -12  104.39   11.20
  -4   1 -12   90.69   16.40
   4   1  12   92.69   15.00
  -4  -1  12  100.59    6.70
  -4   1 -12  118.69   14.10
  -4  -1  12  123.09   19.10
  -4   1 -12  128.69   19.20
   4  -1 -12  111.09   12.20
   4   2 -12    2.30    6.60
   4  -2  12    5.20   10.20
   4   2 -12    7.20   11.30
  -4  -2 -12    7.20    9.70
  -4  -2 -12    8.80   10.30
  -4   2  12    8.80    5.80
  -4  -2 -12    0.40    7.80
   4  -2  12    8.50    9.40
  -4   2  12    4.40    7.60
   4   2 -12    5.20    5.30
   4   2  12    6.30    8.30
   4   2  12   -1.60    6.50
  -4   2 -12   -1.60    8.10
  -4  -2  12    2.70    4.40
   4   2  12   14.10   10.40
   4  -2 -12    0.20    5.40
  -4   2 -12    2.90    8.50
   4  -2 -12    3.30    7.00
  -4  -2  12   11.70   11.00
   4  -2 -12   10.70    8.60
  -4  -2  12    4.90    4.20
  -4   3  12    8.00    6.50
   4   3 -12   17.40    8.00
  -4  -3 -12   33.10   13.80
   4   3 -12   17.70   10.50
   4  -3  12    6.40   11.80
  -4  -3 -12    0.10   10.00
  -4   3  12   18.60    8.80
  -4  -3 -12   15.80    8.40
   4   3  12   19.80   10.70
   4  -3 -12   25.50   10.60
  -4   3 -12   19.30   12.20
  -4   3 -12   26.90   12.00
  -4  -3  12    7.60   13.20
  -4  -3  12   30.10    7.90
   4  -3 -12   23.70   10.10
   4   3  12   18.20   10.80
   4  -3 -12   14.20    5.60
  -4  -4 -12   98.49   14.80
  -4  -4 -12   82.99   18.20
  -4  -4 -12   85.99   20.50
  -4   4  12   77.39   15.70
   4   4 -12   90.79   15.70
  -4   4  12   72.39    6.40
   4   4 -12   67.39   16.20
   4  -4  12   78.49   18.80
   4   4  12   69.89   13.70
   4   4  12   65.59   16.80
  -4   4 -12   74.19   16.80
  -4   4 -12   98.79   20.30
   4  -4 -12   83.39   17.40
  -4  -4  12   78.79   13.30
  -4  -4  12   65.79   19.10
  -4   5  12   -5.80   12.60
   4   5 -12   13.50   12.50
   4   5 -12   16.00   11.00
  -4  -5 -12   20.60   10.00
   4  -5  12   15.30   14.60
  -4  -5 -12   31.00   13.40
  -4  -5 -12   15.00   15.20
   4  -5  12   -0.50    7.00
  -4   5 -12   16.70   14.70
   4   5  12    3.00    9.90
  -4  -5  12    1.80   15.50
   4   5  12  -11.00    9.70
   4  -5 -12   18.10   11.90
  -4  -5  12    6.40    8.90
   4  -5 -12  -17.20   10.00
  -4   5 -12    1.30    9.90
   4  -6  12  -17.80   11.00
   4  -6  12   14.40   13.90
   4   6 -12  -12.40   11.30
  -4  -6 -12  -13.60   12.40
   4   6 -12   20.60   14.10
  -4   6  12  -17.70   10.50
   4   6  12   -5.50    9.50
  -4   6 -12   28.70   16.90
   4   6  12  -16.70   12.40
   4  -6 -12    7.50   16.70
  -4  -6  12   13.90   11.00
   4  -6 -12    0.20   14.00
  -4  -6  12   31.60   18.30
  -4   6 -12    0.80   13.40
   4   7 -12   14.30   17.40
  -4   7  12  -15.60   18.40
   4  -7  12   12.40   15.40
  -4  -7 -12   -9.60   14.00
   4  -7  12  -27.50   19.80
  -4   7 -12   36.40   16.00
   4  -7 -12    8.00   15.10
   4   7  12   -3.90   11.90
  -4  -7  12    6.20   15.20
   4   7  12  -20.80   16.50
   4   0 -13   17.60    8.60
  -4   0 -13   20.80   11.40
   4   0  13   18.60    8.60
  -4   0  13   15.10    4.40
  -4   0 -13    8.80   10.70
   4   0 -13   23.20    8.30
  -4   0  13   17.50    4.40
   4   0 -13    9.30    6.40
  -4   0  13    8.10    9.90
  -4   0 -13   19.50   10.20
   4   0  13   14.00    8.30
   4   0  13   14.00   10.10
  -4  -1 -13  187.68   17.70
   4   1 -13  168.98   14.70
  -4   1  13  219.18   18.50
  -4  -1 -13  155.28   17.10
   4  -1  13  165.08   19.50
  -4   1  13  162.78   11.10
  -4  -1 -13  164.68   18.30
   4   1 -13  147.49   17.30
   4  -1  13  177.98   16.20
   4   1 -13  184.18   14.10
   4   1  13  155.08   16.70
   4  -1 -13  164.78   14.00
  -4  -1  13  171.78    9.30
  -4   1 -13  184.18   19.10
   4  -1 -13  183.08   15.70
  -4  -1  13  177.38    9.40
  -4   1 -13  179.48   17.50
   4   1  13  173.48   17.90
   4  -1 -13  156.28   14.70
  -4  -1  13  203.28   21.90
  -4   2  13  131.79   13.90
   4  -2  13  164.18   24.50
  -4   2  13  121.39   12.10
   4  -2  13  154.68   16.00
  -4  -2 -13  157.48   22.30
  -4  -2 -13  151.38   19.30
   4   2 -13  113.59   13.80
   4   2 -13  143.19   13.20
  -4  -2 -13  138.29   20.10
   4  -2 -13  140.39   15.40
  -4  -2  13  107.59    8.70
  -4   2 -13  143.69   16.40
   4  -2 -13  109.09   12.50
   4  -2 -13  128.19   15.00
  -4  -2  13  144.19   23.00
   4   2  13  126.29   19.00
  -4   2 -13  137.49   20.70
   4   3 -13   76.09   12.80
   4  -3  13   78.79   15.50
   4  -3  13   69.99   17.00
  -4   3  13   53.49   12.50
  -4   3  13   74.69   11.50
  -4  -3 -13   96.49   18.50
  -4  -3 -13   83.39   19.20
   4   3 -13   83.69   16.00
  -4  -3 -13   73.19   14.90
   4  -3 -13   69.99    9.90
   4  -3 -13   68.69   14.70
   4  -3 -13   87.39   16.60
  -4  -3  13   62.69   19.00
   4   3  13   58.89   13.70
  -4   3 -13  108.79   19.60
   4   3  13   75.59   16.90
  -4  -3  13   88.39   11.70
  -4   3 -13   90.99   16.70
   4   4 -13   38.30   12.10
  -4   4  13   36.50   10.50
  -4   4  13   23.50    6.30
   4   4 -13   22.70   10.50
  -4  -4 -13   28.50   13.60
  -4  -4 -13   13.20   12.50
  -4  -4 -13   30.50   10.70
   4  -4  13   20.20   16.40
   4  -4 -13   26.80    4.40
  -4   4 -13   44.20   14.20
   4   4  13   45.00   13.20
   4   4  13   31.40   14.50
  -4  -4  13   35.30    9.50
   4  -4 -13   22.70   12.70
  -4   4 -13   21.90   15.30
  -4  -4  13   29.20   13.60
   4   5 -13   29.70   14.00
  -4  -5 -13   11.70   14.50
  -4  -5 -13   12.90   15.30
  -4   5  13   18.80   12.10
  -4  -5 -13   30.60    9.70
   4  -5  13   21.00   14.50
   4   5 -13   28.30   12.40
   4  -5 -13   28.90   14.40
  -4   5 -13   11.10   12.50
  -4  -5  13   16.60   15.60
  -4   5 -13   39.90   17.10
   4  -5 -13   11.10   12.50
  -4  -5  13   15.70   10.40
   4   5  13   28.30   15.50
   4   5  13   11.60   10.90
  -4  -6 -13  -13.40   12.30
   4  -6  13   24.50   15.60
   4   6 -13   18.30   12.00
   4   6 -13   31.50   14.90
   4  -6 -13   -7.90   13.20
   4   6  13    9.60   11.20
  -4   6 -13   23.10   16.30
   4  -6 -13   -7.10   17.00
   4   6  13   18.00   15.40
  -4  -6  13   -2.40   12.90
  -4  -6  13    8.60   14.90
  -4   6 -13  -38.40   14.40
   4  -7  13   16.80   18.00
  -4  -7 -13  -17.30   16.90
   4   7 -13   20.70   19.50
   4   7  13   30.30   15.50
  -4  -7  13  -18.40   16.60
   4  -7 -13   16.30   15.40
  -4   7 -13   15.90   15.40
   4   0 -14   36.40   11.10
  -4   0  14   23.60    4.90
   4   0 -14   36.80    9.20
  -4   0 -14   56.19   14.20
   4   0 -14   32.10    9.80
   4   0  14   28.90   12.70
  -4   0  14   29.40   13.10
  -4   0 -14   28.50   10.20
   4   0  14   40.00   10.90
  -4  -1 -14   22.00   10.60
  -4  -1 -14    5.80    9.30
   4   1 -14    7.90    7.10
  -4  -1 -14   18.50   10.00
   4   1 -14    2.40    7.30
  -4   1  14    9.80    9.80
   4  -1  14   19.60    9.70
  -4   1  14    8.70    5.00
   4  -1  14    4.00   10.60
  -4  -1  14   10.90    4.00
   4  -1 -14   22.50    8.60
   4  -1 -14   11.40    8.60
   4   1  14    5.00   10.40
   4  -1 -14   14.40    8.40
  -4   1 -14   -5.60    9.90
  -4   1 -14    7.40    8.60
  -4  -1  14   21.60   13.90
  -4  -2 -14   44.80   12.10
   4  -2  14   33.90   11.40
  -4  -2 -14   18.70   13.00
   4   2 -14   43.10   11.60
  -4   2  14   21.40    8.20
   4  -2  14   32.00   14.10
  -4   2  14   39.50   11.30
  -4  -2 -14   42.90   12.30
   4   2 -14   32.40   10.80
   4  -2 -14   42.50   11.50
  -4   2 -14   53.19   14.80
   4   2  14   38.20   13.50
  -4  -2  14   18.30   13.60
   4  -2 -14   23.80    8.40
   4  -2 -14   49.00   12.50
  -4   2 -14   30.70   11.90
  -4  -2  14   36.90    6.80
  -4   3  14   34.10   11.20
   4   3 -14   41.90   11.80
  -4  -3 -14   42.40   11.70
   4   3 -14   53.49   14.00
  -4  -3 -14   18.90   11.80
  -4   3  14   36.90   10.40
  -4  -3 -14   28.40   15.30
   4  -3  14   34.40   13.00
   4  -3  14   31.50   15.20
   4   3  14   22.70   12.50
  -4   3 -14    4.20   11.80
  -4   3 -14   59.59   16.30
  -4  -3  14   35.50    8.40
   4  -3 -14   45.80   14.30
   4  -3 -14   49.60    9.60
   4  -3 -14   47.60   13.70
  -4  -3  14   35.60   15.00
   4  -4  14   55.19   20.20
   4  -4  14   41.30   14.40
  -4  -4 -14   36.60   10.60
   4   4 -14   60.79   12.70
  -4  -4 -14   36.30   16.70
  -4   4  14   35.10   12.10
  -4   4  14   39.40    7.90
  -4  -4 -14   64.49   17.30
   4   4 -14   30.30   13.10
   4  -4 -14   41.90    6.00
   4  -4 -14   65.49   15.80
   4   4  14   48.40   14.90
   4   4  14   63.29   13.80
  -4   4 -14   20.50   14.80
  -4  -4  14   25.80   15.20
  -4   4 -14   39.50   13.40
  -4  -4  14   42.90   10.60
   4  -4 -14   14.20   10.90
   4   5 -14   11.50   11.60
   4  -5  14   76.19   21.90
  -4  -5 -14   47.80   12.90
  -4  -5 -14   31.70   15.90
  -4  -5 -14   12.80   14.70
   4  -5  14   21.20   13.30
  -4   5  14   18.70   12.80
   4   5 -14    9.50   10.50
  -4  -5  14    3.00   10.80
   4  -5 -14    2.40   13.50
  -4   5 -14    1.20   13.10
   4  -5 -14   17.40   13.60
  -4   5 -14   22.10   16.70
  -4  -5  14    6.80   16.80
   4   5  14   13.70   13.50
   4   5  14   10.10   11.10
   4  -6  14    7.30   17.00
   4   6 -14   14.40   14.40
   4   6 -14   32.70   15.90
  -4   6  14   23.20   18.40
  -4  -6 -14   33.90   15.20
   4  -6  14   40.70   18.30
   4   6  14   26.90   17.80
   4  -6 -14   65.39   19.70
  -4   6 -14   23.80   18.30
  -4  -6  14   32.80   18.50
  -4   6 -14   18.70   16.80
  -4  -6  14   45.40   20.50
   4   6  14   51.49   15.40
   4  -6 -14   38.50   18.80
   4  -7  14  -15.10   15.00
   4   7 -14   12.40   19.90
  -4  -7 -14   18.30   19.10
   4   7  14  -48.60   23.00
  -4   7 -14   20.90   19.50
   4   7  14    0.90   16.00
   4  -7 -14    8.10   15.70
  -4  -7  14   -9.40   18.10
   4   0  15  139.29   21.70
  -4   0  15  107.69    8.30
  -4   0 -15  138.39   19.60
   4   0  15  139.59   18.80
   4   0 -15  123.99   14.70
   4   0 -15  142.19   18.90
   4   0 -15  126.19   16.50
  -4   0  15  126.89   21.20
  -4   0 -15  123.09   20.50
  -4   1  15   85.69   10.50
  -4  -1 -15   85.59   18.10
   4   1 -15   85.59   13.90
  -4  -1 -15   75.59   15.40
   4  -1  15  100.99   21.20
   4   1 -15   90.19   15.50
  -4   1  15  102.59   17.90
   4  -1  15  100.09   16.50
   4   1  15   91.59   18.10
   4  -1 -15   88.59   15.60
   4  -1 -15   92.99   15.80
  -4  -1  15   94.09   19.90
  -4   1 -15   74.09   15.50
  -4   1 -15   63.79   17.40
  -4  -1  15   84.99    6.80
   4   1  15   69.59   14.80
   4  -1 -15  101.19   15.40
   4  -2  15   92.19   20.40
   4   2 -15   97.99   16.20
   4   2 -15  113.39   15.80
  -4   2  15  125.49   17.10
  -4  -2 -15  130.99   22.30
  -4  -2 -15  112.49   19.40
  -4  -2 -15  118.59   19.70
   4  -2  15  144.09   19.40
  -4   2  15   93.69   12.70
  -4  -2  15   99.99   22.50
  -4   2 -15  103.59   19.90
   4   2  15  107.69   19.10
  -4  -2  15  108.49    8.90
   4  -2 -15   93.99   16.70
   4  -2 -15  101.89   15.70
   4  -2 -15  126.89   18.80
  -4   2 -15   83.49   16.60
   4   3 -15   21.70   11.80
   4  -3  15   10.30    8.90
  -4   3  15   12.40    8.70
   4   3 -15   34.70   10.70
  -4  -3 -15    3.30   13.20
   4  -3  15   13.10   14.20
  -4   3  15   18.40    8.90
  -4  -3 -15   15.30   11.70
  -4  -3 -15   21.70   14.50
  -4  -3  15   14.10    6.70
  -4   3 -15   12.60   11.30
   4  -3 -15   22.60   12.50
   4  -3 -15   15.40   10.90
   4  -3 -15    6.00    7.80
  -4  -3  15   -9.90   11.50
   4   3  15    7.00    9.70
  -4   3 -15   31.20   14.60
  -4   4  15    5.70   10.00
  -4  -4 -15   -9.60   12.70
   4  -4  15   13.40   14.80
  -4  -4 -15   10.00    9.30
   4  -4  15   -9.10   10.00
  -4  -4 -15   13.50   12.70
   4   4 -15    5.20    9.90
   4   4 -15    4.80    8.80
  -4   4  15   11.70    7.10
   4   4  15    7.20   11.10
   4   4  15    3.10   10.50
  -4  -4  15   14.70    9.50
  -4   4 -15   24.20   11.20
  -4  -4  15   12.80   14.60
  -4   4 -15    8.90   13.30
   4  -4 -15    9.80    9.50
   4  -4 -15    8.50   11.20
   4  -5  15   -0.80   14.20
  -4   5  15  -11.40   11.90
  -4  -5 -15   -1.00   15.00
  -4  -5 -15    6.20   17.60
   4  -5  15   -0.40   12.30
   4   5 -15   -4.10   12.40
   4   5 -15   -2.50    9.20
  -4  -5  15   -2.50   11.10
   4   5  15    8.60   10.10
  -4  -5  15   26.10   16.70
  -4   5 -15   25.00   15.70
   4   5  15   -1.50   13.80
  -4   5 -15    0.70   15.10
   4  -5 -15   15.40   16.30
   4  -5 -15   -3.70    9.50
   4   6 -15  -23.50   13.60
   4  -6  15   16.30   20.80
  -4   6  15   39.50   20.90
   4  -6  15    1.20   18.20
  -4  -6 -15    7.60   16.20
   4   6 -15   18.90   14.70
   4   6  15   18.30   13.30
  -4  -6  15   20.60   18.40
   4  -6 -15   33.70   16.90
   4   6  15  -17.90   16.40
  -4   6 -15   19.40   16.40
   4   0 -16   -2.20    6.70
   4   0  16   -4.90    9.40
   4   0  16   -0.20    8.80
  -4   0 -16    6.10   10.90
   4   0 -16   19.60    9.50
  -4   0 -16   -5.80    8.60
  -4   0  16    4.20   11.10
  -4   0  16   -3.20    4.10
   4   1 -16   13.50    9.10
  -4   1  16   12.40   12.10
   4  -1  16   27.80   15.90
  -4   1  16   11.70    6.50
   4  -1  16   10.70   10.20
  -4  -1 -16   12.50   11.40
   4   1 -16   22.00    9.80
  -4  -1 -16    1.20   11.30
  -4  -1  16   16.80    4.30
  -4   1 -16    4.40   11.70
   4  -1 -16   12.20   10.10
   4   1  16   28.40   14.30
   4  -1 -16   38.60   11.20
  -4  -1  16   12.70   14.70
  -4   1 -16   23.40   11.50
   4   1  16   14.90   10.40
   4  -1 -16   12.10    9.40
  -4  -2 -16   24.60   12.20
  -4  -2 -16   -5.20   10.30
   4  -2  16    3.60   11.00
  -4   2  16   12.20   10.30
   4   2 -16    1.70    8.30
  -4   2  16   13.20    7.00
   4   2 -16    5.60    8.80
   4  -2  16   27.20   10.50
   4   2  16    5.10    9.50
  -4  -2  16    4.60   13.60
  -4  -2  16    8.40    5.30
  -4   2 -16   15.10   10.80
   4  -2 -16    8.50    9.90
   4  -2 -16   28.40   10.30
   4   2  16   11.30   12.00
  -4   2 -16   -9.10   10.60
   4  -2 -16    1.10    8.70
  -4   3  16   16.00   10.10
   4   3 -16   14.90   11.30
  -4  -3 -16    6.10   11.90
   4   3 -16   21.70    9.90
  -4   3  16   42.80   11.20
   4  -3  16   13.00   12.00
   4  -3  16   14.40   12.30
  -4  -3 -16    4.60   11.40
   4  -3 -16   26.20   10.60
   4  -3 -16   35.20   13.00
   4  -3 -16   -2.50    8.50
  -4   3 -16   25.70   13.70
  -4  -3  16   10.90    6.40
  -4  -3  16    5.80   15.10
  -4   3 -16   40.80   14.90
   4   3  16   22.60   12.40
   4  -4  16   30.60   17.50
  -4  -4 -16   -9.30   13.40
  -4   4  16   10.40    8.00
   4   4 -16   -0.60    8.90
   4   4 -16   19.00   13.50
  -4  -4 -16   39.70   16.70
  -4   4  16    3.40   11.70
   4  -4  16   27.00   14.20
   4   4  16   11.50   11.80
  -4  -4  16    2.30    8.40
  -4   4 -16   -2.60   13.30
  -4   4 -16   -3.70   10.40
  -4  -4  16    6.20   15.50
   4  -4 -16   -9.50   10.50
   4  -4 -16   -3.80   10.80
   4  -4 -16    8.50    5.50
   4   4  16    2.90   10.50
   4  -5  16  -19.00   12.10
   4   5 -16    6.70   13.20
  -4  -5 -16    8.80   15.80
  -4   5  16    2.00   13.40
   4   5 -16   -5.10   11.40
  -4  -5 -16   -5.50   11.50
   4  -5  16    3.40   13.20
  -4   5 -16   21.90   14.60
  -4  -5  16   -5.10   13.40
   4   5  16   10.20   16.50
   4   5  16    4.30   11.40
  -4  -5  16   -1.80   13.70
   4  -5 -16  -11.30   11.00
  -4   5 -16  -21.40   12.70
   4   6 -16  -11.50   15.10
   4  -6  16   21.60   18.50
  -4  -6 -16   12.10   16.80
   4   6  16  -30.40   12.50
   4  -6 -16    0.50   13.10
  -4  -6  16    1.20   15.60
  -4   6 -16   12.10   21.20
   4   6  16  -32.50   19.00
   4   0 -17   16.60    9.60
   4   0  17   16.00    8.90
  -4   0 -17    7.10   10.00
   4   0  17   13.20   13.80
   4   0 -17   17.60    9.30
  -4   0  17   18.30   14.00
  -4   0 -17   19.20   13.60
  -4   0  17   18.60    5.50
  -4  -1 -17   -1.50   10.40
  -4  -1 -17   39.00   13.00
   4   1 -17   20.50   10.70
  -4   1  17    6.60   11.80
   4  -1  17   30.50   15.30
   4   1 -17   15.80    9.40
  -4   1  17   23.50    7.30
   4  -1  17    9.80    9.40
   4   1  17   37.70   14.50
   4  -1 -17   32.60   10.50
  -4  -1  17   20.10   15.90
  -4   1 -17   24.90   12.40
   4  -1 -17   12.70   10.30
   4  -1 -17   -4.20    8.10
  -4   1 -17   -2.90    8.70
   4   1  17   15.70    9.40
   4   2 -17   13.10   10.70
   4  -2  17  -12.80   10.80
   4  -2  17    9.00   10.20
  -4   2  17   -6.20    6.80
   4   2 -17   20.10   10.00
  -4   2  17   27.10   12.90
  -4  -2 -17   -9.90   11.10
  -4  -2 -17    4.60   10.50
  -4   2 -17    9.10   10.50
   4  -2 -17   24.60   10.30
  -4  -2  17  -10.50    9.80
   4  -2 -17    6.90    9.00
   4  -2 -17    2.90    9.60
   4   2  17   14.10   13.10
   4   2  17   -1.90   10.00
  -4   2 -17   15.80   10.80
   4   3 -17   13.10   11.80
  -4   3  17   16.30   11.00
  -4  -3 -17   28.00   15.20
   4  -3  17    9.00   14.90
   4   3 -17    3.80    9.20
  -4   3  17    5.60    9.40
   4  -3  17   -3.80    9.00
  -4  -3 -17   12.40   13.20
  -4   3 -17    1.30   10.40
   4   3  17   22.40   13.50
  -4  -3  17    6.60   13.50
   4  -3 -17   16.20   11.00
   4  -3 -17   -1.20    9.40
  -4   3 -17   11.60   12.50
   4  -3 -17   23.30   12.20
   4   4 -17    9.60    9.60
   4   4 -17   13.80   13.40
  -4  -4 -17   30.40   15.80
  -4   4  17   38.90   13.30
  -4   4  17   23.40    9.20
  -4  -4 -17   22.60   16.20
   4  -4  17    2.00   12.90
   4  -4  17   35.40   17.70
   4  -4 -17   15.90   13.00
  -4  -4  17   45.10   20.40
   4   4  17   76.09   17.80
   4  -4 -17   26.00    7.60
  -4   4 -17   11.10   11.60
  -4   4 -17   15.30   14.80
   4  -4 -17   32.50   14.40
   4   5 -17  -15.70   11.80
  -4   5  17  -31.70   17.20
  -4  -5 -17   15.70   13.40
   4   5 -17  -10.70   12.20
   4  -5  17   18.40   18.00
   4  -5  17   25.60   20.50
  -4   5 -17   10.20   16.30
   4   5  17  -19.30   14.40
   4   5  17   13.50   13.20
   4  -5 -17   21.50   14.80
  -4  -5  17   11.40   15.70
  -4   5 -17    5.20   16.20
   4   6 -17  -16.50   15.00
  -4  -6 -17   -3.40   17.10
   4  -6  17    4.80   18.30
  -4   6 -17   -0.10   17.10
  -4  -6  17    0.30   19.80
   4  -6 -17    0.30   15.30
   4   6  17  -13.10   14.50
   4   0  18    7.40   13.60
  -4   0 -18   18.30   11.50
   4   0 -18   20.70   10.20
  -4   0 -18    5.10   13.20
   4   0 -18    7.90   10.30
   4   0  18   -2.20    9.70
  -4   0  18   26.20   14.50
  -4   1  18    4.70   11.60
  -4  -1 -18   13.30   11.30
  -4   1  18   11.30    5.80
   4   1 -18   12.00   10.50
   4   1 -18    8.90    9.30
  -4  -1 -18   18.10   13.00
   4  -1  18   16.50   14.50
   4  -1  18    3.80    9.20
   4  -1 -18   -1.00    8.90
   4  -1 -18   31.60   11.70
  -4   1 -18   15.30   10.70
   4   1  18   17.30   14.80
  -4  -1  18   -5.90   11.70
  -4   1 -18    8.80   12.30
   4   1  18    5.00    8.20
   4   2 -18    3.40    9.10
  -4  -2 -18   12.90   15.70
  -4   2  18   11.90   12.10
   4  -2  18   15.10   10.10
   4   2 -18    9.60    8.60
   4  -2  18    9.30   13.20
  -4  -2 -18   34.60   14.40
  -4   2 -18   13.90   11.50
  -4  -2  18  -16.60   13.40
   4   2  18   20.60   11.00
  -4   2 -18    9.90   12.60
   4   2  18   16.10   14.30
   4  -2 -18   14.10   11.50
   4  -2 -18   18.70   11.00
   4   3 -18   11.70   11.60
   4  -3  18    5.40   11.20
  -4   3  18  -11.20    9.30
   4   3 -18    5.30   11.50
   4  -3  18  -10.20   13.70
  -4   3  18    6.40   11.10
  -4  -3 -18    5.70   14.00
  -4  -3 -18    9.80   14.40
   4   3  18    2.90   12.90
  -4   3 -18   -8.10   10.60
   4  -3 -18  -20.90    8.90
   4  -3 -18    4.00   10.30
   4   3  18   11.80   14.50
   4  -3 -18  -12.30    7.70
  -4  -3  18   -9.50   14.50
  -4   3 -18    7.70   13.70
  -4   4  18    3.90   10.00
   4  -4  18   24.80   18.30
  -4  -4 -18    9.80   15.20
  -4  -4 -18   12.70   17.90
   4  -4  18   28.90   17.10
   4   4 -18   33.90   13.90
  -4   4  18   34.30   15.90
   4   4 -18    0.80   13.10
   4   4  18   37.40   14.40
  -4   4 -18   -8.10   12.30
   4  -4 -18   23.40   14.50
   4  -4 -18   22.80   12.80
  -4  -4  18    6.50   15.80
   4  -4 -18    9.60    7.70
  -4   4 -18    0.90   14.40
   4  -5  18    2.90   19.40
  -4  -5 -18   47.70   20.20
   4   5 -18   16.10   12.90
   4   5 -18   -8.70   10.60
   4   5  18    0.10   18.60
  -4   5 -18   42.70   21.10
  -4  -5  18   27.20   19.60
   4   5  18   28.00   16.00
   4  -5 -18   -8.50   11.40
   4   0 -19   11.20   10.90
  -4   0  19    4.40   14.70
  -4   0 -19   16.10   14.50
   4   0  19   -0.80    7.80
  -4   0 -19   36.80   13.20
   4   0 -19   11.40   10.70
   4   0  19  -13.10   11.70
  -4  -1 -19   46.00   16.20
   4  -1  19   19.00   15.60
   4   1 -19   38.90   12.00
   4  -1  19   31.70   11.40
  -4   1  19   36.90   15.80
  -4  -1 -19   53.39   14.70
   4   1 -19   10.30   10.90
  -4   1 -19   22.70   15.10
   4   1  19   31.60   13.20
  -4  -1  19   44.10   18.40
   4  -1 -19    8.50   11.00
   4  -1 -19   37.80   11.60
   4   1  19   59.59   18.30
   4   2 -19   44.90   13.50
   4   2 -19   37.10   12.20
  -4   2  19   32.50   15.30
   4  -2  19   46.00   18.30
  -4  -2 -19   39.00   13.80
  -4  -2 -19   31.00   17.00
  -4   2  19   18.20    8.80
  -4  -2  19   32.50   17.10
   4   2  19   39.00   14.10
   4  -2 -19   35.50   12.20
   4   2  19   57.69   17.40
  -4   2 -19   71.49   20.00
   4  -2 -19   36.40   14.90
  -4   2 -19   40.50   14.80
   4  -3  19   17.20   17.50
   4  -3  19  -13.80   12.50
  -4   3  19   11.60   12.10
  -4  -3 -19   18.00   15.60
   4   3 -19    8.30   10.20
  -4  -3 -19   -4.00   12.80
  -4   3  19    0.90   11.20
   4   3 -19   -0.90   11.20
   4   3  19  -12.30   12.20
   4  -3 -19   12.30   11.40
   4   3  19   -2.50   14.70
  -4  -3  19  -16.20   13.60
   4  -3 -19    6.00   11.20
  -4   3 -19   13.30   13.40
  -4   3 -19   -4.70   12.60
   4   4 -19   -2.20   12.40
  -4   4  19   -6.70   22.20
   4  -4  19    7.90   17.10
  -4   4  19   -3.90   16.20
   4   4 -19   22.40   14.20
   4  -4  19  -25.40   20.90
  -4  -4 -19   11.20   16.30
  -4   4 -19    0.90   14.10
   4   4  19   23.60   12.60
  -4   4 -19   12.10   16.20
  -4  -4  19   16.20   18.90
   4  -4 -19   12.90   14.70
   4   4  19   12.50   19.30
   4  -4 -19   -3.60   10.00
  -4  -5 -19   26.60   15.40
[truncated: 1,126,797 more chars]
