# Supplementary material for: Skeletal Rearrangement of Biaryls via Rhodium-Azirine Intermediate: A Route to Solid-State Emissive Polycyclic Sulfamates
Source: ACS Catal. 2025 Dec 19;16(1):189–96. doi: 10.1021/acscatal.5c06179 (PMC12772131; doi:10.1021/acscatal.5c06179)
Supplement: Supplementary file 4 [file cs5c06179_si_004.cif]

data_global
_audit_creation_method                  'APEX4 v2022.1-1'

_publ_requested_journal                 ?

_publ_contact_author_name               ?
_publ_contact_author_address            
;
;
_publ_contact_author_email              ?
_publ_contact_author_fax                ?
_publ_contact_author_phone              ?

_publ_section_title                     
;
;
_publ_section_abstract                  
;
;
_publ_section_references                
;
;
_publ_section_comment                   
;
;

data_NAM_naphthalene_grocs
_chemical_name_systematic               ?
_chemical_name_common                   ?
_chemical_formula_moiety                ?
_chemical_formula_sum                   'C20 H15 N O3 S'
_chemical_formula_iupac                 ?
_chemical_formula_weight                349.39

_chemical_melting_point                 ?

_space_group_crystal_system             monoclinic
_space_group_IT_number                  14
_space_group_name_H-M_alt               'P 1 21/c 1'
_space_group_name_Hall                  '-P 2ybc'
loop_
    _space_group_symop_operation_xyz
    'x, y, z'
    '-x, y+1/2, -z+1/2'
    '-x, -y, -z'
    'x, -y-1/2, z-1/2'

_cell_length_a                          9.9199(14)
_cell_length_b                          29.444(3)
_cell_length_c                          11.6896(15)
_cell_angle_alpha                       90
_cell_angle_beta                        115.018(4)
_cell_angle_gamma                       90
_cell_volume                            3094.0(7)
_cell_formula_units_Z                   8
_cell_measurement_reflns_used           8488
_cell_measurement_theta_min             2.6573
_cell_measurement_theta_max             26.5322
_cell_measurement_temperature           100.(2)

_exptl_crystal_description              needle
_exptl_crystal_colour                   yellow
_exptl_crystal_size_max                 0.260
_exptl_crystal_size_mid                 0.090
_exptl_crystal_size_min                 0.040
_exptl_crystal_density_diffrn           1.500
_exptl_crystal_density_meas             ?
_exptl_crystal_density_method           'not measured'
_exptl_crystal_F_000                    1456

_exptl_absorpt_coefficient_mu           0.230
_exptl_absorpt_correction_type          Multi-Scan
_exptl_absorpt_process_details          
;
Krause, L., Herbst-Irmer, R., Sheldrick, G. M., Stalke, D. (2015).
"Comparison of silver and molybdenum microfocus X-ray sources for
single-crystal structure determination"
J. Appl. Cryst. 48, 3-10.
doi:10.1107/S1600576714022985
;
_exptl_absorpt_correction_T_min         0.89
_exptl_absorpt_correction_T_max         0.99

_exptl_special_details                  
;
; 

_diffrn_ambient_temperature             100.(2)

_diffrn_source                          ?
_diffrn_source_type                     'Ceramic x-ray tube'
_diffrn_source_power                    1.00
_diffrn_source_current                  20.0
_diffrn_source_voltage                  50

_diffrn_radiation_probe                 ?
_diffrn_radiation_type                  'Mo K\a'
_diffrn_radiation_wavelength            0.71073
_diffrn_radiation_monochromator         
    'doubly curved silicon crystal Bruker Triumph'

_diffrn_measurement_device              'three-circle diffractometer'
_diffrn_measurement_device_type         'D8 QUEST ECO'
_diffrn_measurement_method              '\f and \w scans'

_diffrn_detector_area_resol_mean        7.3910

_diffrn_reflns_number                   69146
_diffrn_reflns_av_R_equivalents         0.1164
_diffrn_reflns_av_unetI/netI            0.0605
_diffrn_reflns_theta_min                2.04
_diffrn_reflns_theta_max                27.55
_diffrn_reflns_theta_full               25.24
_diffrn_measured_fraction_theta_max     0.997
_diffrn_measured_fraction_theta_full    0.997
_diffrn_reflns_limit_h_min              -12
_diffrn_reflns_limit_h_max              12
_diffrn_reflns_limit_k_min              -38
_diffrn_reflns_limit_k_max              38
_diffrn_reflns_limit_l_min              -15
_diffrn_reflns_limit_l_max              15

_refine_special_details                 
;
;

_reflns_number_total                    7107
_reflns_number_gt                       4900
_reflns_threshold_expression            'I > 2\s(I)'
_reflns_Friedel_coverage                0.000
_reflns_Friedel_fraction_max            .
_reflns_Friedel_fraction_full           .

_refine_ls_structure_factor_coef        Fsqd
_refine_ls_matrix_type                  full
_refine_ls_R_factor_all                 0.1034
_refine_ls_R_factor_gt                  0.0606
_refine_ls_wR_factor_gt                 0.1177
_refine_ls_wR_factor_ref                0.1370
_refine_ls_goodness_of_fit_ref          1.045
_refine_ls_restrained_S_all             1.045
_refine_ls_number_reflns                7107
_refine_ls_number_parameters            468
_refine_ls_number_restraints            0
_refine_ls_number_constraints           ?
_refine_ls_hydrogen_treatment           constr
_refine_ls_weighting_scheme             calc
_refine_ls_weighting_details            
    'w=1/[\s^2^(Fo^2^)+(0.0303P)^2^+6.3334P] where P=(Fo^2^+2Fc^2^)/3'

_atom_sites_solution_hydrogens          geom
_atom_sites_solution_primary            ?
_atom_sites_solution_secondary          ?

_refine_ls_shift/su_max                 0.000
_refine_ls_shift/su_mean                0.000
_refine_diff_density_max                0.605
_refine_diff_density_min                -0.549
_refine_ls_extinction_method            none
_refine_ls_extinction_coef              ?

loop_
    _atom_type_symbol
    _atom_type_description
    _atom_type_scat_dispersion_real
    _atom_type_scat_dispersion_imag
    _atom_type_scat_source
    C C 0.0033 0.0016 'International Tables Vol C Tables 4.2.6.8 and 6.1.1.4'
    H H 0.0000 0.0000 'International Tables Vol C Tables 4.2.6.8 and 6.1.1.4'
    N N 0.0061 0.0033 'International Tables Vol C Tables 4.2.6.8 and 6.1.1.4'
    O O 0.0106 0.0060 'International Tables Vol C Tables 4.2.6.8 and 6.1.1.4'
    S S 0.1246 0.1234 'International Tables Vol C Tables 4.2.6.8 and 6.1.1.4'

_computing_data_collection              'Bruker Instrument Service vV6.2.16'
_computing_cell_refinement              'SAINT V8.40B (Bruker AXS LLC, 2019)'
_computing_data_reduction               'SAINT V8.40B (Bruker AXS LLC, 2019)'
_computing_structure_solution           'XT, VERSION 2018/2'
_computing_structure_refinement         'SHELXL-2019/1 (Sheldrick, 2019)'
_computing_molecular_graphics           'shelXle (C.B. Huebschle, rev 1365)'
_computing_publication_material         ?

loop_
    _atom_site_type_symbol
    _atom_site_label
    _atom_site_fract_x
    _atom_site_fract_y
    _atom_site_fract_z
    _atom_site_U_iso_or_equiv
    _atom_site_adp_type
    _atom_site_calc_flag
    _atom_site_refinement_flags_adp
    _atom_site_refinement_flags_occupancy
    _atom_site_refinement_flags_posn
    _atom_site_occupancy
    _atom_site_disorder_assembly
    _atom_site_disorder_group
    N N4A 0.1484(3) 0.54842(8) 0.5763(2) 0.0229(5) Uani d . . . 1.000000 . .
    S S1A 0.30386(9) 0.51893(3) 0.62139(8) 0.02596(19) Uani d . . . 1.000000 .
     .
    O O2A 0.3051(3) 0.49398(7) 0.5167(2) 0.0303(5) Uani d . . . 1.000000 . .
    O O3A 0.3165(3) 0.49419(8) 0.7286(2) 0.0384(6) Uani d . . . 1.000000 . .
    O N25A 0.4345(2) 0.55416(7) 0.6688(2) 0.0279(5) Uani d . . . 1.000000 . .
    C C5A 0.1351(3) 0.58945(9) 0.5335(3) 0.0179(6) Uani d . . . 1.000000 . .
    C C6A -0.0043(3) 0.61504(9) 0.4988(3) 0.0183(6) Uani d . . . 1.000000 . .
    C C7A -0.1313(3) 0.60281(10) 0.5136(3) 0.0227(6) Uani d . . . 1.000000 . .
    H H7A -0.137720 0.574560 0.550236 0.027000 Uiso calc U . R 1.000000 . .
    C C8A -0.2482(3) 0.63340(11) 0.4728(3) 0.0265(7) Uani d . . . 1.000000 . .
    H H8A -0.337169 0.625658 0.480129 0.032000 Uiso calc U . R 1.000000 . .
    C C9A -0.2385(3) 0.67518(11) 0.4214(3) 0.0249(7) Uani d . . . 1.000000 . .
    H H9A -0.320665 0.695467 0.394391 0.030000 Uiso calc U . R 1.000000 . .
    C C10A -0.1104(3) 0.68762(10) 0.4090(3) 0.0208(6) Uani d . . . 1.000000 .
     .
    H H10A -0.102884 0.716392 0.375356 0.025000 Uiso calc U . R 1.000000 . .
    C C11A 0.0065(3) 0.65687(9) 0.4472(3) 0.0170(6) Uani d . . . 1.000000 . .
    C C12A 0.1560(3) 0.66220(9) 0.4464(2) 0.0159(5) Uani d . . . 1.000000 . .
    C C13A 0.1775(3) 0.68544(9) 0.3431(3) 0.0177(6) Uani d . . . 1.000000 . .
    C C14A 0.0613(3) 0.68887(9) 0.2230(3) 0.0189(6) Uani d . . . 1.000000 . .
    H H14A -0.035045 0.678356 0.208853 0.023000 Uiso calc U . R 1.000000 . .
    C C15A 0.0846(3) 0.70747(9) 0.1237(3) 0.0227(6) Uani d . . . 1.000000 . .
    H H15A 0.005006 0.709272 0.041885 0.027000 Uiso calc U . R 1.000000 . .
    C C16A 0.2248(4) 0.72343(9) 0.1445(3) 0.0238(7) Uani d . . . 1.000000 . .
    H H16A 0.242005 0.735223 0.076161 0.029000 Uiso calc U . R 1.000000 . .
    C C17A 0.3393(3) 0.72220(9) 0.2642(3) 0.0217(6) Uani d . . . 1.000000 . .
    H H17A 0.433781 0.734222 0.277971 0.026000 Uiso calc U . R 1.000000 . .
    C C18A 0.3185(3) 0.70354(9) 0.3659(3) 0.0187(6) Uani d . . . 1.000000 . .
    C C19A 0.4356(3) 0.70501(10) 0.4946(3) 0.0208(6) Uani d . . . 1.000000 . .
    H H19A 0.527806 0.718904 0.508795 0.025000 Uiso calc U . R 1.000000 . .
    C C20A 0.4183(3) 0.68756(9) 0.5934(3) 0.0193(6) Uani d . . . 1.000000 . .
    H H20A 0.496629 0.690873 0.675405 0.023000 Uiso calc U . R 1.000000 . .
    C C21A 0.2832(3) 0.66360(9) 0.5795(3) 0.0181(6) Uani d . . . 1.000000 . .
    H H21A 0.253453 0.666770 0.650901 0.022000 Uiso calc U . R 1.000000 . .
    C C22A 0.2413(3) 0.61815(9) 0.5054(3) 0.0170(6) Uani d . . . 1.000000 . .
    C C23A 0.3488(3) 0.59483(10) 0.4635(3) 0.0205(6) Uani d . . . 1.000000 . .
    H H23A 0.385727 0.617003 0.419747 0.025000 Uiso calc U . R 1.000000 . .
    H H23B 0.296498 0.570292 0.403115 0.025000 Uiso calc U . R 1.000000 . .
    C C24A 0.4798(3) 0.57491(10) 0.5759(3) 0.0254(7) Uani d . . . 1.000000 . .
    H H24A 0.528910 0.551614 0.545472 0.030000 Uiso calc U . R 1.000000 . .
    H H24B 0.553205 0.599229 0.617512 0.030000 Uiso calc U . R 1.000000 . .
    N N4 0.6050(3) 0.32696(9) 1.0791(2) 0.0248(6) Uani d . . . 1.000000 . .
    S S1 0.42812(10) 0.33949(4) 1.02969(11) 0.0237(3) Uani d . P . 0.886(4) A
     1
    O O2 0.4125(3) 0.37687(9) 1.1020(2) 0.0312(7) Uani d . P . 0.886(4) A 1
    O O3 0.3549(3) 0.29794(10) 1.0298(3) 0.0333(7) Uani d . P . 0.886(4) A 1
    O N25 0.3658(3) 0.35355(8) 0.8866(2) 0.0264(6) Uani d . P . 0.886(4) A 1
    S S1' 0.4285(15) 0.3228(5) 0.9939(14) 0.060(4) Uiso d . P . 0.114(4) A 2
    O O2' 0.385(3) 0.3159(10) 1.079(3) 0.046(7) Uiso d . P . 0.114(4) A 2
    O O3' 0.376(2) 0.3042(7) 0.875(2) 0.039(6) Uiso d . P . 0.114(4) A 2
    O N25' 0.395(3) 0.3815(8) 0.971(2) 0.049(7) Uiso d . P . 0.114(4) A 2
    C C5 0.6999(3) 0.35299(10) 1.0608(3) 0.0226(6) Uani d . . . 1.000000 . .
    C C6 0.8588(3) 0.34367(10) 1.1256(3) 0.0211(6) Uani d . . . 1.000000 . .
    C C7 0.9280(3) 0.30740(10) 1.2057(3) 0.0222(6) Uani d . . . 1.000000 . .
    H H7 0.871234 0.285663 1.226566 0.027000 Uiso calc U . R 1.000000 . .
    C C8 1.0814(3) 0.30378(10) 1.2541(3) 0.0239(6) Uani d . . . 1.000000 . .
    H H8 1.131041 0.279117 1.307778 0.029000 Uiso calc U . R 1.000000 . .
    C C9 1.1628(3) 0.33641(10) 1.2238(3) 0.0255(7) Uani d . . . 1.000000 . .
    H H9 1.267846 0.333510 1.257043 0.031000 Uiso calc U . R 1.000000 . .
    C C10 1.0941(3) 0.37311(10) 1.1461(3) 0.0223(6) Uani d . . . 1.000000 . .
    H H10 1.151420 0.395417 1.127950 0.027000 Uiso calc U . R 1.000000 . .
    C C11 0.9408(3) 0.37655(9) 1.0958(3) 0.0208(6) Uani d . . . 1.000000 . .
    C C12 0.8395(3) 0.41174(10) 1.0095(3) 0.0223(6) Uani d . . . 1.000000 . .
    C C13 0.8789(3) 0.43672(10) 0.9167(3) 0.0221(6) Uani d . . . 1.000000 . .
    C C14 0.9801(3) 0.41908(10) 0.8743(3) 0.0251(7) Uani d . . . 1.000000 . .
    H H14 1.023634 0.390217 0.903931 0.030000 Uiso calc U . R 1.000000 . .
    C C15 1.0185(4) 0.44270(11) 0.7899(3) 0.0285(7) Uani d . . . 1.000000 . .
    H H15 1.087468 0.430013 0.762049 0.034000 Uiso calc U . R 1.000000 . .
    C C16 0.9561(4) 0.48480(11) 0.7463(3) 0.0318(8) Uani d . . . 1.000000 . .
    H H16 0.982838 0.501281 0.689187 0.038000 Uiso calc U . R 1.000000 . .
    C C17 0.8546(4) 0.50278(11) 0.7863(3) 0.0312(8) Uani d . . . 1.000000 . .
    H H17 0.810655 0.531434 0.754600 0.037000 Uiso calc U . R 1.000000 . .
    C C18 0.8151(4) 0.47981(10) 0.8722(3) 0.0268(7) Uani d . . . 1.000000 . .
    C C19 0.7177(4) 0.50067(11) 0.9218(3) 0.0306(7) Uani d . . . 1.000000 . .
    H H19 0.671395 0.528747 0.886890 0.037000 Uiso calc U . R 1.000000 . .
    C C20 0.6904(4) 0.48195(10) 1.0147(3) 0.0291(7) Uani d . . . 1.000000 . .
    H H20 0.632551 0.498379 1.047939 0.035000 Uiso calc U . R 1.000000 . .
    C C21 0.7473(3) 0.43677(10) 1.0667(3) 0.0263(7) Uani d . . . 1.000000 . .
    H H21 0.778292 0.432576 1.159249 0.032000 Uiso calc U . R 1.000000 . .
    C C22 0.6812(3) 0.39460(10) 0.9818(3) 0.0242(7) Uani d . . . 1.000000 . .
    C C23 0.5538(3) 0.39821(11) 0.8525(3) 0.0277(7) Uani d . . . 1.000000 . .
    H H23C 0.565915 0.426328 0.811393 0.033000 Uiso calc U . R 1.000000 . .
    H H23D 0.558255 0.372170 0.800695 0.033000 Uiso calc U . R 1.000000 . .
    C C24 0.4039(4) 0.39889(11) 0.8548(3) 0.0298(7) Uani d . . . 1.000000 . .
    H H24C 0.404165 0.421268 0.918139 0.036000 Uiso calc U P R 0.886(4) A 1
    H H24D 0.327853 0.408384 0.771180 0.036000 Uiso calc U P R 0.886(4) A 1
    H H24E 0.367438 0.430613 0.841559 0.036000 Uiso calc U P R 0.114(4) A 2
    H H24F 0.334869 0.380858 0.782232 0.036000 Uiso calc U P R 0.114(4) A 2

loop_
    _atom_site_aniso_label
    _atom_site_aniso_U_11
    _atom_site_aniso_U_22
    _atom_site_aniso_U_33
    _atom_site_aniso_U_12
    _atom_site_aniso_U_13
    _atom_site_aniso_U_23
    N4A 0.0293(14) 0.0204(13) 0.0238(13) 0.0030(10) 0.0160(11) 0.0045(10)
    S1A 0.0317(4) 0.0213(4) 0.0266(4) 0.0052(3) 0.0140(3) 0.0083(3)
    O2A 0.0373(13) 0.0235(11) 0.0345(13) 0.0009(9) 0.0194(11) -0.0017(10)
    O3A 0.0513(16) 0.0330(13) 0.0355(14) 0.0098(11) 0.0229(12) 0.0185(11)
    N25A 0.0298(12) 0.0278(12) 0.0232(11) 0.0041(9) 0.0084(9) 0.0035(9)
    C5A 0.0241(15) 0.0185(14) 0.0125(13) -0.0006(11) 0.0092(11) 0.0001(11)
    C6A 0.0215(14) 0.0203(14) 0.0146(13) 0.0000(11) 0.0093(11) -0.0009(11)
    C7A 0.0237(15) 0.0267(16) 0.0207(15) -0.0027(12) 0.0124(13) -0.0005(12)
    C8A 0.0176(15) 0.0395(18) 0.0257(16) -0.0039(13) 0.0124(13) -0.0019(14)
    C9A 0.0196(15) 0.0319(17) 0.0232(16) 0.0033(12) 0.0090(13) -0.0018(13)
    C10A 0.0219(15) 0.0228(15) 0.0188(15) 0.0028(12) 0.0096(12) 0.0007(12)
    C11A 0.0180(14) 0.0203(14) 0.0138(13) -0.0006(11) 0.0078(11) -0.0017(11)
    C12A 0.0174(13) 0.0148(13) 0.0161(13) 0.0017(11) 0.0079(11) 0.0008(11)
    C13A 0.0254(15) 0.0117(13) 0.0199(14) 0.0013(11) 0.0134(12) -0.0019(11)
    C14A 0.0236(15) 0.0123(13) 0.0221(15) -0.0018(11) 0.0109(12) -0.0014(11)
    C15A 0.0341(17) 0.0151(13) 0.0187(15) -0.0015(12) 0.0111(13) -0.0022(11)
    C16A 0.0403(18) 0.0130(13) 0.0278(17) -0.0008(13) 0.0239(15) 0.0006(12)
    C17A 0.0277(16) 0.0160(14) 0.0296(17) 0.0005(12) 0.0202(14) 0.0003(12)
    C18A 0.0236(15) 0.0118(13) 0.0253(15) 0.0016(11) 0.0150(13) -0.0003(11)
    C19A 0.0157(14) 0.0179(14) 0.0307(16) 0.0001(11) 0.0115(12) -0.0046(12)
    C20A 0.0162(14) 0.0192(14) 0.0209(15) 0.0041(11) 0.0061(11) -0.0017(12)
    C21A 0.0200(14) 0.0185(14) 0.0179(14) 0.0005(11) 0.0100(12) -0.0011(11)
    C22A 0.0190(14) 0.0145(13) 0.0182(14) 0.0021(11) 0.0084(11) 0.0011(11)
    C23A 0.0237(15) 0.0171(14) 0.0256(16) 0.0009(11) 0.0151(13) -0.0004(12)
    C24A 0.0230(16) 0.0238(16) 0.0319(17) 0.0032(12) 0.0141(13) 0.0034(13)
    N4 0.0222(13) 0.0263(13) 0.0237(13) 0.0029(10) 0.0076(11) 0.0033(11)
    S1 0.0189(5) 0.0248(6) 0.0263(5) 0.0024(4) 0.0085(4) 0.0015(4)
    O2 0.0306(14) 0.0343(14) 0.0300(14) 0.0070(11) 0.0141(11) -0.0041(12)
    O3 0.0230(14) 0.0285(15) 0.0487(19) -0.0017(12) 0.0155(13) 0.0023(14)
    N25 0.0255(13) 0.0267(13) 0.0230(13) 0.0020(10) 0.0066(10) 0.0011(10)
    C5 0.0273(16) 0.0220(15) 0.0180(15) 0.0006(12) 0.0091(13) -0.0002(12)
    C6 0.0242(15) 0.0213(14) 0.0186(14) -0.0011(12) 0.0100(12) -0.0039(12)
    C7 0.0290(16) 0.0213(15) 0.0188(14) -0.0033(12) 0.0124(13) -0.0028(12)
    C8 0.0295(17) 0.0204(15) 0.0219(15) 0.0034(12) 0.0109(13) 0.0009(12)
    C9 0.0243(16) 0.0238(16) 0.0282(17) 0.0026(12) 0.0111(13) -0.0039(13)
    C10 0.0268(16) 0.0180(14) 0.0243(16) -0.0004(12) 0.0131(13) -0.0026(12)
    C11 0.0276(16) 0.0158(14) 0.0203(15) 0.0001(12) 0.0115(12) -0.0034(12)
    C12 0.0216(15) 0.0204(14) 0.0227(15) 0.0005(12) 0.0073(12) -0.0036(12)
    C13 0.0240(15) 0.0223(15) 0.0151(14) -0.0012(12) 0.0036(12) -0.0036(12)
    C14 0.0301(17) 0.0224(15) 0.0220(16) -0.0001(13) 0.0101(13) -0.0021(12)
    C15 0.0317(18) 0.0338(18) 0.0220(16) -0.0048(14) 0.0133(14) -0.0006(14)
    C16 0.042(2) 0.0292(17) 0.0224(16) -0.0086(15) 0.0115(15) 0.0022(14)
    C17 0.043(2) 0.0224(16) 0.0212(16) -0.0003(14) 0.0062(15) 0.0015(13)
    C18 0.0318(17) 0.0228(15) 0.0193(15) -0.0001(13) 0.0043(13) -0.0023(12)
    C19 0.0343(18) 0.0200(15) 0.0289(17) 0.0050(13) 0.0050(14) -0.0013(14)
    C20 0.0323(18) 0.0230(16) 0.0310(18) 0.0034(13) 0.0124(14) -0.0015(14)
    C21 0.0296(17) 0.0264(16) 0.0238(16) 0.0040(13) 0.0121(14) -0.0003(13)
    C22 0.0251(16) 0.0221(15) 0.0227(16) -0.0010(12) 0.0075(13) -0.0010(12)
    C23 0.0313(17) 0.0252(16) 0.0230(16) 0.0046(13) 0.0081(14) 0.0023(13)
    C24 0.0373(19) 0.0239(16) 0.0250(17) 0.0040(14) 0.0101(14) 0.0054(13)

_geom_special_details                   
;

All esds (except the esd in the dihedral angle between two l.s. planes)
are estimated using the full covariance matrix.  The cell esds are taken
into account individually in the estimation of esds in distances, angles
and torsion angles; correlations between esds in cell parameters are only
used when they are defined by crystal symmetry.  An approximate (isotropic)
treatment of cell esds is used for estimating esds involving l.s. planes.
;

loop_
    _geom_bond_atom_site_label_1
    _geom_bond_atom_site_label_2
    _geom_bond_site_symmetry_2
    _geom_bond_distance
    _geom_bond_publ_flag
    N4A C5A . 1.293(4) ?
    N4A S1A . 1.650(3) ?
    S1A O3A . 1.408(2) ?
    S1A O2A . 1.432(2) ?
    S1A N25A . 1.567(2) ?
    N25A C24A . 1.473(4) ?
    C5A C6A . 1.474(4) ?
    C5A C22A . 1.492(4) ?
    C6A C7A . 1.390(4) ?
    C6A C11A . 1.396(4) ?
    C7A C8A . 1.384(4) ?
    C7A H7A . 0.950000 ?
    C8A C9A . 1.390(4) ?
    C8A H8A . 0.950000 ?
    C9A C10A . 1.388(4) ?
    C9A H9A . 0.950000 ?
    C10A C11A . 1.388(4) ?
    C10A H10A . 0.950000 ?
    C11A C12A . 1.495(4) ?
    C12A C13A . 1.479(4) ?
    C12A C21A . 1.535(4) ?
    C12A C22A . 1.543(4) ?
    C13A C14A . 1.393(4) ?
    C13A C18A . 1.413(4) ?
    C14A C15A . 1.389(4) ?
    C14A H14A . 0.950000 ?
    C15A C16A . 1.389(4) ?
    C15A H15A . 0.950000 ?
    C16A C17A . 1.380(4) ?
    C16A H16A . 0.950000 ?
    C17A C18A . 1.401(4) ?
    C17A H17A . 0.950000 ?
    C18A C19A . 1.462(4) ?
    C19A C20A . 1.340(4) ?
    C19A H19A . 0.950000 ?
    C20A C21A . 1.462(4) ?
    C20A H20A . 0.950000 ?
    C21A C22A . 1.552(4) ?
    C21A H21A . 1.000000 ?
    C22A C23A . 1.513(4) ?
    C23A C24A . 1.521(4) ?
    C23A H23A . 0.990000 ?
    C23A H23B . 0.990000 ?
    C24A H24A . 0.990000 ?
    C24A H24B . 0.990000 ?
    N4 C5 . 1.300(4) ?
    N4 S1' . 1.612(14) ?
    N4 S1 . 1.640(3) ?
    S1 O3 . 1.423(3) ?
    S1 O2 . 1.436(3) ?
    S1 N25 . 1.574(3) ?
    N25 C24 . 1.477(4) ?
    S1' O2' . 1.25(3) ?
    S1' O3' . 1.37(3) ?
    S1' N25' . 1.76(3) ?
    N25' C24 . 1.48(2) ?
    C5 C6 . 1.457(4) ?
    C5 C22 . 1.498(4) ?
    C6 C7 . 1.394(4) ?
    C6 C11 . 1.400(4) ?
    C7 C8 . 1.386(4) ?
    C7 H7 . 0.950000 ?
    C8 C9 . 1.393(4) ?
    C8 H8 . 0.950000 ?
    C9 C10 . 1.390(4) ?
    C9 H9 . 0.950000 ?
    C10 C11 . 1.383(4) ?
    C10 H10 . 0.950000 ?
    C11 C12 . 1.498(4) ?
    C12 C13 . 1.493(4) ?
    C12 C21 . 1.530(4) ?
    C12 C22 . 1.548(4) ?
    C13 C14 . 1.394(4) ?
    C13 C18 . 1.415(4) ?
    C14 C15 . 1.386(4) ?
    C14 H14 . 0.950000 ?
    C15 C16 . 1.383(5) ?
    C15 H15 . 0.950000 ?
    C16 C17 . 1.382(5) ?
    C16 H16 . 0.950000 ?
    C17 C18 . 1.397(5) ?
    C17 H17 . 0.950000 ?
    C18 C19 . 1.456(5) ?
    C19 C20 . 1.344(5) ?
    C19 H19 . 0.950000 ?
    C20 C21 . 1.472(4) ?
    C20 H20 . 0.950000 ?
    C21 C22 . 1.551(4) ?
    C21 H21 . 1.000000 ?
    C22 C23 . 1.509(4) ?
    C23 C24 . 1.498(5) ?
    C23 H23C . 0.990000 ?
    C23 H23D . 0.990000 ?
    C24 H24C . 0.990000 ?
    C24 H24D . 0.990000 ?
    C24 H24E . 0.990000 ?
    C24 H24F . 0.990000 ?

loop_
    _geom_angle_atom_site_label_1
    _geom_angle_atom_site_label_2
    _geom_angle_atom_site_label_3
    _geom_angle_site_symmetry_1
    _geom_angle_site_symmetry_3
    _geom_angle
    _geom_angle_publ_flag
    C5A N4A S1A . . 122.9(2) ?
    O3A S1A O2A . . 117.74(14) ?
    O3A S1A N25A . . 106.17(14) ?
    O2A S1A N25A . . 109.74(13) ?
    O3A S1A N4A . . 106.01(14) ?
    O2A S1A N4A . . 109.96(14) ?
    N25A S1A N4A . . 106.61(12) ?
    C24A N25A S1A . . 118.56(19) ?
    N4A C5A C6A . . 120.9(3) ?
    N4A C5A C22A . . 130.5(3) ?
    C6A C5A C22A . . 108.5(2) ?
    C7A C6A C11A . . 121.5(3) ?
    C7A C6A C5A . . 128.9(3) ?
    C11A C6A C5A . . 109.6(2) ?
    C8A C7A C6A . . 117.4(3) ?
    C8A C7A H7A . . 121.300000 ?
    C6A C7A H7A . . 121.300000 ?
    C7A C8A C9A . . 121.6(3) ?
    C7A C8A H8A . . 119.200000 ?
    C9A C8A H8A . . 119.200000 ?
    C10A C9A C8A . . 120.8(3) ?
    C10A C9A H9A . . 119.600000 ?
    C8A C9A H9A . . 119.600000 ?
    C11A C10A C9A . . 118.2(3) ?
    C11A C10A H10A . . 120.900000 ?
    C9A C10A H10A . . 120.900000 ?
    C10A C11A C6A . . 120.5(3) ?
    C10A C11A C12A . . 128.7(3) ?
    C6A C11A C12A . . 110.7(2) ?
    C13A C12A C11A . . 122.6(2) ?
    C13A C12A C21A . . 118.3(2) ?
    C11A C12A C21A . . 112.9(2) ?
    C13A C12A C22A . . 120.8(2) ?
    C11A C12A C22A . . 105.5(2) ?
    C21A C12A C22A . . 60.59(17) ?
    C14A C13A C18A . . 119.6(3) ?
    C14A C13A C12A . . 120.8(3) ?
    C18A C13A C12A . . 119.6(2) ?
    C15A C14A C13A . . 120.8(3) ?
    C15A C14A H14A . . 119.600000 ?
    C13A C14A H14A . . 119.600000 ?
    C14A C15A C16A . . 119.7(3) ?
    C14A C15A H15A . . 120.100000 ?
    C16A C15A H15A . . 120.100000 ?
    C17A C16A C15A . . 120.1(3) ?
    C17A C16A H16A . . 119.900000 ?
    C15A C16A H16A . . 119.900000 ?
    C16A C17A C18A . . 121.2(3) ?
    C16A C17A H17A . . 119.400000 ?
    C18A C17A H17A . . 119.400000 ?
    C17A C18A C13A . . 118.5(3) ?
    C17A C18A C19A . . 121.6(3) ?
    C13A C18A C19A . . 119.9(3) ?
    C20A C19A C18A . . 122.7(3) ?
    C20A C19A H19A . . 118.700000 ?
    C18A C19A H19A . . 118.700000 ?
    C19A C20A C21A . . 122.4(3) ?
    C19A C20A H20A . . 118.800000 ?
    C21A C20A H20A . . 118.800000 ?
    C20A C21A C12A . . 116.6(2) ?
    C20A C21A C22A . . 119.6(2) ?
    C12A C21A C22A . . 59.96(17) ?
    C20A C21A H21A . . 116.300000 ?
    C12A C21A H21A . . 116.300000 ?
    C22A C21A H21A . . 116.300000 ?
    C5A C22A C23A . . 118.3(2) ?
    C5A C22A C12A . . 105.7(2) ?
    C23A C22A C12A . . 124.4(2) ?
    C5A C22A C21A . . 114.4(2) ?
    C23A C22A C21A . . 120.9(2) ?
    C12A C22A C21A . . 59.45(17) ?
    C22A C23A C24A . . 110.9(2) ?
    C22A C23A H23A . . 109.500000 ?
    C24A C23A H23A . . 109.500000 ?
    C22A C23A H23B . . 109.500000 ?
    C24A C23A H23B . . 109.500000 ?
    H23A C23A H23B . . 108.000000 ?
    N25A C24A C23A . . 112.4(2) ?
    N25A C24A H24A . . 109.100000 ?
    C23A C24A H24A . . 109.100000 ?
    N25A C24A H24B . . 109.100000 ?
    C23A C24A H24B . . 109.100000 ?
    H24A C24A H24B . . 107.900000 ?
    C5 N4 S1' . . 128.1(5) ?
    C5 N4 S1 . . 123.4(2) ?
    O3 S1 O2 . . 118.46(19) ?
    O3 S1 N25 . . 104.81(18) ?
    O2 S1 N25 . . 109.43(15) ?
    O3 S1 N4 . . 106.05(15) ?
    O2 S1 N4 . . 109.31(15) ?
    N25 S1 N4 . . 108.32(14) ?
    C24 N25 S1 . . 118.5(2) ?
    O2' S1' O3' . . 129.(2) ?
    O2' S1' N4 . . 99.8(17) ?
    O3' S1' N4 . . 120.2(14) ?
    O2' S1' N25' . . 100.(2) ?
    O3' S1' N25' . . 105.7(15) ?
    N4 S1' N25' . . 96.1(11) ?
    C24 N25' S1' . . 113.6(16) ?
    N4 C5 C6 . . 120.2(3) ?
    N4 C5 C22 . . 132.4(3) ?
    C6 C5 C22 . . 107.4(3) ?
    C7 C6 C11 . . 121.6(3) ?
    C7 C6 C5 . . 127.7(3) ?
    C11 C6 C5 . . 110.8(3) ?
    C8 C7 C6 . . 118.5(3) ?
    C8 C7 H7 . . 120.700000 ?
    C6 C7 H7 . . 120.700000 ?
    C7 C8 C9 . . 119.8(3) ?
    C7 C8 H8 . . 120.100000 ?
    C9 C8 H8 . . 120.100000 ?
    C10 C9 C8 . . 121.7(3) ?
    C10 C9 H9 . . 119.200000 ?
    C8 C9 H9 . . 119.200000 ?
    C11 C10 C9 . . 118.8(3) ?
    C11 C10 H10 . . 120.600000 ?
    C9 C10 H10 . . 120.600000 ?
    C10 C11 C6 . . 119.6(3) ?
    C10 C11 C12 . . 129.8(3) ?
    C6 C11 C12 . . 110.6(3) ?
    C13 C12 C11 . . 121.6(3) ?
    C13 C12 C21 . . 117.9(3) ?
    C11 C12 C21 . . 113.2(3) ?
    C13 C12 C22 . . 124.3(3) ?
    C11 C12 C22 . . 104.3(2) ?
    C21 C12 C22 . . 60.5(2) ?
    C14 C13 C18 . . 118.8(3) ?
    C14 C13 C12 . . 121.6(3) ?
    C18 C13 C12 . . 119.7(3) ?
    C15 C14 C13 . . 121.5(3) ?
    C15 C14 H14 . . 119.300000 ?
    C13 C14 H14 . . 119.300000 ?
    C16 C15 C14 . . 119.8(3) ?
    C16 C15 H15 . . 120.100000 ?
    C14 C15 H15 . . 120.100000 ?
    C17 C16 C15 . . 119.7(3) ?
    C17 C16 H16 . . 120.100000 ?
    C15 C16 H16 . . 120.100000 ?
    C16 C17 C18 . . 121.5(3) ?
    C16 C17 H17 . . 119.200000 ?
    C18 C17 H17 . . 119.200000 ?
    C17 C18 C13 . . 118.7(3) ?
    C17 C18 C19 . . 121.1(3) ?
    C13 C18 C19 . . 120.1(3) ?
    C20 C19 C18 . . 122.9(3) ?
    C20 C19 H19 . . 118.600000 ?
    C18 C19 H19 . . 118.600000 ?
    C19 C20 C21 . . 122.0(3) ?
    C19 C20 H20 . . 119.000000 ?
    C21 C20 H20 . . 119.000000 ?
    C20 C21 C12 . . 116.8(3) ?
    C20 C21 C22 . . 118.4(3) ?
    C12 C21 C22 . . 60.3(2) ?
    C20 C21 H21 . . 116.500000 ?
    C12 C21 H21 . . 116.500000 ?
    C22 C21 H21 . . 116.500000 ?
    C5 C22 C23 . . 120.5(3) ?
    C5 C22 C12 . . 106.7(2) ?
    C23 C22 C12 . . 122.2(3) ?
    C5 C22 C21 . . 110.6(2) ?
    C23 C22 C21 . . 122.2(3) ?
    C12 C22 C21 . . 59.18(19) ?
    C24 C23 C22 . . 113.6(3) ?
    C24 C23 H23C . . 108.900000 ?
    C22 C23 H23C . . 108.900000 ?
    C24 C23 H23D . . 108.900000 ?
    C22 C23 H23D . . 108.900000 ?
    H23C C23 H23D . . 107.700000 ?
    N25 C24 C23 . . 110.7(3) ?
    N25' C24 C23 . . 117.0(10) ?
    N25 C24 H24C . . 109.500000 ?
    C23 C24 H24C . . 109.500000 ?
    N25 C24 H24D . . 109.500000 ?
    C23 C24 H24D . . 109.500000 ?
    H24C C24 H24D . . 108.100000 ?
    N25' C24 H24E . . 108.000000 ?
    C23 C24 H24E . . 108.000000 ?
    N25' C24 H24F . . 108.000000 ?
    C23 C24 H24F . . 108.000000 ?
    H24E C24 H24F . . 107.300000 ?

loop_
    _geom_torsion_atom_site_label_1
    _geom_torsion_atom_site_label_2
    _geom_torsion_atom_site_label_3
    _geom_torsion_atom_site_label_4
    _geom_torsion_site_symmetry_1
    _geom_torsion_site_symmetry_2
    _geom_torsion_site_symmetry_3
    _geom_torsion_site_symmetry_4
    _geom_torsion
    _geom_torsion_publ_flag
    C5A N4A S1A O3A . . . . 141.8(2) ?
    C5A N4A S1A O2A . . . . -89.9(3) ?
    C5A N4A S1A N25A . . . . 29.0(3) ?
    O3A S1A N25A C24A . . . . 161.0(2) ?
    O2A S1A N25A C24A . . . . 32.8(2) ?
    N4A S1A N25A C24A . . . . -86.3(2) ?
    S1A N4A C5A C6A . . . . -177.7(2) ?
    S1A N4A C5A C22A . . . . 5.0(4) ?
    N4A C5A C6A C7A . . . . 5.4(5) ?
    C22A C5A C6A C7A . . . . -176.8(3) ?
    N4A C5A C6A C11A . . . . -175.8(3) ?
    C22A C5A C6A C11A . . . . 2.1(3) ?
    C11A C6A C7A C8A . . . . 1.2(4) ?
    C5A C6A C7A C8A . . . . 179.9(3) ?
    C6A C7A C8A C9A . . . . -1.3(4) ?
    C7A C8A C9A C10A . . . . 0.1(5) ?
    C8A C9A C10A C11A . . . . 1.2(4) ?
    C9A C10A C11A C6A . . . . -1.3(4) ?
    C9A C10A C11A C12A . . . . -178.6(3) ?
    C7A C6A C11A C10A . . . . 0.1(4) ?
    C5A C6A C11A C10A . . . . -178.9(2) ?
    C7A C6A C11A C12A . . . . 177.9(3) ?
    C5A C6A C11A C12A . . . . -1.1(3) ?
    C10A C11A C12A C13A . . . . -38.8(4) ?
    C6A C11A C12A C13A . . . . 143.7(3) ?
    C10A C11A C12A C21A . . . . 113.1(3) ?
    C6A C11A C12A C21A . . . . -64.5(3) ?
    C10A C11A C12A C22A . . . . 177.2(3) ?
    C6A C11A C12A C22A . . . . -0.3(3) ?
    C11A C12A C13A C14A . . . . -23.7(4) ?
    C21A C12A C13A C14A . . . . -174.1(2) ?
    C22A C12A C13A C14A . . . . 115.1(3) ?
    C11A C12A C13A C18A . . . . 157.7(3) ?
    C21A C12A C13A C18A . . . . 7.3(4) ?
    C22A C12A C13A C18A . . . . -63.6(3) ?
    C18A C13A C14A C15A . . . . 3.8(4) ?
    C12A C13A C14A C15A . . . . -174.9(3) ?
    C13A C14A C15A C16A . . . . -0.9(4) ?
    C14A C15A C16A C17A . . . . -2.2(4) ?
    C15A C16A C17A C18A . . . . 2.3(4) ?
    C16A C17A C18A C13A . . . . 0.6(4) ?
    C16A C17A C18A C19A . . . . -175.5(3) ?
    C14A C13A C18A C17A . . . . -3.6(4) ?
    C12A C13A C18A C17A . . . . 175.0(2) ?
    C14A C13A C18A C19A . . . . 172.6(3) ?
    C12A C13A C18A C19A . . . . -8.7(4) ?
    C17A C18A C19A C20A . . . . 179.8(3) ?
    C13A C18A C19A C20A . . . . 3.6(4) ?
    C18A C19A C20A C21A . . . . 3.1(4) ?
    C19A C20A C21A C12A . . . . -4.2(4) ?
    C19A C20A C21A C22A . . . . 64.7(4) ?
    C13A C12A C21A C20A . . . . -1.0(4) ?
    C11A C12A C21A C20A . . . . -154.1(2) ?
    C22A C12A C21A C20A . . . . 110.4(3) ?
    C13A C12A C21A C22A . . . . -111.4(3) ?
    C11A C12A C21A C22A . . . . 95.5(2) ?
    N4A C5A C22A C23A . . . . 30.5(4) ?
    C6A C5A C22A C23A . . . . -147.0(2) ?
    N4A C5A C22A C12A . . . . 175.4(3) ?
    C6A C5A C22A C12A . . . . -2.2(3) ?
    N4A C5A C22A C21A . . . . -121.5(3) ?
    C6A C5A C22A C21A . . . . 60.9(3) ?
    C13A C12A C22A C5A . . . . -143.3(2) ?
    C11A C12A C22A C5A . . . . 1.5(3) ?
    C21A C12A C22A C5A . . . . 109.4(2) ?
    C13A C12A C22A C23A . . . . -1.2(4) ?
    C11A C12A C22A C23A . . . . 143.6(3) ?
    C21A C12A C22A C23A . . . . -108.5(3) ?
    C13A C12A C22A C21A . . . . 107.4(3) ?
    C11A C12A C22A C21A . . . . -107.9(2) ?
    C20A C21A C22A C5A . . . . 160.2(2) ?
    C12A C21A C22A C5A . . . . -94.4(3) ?
    C20A C21A C22A C23A . . . . 8.9(4) ?
    C12A C21A C22A C23A . . . . 114.3(3) ?
    C20A C21A C22A C12A . . . . -105.4(3) ?
    C5A C22A C23A C24A . . . . -79.2(3) ?
    C12A C22A C23A C24A . . . . 143.0(3) ?
    C21A C22A C23A C24A . . . . 70.9(3) ?
    S1A N25A C24A C23A . . . . 51.2(3) ?
    C22A C23A C24A N25A . . . . 39.8(3) ?
    C5 N4 S1 O3 . . . . 161.4(3) ?
    C5 N4 S1 O2 . . . . -69.9(3) ?
    C5 N4 S1 N25 . . . . 49.3(3) ?
    O3 S1 N25 C24 . . . . 171.6(2) ?
    O2 S1 N25 C24 . . . . 43.5(3) ?
    N4 S1 N25 C24 . . . . -75.6(3) ?
    C5 N4 S1' O2' . . . . -144.9(16) ?
    C5 N4 S1' O3' . . . . 68.5(17) ?
    C5 N4 S1' N25' . . . . -43.6(14) ?
    O2' S1' N25' C24 . . . . -167.3(19) ?
    O3' S1' N25' C24 . . . . -32.(2) ?
    N4 S1' N25' C24 . . . . 91.6(15) ?
    S1' N4 C5 C6 . . . . -162.9(8) ?
    S1 N4 C5 C6 . . . . 169.3(2) ?
    S1' N4 C5 C22 . . . . 18.0(10) ?
    S1 N4 C5 C22 . . . . -9.7(5) ?
    N4 C5 C6 C7 . . . . 3.1(5) ?
    C22 C5 C6 C7 . . . . -177.6(3) ?
    N4 C5 C6 C11 . . . . -178.0(3) ?
    C22 C5 C6 C11 . . . . 1.3(3) ?
    C11 C6 C7 C8 . . . . -1.3(4) ?
    C5 C6 C7 C8 . . . . 177.4(3) ?
    C6 C7 C8 C9 . . . . 1.0(4) ?
    C7 C8 C9 C10 . . . . 0.4(4) ?
    C8 C9 C10 C11 . . . . -1.4(4) ?
    C9 C10 C11 C6 . . . . 1.1(4) ?
    C9 C10 C11 C12 . . . . -179.3(3) ?
    C7 C6 C11 C10 . . . . 0.3(4) ?
    C5 C6 C11 C10 . . . . -178.6(3) ?
    C7 C6 C11 C12 . . . . -179.4(3) ?
    C5 C6 C11 C12 . . . . 1.6(3) ?
    C10 C11 C12 C13 . . . . 29.6(5) ?
    C6 C11 C12 C13 . . . . -150.7(3) ?
    C10 C11 C12 C21 . . . . -119.8(3) ?
    C6 C11 C12 C21 . . . . 59.9(3) ?
    C10 C11 C12 C22 . . . . 176.6(3) ?
    C6 C11 C12 C22 . . . . -3.7(3) ?
    C11 C12 C13 C14 . . . . 22.5(4) ?
    C21 C12 C13 C14 . . . . 170.4(3) ?
    C22 C12 C13 C14 . . . . -117.8(3) ?
    C11 C12 C13 C18 . . . . -156.1(3) ?
    C21 C12 C13 C18 . . . . -8.2(4) ?
    C22 C12 C13 C18 . . . . 63.6(4) ?
    C18 C13 C14 C15 . . . . -0.2(4) ?
    C12 C13 C14 C15 . . . . -178.8(3) ?
    C13 C14 C15 C16 . . . . 0.2(5) ?
    C14 C15 C16 C17 . . . . -0.7(5) ?
    C15 C16 C17 C18 . . . . 1.3(5) ?
    C16 C17 C18 C13 . . . . -1.3(5) ?
    C16 C17 C18 C19 . . . . 174.8(3) ?
    C14 C13 C18 C17 . . . . 0.8(4) ?
    C12 C13 C18 C17 . . . . 179.4(3) ?
    C14 C13 C18 C19 . . . . -175.4(3) ?
    C12 C13 C18 C19 . . . . 3.2(4) ?
    C17 C18 C19 C20 . . . . -172.4(3) ?
    C13 C18 C19 C20 . . . . 3.8(5) ?
    C18 C19 C20 C21 . . . . -5.2(5) ?
    C19 C20 C21 C12 . . . . -0.1(5) ?
    C19 C20 C21 C22 . . . . -69.2(4) ?
    C13 C12 C21 C20 . . . . 6.7(4) ?
    C11 C12 C21 C20 . . . . 157.2(3) ?
    C22 C12 C21 C20 . . . . -108.9(3) ?
    C13 C12 C21 C22 . . . . 115.6(3) ?
    C11 C12 C21 C22 . . . . -93.8(3) ?
    N4 C5 C22 C23 . . . . -39.1(5) ?
    C6 C5 C22 C23 . . . . 141.8(3) ?
    N4 C5 C22 C12 . . . . 175.7(3) ?
    C6 C5 C22 C12 . . . . -3.5(3) ?
    N4 C5 C22 C21 . . . . 112.9(4) ?
    C6 C5 C22 C21 . . . . -66.2(3) ?
    C13 C12 C22 C5 . . . . 150.2(3) ?
    C11 C12 C22 C5 . . . . 4.3(3) ?
    C21 C12 C22 C5 . . . . -104.4(3) ?
    C13 C12 C22 C23 . . . . 5.6(4) ?
    C11 C12 C22 C23 . . . . -140.3(3) ?
    C21 C12 C22 C23 . . . . 111.0(3) ?
    C13 C12 C22 C21 . . . . -105.4(3) ?
    C11 C12 C22 C21 . . . . 108.8(3) ?
    C20 C21 C22 C5 . . . . -155.9(3) ?
    C12 C21 C22 C5 . . . . 97.6(3) ?
    C20 C21 C22 C23 . . . . -4.5(4) ?
    C12 C21 C22 C23 . . . . -110.9(3) ?
    C20 C21 C22 C12 . . . . 106.4(3) ?
    C5 C22 C23 C24 . . . . 64.7(4) ?
    C12 C22 C23 C24 . . . . -155.4(3) ?
    C21 C22 C23 C24 . . . . -84.1(4) ?
    S1 N25 C24 C23 . . . . 83.0(3) ?
    S1' N25' C24 C23 . . . . -67.2(17) ?
    C22 C23 C24 N25 . . . . -72.2(3) ?
    C22 C23 C24 N25' . . . . -19.2(12) ?

_shelx_res_file                         
;

TITL NAM_naphthalene_grocs_0m_c.res in P2(1)/c
    NAM_naphthalene_grocs_0m_c.res
    created by SHELXL-2019/1 at 14:08:53 on 16-Dec-2024
REM Old TITL NAM_naphthalene_grocs_0m in P2(1)/c
REM SHELXT solution in P2(1)/c: R1 0.295, Rweak 0.021, Alpha 0.026
REM <I/s>   0.914 for  143 systematic absences,  Orientation as input
REM Formula found by SHELXT:  C41 N3 O5 S
CELL  0.71073   9.9199  29.4441  11.6896   90.000  115.018   90.000
ZERR   8.000   0.0014   0.0034   0.0015    0.000    0.004    0.000
LATT  1
SYMM -X, 1/2+Y, 1/2-Z
SFAC C H N O S
UNIT 160 120 8 24 8
OMIT 1 1 0
OMIT -1 1 1
TEMP -173.150
SIZE 0.04 0.09 0.26
L.S. 10
BOND $h
conf
acta
LIST 6
FMAP 2
PLAN 20

WGHT    0.030300    6.333400
FVAR       0.39727   0.88634
N4A   3    0.148402    0.548421    0.576284    11.00000    0.02934    0.02036 =
         0.02384    0.00451    0.01602    0.00299
S1A   5    0.303865    0.518927    0.621386    11.00000    0.03165    0.02127 =
         0.02664    0.00829    0.01395    0.00517
O2A   4    0.305052    0.493982    0.516668    11.00000    0.03729    0.02350 =
         0.03449   -0.00168    0.01935    0.00089
O3A   4    0.316466    0.494190    0.728556    11.00000    0.05127    0.03303 =
         0.03553    0.01845    0.02295    0.00980
N25A  4    0.434497    0.554163    0.668849    11.00000    0.02983    0.02777 =
         0.02319    0.00348    0.00840    0.00408
C5A   1    0.135149    0.589445    0.533511    11.00000    0.02413    0.01851 =
         0.01250    0.00013    0.00918   -0.00058
C6A   1   -0.004325    0.615035    0.498828    11.00000    0.02152    0.02026 =
         0.01464   -0.00093    0.00927    0.00001
C7A   1   -0.131347    0.602813    0.513584    11.00000    0.02373    0.02672 =
         0.02069   -0.00052    0.01236   -0.00270
AFIX  43
H7A   2   -0.137720    0.574560    0.550236    11.00000   -1.20000
AFIX   0
C8A   1   -0.248178    0.633400    0.472808    11.00000    0.01759    0.03948 =
         0.02568   -0.00192    0.01244   -0.00392
AFIX  43
H8A   2   -0.337169    0.625658    0.480129    11.00000   -1.20000
AFIX   0
C9A   1   -0.238545    0.675182    0.421389    11.00000    0.01962    0.03185 =
         0.02325   -0.00180    0.00900    0.00333
AFIX  43
H9A   2   -0.320665    0.695467    0.394391    11.00000   -1.20000
AFIX   0
C10A  1   -0.110369    0.687624    0.409012    11.00000    0.02195    0.02276 =
         0.01884    0.00072    0.00964    0.00277
AFIX  43
H10A  2   -0.102884    0.716392    0.375356    11.00000   -1.20000
AFIX   0
C11A  1    0.006521    0.656871    0.447170    11.00000    0.01802    0.02029 =
         0.01378   -0.00175    0.00782   -0.00059
C12A  1    0.156000    0.662196    0.446357    11.00000    0.01745    0.01484 =
         0.01608    0.00075    0.00785    0.00169
C13A  1    0.177478    0.685437    0.343114    11.00000    0.02541    0.01168 =
         0.01994   -0.00189    0.01335    0.00134
C14A  1    0.061275    0.688868    0.222988    11.00000    0.02365    0.01232 =
         0.02210   -0.00136    0.01091   -0.00177
AFIX  43
H14A  2   -0.035045    0.678356    0.208853    11.00000   -1.20000
AFIX   0
C15A  1    0.084628    0.707472    0.123705    11.00000    0.03410    0.01508 =
         0.01875   -0.00218    0.01107   -0.00150
AFIX  43
H15A  2    0.005006    0.709272    0.041885    11.00000   -1.20000
AFIX   0
C16A  1    0.224825    0.723434    0.144483    11.00000    0.04034    0.01298 =
         0.02784    0.00063    0.02389   -0.00083
AFIX  43
H16A  2    0.242005    0.735223    0.076161    11.00000   -1.20000
AFIX   0
C17A  1    0.339279    0.722204    0.264239    11.00000    0.02770    0.01599 =
         0.02964    0.00025    0.02016    0.00047
AFIX  43
H17A  2    0.433781    0.734222    0.277971    11.00000   -1.20000
AFIX   0
C18A  1    0.318518    0.703540    0.365905    11.00000    0.02364    0.01184 =
         0.02525   -0.00031    0.01497    0.00160
C19A  1    0.435643    0.705010    0.494613    11.00000    0.01568    0.01786 =
         0.03069   -0.00462    0.01154    0.00013
AFIX  43
H19A  2    0.527806    0.718904    0.508795    11.00000   -1.20000
AFIX   0
C20A  1    0.418286    0.687556    0.593388    11.00000    0.01617    0.01921 =
         0.02085   -0.00169    0.00608    0.00410
AFIX  43
H20A  2    0.496629    0.690873    0.675405    11.00000   -1.20000
AFIX   0
C21A  1    0.283193    0.663601    0.579529    11.00000    0.02004    0.01848 =
         0.01787   -0.00114    0.00996    0.00050
AFIX  13
H21A  2    0.253453    0.666770    0.650901    11.00000   -1.20000
AFIX   0
C22A  1    0.241327    0.618152    0.505369    11.00000    0.01896    0.01446 =
         0.01819    0.00108    0.00840    0.00212
C23A  1    0.348835    0.594833    0.463510    11.00000    0.02372    0.01709 =
         0.02558   -0.00035    0.01513    0.00087
AFIX  23
H23A  2    0.385727    0.617003    0.419747    11.00000   -1.20000
H23B  2    0.296498    0.570292    0.403115    11.00000   -1.20000
AFIX   0
C24A  1    0.479817    0.574907    0.575866    11.00000    0.02299    0.02377 =
         0.03192    0.00340    0.01412    0.00320
AFIX  23
H24A  2    0.528910    0.551614    0.545472    11.00000   -1.20000
H24B  2    0.553205    0.599229    0.617512    11.00000   -1.20000
AFIX   0
N4    3    0.604991    0.326960    1.079090    11.00000    0.02217    0.02628 =
         0.02373    0.00330    0.00757    0.00291
part 1 21
S1    5    0.428121    0.339491    1.029689    21.00000    0.01893    0.02477 =
         0.02625    0.00149    0.00845    0.00243
O2    4    0.412521    0.376871    1.102027    21.00000    0.03060    0.03425 =
         0.03004   -0.00409    0.01413    0.00700
O3    4    0.354937    0.297940    1.029793    21.00000    0.02299    0.02849 =
         0.04871    0.00228    0.01552   -0.00166
N25   4    0.365762    0.353547    0.886556    21.00000    0.02553    0.02672 =
         0.02304    0.00106    0.00657    0.00196
part 2 -21
S1'   5    0.428491    0.322797    0.993933   -21.00000    0.05972
O2'   4    0.385114    0.315938    1.078793   -21.00000    0.04597
O3'   4    0.376042    0.304154    0.875292   -21.00000    0.03929
N25'  4    0.394925    0.381485    0.970606   -21.00000    0.04927
part 0
C5    1    0.699882    0.352988    1.060782    11.00000    0.02731    0.02198 =
         0.01804   -0.00016    0.00911    0.00063
C6    1    0.858752    0.343666    1.125639    11.00000    0.02421    0.02135 =
         0.01858   -0.00389    0.01000   -0.00111
C7    1    0.927982    0.307403    1.205678    11.00000    0.02899    0.02129 =
         0.01881   -0.00277    0.01238   -0.00331
AFIX  43
H7    2    0.871234    0.285663    1.226566    11.00000   -1.20000
AFIX   0
C8    1    1.081424    0.303784    1.254076    11.00000    0.02949    0.02037 =
         0.02185    0.00093    0.01090    0.00341
AFIX  43
H8    2    1.131041    0.279117    1.307778    11.00000   -1.20000
AFIX   0
C9    1    1.162751    0.336413    1.223779    11.00000    0.02434    0.02383 =
         0.02819   -0.00391    0.01112    0.00259
AFIX  43
H9    2    1.267846    0.333510    1.257043    11.00000   -1.20000
AFIX   0
C10   1    1.094077    0.373107    1.146129    11.00000    0.02684    0.01802 =
         0.02430   -0.00256    0.01309   -0.00036
AFIX  43
H10   2    1.151420    0.395417    1.127950    11.00000   -1.20000
AFIX   0
C11   1    0.940760    0.376548    1.095818    11.00000    0.02762    0.01580 =
         0.02030   -0.00342    0.01146    0.00010
C12   1    0.839534    0.411737    1.009515    11.00000    0.02159    0.02035 =
         0.02272   -0.00358    0.00730    0.00052
C13   1    0.878929    0.436724    0.916692    11.00000    0.02399    0.02227 =
         0.01509   -0.00358    0.00355   -0.00116
C14   1    0.980057    0.419081    0.874302    11.00000    0.03008    0.02239 =
         0.02196   -0.00212    0.01013   -0.00009
AFIX  43
H14   2    1.023634    0.390217    0.903931    11.00000   -1.20000
AFIX   0
C15   1    1.018471    0.442702    0.789900    11.00000    0.03175    0.03376 =
         0.02198   -0.00057    0.01330   -0.00483
AFIX  43
H15   2    1.087468    0.430013    0.762049    11.00000   -1.20000
AFIX   0
C16   1    0.956067    0.484797    0.746340    11.00000    0.04172    0.02920 =
         0.02237    0.00225    0.01146   -0.00856
AFIX  43
H16   2    0.982838    0.501281    0.689187    11.00000   -1.20000
AFIX   0
C17   1    0.854610    0.502782    0.786296    11.00000    0.04257    0.02238 =
         0.02122    0.00148    0.00624   -0.00033
AFIX  43
H17   2    0.810655    0.531434    0.754600    11.00000   -1.20000
AFIX   0
C18   1    0.815140    0.479810    0.872241    11.00000    0.03179    0.02280 =
         0.01926   -0.00226    0.00430   -0.00011
C19   1    0.717703    0.500668    0.921793    11.00000    0.03431    0.02004 =
         0.02890   -0.00132    0.00496    0.00504
AFIX  43
H19   2    0.671395    0.528747    0.886890    11.00000   -1.20000
AFIX   0
C20   1    0.690397    0.481948    1.014727    11.00000    0.03225    0.02300 =
         0.03102   -0.00150    0.01238    0.00337
AFIX  43
H20   2    0.632551    0.498379    1.047939    11.00000   -1.20000
AFIX   0
C21   1    0.747349    0.436767    1.066655    11.00000    0.02957    0.02641 =
         0.02380   -0.00035    0.01206    0.00398
AFIX  13
H21   2    0.778292    0.432576    1.159249    11.00000   -1.20000
AFIX   0
C22   1    0.681158    0.394601    0.981829    11.00000    0.02514    0.02215 =
         0.02270   -0.00103    0.00749   -0.00103
C23   1    0.553771    0.398214    0.852538    11.00000    0.03134    0.02517 =
         0.02299    0.00231    0.00805    0.00456
AFIX  23
H23C  2    0.565915    0.426328    0.811393    11.00000   -1.20000
H23D  2    0.558255    0.372170    0.800695    11.00000   -1.20000
AFIX   0
C24   1    0.403950    0.398892    0.854850    11.00000    0.03729    0.02393 =
         0.02504    0.00541    0.01011    0.00405
part 1 21
AFIX  23
H24C  2    0.404165    0.421268    0.918139    21.00000   -1.20000
H24D  2    0.327853    0.408384    0.771180    21.00000   -1.20000
AFIX  23
part 2 -21
H24E  2    0.367438    0.430613    0.841559   -21.00000   -1.20000
H24F  2    0.334869    0.380858    0.782232   -21.00000   -1.20000
REM #####
AFIX   0
HKLF 4


REM  NAM_naphthalene_grocs_0m_c.res in P2(1)/c
REM wR2 = 0.1370, GooF = S = 1.045, Restrained GooF = 1.045 for all data
REM R1 = 0.0606 for 4900 Fo > 4sig(Fo) and 0.1034 for all 7107 data
REM 468 parameters refined using 0 restraints

END

WGHT      0.0303      6.3334

REM Highest difference peak  0.605,  deepest hole -0.549,  1-sigma level  0.072
Q1    1   0.3778  0.2870  1.1064  11.00000  0.05    0.61
Q2    1   0.6393  0.4790  0.9245  11.00000  0.05    0.55
Q3    1   0.6058  0.4018  1.0120  11.00000  0.05    0.54
Q4    1   0.3070  0.3396  0.9170  11.00000  0.05    0.46
Q5    1   0.3220  0.5369  0.6842  11.00000  0.05    0.45
Q6    1   0.7149  0.4377  0.9790  11.00000  0.05    0.45
Q7    1   0.4090  0.5582  0.7405  11.00000  0.05    0.42
Q8    1   0.3807  0.5267  0.5579  11.00000  0.05    0.40
Q9    1   0.8941  0.3905  1.0400  11.00000  0.05    0.34
Q10   1   0.0004  0.6358  0.4733  11.00000  0.05    0.33
Q11   1   0.1759  0.6367  0.4564  11.00000  0.05    0.32
Q12   1   0.3095  0.3856  0.8573  11.00000  0.05    0.31
Q13   1   0.2567  0.6904  0.3614  11.00000  0.05    0.31
Q14   1   0.3504  0.5201  0.7856  11.00000  0.05    0.31
Q15   1   0.4978  0.3945  0.8922  11.00000  0.05    0.31
Q16   1   0.3016  0.7103  0.1956  11.00000  0.05    0.29
Q17   1   0.0748  0.6620  0.4424  11.00000  0.05    0.29
Q18   1   0.2615  0.4723  0.6460  11.00000  0.05    0.28
Q19   1   0.6991  0.4791  0.8553  11.00000  0.05    0.27
Q20   1   0.5415  0.4200  1.0216  11.00000  0.05    0.27
;
_shelx_res_checksum                     47851

_shelx_hkl_file                         
;
   1   0   0   -0.20    2.00
  -1   0   0   -0.40    3.80
  -2   0   0  458.25   22.10
  -2   0   0  455.25   22.90
   2   0   0  439.26   23.10
   2   0   0  464.25   22.10
  -2   0   0  451.75   23.20
   3   0   0 1619.04   62.79
  -3   0   0 1572.64   64.19
   3   0   0 1554.04   63.59
  -3   0   0 1603.04   62.49
  -3   0   0 1573.74   63.79
   3   0   0 1537.55   64.19
   4   0   0 1195.48   55.79
   4   0   0 1301.47   55.69
  -4   0   0 1274.47   55.89
   4   0   0 1177.08   53.39
  -4   0   0 1226.58   53.49
  -4   0   0 1208.18   54.89
  -5   0   0  144.59   20.40
   5   0   0  129.49   16.70
   5   0   0  100.69   15.60
  -5   0   0  117.29   15.70
   5   0   0   88.29   14.00
  -5   0   0  129.49   17.20
  -6   0   0    2.10    9.30
   6   0   0    1.70    6.90
   6   0   0   -7.20    9.20
   6   0   0    0.80    9.10
  -6   0   0   -7.00    7.60
  -6   0   0    4.10    8.30
   7   0   0 1622.84   77.69
  -7   0   0 1494.65   76.59
   7   0   0 1536.15   78.09
   7   0   0 1521.55   73.49
  -7   0   0 1577.84   77.99
  -7   0   0 1651.63   79.59
  -7   0   0 1574.54   74.29
   8   0   0  185.68   25.00
   8   0   0  160.18   24.90
  -8   0   0  184.08   29.20
  -8   0   0  202.38   27.00
  -8   0   0  154.28   24.80
  -9   0   0   47.10   16.40
  -9   0   0   32.70   19.20
   9   0   0   72.49   19.20
   9   0   0   69.49   21.80
  -9   0   0   79.79   20.60
   9   0   0   38.00   14.90
 -10   0   0  -11.30   13.10
  10   0   0   22.00   16.00
  10   0   0   -8.50   12.00
  10   0   0  -23.80   19.40
 -10   0   0   16.20   16.50
  11   0   0  -26.00   33.00
  11   0   0  108.79   28.50
  11   0   0   68.59   24.70
 -11   0   0   45.40   24.50
  11   0   0   56.09   21.00
 -11   0   0   57.89   24.60
  -1  -1   0   -3.20    3.50
   1  -1   0   -1.60    2.00
   1   1   0    0.10    2.20
   1   1   0   -0.30    1.80
  -1   1   0   -2.30    2.60
   2  -1   0  207.88   14.20
   2  -1   0  208.48   14.90
   2  -1   0  208.98   15.10
  -2  -1   0  212.68   13.70
   2   1   0  204.48   13.40
  -2   1   0  198.78   14.70
  -2   1   0  214.58   14.30
   2   1   0  187.38   14.10
   3  -1   0  148.19   17.20
  -3  -1   0  111.39   12.50
   3  -1   0  115.09   14.80
   3  -1   0  126.49   13.60
  -3  -1   0  102.69   13.70
  -3  -1   0  113.49   13.40
  -3   1   0   88.19   11.10
  -3   1   0  105.29   12.00
  -3   1   0  125.99   13.90
   3   1   0  110.29   14.30
   3   1   0  108.29   12.70
   3   1   0  128.69   14.80
  -4  -1   0  132.89   15.70
  -4  -1   0  104.69   13.90
   4  -1   0  148.39   15.90
   4  -1   0  185.38   18.30
   4  -1   0  152.88   17.20
  -4  -1   0  156.18   15.20
   4   1   0  157.48   17.00
  -4   1   0  111.79   15.00
  -4   1   0  151.58   15.90
   4   1   0  158.68   20.10
   4   1   0  159.28   15.70
  -4   1   0  145.99   16.80
  -5  -1   0   21.40    9.10
   5  -1   0    1.80    8.70
   5  -1   0    8.70    7.70
  -5  -1   0   -2.80    6.10
   5  -1   0    5.20    7.20
  -5  -1   0   13.80    9.20
   5   1   0   14.10    8.60
   5   1   0    6.20    9.10
  -5   1   0   12.60    8.60
   5   1   0    4.50    9.80
  -5   1   0   29.00   10.60
  -5   1   0    7.90    7.30
   6  -1   0   50.79   15.80
  -6  -1   0   52.09   15.00
  -6  -1   0   51.19   12.80
  -6  -1   0   65.29   15.20
   6  -1   0   61.89   13.00
   6  -1   0   50.99   12.00
   6   1   0   32.80   12.20
  -6   1   0   44.20   12.10
   6   1   0   61.29   12.30
   6   1   0   76.39   15.00
  -6   1   0   53.59   12.60
  -6   1   0   46.30   12.40
  -6   1   0   40.00   11.60
  -7  -1   0  331.87   30.90
  -7  -1   0  337.87   29.40
  -7  -1   0  363.36   32.20
   7  -1   0  385.06   30.60
   7  -1   0  364.06   33.20
  -7  -1   0  319.97   29.90
   7  -1   0  405.86   32.40
   7   1   0  409.56   32.90
   7   1   0  378.46   30.00
  -7   1   0  388.26   32.20
  -7   1   0  354.56   31.90
   7   1   0  318.97   30.90
  -7   1   0  364.76   33.40
  -7   1   0  392.96   31.60
  -8  -1   0   18.60    9.20
  -8  -1   0    8.60    9.80
  -8  -1   0   50.79   17.70
   8  -1   0   30.80   14.30
   8  -1   0   21.60   14.10
   8  -1   0   17.00   14.20
  -8   1   0   21.20   12.50
   8   1   0   40.60   14.90
  -8   1   0   42.70   15.00
   8   1   0    6.60   11.80
   8   1   0    8.50   15.20
  -8   1   0   -4.20    9.60
  -9  -1   0   22.10   15.40
   9  -1   0    4.10   13.40
   9  -1   0    6.90   19.00
  -9  -1   0   36.80   19.50
  -9  -1   0  -16.30   11.70
   9  -1   0    8.10   14.10
   9   1   0   -0.90   11.70
  -9   1   0    3.50   11.40
   9   1   0   21.50   19.50
   9   1   0  -14.80    9.50
  -9   1   0  -16.90   14.70
  -9   1   0   13.80   12.50
  10  -1   0  -31.00   20.80
  10  -1   0   33.00   16.40
  10  -1   0   36.10   18.10
 -10  -1   0   20.30   17.10
 -10  -1   0   -4.80   14.50
  10   1   0   35.90   18.60
  10   1   0   -1.00   17.90
  10   1   0   38.30   25.40
  10   1   0   11.70   15.30
 -10   1   0   23.50   15.50
 -10   1   0    1.40   14.80
 -11  -1   0   14.20   20.10
  11  -1   0    7.20   18.70
  11  -1   0   23.50   17.90
  11  -1   0    9.40   34.20
 -11  -1   0   13.30   20.90
  11  -1   0   27.20   23.80
  11   1   0   30.60   41.80
 -11   1   0  -19.50   19.30
 -11   1   0   -3.00   21.20
  11   1   0   17.40   17.80
  11   1   0   27.40   22.70
  11   1   0    9.30   25.70
   1  -2   0    5.10    3.30
   1  -2   0    0.90    2.90
  -1  -2   0    4.00    2.90
   1  -2   0   -1.60    2.70
   1   2   0    0.60    1.90
  -1   2   0   -3.50    2.50
   1   2   0    0.90    2.30
  -1   2   0    4.20    3.00
   2  -2   0 1046.90   42.60
  -2  -2   0 1017.40   42.30
   2  -2   0 1035.50   42.90
  -2  -2   0 1034.20   42.20
   2  -2   0  994.30   41.80
  -2  -2   0 1085.19   41.00
  -2   2   0 1002.40   42.70
   2   2   0 1039.50   42.30
  -2   2   0 1049.59   41.90
  -2   2   0 1026.10   42.60
   2   2   0 1058.39   42.70
   2   2   0 1057.69   40.90
  -2   2   0 1003.40   42.80
  -3  -2   0  267.27   19.60
  -3  -2   0  248.58   17.20
   3  -2   0  278.77   19.00
   3  -2   0  221.28   18.30
   3  -2   0  254.97   19.90
  -3  -2   0  259.27   18.80
   3   2   0  300.47   20.00
  -3   2   0  250.67   18.10
  -3   2   0  238.98   19.20
   3   2   0  285.17   17.90
  -4  -2   0  389.26   26.70
  -4  -2   0  381.46   25.60
   4  -2   0  435.06   27.00
   4  -2   0  366.66   25.10
   4  -2   0  365.66   26.60
  -4  -2   0  421.86   24.80
  -4   2   0  429.96   27.60
   4   2   0  397.66   24.30
  -4   2   0  418.76   25.20
   4   2   0  398.06   26.00
   4   2   0  360.66   26.60
  -4   2   0  430.56   26.90
  -4   2   0  379.06   26.10
   5  -2   0  570.14   33.60
  -5  -2   0  533.85   34.50
  -5  -2   0  588.44   34.80
   5  -2   0  588.14   34.90
  -5  -2   0  616.34   33.50
   5  -2   0  519.85   34.50
  -5   2   0  592.24   35.70
   5   2   0  587.74   35.00
  -5   2   0  537.85   34.10
   5   2   0  566.64   32.70
   5   2   0  529.15   34.70
  -5   2   0  522.35   34.40
  -5   2   0  600.24   34.10
   6  -2   0  677.33   43.20
  -6  -2   0  744.03   43.70
   6  -2   0  736.13   44.00
  -6  -2   0  773.92   42.10
  -6  -2   0  686.93   42.40
   6  -2   0  740.93   42.30
   6   2   0  772.22   45.50
   6   2   0  727.03   41.00
  -6   2   0  723.53   42.30
   6   2   0  800.42   45.00
  -6   2   0  773.12   44.80
  -6   2   0  716.83   44.30
  -6   2   0  688.83   43.00
  -7  -2   0  456.25   35.00
   7  -2   0  420.06   33.00
   7  -2   0  419.46   34.50
   7  -2   0  370.36   34.30
  -7  -2   0  479.15   35.90
  -7  -2   0  431.16   32.70
  -7   2   0  449.26   34.70
   7   2   0  431.96   34.40
  -7   2   0  455.55   34.50
  -7   2   0  459.35   36.80
   7   2   0  467.95   33.70
  -7   2   0  441.86   33.80
   7   2   0  462.95   36.20
   8  -2   0    2.40   10.70
   8  -2   0   22.50   16.20
  -8  -2   0   26.70   15.10
   8  -2   0   30.90   16.40
  -8  -2   0   16.90   15.10
  -8  -2   0   20.40   14.20
   8   2   0   29.20   13.80
   8   2   0   48.20   18.20
  -8   2   0   -6.20   16.60
  -8   2   0   22.60   14.40
  -8   2   0   12.60   11.50
   8   2   0    6.80   12.90
   9  -2   0    5.80   14.00
  -9  -2   0    3.10   12.20
  -9  -2   0   -4.40   13.40
   9  -2   0   49.40   21.10
   9  -2   0   10.20   14.30
  -9   2   0    2.80   11.10
   9   2   0   18.80   11.80
  -9   2   0    6.60   19.10
   9   2   0   25.20   18.20
  -9   2   0    2.50   12.00
   9   2   0   36.00   14.20
   9   2   0   30.70   13.40
  10  -2   0   64.89   27.00
  10  -2   0   62.39   20.50
 -10  -2   0   40.70   22.10
  10  -2   0    8.30   17.50
  10   2   0   67.09   23.40
  10   2   0   67.99   23.70
 -10   2   0   43.40   21.20
  10   2   0   49.60   19.20
  10   2   0   18.20   16.50
 -10   2   0   47.10   21.20
  11  -2   0   78.89   23.30
 -11  -2   0   -7.70   17.10
  11  -2   0   34.60   23.40
 -11  -2   0   45.00   22.80
  11   2   0   78.69   23.50
  11   2   0   52.59   33.40
 -11   2   0   21.20   23.10
  11   2   0   44.10   20.40
  11   2   0  -13.20   24.50
 -11   2   0   45.00   24.70
   0   3   0    0.30    1.10
   1  -3   0  799.22   30.70
  -1  -3   0  771.42   30.30
   1  -3   0  769.82   30.80
   1  -3   0  795.32   34.90
  -1   3   0  762.02   30.00
   1   3   0  751.02   29.80
   2  -3   0  124.39   13.10
   2  -3   0  116.49   12.10
  -2  -3   0  126.49   12.70
  -2  -3   0  140.89   10.90
  -2  -3   0  138.99   12.40
   2  -3   0  137.79   12.50
   2   3   0  144.29   12.60
  -2   3   0  143.09   12.40
  -2   3   0  126.89   13.40
   2   3   0  140.09   10.90
   2   3   0  128.89   10.20
  -2   3   0  107.29   12.00
   2   3   0  132.99   12.70
  -2   3   0  123.59   12.30
  -3  -3   0   58.29   10.20
   3  -3   0   71.19   12.10
   3  -3   0   71.39   12.10
  -3  -3   0   69.19   11.60
   3  -3   0   45.20    9.80
  -3  -3   0   68.09   10.10
   3   3   0   62.99   10.50
  -3   3   0   74.99   11.40
   3   3   0   56.19    9.00
  -3   3   0   54.49   10.00
  -3   3   0   86.99   14.10
   3   3   0   77.99   11.70
  -3   3   0   43.80    8.90
  -4  -3   0    9.10    7.00
  -4  -3   0   15.70    6.60
   4  -3   0    3.90    7.20
  -4  -3   0   12.80    8.30
   4  -3   0   26.20    8.70
   4  -3   0    4.20    7.60
   4   3   0    8.80    9.30
  -4   3   0   28.00   10.70
   4   3   0   19.20    8.00
  -4   3   0    8.20    7.90
   4   3   0   13.70    7.30
  -4   3   0   17.50    8.80
  -4   3   0    4.80    8.90
  -5  -3   0   59.39   11.50
   5  -3   0   47.80   11.40
  -5  -3   0   41.30   11.60
   5  -3   0   58.99   11.40
  -5  -3   0   33.20    9.70
   5  -3   0   50.59   11.50
   5   3   0   73.39   15.30
  -5   3   0   53.09   11.20
  -5   3   0   73.19   14.50
  -5   3   0   78.59   14.60
   5   3   0   60.59   13.50
   5   3   0   49.10   11.40
  -5   3   0  100.49   17.40
   6  -3   0  228.08   23.70
   6  -3   0  216.18   21.00
  -6  -3   0  202.48   22.10
  -6  -3   0  257.97   25.10
  -6  -3   0  221.18   21.40
   6  -3   0  227.18   23.90
  -6   3   0  259.67   24.00
  -6   3   0  206.08   23.00
  -6   3   0  243.88   24.90
   6   3   0  217.88   23.40
  -6   3   0  214.38   23.30
   6   3   0  251.67   25.40
   6   3   0  245.48   22.20
   7  -3   0  118.09   18.60
  -7  -3   0  115.09   18.30
  -7  -3   0  107.89   19.00
   7  -3   0   95.89   18.50
  -7  -3   0  107.49   20.10
   7  -3   0  124.79   20.30
  -7   3   0  113.89   19.80
   7   3   0  108.69   18.30
   7   3   0  126.79   20.50
  -7   3   0  122.59   21.30
  -7   3   0   95.29   18.50
   7   3   0  119.69   22.30
  -7   3   0   92.49   17.60
   8  -3   0   -1.20   13.10
   8  -3   0   22.30   12.00
  -8  -3   0   -3.50    8.90
  -8  -3   0   -3.40    8.80
  -8  -3   0    6.20   13.70
   8  -3   0   12.50   12.30
   8   3   0    2.70   10.20
   8   3   0   -8.60   10.40
  -8   3   0  -12.20   12.80
  -8   3   0   20.00   14.00
  -8   3   0  -12.40    9.30
   8   3   0    3.30   16.20
   8   3   0    3.40    8.30
   9  -3   0   98.89   22.30
   9  -3   0   81.89   19.50
   9  -3   0   93.49   25.70
  -9  -3   0   60.39   17.80
  -9  -3   0   60.79   15.90
  -9   3   0   78.49   17.70
   9   3   0   74.29   18.80
  -9   3   0   67.49   17.00
   9   3   0   64.79   18.60
   9   3   0  116.99   25.20
   9   3   0   92.49   17.60
  -9   3   0   64.79   22.20
 -10  -3   0    3.30   18.00
 -10  -3   0    8.20   18.60
  10  -3   0   -4.10   16.10
  10  -3   0   17.10   15.60
  10  -3   0  -23.70   21.90
  10   3   0   16.10   18.80
 -10   3   0    0.90   14.00
  10   3   0   -1.90   15.40
  10   3   0   18.40   16.60
  10   3   0   -1.90   24.50
 -10   3   0    7.00   16.90
 -11  -3   0   16.60   17.10
  11  -3   0    6.00   23.40
 -11  -3   0    5.00   16.70
  11  -3   0   15.70   16.60
  11   3   0   -8.40   21.80
 -11   3   0  -33.80   17.80
 -11   3   0    7.90   18.30
  11   3   0   -6.60   14.60
  11   3   0   -4.40   36.90
  11   3   0   -1.00   22.90
  -1  -4   0    3.60    3.70
   1  -4   0    8.40    4.70
   1  -4   0    5.90    4.00
   1  -4   0    6.30    4.40
  -1  -4   0    4.10    3.80
   1  -4   0    9.00    4.40
  -1  -4   0    6.00    2.70
  -1  -4   0    0.20    4.10
  -1   4   0    5.40    4.50
  -1   4   0    6.10    5.30
   1   4   0    5.00    4.40
  -1   4   0    4.10    3.90
  -1   4   0    8.70    4.10
   1   4   0    6.70    4.10
  -2  -4   0 2094.19   76.99
  -2  -4   0 2127.89   76.79
   2  -4   0 2051.09   77.29
   2  -4   0 1981.30   77.59
   2  -4   0 2050.19   76.69
  -2  -4   0 2142.39   74.49
  -2   4   0 2000.80   77.69
   2   4   0 2043.60   75.09
  -2   4   0 1971.90   75.99
   2   4   0 2054.19   77.09
  -2   4   0 2046.70   77.39
   2   4   0 2144.19   77.79
   2   4   0 2072.59   74.19
  -2   4   0 2016.70   77.69
  -3  -4   0  577.64   29.90
  -3  -4   0  619.74   30.90
  -3  -4   0  580.94   27.90
   3  -4   0  532.15   30.50
   3  -4   0  552.04   30.30
   3  -4   0  586.74   29.90
   3   4   0  566.94   29.90
  -3   4   0  563.24   30.80
  -3   4   0  593.34   30.80
  -3   4   0  541.75   29.10
   3   4   0  613.24   28.30
  -3   4   0  572.44   31.00
   3   4   0  565.24   27.30
   3   4   0  567.34   30.60
  -4  -4   0  147.59   16.80
   4  -4   0  136.49   18.40
   4  -4   0  139.59   15.50
   4  -4   0  162.48   17.50
  -4  -4   0  143.99   16.00
  -4  -4   0  146.69   14.80
  -4   4   0  159.48   17.10
   4   4   0  154.58   16.90
  -4   4   0  159.08   18.50
   4   4   0  153.98   14.00
   4   4   0  157.78   17.50
  -4   4   0  132.99   16.10
   4   4   0  143.59   14.20
  -4   4   0  146.29   16.30
   5  -4   0 1222.98   56.89
  -5  -4   0 1177.18   57.19
   5  -4   0 1177.38   58.09
  -5  -4   0 1207.98   57.19
  -5  -4   0 1243.68   55.19
   5  -4   0 1209.48   57.79
   5   4   0 1236.18   52.19
  -5   4   0 1217.38   58.79
   5   4   0 1172.98   57.89
  -5   4   0 1158.18   55.69
  -5   4   0 1205.78   58.39
   5   4   0 1245.28   54.89
   5   4   0 1178.38   56.99
  -5   4   0 1217.48   58.19
   6  -4   0  365.96   30.30
  -6  -4   0  362.36   26.70
  -6  -4   0  372.66   28.90
  -6  -4   0  383.06   30.70
   6  -4   0  359.96   29.20
   6  -4   0  391.46   29.20
   6   4   0  386.06   24.30
   6   4   0  354.26   26.40
   6   4   0  400.56   30.70
  -6   4   0  341.57   29.80
  -6   4   0  395.06   29.10
   6   4   0  362.66   30.30
  -6   4   0  367.16   30.20
  -6   4   0  372.76   30.10
   7  -4   0   68.49   17.20
   7  -4   0   84.49   18.80
  -7  -4   0   45.30   14.70
  -7  -4   0   66.29   14.80
  -7  -4   0   51.89   13.90
   7  -4   0   65.09   15.00
   7   4   0   70.59   12.10
  -7   4   0   66.59   14.40
  -7   4   0   57.79   14.10
  -7   4   0   88.79   17.80
   7   4   0   35.40   13.80
  -7   4   0   83.39   15.60
   7   4   0   78.69   18.00
   7   4   0   62.29   16.70
  -8  -4   0  361.06   35.20
   8  -4   0  306.87   29.30
   8  -4   0  335.77   33.30
  -8  -4   0  267.77   30.00
   8  -4   0  334.27   33.90
   8   4   0  300.17   35.00
   8   4   0  340.07   26.80
  -8   4   0  384.06   36.70
  -8   4   0  275.17   30.60
   8   4   0  307.47   32.70
  -8   4   0  290.97   30.70
   8   4   0  335.77   30.60
   9  -4   0   10.30   16.90
  -9  -4   0   23.10   15.20
   9  -4   0   15.60   13.30
   9  -4   0    6.00   16.40
  -9  -4   0   43.30   16.70
  -9   4   0   -6.00   12.50
   9   4   0   34.40   13.20
   9   4   0   -1.70   11.70
  -9   4   0    9.20   15.20
   9   4   0   30.70   17.10
   9   4   0   17.80   18.20
  -9   4   0  -15.50   16.30
  10  -4   0   49.30   24.30
  10  -4   0   40.10   17.50
 -10  -4   0   29.80   19.10
 -10  -4   0   36.30   17.60
  10  -4   0   30.40   25.90
  10   4   0   31.40   15.40
  10   4   0   30.20   16.40
 -10   4   0   52.29   19.40
  10   4   0  109.29   26.00
 -10   4   0   29.00   19.40
  10   4   0   53.89   20.00
 -11  -4   0   -3.90   18.80
  11  -4   0    8.20   20.20
 -11  -4   0    8.70   19.30
  11  -4   0    2.00   16.90
 -11   4   0  -18.00   17.90
  11   4   0   20.90   21.10
  11   4   0   28.10   16.60
  11   4   0   -3.60   26.90
  11   4   0   -4.00   31.30
 -11   4   0   22.80   22.80
   0  -5   0    3.50    3.80
   0  -5   0    5.60    2.00
   0  -5   0   10.30    4.10
   0  -5   0   -2.90    3.80
   0  -5   0    7.70    4.20
   0   5   0    3.70    2.00
   0   5   0    1.60    3.90
   0   5   0    4.70    3.70
  -1  -5   0 3340.67  116.79
   1  -5   0 3382.16  116.29
   1  -5   0 3292.97  117.39
   1  -5   0 3327.17  117.89
   1  -5   0 3410.46  117.89
  -1  -5   0 3280.27  117.39
  -1  -5   0 3424.36  113.59
  -1  -5   0 3420.16  117.09
   1  -5   0 3236.38  116.99
   1   5   0 3353.36  117.19
  -1   5   0 3306.17  116.09
   1   5   0 3211.88  117.09
  -1   5   0 3357.26  117.99
  -1   5   0 3366.56  117.59
   2  -5   0  394.46   22.30
  -2  -5   0  410.76   21.90
  -2  -5   0  370.06   21.00
   2  -5   0  384.36   21.70
   2  -5   0  391.26   22.80
  -2  -5   0  381.06   18.50
  -2  -5   0  375.26   20.20
   2  -5   0  428.36   21.80
  -2   5   0  371.46   20.70
  -2   5   0  415.06   23.00
   2   5   0  373.56   18.30
  -2   5   0  418.46   22.40
   2   5   0  390.96   20.10
  -2   5   0  363.16   22.20
   2   5   0  395.06   22.00
  -3  -5   0  437.16   25.30
   3  -5   0  459.15   25.80
   3  -5   0  427.76   25.80
  -3  -5   0  464.75   25.90
  -3  -5   0  430.26   23.00
   3  -5   0  452.85   26.90
  -3   5   0  443.26   25.00
  -3   5   0  445.86   27.00
   3   5   0  433.16   26.10
   3   5   0  437.86   23.10
   3   5   0  426.86   22.80
  -3   5   0  440.76   26.30
  -3   5   0  449.66   27.00
   3   5   0  446.66   25.70
  -4  -5   0  528.55   30.50
  -4  -5   0  499.65   27.50
  -4  -5   0  476.95   29.00
   4  -5   0  483.25   30.70
   4  -5   0  514.85   30.20
   4  -5   0  519.85   30.60
  -4   5   0  477.05   30.20
  -4   5   0  487.25   31.00
   4   5   0  521.25   26.70
   4   5   0  474.65   29.30
   4   5   0  494.75   30.60
  -4   5   0  520.55   31.70
  -4   5   0  522.35   29.70
   4   5   0  493.45   27.10
  -5  -5   0   69.99   13.60
  -5  -5   0   81.89   13.90
   5  -5   0   52.79   12.10
   5  -5   0   46.10   13.60
  -5  -5   0   83.79   12.80
   5  -5   0   46.90   12.00
   5   5   0   60.29   11.60
  -5   5   0   55.99   11.80
   5   5   0   55.39   11.00
   5   5   0   65.59   11.00
  -5   5   0   82.59   14.70
  -5   5   0   66.19   16.40
   5   5   0  101.59   17.30
  -5   5   0   57.89   13.00
   6  -5   0   78.89   16.40
  -6  -5   0  126.79   19.70
   6  -5   0  100.79   18.10
  -6  -5   0   87.09   15.30
   6  -5   0   98.59   18.70
  -6  -5   0   78.69   16.10
  -6   5   0   81.99   14.70
   6   5   0  114.39   16.80
   6   5   0   93.19   18.60
  -6   5   0  101.89   19.30
  -6   5   0   98.69   17.70
  -6   5   0   56.89   13.40
   6   5   0  108.69   14.40
   6   5   0   82.19   16.30
  -7  -5   0   13.50    9.30
   7  -5   0   30.30   13.70
  -7  -5   0   14.50   12.20
   7  -5   0    9.40   10.40
   7  -5   0   13.40   11.50
  -7  -5   0    9.70   10.10
  -7   5   0    7.80   11.00
  -7   5   0   32.60   12.00
   7   5   0    2.80   11.20
  -7   5   0    8.60   10.80
   7   5   0   15.70    8.90
  -7   5   0   11.10   10.50
   7   5   0   -6.80    8.80
   7   5   0    9.10   10.10
  -8  -5   0   27.90   12.50
   8  -5   0   30.60   14.80
  -8  -5   0   37.40   17.70
   8  -5   0   30.00   13.70
   8  -5   0   40.20   16.20
   8   5   0   23.90   12.20
  -8   5   0    8.10   11.40
  -8   5   0   20.30   13.20
   8   5   0   24.30   17.70
  -8   5   0   41.40   15.90
   8   5   0   41.30   13.40
   8   5   0   41.00   11.90
  -9  -5   0   24.80   15.60
  -9  -5   0   17.50   14.10
   9  -5   0    6.20   17.00
   9  -5   0   17.60   14.90
   9  -5   0   25.50   14.40
  -9   5   0   -5.70   19.10
   9   5   0    8.00   12.60
   9   5   0  -20.00   11.30
  -9   5   0    4.50   14.40
  -9   5   0   -0.60   12.80
   9   5   0    8.00   14.20
   9   5   0   11.80   19.50
  10  -5   0   63.69   26.70
  10  -5   0  158.88   36.60
 -10  -5   0  104.29   26.90
  10  -5   0   97.99   22.10
 -10  -5   0  143.89   27.70
 -10   5   0   98.29   28.30
  10   5   0  157.18   33.30
  10   5   0  101.99   29.10
 -10   5   0  109.89   30.50
  10   5   0   99.29   22.00
  10   5   0   99.09   21.50
 -11  -5   0   61.39   22.00
 -11  -5   0   16.70   17.90
  11  -5   0   17.90   22.40
  11  -5   0   56.29   19.10
 -11   5   0   41.30   21.90
 -11   5   0   18.40   20.40
  11   5   0   56.69   21.10
  11   5   0   35.20   21.30
  11   5   0   63.39   37.80
   0  -6   0 9010.70  308.77
   0  -6   0 9026.20  312.27
   0  -6   0 9705.23  312.87
   0  -6   0 9535.65  312.47
   0  -6   0 9000.10  313.27
   0   6   0 8750.72  308.67
   0   6   0 9355.96  313.47
   0   6   0 9186.88  312.37
   1  -6   0   45.10    7.60
   1  -6   0   47.80    6.70
   1  -6   0   50.59    8.00
  -1  -6   0   52.39    8.00
   1  -6   0   50.09    9.10
  -1  -6   0   40.60    7.80
  -1  -6   0   47.30    4.40
   1  -6   0   47.30    8.30
  -1  -6   0   43.40    7.40
   1   6   0   44.50    7.60
  -1   6   0   46.70    8.30
  -1   6   0   39.60    7.40
  -1   6   0   61.29    7.40
   1   6   0   29.70    6.40
   2  -6   0 1730.43   67.79
  -2  -6   0 1741.13   66.29
   2  -6   0 1724.73   68.19
  -2  -6   0 1761.92   66.99
   2  -6   0 1716.43   66.49
   2  -6   0 1648.44   66.99
  -2  -6   0 1721.53   66.29
  -2  -6   0 1849.11   63.49
  -2   6   0 1778.82   68.19
   2   6   0 1810.72   66.29
   2   6   0 1716.23   67.09
  -2   6   0 1763.02   68.59
  -2   6   0 1670.63   67.99
   2   6   0 1693.83   62.99
  -2   6   0 1758.12   66.39
   3  -6   0 1078.19   47.00
   3  -6   0 1027.10   47.90
   3  -6   0 1131.79   48.00
  -3  -6   0 1078.09   43.70
  -3  -6   0 1005.80   46.00
  -3  -6   0 1036.50   46.40
   3   6   0 1040.50   43.30
  -3   6   0 1038.70   46.00
   3   6   0 1079.39   44.80
  -3   6   0 1033.30   47.80
   3   6   0 1028.30   46.50
  -3   6   0 1068.19   47.70
   3   6   0 1027.00   47.20
  -3   6   0 1105.49   49.00
   4  -6   0   49.90   12.30
  -4  -6   0   55.89   11.20
   4  -6   0   55.09   11.40
  -4  -6   0   42.10   10.10
  -4  -6   0   39.10    9.00
   4  -6   0   33.70   10.20
   4   6   0   33.20   10.10
  -4   6   0   39.20   10.20
   4   6   0   49.00   11.60
   4   6   0   56.79   10.50
  -4   6   0   63.19   12.30
  -4   6   0   55.29   12.20
  -4   6   0   47.70   11.70
   4   6   0   39.10    8.60
   5  -6   0   99.79   17.40
  -5  -6   0  112.09   15.20
  -5  -6   0   87.59   13.80
   5  -6   0  108.99   18.20
   5  -6   0   83.49   14.40
  -5  -6   0   96.99   14.60
   5   6   0  122.29   15.10
  -5   6   0   75.09   14.90
  -5   6   0  122.49   17.10
  -5   6   0  112.79   19.60
   5   6   0  107.29   16.70
  -5   6   0   99.99   17.20
   5   6   0  134.69   13.60
   5   6   0  103.39   16.50
  -6  -6   0   31.60    9.80
   6  -6   0   27.70   11.70
  -6  -6   0   25.60   10.60
  -6  -6   0   43.10   12.50
   6  -6   0   34.80   10.90
   6  -6   0   39.00   14.10
  -6   6   0   26.20   10.70
   6   6   0   25.20   12.70
  -6   6   0   37.40   11.50
  -6   6   0   18.80   10.50
   6   6   0   48.10   13.90
   6   6   0   54.79    9.70
   6   6   0   38.50   11.90
  -6   6   0   39.60   13.90
  -7  -6   0  287.67   27.90
   7  -6   0  283.97   29.40
  -7  -6   0  270.17   25.40
   7  -6   0  294.17   27.60
  -7  -6   0  315.17   29.10
   7  -6   0  327.17   30.30
  -7   6   0  286.87   29.80
   7   6   0  289.77   28.60
   7   6   0  295.77   26.40
   7   6   0  304.67   23.80
  -7   6   0  284.77   28.90
   7   6   0  220.78   27.20
  -7   6   0  288.47   26.70
  -7   6   0  280.27   29.30
  -8  -6   0  370.76   35.00
   8  -6   0  460.45   41.10
  -8  -6   0  482.45   41.20
  -8  -6   0  534.95   37.90
   8  -6   0  502.45   38.60
   8  -6   0  437.76   39.50
   8   6   0  460.85   33.10
   8   6   0  510.25   42.50
  -8   6   0  457.95   39.60
  -8   6   0  428.96   39.80
   8   6   0  412.06   38.70
  -8   6   0  500.45   41.50
   8   6   0  511.15   36.90
  -9  -6   0   73.39   18.90
  -9  -6   0   61.69   17.10
   9  -6   0  142.79   30.30
   9  -6   0   93.79   24.20
   9  -6   0  135.49   24.70
   9   6   0   90.69   18.70
   9   6   0   92.69   22.20
  -9   6   0   97.89   23.90
   9   6   0   75.89   27.30
   9   6   0   91.49   20.00
  -9   6   0  104.89   26.30
  -9   6   0   79.29   20.60
  10  -6   0   75.89   24.40
 -10  -6   0   88.09   21.90
  10  -6   0   39.30   15.60
 -10  -6   0   27.00   16.20
  10  -6   0   74.49   40.50
  10   6   0   69.79   18.80
 -10   6   0   53.69   18.80
  10   6   0   21.10   30.30
  10   6   0   28.30   17.70
  10   6   0   42.30   19.50
 -10   6   0   68.69   20.30
 -11  -6   0    0.00   20.60
 -11  -6   0   -2.40   18.10
  11  -6   0  -18.90   15.80
  11  -6   0  -17.90   19.50
  11   6   0    4.40   16.90
  11   6   0   30.20   20.60
  11   6   0  -71.29   29.50
 -11   6   0   15.30   21.10
 -11   6   0   -9.40   17.30
   0   7   0    7.90    4.50
   1  -7   0  470.15   24.10
   1  -7   0  485.25   24.40
  -1  -7   0  545.65   24.30
   1  -7   0  451.15   24.00
   1  -7   0  465.45   22.10
  -1  -7   0  555.04   18.70
  -1  -7   0  526.85   23.90
   1  -7   0  461.95   24.50
  -1  -7   0  539.75   25.30
  -1   7   0  498.95   25.00
   1   7   0  539.15   24.80
  -1   7   0  494.65   24.20
  -1   7   0  468.45   22.10
  -1   7   0  472.45   24.30
   1   7   0  526.05   24.40
  -2  -7   0   53.69    9.40
   2  -7   0   44.30    7.80
  -2  -7   0   66.49    7.40
   2  -7   0   55.19    9.50
   2  -7   0   34.10    7.80
   2  -7   0   62.59   11.30
  -2  -7   0   60.19    9.50
  -2  -7   0   60.29    9.90
   2  -7   0   46.30    8.40
  -2   7   0   61.89   10.60
  -2   7   0   59.89   10.60
  -2   7   0   62.89   10.80
   2   7   0   63.09    7.20
   2   7   0   61.79    9.40
  -2   7   0   56.59    8.90
   2   7   0   69.39    9.90
   3  -7   0  211.88   18.90
  -3  -7   0  204.68   17.40
  -3  -7   0  221.08   14.90
   3  -7   0  236.88   18.40
   3  -7   0  221.98   18.40
  -3  -7   0  192.28   17.40
  -3   7   0  219.08   18.90
  -3   7   0  223.18   19.50
  -3   7   0  254.87   20.30
   3   7   0  228.28   18.90
   3   7   0  210.28   14.50
  -3   7   0  208.18   16.50
   3   7   0  216.18   18.40
   3   7   0  195.78   15.70
   4  -7   0   -9.30    6.40
   4  -7   0    7.60    7.60
   4  -7   0   -4.00    6.00
  -4  -7   0    9.90    7.50
  -4  -7   0   -3.60    7.10
  -4  -7   0    6.70    6.10
  -4   7   0   -1.30    7.70
  -4   7   0   -4.40    7.30
   4   7   0    4.50    6.30
   4   7   0    5.90    6.10
  -4   7   0    1.80    7.60
   4   7   0   11.10    8.90
  -4   7   0   13.20    7.70
   4   7   0   12.80    8.00
  -5  -7   0   27.70    9.70
   5  -7   0   16.90   10.70
  -5  -7   0   24.90    8.80
   5  -7   0   13.60    8.30
  -5  -7   0   12.10    9.00
   5  -7   0   20.60    9.40
   5   7   0   18.30    8.40
   5   7   0   17.50    9.10
  -5   7   0   23.00    9.50
   5   7   0   40.50    8.80
  -5   7   0   22.30    9.40
  -5   7   0   22.70    8.90
   5   7   0   18.00    8.40
  -5   7   0   17.20   10.90
  -6  -7   0   70.39   14.90
  -6  -7   0   47.00   10.90
   6  -7   0   65.59   13.60
   6  -7   0   51.89   13.50
  -6  -7   0   42.80   11.60
   6  -7   0   33.50   12.00
  -6   7   0   41.60   13.20
   6   7   0   51.99   13.70
   6   7   0   72.49   14.00
  -6   7   0   43.10   12.10
   6   7   0   72.29   12.20
   6   7   0   62.19   14.00
  -6   7   0   64.79   14.60
  -6   7   0   57.49   13.30
   7  -7   0   32.00   12.90
  -7  -7   0    0.60   11.40
  -7  -7   0    4.40    7.80
   7  -7   0   15.70   10.60
   7  -7   0   -8.60   10.20
  -7  -7   0   -9.80   10.00
   7   7   0   12.30   10.30
  -7   7   0  -16.00   11.10
   7   7   0    6.70    8.50
  -7   7   0    6.20   10.80
  -7   7   0   18.00   12.00
   7   7   0   26.10   13.40
  -7   7   0   18.80   12.10
   7   7   0   -2.40    9.60
   8  -7   0  294.17   32.80
   8  -7   0  282.77   29.40
  -8  -7   0  282.77   33.10
   8  -7   0  291.97   31.90
  -8  -7   0  212.98   30.00
  -8  -7   0  303.67   27.40
   8   7   0  282.67   30.80
  -8   7   0  197.78   30.40
  -8   7   0  212.18   30.30
   8   7   0  307.87   26.90
  -8   7   0  269.37   30.90
   8   7   0  264.57   31.70
   8   7   0  286.57   27.40
  -9  -7   0   97.79   20.10
   9  -7   0  116.29   22.80
   9  -7   0  110.49   26.70
   9  -7   0  113.29   24.90
   9   7   0  107.19   20.90
   9   7   0  121.59   21.40
  -9   7   0   69.19   18.10
   9   7   0   62.59   24.30
   9   7   0   94.39   20.80
  -9   7   0   71.19   28.10
  -9   7   0  116.49   24.80
 -10  -7   0   52.49   19.20
 -10  -7   0   18.90   17.20
  10  -7   0   53.99   18.30
  10  -7   0    6.30   19.40
  10   7   0   42.30   20.20
 -10   7   0   26.20   19.20
  10   7   0  -12.80   19.60
 -10   7   0   45.90   19.80
  10   7   0   34.70   15.60
  10   7   0   43.80   19.30
  11  -7   0   44.30   28.80
 -11  -7   0   30.10   23.90
  11  -7   0   75.19   21.80
 -11  -7   0   55.99   25.80
  11   7   0   73.39   49.10
  11   7   0   42.70   24.30
  11   7   0   37.20   21.50
 -11   7   0   55.49   24.80
 -11   7   0   18.90   19.30
   0  -8   0  356.86   19.10
   0  -8   0  305.67   19.50
   0  -8   0  352.76   19.00
   0  -8   0  350.46   18.60
   0  -8   0  338.87   13.90
   0   8   0  339.57   18.90
   0   8   0  323.27   13.80
   0   8   0  317.57   19.10
   1  -8   0  185.38   14.80
  -1  -8   0  188.08   13.60
  -1  -8   0  180.08   14.90
   1  -8   0  184.58   14.70
   1  -8   0  189.38   14.30
  -1  -8   0  179.28   14.10
   1  -8   0  154.68   13.80
   1  -8   0  151.58   11.40
   1   8   0  175.58   14.40
  -1   8   0  173.08   13.90
  -1   8   0  180.58   12.00
  -1   8   0  184.78   14.70
   1   8   0  198.48   14.80
  -1   8   0  175.68   15.00
  -2  -8   0 2103.69   77.69
   2  -8   0 2033.00   77.49
  -2  -8   0 2053.59   72.69
   2  -8   0 1994.80   78.19
   2  -8   0 1961.90   78.89
   2  -8   0 2088.49   79.29
  -2  -8   0 2010.40   78.19
   2  -8   0 1995.60   77.09
  -2  -8   0 2002.90   76.89
   2   8   0 2050.29   72.49
  -2   8   0 2008.60   76.79
  -2   8   0 2087.09   79.09
   2   8   0 2011.40   78.09
   2   8   0 2100.39   77.69
  -2   8   0 1990.30   79.29
  -2   8   0 2113.29   80.09
  -3  -8   0 1775.82   65.19
  -3  -8   0 1708.83   69.29
   3  -8   0 1687.53   69.39
   3  -8   0 1703.83   70.39
   3  -8   0 1768.52   71.39
  -3  -8   0 1703.23   68.69
  -3  -8   0 1703.63   68.69
   3  -8   0 1645.34   70.69
  -3   8   0 1662.23   71.29
  -3   8   0 1684.13   70.79
   3   8   0 1815.02   74.49
  -3   8   0 1732.73   71.39
   3   8   0 1713.33   67.69
   3   8   0 1633.54   64.29
   3   8   0 1758.92   70.39
  -3   8   0 1681.43   68.59
  -4  -8   0  319.07   23.60
  -4  -8   0  297.77   22.00
   4  -8   0  292.07   23.70
   4  -8   0  320.47   23.70
   4  -8   0  341.27   24.20
  -4  -8   0  321.47   20.40
  -4   8   0  294.07   24.20
   4   8   0  329.77   24.80
  -4   8   0  310.07   22.00
  -4   8   0  295.37   24.50
   4   8   0  323.07   20.20
  -4   8   0  303.97   24.00
   4   8   0  304.97   21.00
   4   8   0  338.37   23.90
  -5  -8   0  174.18   20.60
   5  -8   0  210.38   22.00
  -5  -8   0  288.77   22.20
  -5  -8   0  253.57   19.30
   5  -8   0  234.58   21.70
   5  -8   0  204.98   21.40
   5   8   0  261.97   23.20
  -5   8   0  232.78   22.50
   5   8   0  190.18   17.80
  -5   8   0  219.28   22.80
  -5   8   0  262.47   24.00
   5   8   0  253.27   23.50
   5   8   0  247.58   19.30
  -5   8   0  221.88   21.10
  -6  -8   0  166.18   23.20
   6  -8   0  118.49   19.90
  -6  -8   0  136.59   18.60
   6  -8   0  113.39   18.00
  -6  -8   0  131.89   17.20
   6  -8   0  128.69   20.60
   6   8   0  117.69   18.60
   6   8   0  139.59   17.90
  -6   8   0  135.29   19.80
  -6   8   0  124.09   20.20
  -6   8   0  131.59   21.00
  -6   8   0  133.79   22.10
   6   8   0  131.29   15.30
   6   8   0  129.39   21.70
   7  -8   0   -3.70   10.60
   7  -8   0  -16.50    9.40
  -7  -8   0    2.10   10.30
  -7  -8   0   27.80   13.70
   7  -8   0   -1.30   10.60
   7   8   0   10.90    9.50
  -7   8   0   -0.90    9.10
  -7   8   0   -7.10    8.50
   7   8   0  -13.20    8.10
   7   8   0   -4.30    9.60
  -7   8   0   19.30   13.40
  -7   8   0    2.80   11.60
   7   8   0   12.10    9.60
  -8  -8   0   18.60   11.50
  -8  -8   0   23.20   13.00
   8  -8   0   28.40   15.30
   8  -8   0  -12.50   11.50
   8  -8   0   33.00   11.80
   8   8   0   18.20   10.80
  -8   8   0   -4.20    9.90
   8   8   0   17.40   12.30
   8   8   0   -3.80   12.60
   8   8   0   30.50   13.50
  -8   8   0    9.00   14.60
  -8   8   0   21.60   12.80
  -9  -8   0   -2.10   10.80
   9  -8   0   15.40   15.30
   9  -8   0    0.30   13.10
   9  -8   0   -8.70   18.90
   9   8   0  -17.00   17.80
  -9   8   0    8.40   12.30
  -9   8   0   -2.30   11.90
  -9   8   0   31.80   21.00
   9   8   0   -1.30   13.70
   9   8   0    7.40   12.20
   9   8   0    2.70   12.10
  10  -8   0   56.79   27.70
  10  -8   0   32.40   17.60
 -10  -8   0   32.70   17.90
 -10  -8   0   74.29   22.00
  10   8   0   51.49   20.90
  10   8   0   68.79   19.90
 -10   8   0   32.20   17.90
 -10   8   0   74.29   23.90
  10   8   0   47.20   17.20
  10   8   0   78.09   26.10
  11  -8   0  -10.40   18.10
 -11  -8   0   33.20   24.40
 -11  -8   0    1.40   20.60
  11  -8   0  -22.20   26.60
 -11   8   0    1.40   19.90
  11   8   0   -7.00   16.30
 -11   8   0  -44.60   18.30
  11   8   0   -1.70   19.30
   0  -9   0    0.60    6.30
   0  -9   0    5.90    5.70
   0  -9   0    5.60    3.10
   0  -9   0   -1.20    5.50
   0  -9   0    5.00    6.30
   0   9   0    0.60    6.00
   0   9   0    5.30    3.20
   0   9   0    0.50    2.30
   0   9   0    9.20    6.90
   1  -9   0   61.49    9.90
   1  -9   0   62.39   11.40
  -1  -9   0   80.89   10.30
  -1  -9   0   65.19    9.30
   1  -9   0   57.99    9.00
   1  -9   0   63.49    7.90
  -1  -9   0   63.19   10.20
   1  -9   0   53.19    8.70
   1   9   0   63.89   10.20
   1   9   0   69.59   10.70
  -1   9   0   61.29    9.50
  -1   9   0   74.99    8.60
  -1   9   0   41.20    8.20
  -1   9   0   58.19    9.40
  -2  -9   0   64.29   10.90
   2  -9   0   47.20    9.70
   2  -9   0   54.69    9.80
   2  -9   0   54.69   12.00
   2  -9   0   58.69    9.80
  -2  -9   0   56.79    9.60
  -2  -9   0   47.40    9.60
  -2  -9   0   54.89    6.40
   2  -9   0   49.60    9.50
   2   9   0   57.89    6.50
  -2   9   0   52.69    9.30
  -2   9   0   57.19   10.20
   2   9   0   54.49    9.60
   2   9   0   51.39    9.30
  -2   9   0   58.19   11.60
  -2   9   0   53.19   10.20
  -3  -9   0  698.93   35.50
   3  -9   0  720.73   36.50
  -3  -9   0  711.83   36.00
   3  -9   0  753.92   38.10
   3  -9   0  693.43   37.40
  -3  -9   0  727.83   31.80
   3  -9   0  759.12   37.70
  -3  -9   0  751.72   36.60
  -3   9   0  759.32   36.20
   3   9   0  760.32   35.80
   3   9   0  764.32   31.90
  -3   9   0  712.83   38.00
  -3   9   0  702.53   37.60
   3   9   0  741.23   37.60
  -3   9   0  746.63   38.80
  -4  -9   0  481.95   29.40
  -4  -9   0  460.95   25.00
   4  -9   0  435.06   28.90
   4  -9   0  445.96   28.60
  -4  -9   0  479.15   28.00
   4  -9   0  436.56   29.70
   4   9   0  447.56   24.50
  -4   9   0  443.16   30.40
   4   9   0  423.06   28.20
  -4   9   0  431.16   28.30
   4   9   0  478.25   29.80
  -4   9   0  439.06   29.80
   4   9   0  514.25   27.40
  -4   9   0  446.86   30.00
   5  -9   0   68.79   13.60
  -5  -9   0  105.09   15.10
   5  -9   0   90.19   16.80
  -5  -9   0   95.39   13.00
   5  -9   0   80.09   13.90
  -5  -9   0   88.59   14.30
   5   9   0   80.79   16.20
   5   9   0  106.79   18.30
  -5   9   0  102.29   19.60
   5   9   0   98.89   13.60
  -5   9   0   97.09   17.20
  -5   9   0   77.49   15.40
  -5   9   0  137.29   17.90
   5   9   0  112.99   14.80
  -6  -9   0    6.10    9.70
  -6  -9   0    5.40    8.30
   6  -9   0   -1.80    8.90
   6  -9   0   16.30   10.10
  -6  -9   0   28.00   11.70
   6  -9   0   21.90   11.30
   6   9   0   28.50    9.20
  -6   9   0   36.70   14.50
  -6   9   0   10.70    7.40
  -6   9   0    8.80    8.30
   6   9   0   20.60    9.00
   6   9   0    4.10    7.80
   6   9   0   34.70   11.50
  -6   9   0   39.20   11.70
   7  -9   0    9.50   11.00
   7  -9   0   10.00   12.40
   7  -9   0    3.70   10.90
  -7  -9   0   18.70    9.30
  -7  -9   0   16.40   10.00
  -7  -9   0   -1.10   10.40
  -7   9   0    6.10   11.40
  -7   9   0   13.80   12.70
   7   9   0   44.40   13.30
  -7   9   0   28.90   12.90
   7   9   0    4.80    9.90
   7   9   0   11.00    8.00
   7   9   0    7.80   11.40
   8  -9   0    1.60   13.00
   8  -9   0    1.90   12.40
   8  -9   0    2.80   13.20
  -8  -9   0   20.80   13.80
  -8  -9   0   17.90   11.80
   8   9   0   -7.10    9.80
   8   9   0    8.60   12.40
  -8   9   0   11.80   11.00
  -8   9   0   19.90   17.70
   8   9   0   15.80   13.40
   8   9   0   -1.20    9.80
  -8   9   0    5.40   10.80
   9  -9   0   -2.70   17.00
  -9  -9   0   -4.10   10.70
   9  -9   0   -8.30   17.60
   9  -9   0   27.10   15.90
   9   9   0    8.60   13.10
  -9   9   0    9.30   14.80
   9   9   0    2.20   19.90
   9   9   0   18.40   15.60
  -9   9   0   27.10   21.90
   9   9   0    6.20   12.60
  -9   9   0   31.00   19.30
  10  -9   0   16.50   22.70
 -10  -9   0   15.30   18.50
 -10  -9   0    9.10   17.50
  10  -9   0   11.70   18.00
  10   9   0   31.20   19.20
 -10   9   0   18.10   14.10
 -10   9   0  -29.70   27.00
  10   9   0    7.20   25.30
  10   9   0   15.80   13.60
 -10   9   0   27.90   19.30
  10   9   0   -2.30   18.30
 -11  -9   0   93.79   26.70
  11  -9   0   86.89   28.40
  11  -9   0  131.39   28.20
 -11   9   0  123.59   28.50
  11   9   0   91.59   24.60
 -11   9   0  117.29   29.40
  11   9   0  132.19   30.00
   0 -10   0 5036.70  176.68
   0 -10   0 5238.38  175.08
   0 -10   0 5147.19  174.38
   0 -10   0 4869.41  174.28
   0 -10   0 4927.41  168.58
   0  10   0 4628.84  168.38
   0  10   0 4813.52  175.68
   0  10   0 5068.09  174.88
  -1 -10   0   23.80    7.90
  -1 -10   0   18.10    6.80
   1 -10   0   14.20    6.60
   1 -10   0   13.40    6.50
  -1 -10   0   33.20    8.70
   1 -10   0   18.70    5.50
   1 -10   0   11.30    7.40
   1 -10   0   15.10    7.20
   1  10   0   18.60    6.90
  -1  10   0   11.90    7.20
  -1  10   0    7.30    6.70
  -1  10   0    5.40    5.30
   1  10   0   12.80    6.90
  -1  10   0    8.90    7.10
  -2 -10   0  104.09   13.80
  -2 -10   0   78.49   12.50
  -2 -10   0   79.19   10.90
   2 -10   0   87.49   13.20
   2 -10   0   88.69   12.90
  -2 -10   0   78.09    6.90
   2 -10   0   79.99   10.60
   2 -10   0   81.49   12.10
   2 -10   0   67.39   11.10
   2  10   0   75.49   12.60
  -2  10   0   80.09   12.70
   2  10   0   86.79   12.00
   2  10   0   81.89    6.80
  -2  10   0   65.49   11.50
  -2  10   0   67.09    9.90
  -2  10   0   76.59   12.10
   3 -10   0  956.20   45.00
   3 -10   0  951.50   45.70
  -3 -10   0  947.81   44.00
   3 -10   0  918.11   43.70
   3 -10   0  945.31   43.00
   3 -10   0  883.71   45.30
  -3 -10   0  896.41   42.60
  -3 -10   0 1043.20   45.40
  -3 -10   0  950.10   38.80
  -3  10   0  967.90   47.10
   3  10   0  929.41   38.40
  -3  10   0  978.90   43.90
   3  10   0  946.81   42.90
  -3  10   0  908.21   45.40
   3  10   0  974.40   45.10
  -3  10   0  935.51   46.00
  -4 -10   0  241.78   16.30
   4 -10   0  229.68   21.40
   4 -10   0  234.38   20.20
   4 -10   0  222.68   19.70
  -4 -10   0  203.18   18.00
  -4 -10   0  251.27   21.60
  -4  10   0  201.48   20.90
   4  10   0  238.78   20.40
   4  10   0  232.78   21.20
   4  10   0  214.48   16.00
  -4  10   0  216.48   21.40
   4  10   0  230.38   18.30
  -4  10   0  208.68   20.70
  -4  10   0  195.68   19.20
   5 -10   0  611.84   38.30
   5 -10   0  656.63   40.00
  -5 -10   0  658.83   37.90
  -5 -10   0  719.43   39.60
  -5 -10   0  721.63   35.20
   5 -10   0  648.34   40.30
  -5  10   0  608.04   39.40
   5  10   0  636.54   34.10
  -5  10   0  693.63   41.70
   5  10   0  678.03   39.90
  -5  10   0  576.74   36.60
   5  10   0  747.93   36.60
  -5  10   0  658.23   41.40
   5  10   0  678.13   40.50
   6 -10   0   46.70   14.00
   6 -10   0   53.59   14.70
  -6 -10   0   52.19   12.60
   6 -10   0   49.99   14.70
  -6 -10   0   61.49   12.30
  -6 -10   0   31.60   12.80
  -6  10   0   35.90   12.40
   6  10   0   36.90   12.90
   6  10   0   72.39   15.20
  -6  10   0   88.59   14.90
   6  10   0   48.40   11.60
  -6  10   0   38.50   12.60
  -6  10   0   47.20   16.10
   6  10   0   55.79   11.50
  -7 -10   0  124.59   22.10
  -7 -10   0  133.79   19.00
   7 -10   0  135.29   21.90
  -7 -10   0  121.99   19.60
   7 -10   0  126.09   21.70
   7 -10   0  126.19   22.40
  -7  10   0  105.69   20.30
   7  10   0  104.09   19.10
   7  10   0  175.28   26.80
  -7  10   0  126.39   23.40
  -7  10   0  119.39   22.00
   7  10   0  154.58   18.90
   7  10   0  139.19   20.50
   8 -10   0  161.98   26.40
  -8 -10   0  137.49   23.20
   8 -10   0  157.28   25.10
  -8 -10   0  175.78   23.40
   8 -10   0  156.68   24.80
   8  10   0  173.38   30.80
   8  10   0  151.58   22.20
   8  10   0  163.78   27.10
  -8  10   0  129.49   22.30
   8  10   0  192.98   22.40
  -8  10   0  216.78   33.60
   9 -10   0   -4.40   15.20
  -9 -10   0    6.50   12.00
   9 -10   0   14.70   16.80
   9 -10   0   -7.30   19.00
  -9  10   0   -0.90   21.90
   9  10   0    5.80   11.40
  -9  10   0  -13.90   11.80
  -9  10   0    1.40   13.90
   9  10   0    1.40   11.70
   9  10   0   -7.90   14.90
   9  10   0    6.70   21.50
 -10 -10   0   27.50   16.10
  10 -10   0   37.90   16.60
 -10 -10   0   86.99   21.70
  10 -10   0   39.10   20.50
 -10  10   0    7.30   16.00
  10  10   0   33.00   14.20
 -10  10   0   27.30   18.70
 -10  10   0   46.40   30.40
  10  10   0  -32.80   25.50
  10  10   0   20.80   20.30
  10  10   0   29.80   18.80
  11 -10   0   -5.00   21.20
 -11 -10   0    8.10   18.90
 -11 -10   0    5.90   19.10
  11 -10   0    6.80   17.10
 -11  10   0   31.70   23.30
  11  10   0  -14.20   14.50
  11  10   0   45.50   25.50
 -11  10   0   59.79   27.00
   0 -11   0   53.79    9.80
   0 -11   0   61.59    8.70
   0 -11   0   60.09    9.20
   1 -11   0   72.89   10.30
  -1 -11   0   86.69   11.50
   1 -11   0   70.29   11.30
   1 -11   0   64.99   10.90
  -1 -11   0   95.09   12.30
  -1 -11   0   67.59   11.40
   1 -11   0   75.09    8.70
   1 -11   0   76.49   10.40
  -1  11   0   87.09   11.60
  -1  11   0   74.79   11.90
  -1  11   0   91.29    8.90
   1  11   0   82.99   11.30
  -1  11   0   82.59   11.90
   1  11   0   63.59   10.40
  -2 -11   0  377.26   23.40
   2 -11   0  401.76   22.70
   2 -11   0  440.26   24.80
   2 -11   0  450.35   25.70
   2 -11   0  417.76   25.00
  -2 -11   0  379.56   22.70
  -2 -11   0  412.26   25.70
  -2 -11   0  384.06   16.80
   2 -11   0  422.06   24.80
   2  11   0  366.66   23.40
  -2  11   0  387.86   24.80
   2  11   0  367.36   16.70
  -2  11   0  401.26   25.60
   2  11   0  381.96   24.30
  -2  11   0  405.06   25.80
  -2  11   0  407.06   22.20
   3 -11   0   -0.10    5.20
   3 -11   0   -1.20    6.10
  -3 -11   0    6.50    6.50
  -3 -11   0    9.20    6.50
  -3 -11   0    8.80    5.00
   3 -11   0   12.10    6.30
   3 -11   0   10.20    6.60
   3 -11   0    5.00    7.10
  -3 -11   0    6.00    5.20
   3  11   0   12.70    7.10
   3  11   0    8.10    5.00
  -3  11   0   -0.20    6.50
  -3  11   0    9.70    7.70
  -3  11   0   10.00    8.00
  -3  11   0   -1.30    7.10
   3  11   0   -3.40    6.80
   4 -11   0   83.79   14.80
  -4 -11   0   85.49   13.60
  -4 -11   0   76.69   10.50
   4 -11   0   60.99   11.00
  -4 -11   0   82.49   12.80
   4 -11   0   65.69   11.10
   4 -11   0   63.99   13.10
  -4 -11   0   68.29   13.50
   4  11   0   82.39   10.40
  -4  11   0   65.09   12.80
  -4  11   0   45.30   10.40
   4  11   0   71.09   13.10
  -4  11   0   70.09   13.00
   4  11   0   79.39   12.00
   4  11   0   82.39   15.50
  -4  11   0   45.10   11.10
  -5 -11   0  287.17   22.80
   5 -11   0  249.28   23.20
   5 -11   0  260.97   25.10
  -5 -11   0  308.17   24.80
  -5 -11   0  269.07   19.90
   5 -11   0  266.07   25.20
   5  11   0  311.17   22.50
  -5  11   0  257.47   25.00
   5  11   0  281.77   20.40
  -5  11   0  292.37   26.80
  -5  11   0  254.57   23.00
   5  11   0  317.27   25.50
   5  11   0  270.67   25.30
  -5  11   0  263.57   25.80
   6 -11   0   34.50   12.30
  -6 -11   0   15.20    9.30
   6 -11   0   14.00    8.80
   6 -11   0   25.30   12.70
  -6 -11   0   21.40    9.80
  -6 -11   0   16.10   10.20
   6  11   0   -1.30    8.50
   6  11   0   12.10    8.00
  -6  11   0   19.90    9.40
  -6  11   0   26.00   12.50
   6  11   0   11.40   10.50
  -6  11   0    7.10    9.20
  -6  11   0   22.30   11.30
   7 -11   0  309.77   31.40
   7 -11   0  343.47   33.10
   7 -11   0  292.17   29.50
  -7 -11   0  369.16   32.00
  -7 -11   0  321.67   28.60
  -7 -11   0  346.87   26.90
  -7  11   0  361.86   34.90
   7  11   0  347.37   33.90
  -7  11   0  309.37   32.00
  -7  11   0  292.67   32.30
   7  11   0  273.77   26.50
   7  11   0  287.07   29.10
   7  11   0  291.87   25.30
  -8 -11   0   13.30   10.70
   8 -11   0   -0.50   15.50
   8 -11   0   14.80   15.20
  -8 -11   0    7.40   12.50
   8 -11   0    5.80   13.10
   8  11   0   15.80   15.70
  -8  11   0   14.70   16.80
   8  11   0   16.60   13.10
   8  11   0   14.50   11.40
  -8  11   0    4.10   12.60
   8  11   0   -4.90    8.90
  -8  11   0    1.50   12.40
   9 -11   0  330.57   35.70
   9 -11   0  306.47   36.90
  -9 -11   0  308.67   33.30
  -9  11   0  302.07   40.10
   9  11   0  327.57   42.80
   9  11   0  340.77   31.60
   9  11   0  263.37   32.80
  -9  11   0  322.37   37.10
  -9  11   0  223.78   32.50
   9  11   0  343.97   44.90
 -10 -11   0   46.20   18.00
 -10 -11   0   66.89   19.50
  10 -11   0   37.60   18.50
  10 -11   0   49.50   22.50
  10  11   0   97.19   36.60
  10  11   0   56.29   20.00
 -10  11   0   83.49   23.30
  10  11   0   19.20   15.30
 -10  11   0   80.39   30.00
 -10  11   0   74.79   23.00
  11 -11   0   69.39   25.90
  11 -11   0   89.09   26.40
  11  11   0   92.19   23.40
 -11  11   0   82.69   29.90
  11  11   0   71.29   31.00
 -11  11   0  117.39   30.70
   0 -12   0  774.22   34.40
   0 -12   0  707.63   35.40
   0 -12   0  690.63   33.40
   0 -12   0  721.63   33.20
   0 -12   0  691.93   27.00
   0  12   0  689.83   33.80
   0  12   0  677.63   27.10
   0  12   0  740.13   35.30
  -1 -12   0  109.59   12.90
   1 -12   0  128.39   13.60
  -1 -12   0  106.39   12.30
   1 -12   0  104.29   10.00
   1 -12   0  111.49   13.60
   1 -12   0  106.69   12.90
   1 -12   0  115.69   15.30
  -1 -12   0  113.49   14.00
  -1  12   0  113.49   13.00
   1  12   0  122.69   14.20
   1  12   0  103.79   13.60
  -1  12   0  137.09   10.60
  -1  12   0  112.99   14.70
  -1  12   0  114.59   13.90
   2 -12   0  442.96   26.20
  -2 -12   0  369.46   23.20
   2 -12   0  366.66   22.60
   2 -12   0  432.66   25.60
  -2 -12   0  417.36   24.90
  -2 -12   0  461.05   27.60
   2 -12   0  432.16   26.00
   2 -12   0  461.65   26.40
  -2 -12   0  414.76   17.30
  -2  12   0  449.46   27.20
  -2  12   0  405.16   26.20
   2  12   0  395.16   25.40
  -2  12   0  456.95   27.90
   2  12   0  389.96   25.20
  -2  12   0  440.96   23.30
   3 -12   0   88.29   14.40
   3 -12   0   43.00   10.50
  -3 -12   0   77.19   12.60
  -3 -12   0   73.39   11.00
  -3 -12   0   75.79   12.80
  -3 -12   0   69.19    7.90
   3 -12   0   49.50   10.40
   3 -12   0   86.49   14.60
   3 -12   0   48.00   11.20
   3  12   0   75.09    8.10
  -3  12   0   49.99   11.60
  -3  12   0   64.99   12.50
  -3  12   0   63.59   10.90
   3  12   0   72.49   11.60
  -3  12   0   38.60   10.10
   3  12   0   78.69   13.60
   4 -12   0   -0.70    5.60
  -4 -12   0    7.50    8.10
  -4 -12   0    0.80    4.90
  -4 -12   0   11.20    5.70
   4 -12   0   13.60    8.20
   4 -12   0   13.80    6.80
   4 -12   0    3.10    7.00
  -4 -12   0    4.70    7.70
  -4  12   0   -3.90    7.00
  -4  12   0  -11.10    6.90
   4  12   0    5.90    6.00
   4  12   0    2.80    9.70
  -4  12   0   -6.30    7.60
   4  12   0   -1.30    5.30
   4  12   0    9.60    6.40
  -4  12   0    8.70    7.20
   5 -12   0   14.60    6.90
   5 -12   0    8.10    9.50
   5 -12   0    5.10    7.60
   5 -12   0   -8.90    6.90
  -5 -12   0    9.90    5.80
  -5 -12   0   15.90   10.50
  -5 -12   0   -1.40    5.40
   5  12   0    6.70    6.60
   5  12   0    5.60    9.30
  -5  12   0    4.70    7.90
  -5  12   0  -12.10    8.70
  -5  12   0   -5.50    7.80
   5  12   0   -1.00    6.80
   5  12   0    5.70    7.60
  -6 -12   0  261.87   21.30
   6 -12   0  211.88   23.40
  -6 -12   0  187.38   21.90
   6 -12   0  225.88   25.30
   6 -12   0  255.77   26.00
  -6 -12   0  251.77   25.20
  -6  12   0  155.08   23.40
   6  12   0  218.28   24.00
   6  12   0  217.88   19.60
  -6  12   0  235.78   25.60
   6  12   0  214.08   21.30
  -6  12   0  235.88   23.30
  -6  12   0  197.68   26.30
   6  12   0  193.58   27.30
  -7 -12   0  728.73   47.60
   7 -12   0  623.14   43.30
   7 -12   0  743.33   46.90
  -7 -12   0  598.94   41.50
   7 -12   0  595.94   45.70
  -7 -12   0  658.93   38.50
  -7  12   0  568.64   45.20
   7  12   0  690.13   46.90
   7  12   0  658.53   41.00
  -7  12   0  782.22   50.49
   7  12   0  661.33   39.60
  -7  12   0  585.04   46.00
   7  12   0  606.34   43.90
  -8 -12   0   -6.20    9.40
   8 -12   0   18.70   13.20
  -8 -12   0   18.70   14.00
   8 -12   0   27.00   18.10
   8 -12   0    1.80   11.20
   8  12   0    9.80   11.10
  -8  12   0  -16.90   10.90
  -8  12   0   16.80   18.00
  -8  12   0   -2.70   10.80
   8  12   0   -2.90   13.00
   8  12   0   -8.50   10.10
   8  12   0   15.60   11.60
  -9 -12   0   26.60   18.00
   9 -12   0   48.10   18.10
   9 -12   0   62.29   20.20
   9  12   0   86.09   21.50
   9  12   0   49.00   16.10
   9  12   0   86.79   29.20
  -9  12   0   48.50   28.80
   9  12   0  106.09   19.90
  -9  12   0   69.99   25.30
  -9  12   0   36.70   18.60
 -10 -12   0   23.90   17.60
  10 -12   0   31.10   21.40
  10 -12   0    2.40   15.90
 -10  12   0   -6.00   17.20
  10  12   0    3.00   16.20
 -10  12   0  -26.30   30.50
  10  12   0    7.10   13.10
 -10  12   0    7.70   17.10
  10  12   0  -15.20   31.40
  11 -12   0   42.10   22.20
  11 -12   0    0.30   23.40
  11 -12   0   27.40   21.10
  11  12   0   -9.80   17.50
  11  12   0    4.70   22.00
 -11  12   0  -11.70   23.40
 -11  12   0   -3.90   21.30
   0 -13   0    6.70    6.20
   0 -13   0   24.00    3.80
   0 -13   0   18.50    7.10
   0 -13   0   10.40    7.20
   0 -13   0   20.50    7.60
   0  13   0   20.70    7.00
   0  13   0   15.50    4.00
   0  13   0   12.50    7.50
   1 -13   0  135.19   16.00
  -1 -13   0  131.09   15.80
   1 -13   0  174.18   15.90
  -1 -13   0  145.59   14.00
   1 -13   0  145.79   14.80
   1 -13   0  149.69   11.50
  -1 -13   0  142.19   14.60
   1 -13   0  132.79   14.50
  -1  13   0  165.98   16.40
   1  13   0  142.69   15.30
   1  13   0  170.98   16.70
  -1  13   0  142.59   11.30
  -1  13   0  171.98   15.70
  -1  13   0  143.69   15.30
  -2 -13   0  124.39   13.20
   2 -13   0  108.89   13.30
  -2 -13   0  125.29    6.80
  -2 -13   0  115.29   14.00
   2 -13   0  125.29   14.20
   2 -13   0  140.39   15.50
   2 -13   0  118.29   12.30
  -2 -13   0  124.89   16.30
   2 -13   0  125.69   14.40
   2  13   0  117.69   15.00
  -2  13   0  115.39   12.60
  -2  13   0  120.29   15.20
  -2  13   0  110.99   15.00
   2  13   0  136.69   14.70
  -2  13   0   94.89   13.50
  -3 -13   0   42.00   11.00
   3 -13   0   35.00   10.10
   3 -13   0   42.00    9.90
   3 -13   0   36.00    9.40
   3 -13   0   35.40   10.50
  -3 -13   0   49.80   10.10
  -3 -13   0   39.80    6.30
   3 -13   0   44.10   12.20
  -3 -13   0   34.30    8.60
   3  13   0   28.40    8.80
   3  13   0   34.40   10.10
  -3  13   0   31.80    8.10
  -3  13   0   39.20   10.70
  -3  13   0   14.90    8.10
   3  13   0   42.60    6.70
  -3  13   0   25.80    8.70
  -4 -13   0  377.86   26.60
  -4 -13   0  402.96   21.80
  -4 -13   0  381.16   25.80
   4 -13   0  388.06   26.80
   4 -13   0  426.66   28.50
  -4 -13   0  382.56   27.70
   4 -13   0  350.86   28.30
   4 -13   0  390.16   26.40
  -4  13   0  368.66   29.40
   4  13   0  427.86   22.10
   4  13   0  384.86   27.90
  -4  13   0  444.96   30.30
  -4  13   0  374.06   29.20
   4  13   0  375.76   25.80
  -4  13   0  386.46   25.70
  -5 -13   0  252.17   22.10
  -5 -13   0  255.77   18.60
  -5 -13   0  235.58   22.50
   5 -13   0  259.07   21.60
   5 -13   0  270.17   25.30
   5 -13   0  217.38   21.60
   5 -13   0  250.27   24.00
  -5  13   0  247.48   21.90
  -5  13   0  232.48   24.90
   5  13   0  230.08   23.00
   5  13   0  239.38   20.90
  -5  13   0  303.97   27.30
  -5  13   0  236.38   25.60
   5  13   0  211.38   22.30
   5  13   0  207.38   17.60
   6 -13   0   78.59   15.80
   6 -13   0   53.19   12.70
   6 -13   0   72.59   16.20
   6 -13   0   90.39   19.20
  -6 -13   0   80.49   14.00
  -6 -13   0   82.49   13.60
  -6 -13   0   89.39   16.50
   6  13   0   95.09   15.70
   6  13   0  123.19   22.20
  -6  13   0   79.49   17.10
   6  13   0   96.59   19.80
  -6  13   0  105.59   18.70
  -6  13   0   59.39   14.60
  -6  13   0   86.69   16.70
   6  13   0  108.39   16.90
   7 -13   0  118.59   24.10
   7 -13   0   89.49   21.60
  -7 -13   0   99.99   19.40
   7 -13   0   97.29   20.40
  -7 -13   0  103.29   16.60
  -7  13   0  111.89   23.20
  -7  13   0  118.29   22.00
   7  13   0   98.39   17.80
   7  13   0  151.18   20.40
   7  13   0   95.59   18.10
   7  13   0  121.09   20.60
  -7  13   0  128.29   23.50
  -8 -13   0   19.60   11.80
   8 -13   0   20.50   18.40
   8 -13   0   53.29   18.70
   8 -13   0   48.80   16.20
  -8 -13   0   10.90   14.20
   8  13   0   18.30   13.50
   8  13   0   60.29   21.10
  -8  13   0    0.30   12.70
   8  13   0   31.10   12.00
   8  13   0   40.90   15.30
  -8  13   0   -0.30   11.50
  -8  13   0   10.10   18.70
  -9 -13   0  -21.90   12.50
   9 -13   0   -7.80   12.80
   9 -13   0  -21.70   13.10
   9 -13   0   -3.90   13.70
   9  13   0   19.30   21.70
   9  13   0  -11.10   13.40
  -9  13   0    3.30   16.10
  -9  13   0    2.30   14.70
   9  13   0  -12.90   15.70
  -9  13   0    9.20   23.60
   9  13   0   10.10   12.60
  10 -13   0   55.89   21.60
  10 -13   0   55.09   19.40
 -10 -13   0   40.70   21.20
  10 -13   0   73.69   24.20
  10  13   0   74.09   21.90
 -10  13   0   32.30   20.10
 -10  13   0   34.40   19.30
  10  13   0   64.39   19.60
 -10  13   0  122.19   41.90
  10  13   0   97.29   39.50
   0 -14   0  298.07   21.90
   0 -14   0  265.57   19.00
   0 -14   0  258.97   18.60
   0 -14   0  259.37   12.50
   0 -14   0  253.87   18.70
   0  14   0  257.57   12.50
   0  14   0  251.47   20.00
   0  14   0  273.97   20.20
   1 -14   0    1.50    6.10
  -1 -14   0   20.60    6.90
   1 -14   0   19.70    7.10
   1 -14   0   24.40    8.30
  -1 -14   0   12.10    7.50
   1 -14   0   18.10    5.50
   1 -14   0   13.20    8.70
   1  14   0   11.30    8.20
  -1  14   0   13.40    5.10
   1  14   0    3.10    8.00
  -1  14   0    5.00    6.60
  -2 -14   0  158.38   17.90
   2 -14   0  160.38   16.00
   2 -14   0  142.59   16.30
  -2 -14   0  156.68   15.50
  -2 -14   0  163.78   14.70
   2 -14   0  140.39   15.00
   2 -14   0  168.18   17.20
   2 -14   0  156.88   14.00
  -2  14   0  176.98   24.10
  -2  14   0  158.18   17.50
  -2  14   0  144.89   13.30
  -2  14   0  126.19   16.50
   2  14   0  193.98   17.60
   2  14   0  136.09   15.80
   3 -14   0  279.77   22.10
  -3 -14   0  283.67   15.10
   3 -14   0  275.17   20.60
  -3 -14   0  290.37   20.90
   3 -14   0  274.27   22.20
  -3 -14   0  289.07   24.10
  -3 -14   0  247.98   21.00
   3 -14   0  279.37   22.00
   3 -14   0  296.67   23.00
   3  14   0  314.47   23.80
   3  14   0  298.37   22.10
  -3  14   0  295.47   20.60
  -3  14   0  311.07   24.40
   3  14   0  297.87   15.30
  -3  14   0  331.87   25.60
  -3  14   0  299.87   24.60
   4 -14   0   71.79   13.60
   4 -14   0   60.69   12.80
   4 -14   0   63.39   14.10
   4 -14   0   67.29   14.10
  -4 -14   0   46.40   11.90
   4 -14   0   80.89   15.50
  -4 -14   0   69.79    9.70
  -4 -14   0   59.79   11.60
  -4 -14   0   63.39   13.70
  -4  14   0   65.49   11.40
  -4  14   0   46.40   14.40
  -4  14   0   71.89   14.60
   4  14   0   54.09   13.60
   4  14   0   86.09   10.00
  -4  14   0   57.89   14.10
   4  14   0   59.49   11.80
   5 -14   0  342.27   29.30
  -5 -14   0  309.67   24.50
   5 -14   0  391.76   27.80
   5 -14   0  408.16   30.90
  -5 -14   0  327.67   27.00
   5 -14   0  347.07   27.90
  -5 -14   0  371.76   22.60
   5  14   0  320.47   27.80
   5  14   0  336.77   28.20
  -5  14   0  393.66   30.70
   5  14   0  357.86   22.70
   5  14   0  322.37   26.10
  -5  14   0  365.66   27.10
  -5  14   0  319.17   29.60
  -5  14   0  356.96   29.80
   6 -14   0   82.39   16.50
   6 -14   0  113.59   16.30
  -6 -14   0   71.39   17.70
   6 -14   0   78.39   18.50
  -6 -14   0   64.39   14.00
   6 -14   0   70.69   15.40
  -6 -14   0   79.39   12.60
   6  14   0   79.69   14.50
   6  14   0   92.29   16.40
  -6  14   0   71.09   20.90
   6  14   0   76.99   17.10
  -6  14   0   78.19   17.20
   6  14   0   75.59   20.10
  -6  14   0  103.99   20.90
  -6  14   0   91.49   16.20
   7 -14   0   -6.30    9.20
  -7 -14   0    7.40    9.90
   7 -14   0   -5.20   10.80
   7 -14   0    9.90    9.60
  -7 -14   0    3.40   10.10
   7 -14   0    7.20   13.20
  -7  14   0    8.00   12.30
   7  14   0    4.00    9.20
   7  14   0   14.80    9.50
   7  14   0   18.50   16.00
  -7  14   0   -3.80   10.50
   7  14   0    0.80   11.60
  -7  14   0    9.60   16.70
   8 -14   0   16.20   13.90
   8 -14   0   20.20   15.70
  -8 -14   0   12.10   14.40
   8 -14   0    1.80    9.80
  -8 -14   0    8.00   11.80
   8  14   0    7.60   10.30
   8  14   0  -18.90   13.00
  -8  14   0   11.00   12.00
  -8  14   0   -2.90   10.30
   8  14   0   11.90    9.70
  -8  14   0  -11.90   20.40
   8  14   0  -15.30   11.90
  -9 -14   0   12.10   13.80
   9 -14   0   13.40   14.30
   9 -14   0   15.00   20.00
   9 -14   0    5.10   14.90
  -9  14   0  -36.50   21.10
   9  14   0    3.00   13.40
  -9  14   0   -3.30   17.70
  -9  14   0    3.60   17.60
   9  14   0  -15.70   19.20
   9  14   0   -4.00    9.80
  10 -14   0   -7.80   14.80
  10 -14   0    3.00   22.70
 -10 -14   0    3.90   14.40
  10 -14   0  -10.50   17.10
  10  14   0    2.90   15.00
  10  14   0   -4.60   32.40
  10  14   0  -16.60   18.30
 -10  14   0    6.20   18.80
 -10  14   0  -19.10   14.90
 -10  14   0   44.80   35.10
   0 -15   0    3.30    6.30
   0 -15   0   22.70    7.00
   0 -15   0    8.90    3.00
   0 -15   0   -8.10    5.80
   0 -15   0    6.90    6.90
   0  15   0    6.30    3.40
   0  15   0    0.30    7.10
   0  15   0   17.60    7.90
   1 -15   0  300.27   17.30
   1 -15   0  321.57   21.80
  -1 -15   0  311.27   24.60
   1 -15   0  337.27   22.00
   1 -15   0  310.47   22.10
  -1 -15   0  305.57   20.30
   1 -15   0  317.07   23.80
  -1  15   0  308.17   22.90
   1  15   0  314.07   22.70
  -1  15   0  321.97   17.10
   1  15   0  316.97   22.30
  -2 -15   0  142.89   14.90
  -2 -15   0  109.79   12.80
  -2 -15   0  104.89   15.50
   2 -15   0  104.09   15.40
   2 -15   0   93.29   14.70
   2 -15   0  135.19   17.70
   2 -15   0  134.29   17.80
   2 -15   0  127.69   12.80
   2  15   0  147.99   16.40
   2  15   0  125.09   15.00
  -2  15   0  134.89   12.70
  -2  15   0  119.29   17.50
  -2  15   0  102.49   15.50
  -3 -15   0  166.58   19.00
  -3 -15   0  163.28    9.70
  -3 -15   0  169.68   17.00
  -3 -15   0  164.18   16.10
   3 -15   0  150.68   20.90
   3 -15   0  156.78   17.50
   3 -15   0  143.79   15.40
   3 -15   0  162.68   17.60
   3 -15   0  157.18   17.90
  -3  15   0  122.49   17.40
   3  15   0  154.58   10.20
  -3  15   0  127.79   17.20
  -3  15   0  128.29   17.90
   3  15   0  163.38   17.70
  -3  15   0  128.49   14.20
   3  15   0  164.48   17.50
   4 -15   0  451.35   29.30
  -4 -15   0  428.66   27.90
   4 -15   0  443.86   31.30
   4 -15   0  451.45   30.40
  -4 -15   0  449.46   22.90
   4 -15   0  529.35   33.50
  -4 -15   0  430.66   30.20
   4 -15   0  458.95   31.00
  -4 -15   0  442.06   28.70
   4  15   0  438.66   30.60
  -4  15   0  465.25   32.80
   4  15   0  422.56   29.30
  -4  15   0  429.16   28.70
  -4  15   0  459.85   31.80
   4  15   0  426.86   22.70
  -4  15   0  483.65   33.30
   5 -15   0   56.59   15.00
  -5 -15   0   48.70   11.00
   5 -15   0   69.79   15.10
  -5 -15   0   47.40    9.00
   5 -15   0   54.59   13.10
   5 -15   0   34.60   11.50
  -5 -15   0   65.69   15.50
  -5  15   0   82.89   17.20
   5  15   0   54.19   11.80
  -5  15   0   38.90   12.40
  -5  15   0   47.70   12.80
   5  15   0   31.40   11.80
   5  15   0   52.29   10.20
  -5  15   0   57.49   13.30
   5  15   0   48.00   13.60
   6 -15   0  101.39   15.90
   6 -15   0   67.49   16.50
  -6 -15   0  114.89   15.60
  -6 -15   0   81.19   14.90
   6 -15   0   67.29   15.70
   6 -15   0  135.49   21.60
  -6 -15   0   89.49   15.10
  -6  15   0   84.19   17.30
   6  15   0   61.29   14.30
  -6  15   0   74.89   16.70
   6  15   0   80.89   14.70
   6  15   0   97.69   14.40
   6  15   0   85.19   19.80
  -6  15   0   87.09   16.50
  -6  15   0  122.29   21.30
   7 -15   0  106.29   18.30
   7 -15   0   75.19   19.30
  -7 -15   0   66.49   17.20
   7 -15   0   78.19   17.70
  -7 -15   0  118.29   17.20
   7 -15   0   87.29   19.50
   7  15   0  112.49   20.60
   7  15   0  114.79   17.10
  -7  15   0   70.69   19.10
   7  15   0   70.99   17.70
   7  15   0   98.79   18.10
  -7  15   0   93.49   22.90
  -7  15   0   72.69   19.50
   8 -15   0   -1.70   15.40
  -8 -15   0   14.50   12.90
   8 -15   0   -2.10   11.90
  -8 -15   0   -9.10   10.20
   8 -15   0   26.10   14.90
   8  15   0    4.60   14.40
   8  15   0    7.40   12.40
  -8  15   0  -37.90   18.20
  -8  15   0    0.30   10.00
   8  15   0  -13.10    7.80
  -8  15   0   13.50   13.30
   8  15   0   -3.70   11.30
  -9 -15   0   10.20   14.10
   9 -15   0   -3.90   18.10
   9 -15   0    3.30   14.60
   9 -15   0  -35.20   11.80
  -9  15   0  -14.40   20.70
  -9  15   0   23.40   18.00
   9  15   0   -4.80   11.60
   9  15   0   -0.40   14.60
  -9  15   0   51.59   19.20
   9  15   0   20.80   20.50
  10 -15   0  -19.00   20.90
 -10 -15   0   39.30   21.90
  10 -15   0   46.50   21.60
  10 -15   0   31.00   19.80
 -10  15   0   66.29   29.60
  10  15   0   10.60   15.80
  10  15   0   37.60   33.40
 -10  15   0   29.20   22.70
 -10  15   0   62.99   37.90
   0 -16   0  137.69   13.80
   0 -16   0  100.59   14.80
   0 -16   0  111.09   13.40
   0 -16   0  106.19    7.20
   0 -16   0  123.49   14.10
   0  16   0  114.69   16.20
   0  16   0   93.89   13.70
   0  16   0  101.09    7.60
  -1 -16   0  309.77   20.30
   1 -16   0  285.97   16.60
   1 -16   0  303.07   21.70
  -1 -16   0  293.87   24.30
   1 -16   0  290.27   21.30
   1 -16   0  285.57   20.80
   1 -16   0  303.97   24.20
  -1  16   0  319.77   23.40
   1  16   0  309.37   22.90
   1  16   0  306.47   23.40
  -1  16   0  277.37   16.70
   2 -16   0   86.59   11.30
   2 -16   0   77.29   12.90
   2 -16   0   82.09   13.50
  -2 -16   0   84.69   15.10
   2 -16   0  104.89   15.70
   2 -16   0   83.69   13.40
  -2 -16   0   84.09   12.60
  -2 -16   0   84.69   12.70
   2  16   0   76.69   13.80
  -2  16   0   63.59   13.20
  -2  16   0   81.29   11.00
   2  16   0   72.59   13.50
  -2  16   0   72.49   13.50
   3 -16   0   25.10    8.80
  -3 -16   0   44.90   10.40
   3 -16   0   22.50    9.10
  -3 -16   0   36.40    4.80
  -3 -16   0   37.80   11.50
   3 -16   0   14.90    9.20
   3 -16   0   22.70    8.00
  -3 -16   0   32.90    9.50
   3 -16   0   22.80    8.40
  -3  16   0   35.90   13.00
   3  16   0   26.50    5.00
  -3  16   0   24.70    7.90
  -3  16   0   25.70   10.30
  -3  16   0   25.30   11.90
   3  16   0   31.50   11.10
   3  16   0   53.49   12.00
   4 -16   0  131.99   18.80
   4 -16   0  103.29   14.70
   4 -16   0  150.78   17.90
   4 -16   0  118.29   17.70
  -4 -16   0  106.49   16.60
   4 -16   0  107.59   16.90
  -4 -16   0  105.49   17.30
  -4 -16   0  124.89   17.60
  -4 -16   0  117.29   10.80
  -4  16   0  114.59   15.90
   4  16   0  114.29   11.40
  -4  16   0  108.39   17.70
   4  16   0  135.19   20.70
  -4  16   0  113.09   17.10
  -4  16   0   99.49   16.10
   4  16   0  106.79   16.30
  -5 -16   0   68.19   13.60
   5 -16   0   72.59   17.50
   5 -16   0   79.29   15.00
  -5 -16   0   85.39   15.80
  -5 -16   0   78.89   11.10
   5 -16   0   84.89   16.20
   5 -16   0   88.79   18.60
   5  16   0  100.59   20.50
  -5  16   0   75.39   18.50
  -5  16   0   89.09   17.20
  -5  16   0  103.69   19.50
   5  16   0   94.99   15.30
   5  16   0   59.39   14.50
   5  16   0   77.49   11.40
  -5  16   0   63.69   16.40
  -6 -16   0  340.17   28.70
  -6 -16   0  379.26   25.30
   6 -16   0  332.47   32.50
   6 -16   0  374.36   32.70
   6 -16   0  384.76   30.70
   6 -16   0  337.27   29.90
   6  16   0  318.17   30.30
   6  16   0  370.46   28.80
  -6  16   0  403.46   31.90
   6  16   0  342.17   24.30
   6  16   0  405.46   34.00
  -6  16   0  429.06   36.40
  -6  16   0  358.66   33.80
  -6  16   0  362.56   32.70
   7 -16   0   93.89   18.70
  -7 -16   0  110.69   18.10
   7 -16   0  115.49   19.20
   7 -16   0  141.69   29.50
   7 -16   0   83.39   19.20
  -7 -16   0  143.39   18.70
  -7  16   0  133.09   25.00
   7  16   0   89.69   19.40
  -7  16   0   96.39   21.50
   7  16   0  134.59   24.70
   7  16   0   93.29   18.00
   7  16   0  137.39   19.30
  -7  16   0   77.99   19.00
  -8 -16   0   -6.30   10.40
   8 -16   0    3.80   16.20
   8 -16   0   17.60   13.40
  -8 -16   0   23.70   12.80
   8 -16   0   27.90   14.20
   8  16   0    3.00   11.60
   8  16   0    7.60   13.20
   8  16   0   17.80   14.30
  -8  16   0  -10.30   19.30
   8  16   0   35.30   21.20
  -8  16   0    5.30   14.40
  -8  16   0   -4.60   13.10
   9 -16   0   -7.60   16.20
  -9 -16   0   19.50   17.00
   9 -16   0    7.90   14.70
   9 -16   0   35.20   17.90
  -9  16   0    9.60   17.90
  -9  16   0   63.09   21.90
   9  16   0   15.80   14.90
   9  16   0   14.70   15.60
  -9  16   0   38.60   24.50
   9  16   0    6.00   20.40
  10 -16   0    1.80   22.20
  10 -16   0   -4.90   16.60
 -10 -16   0    1.40   17.10
  10 -16   0   54.69   20.30
  10  16   0   27.10   15.60
  10  16   0   60.69   42.10
 -10  16   0    7.40   20.50
 -10  16   0  -23.40   18.70
  10  16   0   36.30   22.70
 -10  16   0  -69.39   38.40
   0 -17   0    8.30    2.90
   0 -17   0    6.90    6.00
   0 -17   0   -2.80    5.60
   0 -17   0   14.70    7.90
   0 -17   0   -3.10    6.20
   0  17   0   -6.60    3.70
   0  17   0    1.30    6.90
   0  17   0    5.40    3.10
   0  17   0  -12.60    5.70
   1 -17   0   10.80    6.90
   1 -17   0    8.80    8.10
  -1 -17   0   16.80    8.30
   1 -17   0   21.00    5.10
  -1 -17   0   10.70    7.00
   1 -17   0   -0.70    5.90
   1 -17   0   15.60    7.20
  -1 -17   0   19.40    7.10
  -1 -17   0   12.20    6.30
   1  17   0    9.40    7.90
  -1  17   0    7.80    8.10
   1  17   0    2.30    5.00
  -1  17   0   12.10    5.00
   1  17   0   20.90    8.40
  -1  17   0    4.50    4.20
   2 -17   0   14.10    7.50
   2 -17   0    4.90    5.70
  -2 -17   0    7.50    6.50
   2 -17   0    2.00    7.90
  -2 -17   0    7.10    6.00
  -2 -17   0   -4.40    7.60
   2 -17   0    3.60    5.40
   2 -17   0    8.20    6.80
  -2  17   0    9.60    7.20
  -2  17   0   14.60    8.20
   2  17   0    3.60    5.60
  -2  17   0   16.50    6.00
   2  17   0   12.50    8.10
   2  17   0   -0.90    6.80
   3 -17   0   85.49   14.20
   3 -17   0   94.09   15.70
   3 -17   0  104.69   16.60
  -3 -17   0   96.99   17.40
   3 -17   0  115.09   16.70
  -3 -17   0  105.49   14.30
   3 -17   0   97.99   15.40
  -3 -17   0   91.19   14.30
  -3  17   0   89.69   15.50
   3  17   0  100.29   16.40
   3  17   0   99.09   15.70
  -3  17   0  102.99   17.90
  -3  17   0  123.79   14.10
  -3  17   0   80.09   15.40
   4 -17   0   38.00   11.10
  -4 -17   0   26.00    6.60
   4 -17   0   22.50   11.40
   4 -17   0   41.90   10.30
   4 -17   0   22.90   10.30
   4 -17   0   38.40   11.60
  -4 -17   0   34.70   10.20
  -4 -17   0   38.00   12.00
  -4 -17   0   36.90   11.90
  -4  17   0   34.70   11.50
  -4  17   0   39.00   12.00
   4  17   0   40.00    7.50
   4  17   0   25.30    9.80
  -4  17   0   46.50   10.20
   4  17   0   36.30   11.40
  -4  17   0   42.00   12.30
  -5 -17   0  307.77   25.60
   5 -17   0  275.37   27.10
   5 -17   0  234.68   23.50
   5 -17   0  292.87   25.70
   5 -17   0  257.97   26.30
  -5 -17   0  290.47   19.30
  -5 -17   0  234.38   24.70
  -5 -17   0  284.97   24.60
  -5  17   0  245.98   23.90
  -5  17   0  257.17   27.50
  -5  17   0  302.57   28.90
  -5  17   0  305.17   28.30
   5  17   0  243.08   25.50
   5  17   0  287.87   19.50
   5  17   0  328.27   25.50
   6 -17   0    2.10    9.10
   6 -17   0   -7.50    9.80
  -6 -17   0   -5.80    9.10
   6 -17   0    9.20   10.40
   6 -17   0   12.30   12.00
  -6  17   0   -3.00    9.10
   6  17   0   11.40   10.30
   6  17   0  -12.00    6.70
   6  17   0  -11.30    7.80
  -6  17   0    4.60    8.90
   6  17   0    9.20    9.80
  -6  17   0    9.30   10.60
  -6  17   0   19.80   16.30
  -7 -17   0   96.39   18.70
  -7 -17   0  136.89   17.80
   7 -17   0   82.59   19.90
   7 -17   0   63.89   16.60
   7 -17   0  107.49   20.60
   7  17   0  107.89   19.20
   7  17   0  100.59   16.20
  -7  17   0  113.19   24.20
  -7  17   0   89.49   20.90
   7  17   0  111.19   24.30
  -7  17   0  144.79   29.90
   8 -17   0  100.79   21.30
  -8 -17   0  115.59   22.40
   8 -17   0  110.29   24.40
  -8 -17   0  130.49   20.00
   8 -17   0  128.39   23.40
  -8  17   0   62.99   18.60
   8  17   0  120.39   19.00
   8  17   0  108.69   21.90
  -8  17   0   64.99   18.50
  -8  17   0  184.78   33.60
   8  17   0  119.69   24.80
   9 -17   0  108.19   24.80
   9 -17   0  152.98   26.90
  -9 -17   0   92.29   22.80
   9 -17   0  100.09   25.10
   9  17   0  178.08   31.50
   9  17   0  120.89   22.50
  -9  17   0   60.09   22.30
   9  17   0  104.79   33.40
  -9  17   0  102.79   24.40
  10 -17   0  -41.20   25.20
  10 -17   0   -4.90   15.60
  10 -17   0  -20.30   19.70
  10  17   0   10.30   16.40
  10  17   0   34.60   21.60
 -10  17   0   32.50   43.60
 -10  17   0   17.80   20.50
 -10  17   0   -8.60   17.40
   0 -18   0  748.43   40.30
   0 -18   0  685.33   35.20
   0 -18   0  683.93   35.00
   0 -18   0  635.54   26.10
   0 -18   0  667.63   35.70
   0  18   0  629.34   37.10
   0  18   0  644.64   36.40
   1 -18   0   92.59   15.50
   1 -18   0   78.89    8.90
  -1 -18   0   88.49   13.10
   1 -18   0   92.29   13.00
  -1 -18   0  103.59   14.00
   1 -18   0   93.09   12.80
   1 -18   0  104.39   14.60
  -1 -18   0   93.29   15.50
  -1 -18   0   95.09   13.50
   1  18   0   92.59   14.80
   1  18   0   55.09   12.70
  -1  18   0   98.29   16.80
   1  18   0   95.39   15.30
  -1  18   0   92.59   10.10
  -1  18   0   75.49   14.00
   2 -18   0   34.70   11.60
  -2 -18   0   35.10    8.70
   2 -18   0   29.00    9.60
   2 -18   0   22.10    8.40
  -2 -18   0   20.90    8.70
   2 -18   0   21.00    7.00
   2 -18   0   38.80   11.00
  -2 -18   0   14.30    9.70
   2  18   0   24.10    8.90
  -2  18   0   39.70   11.10
   2  18   0   19.30    8.00
  -2  18   0   32.70   10.10
   2  18   0    8.70    6.10
  -2  18   0   19.20    7.10
   3 -18   0   38.50   10.70
  -3 -18   0   44.10   10.60
   3 -18   0   27.20    9.80
  -3 -18   0   37.50   11.30
   3 -18   0   24.80    8.40
   3 -18   0   29.20    9.30
   3 -18   0   21.10   10.30
  -3 -18   0   67.89   13.50
  -3  18   0   19.60   10.40
  -3  18   0   23.40    9.30
  -3  18   0   45.90    8.20
  -3  18   0   42.30   12.70
   3  18   0   36.30   11.90
   3  18   0   49.30   11.60
   4 -18   0   36.40   12.10
  -4 -18   0   27.90   10.40
  -4 -18   0   41.60   13.10
   4 -18   0   30.50   10.50
   4 -18   0   23.80    9.80
   4 -18   0   44.30   10.60
  -4 -18   0   47.40    7.20
   4 -18   0   27.80   10.00
  -4 -18   0   35.80   11.40
   4  18   0   48.10   12.30
   4  18   0   41.70    7.40
  -4  18   0   39.90   12.10
  -4  18   0   43.30   12.10
  -4  18   0   33.50   10.60
   4  18   0   29.80   12.80
  -4  18   0   38.20   13.80
   5 -18   0  172.08   25.30
   5 -18   0  172.08   22.90
  -5 -18   0  110.19   19.60
  -5 -18   0  161.18   21.70
  -5 -18   0  143.89   13.20
   5 -18   0  124.89   19.70
   5 -18   0  146.79   19.80
  -5 -18   0  127.79   18.90
  -5  18   0  123.39   22.00
  -5  18   0  149.99   24.30
   5  18   0  142.49   21.10
   5  18   0  156.08   18.20
   5  18   0  144.49   14.30
  -5  18   0  169.38   23.50
  -5  18   0  140.89   19.20
   6 -18   0   -3.50    8.80
   6 -18   0   22.40   15.10
  -6 -18   0    4.10   10.40
   6 -18   0    9.90   10.90
   6 -18   0  -10.10    8.70
  -6 -18   0   12.90    7.60
  -6  18   0   16.10   12.30
   6  18   0    7.10   12.60
  -6  18   0    9.50   10.70
  -6  18   0   11.70   14.90
   6  18   0   18.90    6.60
   6  18   0    0.50    9.80
   6  18   0    8.30   10.50
  -6  18   0   12.20   13.30
   7 -18   0  392.56   34.80
  -7 -18   0  350.06   30.50
  -7 -18   0  457.95   29.60
   7 -18   0  365.26   37.00
   7 -18   0  458.35   37.60
   7  18   0  403.16   36.40
   7  18   0  465.85   38.30
  -7  18   0  375.46   39.00
  -7  18   0  415.56   41.70
   7  18   0  402.26   28.20
  -7  18   0  427.26   39.60
  -8 -18   0   10.80   11.40
   8 -18   0   31.60   16.50
   8 -18   0   13.00   13.20
   8 -18   0   32.80   16.00
  -8 -18   0  -25.70   12.30
  -8  18   0    9.70   16.30
   8  18   0   -3.60   17.30
   8  18   0   30.40   14.90
  -8  18   0   48.40   24.40
  -8  18   0    5.70   16.00
   8  18   0    3.90   10.60
   9 -18   0   24.20   21.20
   9 -18   0   21.60   16.60
   9 -18   0    0.80   15.20
  -9 -18   0   55.19   18.50
  -9  18   0   51.19   23.20
   9  18   0   79.79   31.10
   9  18   0   43.10   20.50
   9  18   0   24.70   14.20
  -9  18   0   51.59   30.00
  -9  18   0   37.10   19.60
  10 -18   0  -15.30   28.90
  10 -18   0    3.30   18.80
  10 -18   0  -18.70   20.80
 -10  18   0   -1.10   22.20
  10  18   0   32.60   19.60
  10  18   0  -13.20   18.50
 -10  18   0   13.60   22.50
   0 -19   0   20.40    9.80
   0 -19   0   17.10    7.60
   0 -19   0   15.20    6.80
   0 -19   0   30.30    9.50
   0 -19   0   20.10    3.90
   0  19   0    9.10    7.40
   0  19   0   11.80    7.00
   1 -19   0  125.99   14.10
  -1 -19   0  140.59   19.40
  -1 -19   0  129.69   14.20
  -1 -19   0  108.79   14.30
  -1 -19   0  139.79   14.90
   1 -19   0  124.69   14.90
   1 -19   0  130.69   10.60
   1 -19   0  137.69   19.80
   1 -19   0  115.19   15.80
  -1  19   0  113.69   11.10
   1  19   0  157.38   18.10
  -1  19   0  119.29   17.60
  -1  19   0   98.49   16.50
   1  19   0  149.39   17.20
   1  19   0   88.19   15.70
  -2 -19   0   72.89   16.20
   2 -19   0   52.39   12.90
  -2 -19   0   67.99   11.70
   2 -19   0   79.99   13.30
  -2 -19   0   89.19   12.90
   2 -19   0   56.19   10.60
   2 -19   0   71.89   10.70
   2 -19   0   48.20   10.20
   2  19   0   80.49   15.30
  -2  19   0   94.69   12.30
  -2  19   0   53.39   13.10
   2  19   0   49.50   10.80
   2  19   0   61.59   11.90
  -2  19   0   57.19   13.40
  -3 -19   0  128.59   14.90
  -3 -19   0  114.49   19.60
   3 -19   0  146.29   19.30
   3 -19   0  132.39   19.20
   3 -19   0  130.79   14.70
   3 -19   0  115.79   16.00
  -3 -19   0  136.19   17.50
   3 -19   0  132.59   17.60
   3  19   0  161.48   21.30
   3  19   0   85.19   15.10
  -3  19   0   81.19   15.70
  -3  19   0  121.29   15.30
  -3  19   0  103.59   17.30
  -3  19   0  139.39   18.60
   4 -19   0  122.49   19.20
  -4 -19   0  114.99    9.40
  -4 -19   0  115.29   18.80
  -4 -19   0   95.09   15.30
   4 -19   0   94.89   18.10
   4 -19   0  117.79   18.90
   4 -19   0  118.79   17.40
  -4 -19   0  122.19   17.10
   4 -19   0  111.49   19.00
   4  19   0  113.79   18.20
   4  19   0  111.09   17.70
  -4  19   0  101.79   18.50
   4  19   0  122.69   10.00
  -4  19   0  120.29   18.30
  -4  19   0  118.19   17.10
  -4  19   0  119.69   19.90
  -5 -19   0   10.80    8.70
   5 -19   0   25.80   12.60
   5 -19   0    5.70    8.30
  -5 -19   0    4.90    6.10
  -5 -19   0   -2.40    9.50
   5 -19   0    8.20   11.10
   5 -19   0  -15.00    8.10
  -5  19   0    5.20   13.20
  -5  19   0   -3.60    8.00
  -5  19   0   12.40    9.80
   5  19   0    6.60   10.80
   5  19   0   13.00    5.80
  -5  19   0    2.00   10.00
   5  19   0   -5.10    9.40
   6 -19   0   54.79   14.00
  -6 -19   0   17.00   11.50
  -6 -19   0   31.70   10.10
   6 -19   0   21.00   11.20
   6 -19   0   48.40   15.50
  -6  19   0   50.69   15.00
   6  19   0   22.50   13.30
  -6  19   0   23.40   16.10
   6  19   0   32.50   12.10
   6  19   0   43.80   14.80
  -6  19   0   30.00   12.80
   6  19   0   59.59   11.50
   7 -19   0   42.70   16.60
  -7 -19   0   34.40   12.10
   7 -19   0   46.30   14.50
  -7 -19   0   44.90   12.60
   7 -19   0   27.20   14.20
  -7  19   0    0.10   16.90
  -7  19   0   28.30   15.40
   7  19   0   65.39   17.80
  -7  19   0   20.10   15.30
   7  19   0   49.70   13.10
   7  19   0   29.80   16.50
   8 -19   0   55.29   18.60
   8 -19   0   30.20   16.70
   8 -19   0   52.09   18.10
  -8 -19   0   27.90   16.20
   8  19   0   39.60   13.60
   8  19   0   20.90   13.80
  -8  19   0   49.20   18.40
  -8  19   0   60.69   21.80
  -8  19   0   51.29   26.60
   8  19   0   56.59   16.30
   9 -19   0   -0.90   15.10
   9 -19   0   25.80   19.70
   9 -19   0  -18.60   14.80
  -9 -19   0   49.20   18.40
   9  19   0  -28.70   22.40
  -9  19   0   10.80   17.40
   9  19   0   11.00   18.80
  -9  19   0    3.50   20.10
   9  19   0   10.80   14.00
  -9  19   0   63.79   33.20
  10 -19   0   43.20   27.30
  10 -19   0   16.10   23.60
  10 -19   0   19.00   17.10
 -10  19   0   13.30   23.50
 -10  19   0   55.09   25.50
  10  19   0   35.40   20.80
  10  19   0   21.80   20.80
   0 -20   0  180.78   17.70
   0 -20   0  213.38   18.80
   0 -20   0  198.78   21.50
   0 -20   0  175.88    9.80
   0 -20   0  196.68   18.00
   0  20   0  213.68   20.80
   0  20   0  171.98   19.50
   1 -20   0   42.60   10.10
   1 -20   0   15.50   10.50
   1 -20   0   19.40    5.60
  -1 -20   0   25.00    7.60
  -1 -20   0   18.50    8.60
   1 -20   0   41.00    9.30
   1 -20   0   17.40    7.40
  -1 -20   0   37.90    8.90
  -1 -20   0   23.30    8.20
  -1  20   0   24.90    6.70
   1  20   0   33.30   10.40
  -1  20   0   38.10   10.60
   1  20   0   31.10   10.40
   1  20   0   17.00    8.30
  -1  20   0   24.50   10.70
   2 -20   0   27.80    9.80
   2 -20   0   57.09   12.20
   2 -20   0   42.60    8.50
   2 -20   0   52.89   11.90
   2 -20   0   51.29   12.90
  -2 -20   0   30.50   13.20
  -2 -20   0   65.99   12.00
   2  20   0   55.99   12.70
   2  20   0   50.99   12.40
   2  20   0   45.10   11.90
  -2  20   0   50.39    9.90
   3 -20   0    3.80    6.90
   3 -20   0    6.40    9.80
  -3 -20   0   23.80   11.10
  -3 -20   0   11.40    8.60
   3 -20   0    1.30    7.30
   3 -20   0    5.40    7.70
  -3 -20   0   29.40   10.00
   3 -20   0   32.40    7.50
   3  20   0   12.80    9.60
   3  20   0    1.90    6.10
  -3  20   0    2.60    7.60
   3  20   0   15.60    9.70
  -3  20   0   10.40   10.20
  -3  20   0   13.90   10.50
  -3  20   0   15.90   11.10
  -4 -20   0  374.86   27.50
   4 -20   0  318.77   28.40
   4 -20   0  297.87   24.10
  -4 -20   0  328.27   25.40
   4 -20   0  293.37   26.90
   4 -20   0  296.27   26.80
  -4 -20   0  357.26   29.60
  -4 -20   0  344.27   15.80
   4 -20   0  357.96   30.70
   4  20   0  308.77   27.60
   4  20   0  348.97   16.50
  -4  20   0  264.17   24.30
   4  20   0  318.47   29.60
  -4  20   0  319.77   29.80
  -4  20   0  308.57   30.20
  -4  20   0  294.07   30.20
  -5 -20   0   10.40   10.70
  -5 -20   0   45.00   13.00
   5 -20   0   38.80   13.40
  -5 -20   0   49.60    8.10
   5 -20   0   25.00   10.70
   5 -20   0   32.10   13.90
   5 -20   0   40.90   13.50
   5  20   0   25.30    7.70
   5  20   0   55.69   14.80
  -5  20   0   45.40   15.00
   5  20   0   31.20   13.80
  -5  20   0   16.20   14.60
  -5  20   0   23.80   11.50
  -5  20   0   22.40   12.30
  -6 -20   0   30.10    9.90
   6 -20   0   38.50   13.40
  -6 -20   0   29.10   11.70
   6 -20   0   27.10   12.40
   6 -20   0   64.99   18.00
   6  20   0   49.40   14.90
  -6  20   0    6.70   17.20
  -6  20   0    2.90    9.30
   6  20   0   22.90   10.50
   6  20   0   37.60   19.10
  -6  20   0   24.70   11.80
   6  20   0   38.70   10.10
   7 -20   0  128.09   24.20
  -7 -20   0  128.29   21.00
   7 -20   0   89.39   17.80
  -7 -20   0  100.09   16.20
   7 -20   0   72.99   17.40
  -7  20   0   88.19   24.80
   7  20   0  129.79   18.50
   7  20   0  139.59   25.60
  -7  20   0   82.19   20.30
  -7  20   0   48.70   15.20
   7  20   0   88.09   22.50
  -8 -20   0    4.20   12.40
   8 -20   0  -12.20   14.00
  -8 -20   0    9.10   13.00
   8 -20   0   27.70   16.10
   8 -20   0   22.20   15.00
  -8  20   0    2.40   20.90
  -8  20   0    4.80   14.00
   8  20   0    7.70   12.10
   8  20   0   26.00   13.60
   8  20   0   16.20   19.20
  -8  20   0   28.60   15.20
   9 -20   0   22.50   17.00
   9 -20   0   19.60   20.40
   9 -20   0   25.40   20.80
  -9 -20   0   36.50   17.80
   9  20   0   25.60   14.70
  -9  20   0   18.30   18.70
   9  20   0   23.80   20.50
  -9  20   0   29.10   31.50
   9  20   0    1.70   25.90
  -9  20   0   13.10   21.70
   0 -21   0    6.20    8.50
   0 -21   0    2.20    6.40
   0 -21   0    2.20    5.90
   0 -21   0    5.30    6.80
   0  21   0   -3.00    6.80
   0  21   0   -2.20    7.70
   0  21   0   -7.20    4.90
  -1 -21   0   63.09   11.30
   1 -21   0   41.20    7.10
  -1 -21   0   38.70   12.70
   1 -21   0   25.40   10.90
   1 -21   0   45.10   11.10
   1 -21   0   55.99   10.90
  -1 -21   0   63.39   11.70
  -1 -21   0   71.59   13.10
   1 -21   0   53.09   11.20
   1  21   0   66.29   14.50
  -1  21   0   49.00    8.10
   1  21   0   53.19   12.80
  -1  21   0   44.70   12.00
  -1  21   0   41.00   12.00
   1  21   0   24.40   11.30
   2 -21   0   16.60   10.20
  -2 -21   0    6.30    6.80
   2 -21   0   13.00    9.30
  -2 -21   0   19.10   11.80
   2 -21   0   16.70   10.20
   2 -21   0   10.60    9.50
   2 -21   0   23.30    6.90
   2  21   0   16.70    9.50
  -2  21   0   16.40    8.20
   2  21   0   20.30    9.60
   2  21   0   11.90    7.70
   3 -21   0  103.09   19.00
  -3 -21   0  143.49   18.30
   3 -21   0   93.49   13.90
   3 -21   0   89.39   16.70
   3 -21   0  102.79   16.50
  -3 -21   0   95.09   15.30
  -3 -21   0  104.39   19.30
   3 -21   0   89.09   15.00
   3  21   0   94.59   16.90
   3  21   0  126.69   19.50
  -3  21   0  136.59   19.90
   3  21   0  103.19   17.90
  -3  21   0   72.59   15.50
  -3  21   0  101.39   14.40
  -3  21   0  112.99   18.00
   4 -21   0   76.69   13.40
   4 -21   0   89.29   17.40
   4 -21   0   86.79   14.30
  -4 -21   0  105.69   15.30
   4 -21   0   90.59   15.80
  -4 -21   0   73.09   15.70
   4 -21   0   93.29   17.30
  -4  21   0   61.19   15.30
  -4  21   0   69.59   13.50
   4  21   0   87.79   17.50
  -4  21   0   94.09   18.60
   4  21   0  111.09   17.60
  -4  21   0  119.09   21.70
  -5 -21   0   86.79   17.30
   5 -21   0   57.89   13.00
  -5 -21   0   68.39    8.90
   5 -21   0   65.59   16.50
  -5 -21   0   50.39   15.60
   5 -21   0   62.09   16.50
   5  21   0   68.09   15.30
  -5  21   0   47.00   15.40
   5  21   0   64.59   16.80
  -5  21   0   78.89   19.80
  -5  21   0   68.49   18.70
   5  21   0   63.09    9.20
  -5  21   0   40.90   15.80
   6 -21   0  200.88   28.60
  -6 -21   0  126.39   20.10
  -6 -21   0  185.78   16.40
   6 -21   0  229.98   25.00
   6 -21   0  158.58   22.70
   6  21   0  222.08   18.30
  -6  21   0  153.38   23.50
  -6  21   0  199.18   31.30
  -6  21   0  204.78   28.20
   6  21   0  152.58   22.60
  -7 -21   0   11.70    9.80
   7 -21   0   12.90   13.20
  -7 -21   0   11.50   11.60
   7 -21   0    8.50   12.90
   7 -21   0   -5.00   12.40
  -7  21   0   17.10   22.20
   7  21   0    0.50   16.50
   7  21   0    5.20    9.70
  -7  21   0    8.90   14.10
   7  21   0   24.80   15.50
  -7  21   0  -23.00   11.80
  -8 -21   0   12.80   14.10
   8 -21   0  -25.10   14.30
  -8 -21   0   20.10   15.40
   8 -21   0   -7.60   10.70
   8 -21   0   14.30   17.60
   8  21   0    0.30   12.60
  -8  21   0  -21.30   23.10
   8  21   0  -21.60   20.80
   8  21   0  -15.50   11.20
  -8  21   0   12.10   15.70
  -8  21   0   14.00   17.80
  -9 -21   0   58.19   20.20
   9 -21   0  -21.20   13.50
   9 -21   0   27.80   23.70
  -9 -21   0   -5.90   19.70
   9 -21   0   13.30   20.20
  -9  21   0   26.30   18.10
  -9  21   0   13.00   38.20
   9  21   0    6.80   14.80
   9  21   0   19.60   18.40
   9  21   0   16.30   35.20
  -9  21   0   12.10   18.80
   0 -22   0  359.36   26.10
   0 -22   0  397.66   32.40
   0 -22   0  402.46   26.90
   0 -22   0  364.46   25.60
   0  22   0  351.26   27.90
   0  22   0  317.37   28.30
  -1 -22   0   22.60   11.10
   1 -22   0   35.20   12.90
  -1 -22   0   31.80   10.20
   1 -22   0   29.80    9.60
   1 -22   0   34.20   10.30
   1 -22   0   18.20    8.50
   1 -22   0   33.70    6.70
  -1 -22   0   15.80    8.00
  -1 -22   0   47.00   10.80
   1  22   0   50.19   12.90
  -1  22   0   35.10    9.90
  -1  22   0   27.90   11.10
   1  22   0   24.30   10.50
  -1  22   0   22.70    6.70
   1  22   0   19.40   10.90
   2 -22   0   30.50   11.10
   2 -22   0   58.59    9.20
  -2 -22   0   53.49   12.30
   2 -22   0   61.89   15.10
   2 -22   0   56.99   12.80
   2 -22   0   43.00   12.00
  -2 -22   0   52.59   14.90
   2  22   0   60.39   13.00
   2  22   0   36.50   13.00
  -2  22   0   61.19   10.10
   2  22   0   72.49   16.50
  -3 -22   0   88.99   19.60
  -3 -22   0  135.09   18.10
   3 -22   0  116.99   20.60
   3 -22   0  111.89   19.10
  -3 -22   0  130.19   17.80
   3 -22   0  105.19   15.50
   3 -22   0   97.59   15.80
   3 -22   0  107.19   16.60
   3  22   0   96.49   18.10
  -3  22   0   97.89   19.60
   3  22   0  107.79   19.20
  -3  22   0  148.29   23.10
  -3  22   0  124.59   16.40
  -3  22   0  107.59   19.80
   3  22   0  122.79   18.80
   4 -22   0   58.49   12.40
  -4 -22   0   59.29   13.10
   4 -22   0   59.19   16.40
   4 -22   0   36.30   13.00
  -4 -22   0   50.99   14.90
   4  22   0   64.89   15.70
   4  22   0   50.59   14.60
  -4  22   0   45.50   12.30
  -4  22   0   58.09   16.50
  -4  22   0   51.39   15.40
  -4  22   0   64.69   16.40
  -5 -22   0   -1.60    5.20
   5 -22   0   -1.50   11.80
   5 -22   0   14.10   10.50
   5 -22   0   30.80   15.70
  -5 -22   0   -7.80    8.90
  -5 -22   0   11.00   12.10
  -5  22   0    9.70   11.40
  -5  22   0    3.50   13.10
   5  22   0   14.50    6.10
  -5  22   0   -7.10   10.80
  -5  22   0    7.80   11.00
   5  22   0   25.20   13.50
   5  22   0   -5.10    7.30
   6 -22   0  -11.30   10.40
   6 -22   0    9.60   13.40
   6 -22   0   10.60   11.00
  -6 -22   0    6.50    7.20
  -6 -22   0   -8.20    9.80
  -6  22   0   -0.20   11.00
   6  22   0    4.90    7.20
   6  22   0    2.70    9.80
  -6  22   0   13.70   13.00
  -6  22   0   12.20   15.90
   7 -22   0   66.59   17.90
  -7 -22   0   77.79   17.90
   7 -22   0   82.29   19.90
   7 -22   0  109.29   22.80
   7  22   0   87.99   23.20
  -7  22   0  113.99   27.90
  -7  22   0   63.09   20.70
   7  22   0  125.79   27.70
  -7  22   0  109.59   24.70
   8 -22   0  109.39   27.10
  -8 -22   0   98.59   22.30
   8 -22   0   35.90   16.80
   8 -22   0   57.49   19.60
  -8 -22   0  107.89   19.30
  -8  22   0   88.69   32.40
  -8  22   0   87.19   28.10
  -8  22   0   68.39   25.00
   8  22   0   64.19   27.30
   8  22   0   98.79   21.40
   8  22   0   65.39   15.80
   9 -22   0    9.20   17.10
   9 -22   0   25.60   24.00
   9 -22   0    7.00   21.00
   9  22   0   28.80   18.30
  -9  22   0  -11.20   44.00
   9  22   0   15.80   17.70
  -9  22   0  -24.40   19.00
   9  22   0   35.40   36.30
  -9  22   0   71.69   23.30
   0 -23   0    2.20    8.10
   0 -23   0   17.60    8.80
   0 -23   0    9.50    8.70
   0  23   0   12.30    9.60
   0  23   0   14.10   10.20
   1 -23   0   41.40   11.10
  -1 -23   0   39.00   11.50
  -1 -23   0   43.80   11.10
   1 -23   0   29.40    9.50
   1 -23   0   53.29   15.00
  -1 -23   0   43.60   13.60
   1 -23   0   53.59   11.90
  -1 -23   0   43.70   11.90
   1 -23   0   42.30    7.30
  -1  23   0   53.69    8.60
   1  23   0   55.29   13.00
  -1  23   0   68.99   16.10
  -1  23   0   51.19   13.70
   1  23   0   53.09   14.80
   1  23   0   39.70   14.60
   2 -23   0  114.49   12.50
  -2 -23   0  107.59   19.40
  -2 -23   0  110.19   16.50
   2 -23   0  123.59   18.20
  -2 -23   0  100.09   15.90
  -2 -23   0   87.79   15.10
   2 -23   0  121.29   19.70
   2 -23   0  119.99   18.70
   2 -23   0  102.89   17.10
   2  23   0   80.69   15.80
  -2  23   0  119.29   14.40
   2  23   0   80.39   16.10
  -3 -23   0   67.19   14.00
  -3 -23   0   87.49   18.30
   3 -23   0   61.69   19.30
   3 -23   0   45.90   13.40
   3 -23   0   97.39   21.10
   3 -23   0   78.49   13.10
   3 -23   0   77.29   19.50
   3  23   0  117.39   20.80
  -3  23   0   80.09   17.00
  -3  23   0  104.19   19.00
   3  23   0  121.09   19.40
   3  23   0   84.99   17.30
  -3  23   0   94.49   14.60
  -3  23   0   78.89   15.80
   4 -23   0  155.88   20.50
   4 -23   0  125.19   22.40
   4 -23   0  156.58   24.30
  -4 -23   0  168.28   24.50
  -4 -23   0  139.09   19.70
  -4  23   0  171.28   25.50
  -4  23   0  160.88   23.50
   4  23   0   95.29   18.40
  -4  23   0  147.69   19.30
   4  23   0  127.29   21.00
  -4  23   0  121.19   21.20
  -5 -23   0   -0.90    9.10
   5 -23   0   14.50   10.60
   5 -23   0  -13.50    9.10
  -5 -23   0    1.30   10.80
   5 -23   0    6.10   11.80
  -5  23   0    0.10    9.10
  -5  23   0  -14.80   11.10
   5  23   0    9.60   10.40
   5  23   0  -11.30    7.50
  -5  23   0   -2.90   14.40
  -5  23   0    7.40   11.10
   6 -23   0   -0.10   11.50
  -6 -23   0    4.00   10.40
  -6 -23   0   -0.60    6.90
   6 -23   0   32.10   19.40
   6 -23   0   11.50   11.00
  -6  23   0   -5.30   16.50
   6  23   0   -0.70    7.40
  -6  23   0    6.80   12.10
   6  23   0    4.90   10.10
  -6  23   0   16.50   13.90
   7 -23   0   33.00   16.60
   7 -23   0   12.10   13.30
  -7 -23   0   39.70   17.00
  -7 -23   0   36.70   13.40
   7 -23   0   35.90   20.10
  -7  23   0   45.70   23.50
   7  23   0   31.10   18.10
  -7  23   0   23.30   15.20
   7  23   0   42.30   19.80
   7  23   0   21.80   11.80
  -7  23   0   37.10   17.30
  -8 -23   0   -6.80   14.60
   8 -23   0   -0.60   16.00
   8 -23   0    6.70   15.20
   8 -23   0    7.50   16.60
  -8 -23   0    9.60   14.20
  -8  23   0   12.00   18.10
   8  23   0  -16.80   11.90
   8  23   0   11.50   13.40
  -8  23   0   -1.00   19.10
  -8  23   0   46.40   32.20
   8  23   0    9.60   23.60
   9 -23   0  106.49   22.90
   9 -23   0  103.09   30.20
   9 -23   0  124.09   30.90
   9  23   0   84.39   23.20
  -9  23   0   77.09   26.70
   9  23   0   73.69   22.30
  -9  23   0   98.49   26.30
   0 -24   0   21.50   13.00
   0 -24   0   19.20    9.30
   0 -24   0    7.80    7.80
   0 -24   0   13.80    8.40
   0  24   0   12.40   10.00
   0  24   0   19.30    9.90
   0  24   0   20.00   11.40
   1 -24   0   -5.60    9.00
  -1 -24   0    8.80    8.20
   1 -24   0    3.50    4.60
  -1 -24   0    7.60   10.90
  -1 -24   0    6.50    9.10
   1 -24   0   -0.20    8.00
  -1 -24   0   -1.60    8.10
   1 -24   0   -1.60    7.40
   1 -24   0   -2.40    7.50
  -1  24   0   -1.50    6.90
   1  24   0    9.80    9.60
   1  24   0   -2.90    8.80
  -1  24   0   16.80   11.10
  -1  24   0   10.70   10.00
  -1  24   0    7.10    5.30
   1  24   0   11.60    9.20
  -2 -24   0   93.29   16.20
   2 -24   0   59.69   14.60
  -2 -24   0   61.39   15.30
   2 -24   0   68.49   10.20
   2 -24   0   34.70   14.40
   2  24   0   64.49   14.20
   2  24   0   64.49   15.00
  -2  24   0   55.89   14.80
  -2  24   0   60.19   10.50
   2  24   0   23.50   15.90
   3 -24   0   67.89   14.20
  -3 -24   0   67.19   13.30
   3 -24   0   59.99   12.00
   3 -24   0   39.70   16.20
  -3 -24   0   56.69   16.90
  -3  24   0   64.99   18.80
   3  24   0   66.19   16.60
   3  24   0   71.49   15.60
  -3  24   0   87.59   15.70
   4 -24   0    5.50   10.40
  -4 -24   0    5.00    8.50
  -4 -24   0   18.60   10.70
   4 -24   0   16.00   13.40
   4 -24   0    5.90   10.00
  -4  24   0   13.30   10.10
  -4  24   0    9.80   10.40
   4  24   0  -16.10    8.10
  -4  24   0   14.50   10.60
   4  24   0    9.70    9.50
  -4  24   0   25.60   12.90
   5 -24   0   34.10   13.30
  -5 -24   0   43.20   12.00
  -5 -24   0   24.30   14.90
   5 -24   0   34.10   12.40
   5 -24   0   42.90   16.70
  -5  24   0   39.70   15.10
  -5  24   0   42.60   16.30
  -5  24   0   22.40   15.00
   5  24   0   34.20   13.80
  -5  24   0   49.00   19.10
  -6 -24   0   10.40    7.30
   6 -24   0    6.70   12.80
   6 -24   0   28.30   14.90
   6 -24   0   24.80   15.10
  -6 -24   0    6.10   10.60
   6  24   0   28.80    8.20
  -6  24   0  -16.30   11.60
  -6  24   0  -11.10   19.10
   6  24   0   25.70   15.60
  -6  24   0   25.10   13.50
   7 -24   0   26.90   18.10
  -7 -24   0   36.10   16.60
   7 -24   0   38.90   19.80
  -7 -24   0   13.60   11.60
   7 -24   0    5.90   13.40
   7  24   0   29.10   16.60
  -7  24   0    9.00   15.20
   7  24   0   32.90   11.80
  -7  24   0   19.70   16.30
  -7  24   0   79.59   25.80
   8 -24   0   -2.50   15.50
   8 -24   0   31.30   20.40
   8 -24   0   32.30   18.00
  -8 -24   0   15.00   16.10
   8  24   0   14.10   15.20
  -8  24   0  -10.90   32.50
  -8  24   0   11.90   20.40
   8  24   0   24.70   19.60
   8  24   0   17.10   23.60
  -8  24   0    0.80   18.00
   9 -24   0   48.70   23.10
   9 -24   0  -14.70   22.10
  -9  24   0   23.10   26.20
   9  24   0  -10.40   16.90
   9  24   0   25.50   19.00
   0 -25   0   -4.80    8.80
   0 -25   0   -6.40   11.70
   0  25   0    9.80    9.90
   0  25   0    5.70    8.90
  -1 -25   0   15.10    8.80
   1 -25   0   22.00    6.00
   1 -25   0   30.80    9.70
  -1 -25   0   37.70   14.80
   1 -25   0   33.80   13.30
   1  25   0   12.60   10.40
  -1  25   0    9.00    7.60
   1  25   0   10.90    9.40
  -1  25   0   10.80   10.10
  -1  25   0   14.20    6.60
   2 -25   0    5.20    9.10
  -2 -25   0    1.80   12.30
   2 -25   0   16.20    7.10
  -2 -25   0   23.50    9.20
   2 -25   0   32.20   13.20
   2  25   0   12.70   10.50
   2  25   0   11.30   10.90
  -2  25   0   28.80    9.40
   3 -25   0   99.79   18.90
   3 -25   0   98.49   20.60
  -3 -25   0  107.79   17.40
   3 -25   0   78.89   14.70
  -3 -25   0   91.29   20.00
  -3  25   0  125.29   26.80
   3  25   0   81.79   16.10
   3  25   0   89.69   17.90
  -3  25   0  103.29   16.00
   4 -25   0   13.00   10.80
   4 -25   0   29.10   11.30
  -4 -25   0   22.40   10.50
  -4 -25   0   11.50   11.90
   4 -25   0  -17.10   10.30
   4  25   0   17.10   11.00
  -4  25   0    6.80   10.00
  -4  25   0  -11.00   11.90
  -4  25   0   21.80   14.60
  -4  25   0   15.10    9.60
   4  25   0   11.70   12.30
  -5 -25   0   43.00   16.70
   5 -25   0   25.40   14.70
   5 -25   0   63.89   15.70
  -5 -25   0   63.99   15.50
   5 -25   0   67.39   20.00
   5  25   0   54.29   17.90
  -5  25   0   76.89   21.00
  -5  25   0   32.20   15.00
  -5  25   0   36.10   14.40
   5  25   0   36.00   14.50
  -5  25   0   47.80   15.00
   6 -25   0  -13.40   13.00
   6 -25   0   -3.80   11.80
   6 -25   0    0.90   11.80
  -6 -25   0   -3.90    9.80
  -6  25   0    7.70   13.20
   6  25   0   -4.30   10.90
  -6  25   0    7.60   14.80
   6  25   0  -12.90   13.10
  -6  25   0   13.30   20.70
  -7 -25   0    0.00   14.90
  -7 -25   0   -9.00    9.70
   7 -25   0  -10.20   15.50
   7 -25   0   -2.30   12.50
   7 -25   0   12.80   18.70
   7  25   0   12.20   16.10
   7  25   0   -4.00    9.70
  -7  25   0    8.20   15.90
  -7  25   0    3.30   27.00
  -7  25   0   -4.00   15.80
   8 -25   0   12.20   17.50
  -8 -25   0   23.10   26.30
   8 -25   0   13.80   26.70
   8 -25   0   26.10   20.10
  -8  25   0  -43.50   34.20
   8  25   0   15.00   14.20
   8  25   0  -39.80   28.90
  -8  25   0   -4.20   20.40
   8  25   0   17.10   16.60
  -8  25   0   10.70   20.00
   0 -26   0   -2.00   11.10
   0 -26   0   -2.20    8.00
   0  26   0    0.50    9.00
   0  26   0   16.90   10.90
  -1 -26   0   83.19   20.60
   1 -26   0   95.89   10.30
  -1 -26   0   64.49   14.80
   1 -26   0   95.89   18.80
   1 -26   0   78.99   15.40
   1  26   0  110.39   21.10
  -1  26   0   86.59   10.30
   1  26   0   90.69   18.50
  -1  26   0  129.59   22.90
  -2 -26   0   93.49   20.80
   2 -26   0  145.19   20.90
   2 -26   0  140.19   23.70
   2 -26   0  139.29   14.30
  -2 -26   0  133.39   19.80
  -2  26   0  156.68   24.80
   2  26   0  183.58   25.50
  -2  26   0  151.68   17.10
   2  26   0  111.29   20.40
   3 -26   0   33.80   14.90
   3 -26   0    6.70    9.30
  -3 -26   0    8.40   11.30
   3 -26   0   24.50    9.10
  -3 -26   0   33.00   11.50
  -3  26   0    7.30    9.90
   3  26   0   38.80   14.10
  -4 -26   0   12.90    9.50
  -4 -26   0    4.10   12.00
   4 -26   0   27.10   15.00
   4 -26   0   17.90   10.40
   4 -26   0    1.70    9.40
  -4  26   0   -5.40   10.40
  -4  26   0   12.30   12.00
   4  26   0   21.10   13.30
   4  26   0    6.40   10.60
  -4  26   0   19.40   18.10
  -4  26   0   14.90   12.80
   5 -26   0   17.90   11.90
  -5 -26   0   -0.20   13.20
   5 -26   0   -4.50   14.20
   5 -26   0    8.40   14.50
  -5 -26   0   13.90   11.20
   5  26   0    1.60   11.70
  -5  26   0   19.60   15.50
  -5  26   0   14.40   15.40
  -5  26   0   -7.40   11.60
   5  26   0   -0.60   10.90
  -5  26   0   15.00   14.60
  -6 -26   0    0.60   11.60
   6 -26   0    5.30   15.80
   6 -26   0  -14.90   13.10
   6 -26   0   -7.70   11.70
  -6 -26   0    3.20   13.90
  -6  26   0  -22.80   18.30
   6  26   0  -21.00   13.30
  -6  26   0   23.80   15.50
   6  26   0   13.30   10.10
  -6  26   0  -20.40   13.70
   7 -26   0   -4.50   12.30
  -7 -26   0   12.30   10.40
   7 -26   0   28.10   17.20
  -7 -26   0   -4.90   15.40
   7  26   0    7.70    9.80
   7  26   0   10.00   15.20
  -7  26   0   34.80   27.30
  -7  26   0   -0.20   16.20
  -7  26   0   -3.30   16.10
   8 -26   0    2.20   21.90
   8 -26   0   12.50   17.40
   8 -26   0   18.40   19.10
   8  26   0  -13.90   16.20
   8  26   0  -21.80   31.10
  -8  26   0   -0.40   19.70
   8  26   0   -2.40   13.20
  -8  26   0    7.80   21.80
   0 -27   0   -1.80   11.00
   0 -27   0  -11.30    8.40
   0  27   0   -2.00   12.10
   0  27   0  -15.60    8.10
  -1 -27   0   11.10   13.90
  -1 -27   0    4.70    9.40
   1 -27   0   14.40    9.70
   1 -27   0    1.40    4.90
   1 -27   0  -10.20   10.90
  -1  27   0    6.90    9.40
   1  27   0   -8.50    9.00
  -1  27   0   -8.70    9.60
   1  27   0    0.00    8.50
   2 -27   0  264.07   19.70
   2 -27   0  328.27   29.20
   2 -27   0  338.07   33.90
  -2 -27   0  353.86   34.90
  -2 -27   0  283.97   25.10
   2  27   0  366.26   30.10
  -2  27   0  335.07   30.40
  -2  27   0  291.27   21.90
   2  27   0  300.57   28.10
  -3 -27   0   22.10   15.70
   3 -27   0   16.40    8.70
   3 -27   0   20.70   12.30
   3 -27   0   19.80   14.90
  -3 -27   0    6.00    9.30
   3  27   0   19.60   11.00
   3  27   0   37.90   13.70
  -3  27   0   23.20   11.00
   4 -27   0   -6.80    7.60
   4 -27   0    8.60   14.50
   4 -27   0   21.30   12.30
  -4 -27   0  -12.10   10.70
  -4 -27   0   -3.90    9.70
   4  27   0    8.50   14.10
   4  27   0  -15.60    8.90
  -4  27   0  -16.00   10.00
  -4  27   0    0.70   12.70
  -4  27   0   10.10   16.50
   5 -27   0  -15.10   12.70
   5 -27   0    9.40   11.80
  -5 -27   0  -18.70    9.90
  -5 -27   0    0.00   10.80
   5 -27   0   -2.60   10.60
   5  27   0   -2.00   11.80
  -5  27   0    7.40   12.30
  -5  27   0   -3.60   16.70
  -5  27   0  -21.40   15.40
   5  27   0  -14.10   12.60
  -5  27   0   11.80   13.50
   6 -27   0   46.20   22.00
   6 -27   0   51.59   19.80
  -6 -27   0   55.59   19.10
  -6 -27   0   57.89   16.20
  -6  27   0   59.79   23.30
   6  27   0   58.19   17.70
   6  27   0    2.70   17.80
  -6  27   0   45.90   18.60
  -6  27   0   43.40   20.60
   7 -27   0   -2.60   14.30
  -7 -27   0  -10.70   15.90
   7 -27   0  -33.80   16.20
  -7  27   0   14.90   18.70
   7  27   0    8.70   12.90
  -7  27   0    7.20   18.40
  -7  27   0   11.10   32.80
   8 -27   0   22.10   25.90
   8 -27   0   41.50   18.30
   8  27   0   26.00   19.30
   8  27   0   46.60   17.40
  -8  27   0   -3.50   19.80
  -8  27   0    7.50   21.00
   0 -28   0  761.42   46.20
   0 -28   0  947.41   58.39
   0  28   0  820.52   50.59
   0  28   0  914.81   52.29
   1 -28   0   45.20   17.90
   1 -28   0   44.80    7.30
  -1 -28   0   55.69   14.20
   1 -28   0   53.39   13.10
  -1 -28   0   45.40   17.90
  -1  28   0   58.19   17.40
   1  28   0   46.00   15.50
   1  28   0   39.50   13.30
  -1  28   0   18.00   11.90
   2 -28   0   23.10    7.80
   2 -28   0   23.70   13.10
  -2 -28   0   24.20   11.40
  -2 -28   0   27.90   15.90
   2 -28   0   39.10   15.20
   2  28   0   45.60   16.70
  -2  28   0   23.10   11.50
  -2  28   0   13.00   10.10
   2  28   0   29.30   12.90
   3 -28   0    1.90   11.70
   3 -28   0    7.40    8.60
   3 -28   0   20.60   14.90
  -3 -28   0   -2.40    8.80
  -3 -28   0  -13.30   12.90
  -3  28   0    6.60   11.10
  -3  28   0    3.70   13.20
   3  28   0   -5.90   10.20
   3  28   0    3.10    9.80
   4 -28   0   20.50   14.10
  -4 -28   0    7.70   12.60
   4 -28   0   14.60   15.80
  -4 -28   0   24.50   10.90
   4 -28   0   20.20    9.90
   4  28   0   13.10   14.70
   4  28   0   10.50   11.30
  -4  28   0    6.60   13.90
  -4  28   0   21.30   17.90
   5 -28   0   12.60   12.80
  -5 -28   0  -22.90   11.80
  -5 -28   0  -24.20   12.40
   5 -28   0    1.70   13.00
   5 -28   0   20.20   16.30
   5  28   0    6.60   16.10
  -5  28   0  -40.30   17.50
  -5  28   0   11.30   18.70
  -5  28   0   -0.20   13.80
   5  28   0    4.80   10.50
  -6 -28   0   14.40   13.20
  -6 -28   0   15.00   16.10
   6 -28   0   -0.70   16.40
   6 -28   0   -5.00   12.20
   6 -28   0   -1.00   16.50
   6  28   0   14.60   14.20
   6  28   0  -43.70   15.50
  -6  28   0  -25.60   13.50
  -6  28   0    6.10   25.00
  -6  28   0  -25.10   12.70
   7 -28   0   91.89   22.00
   7 -28   0   82.29   28.30
   7 -28   0   75.49   25.20
  -7  28   0  101.89   28.80
  -7  28   0   83.09   23.80
  -7  28   0  121.39   40.40
   7  28   0  101.49   26.00
   0 -29   0   18.80   13.50
   0 -29   0   31.80   11.90
   0  29   0   46.40   14.60
   0  29   0   37.20   14.10
   1 -29   0   40.80    6.30
   1 -29   0    8.90   10.80
  -1 -29   0   47.10   18.80
   1 -29   0   34.20   14.80
  -1 -29   0   22.80   12.80
  -1  29   0   53.89   15.70
   1  29   0   55.49   15.90
   1  29   0   62.99   17.20
  -1  29   0   35.80   14.40
  -2 -29   0    6.00   10.00
  -2 -29   0   -5.50   12.50
   2 -29   0   12.90   11.20
   2 -29   0   -3.00   12.90
   2 -29   0    1.10    7.10
  -2  29   0   22.40   12.80
  -2  29   0   -1.10   11.60
  -2  29   0   13.20    9.50
   2  29   0    7.50   10.40
   2  29   0   19.70   13.20
   3 -29   0   54.19   11.80
   3 -29   0   37.60   14.50
  -3 -29   0   54.29   12.60
   3 -29   0   72.09   20.60
  -3 -29   0   32.20   17.80
   3  29   0   61.69   18.30
  -3  29   0   59.79   14.90
  -3  29   0   47.90   15.80
   3  29   0   40.20   14.40
   4 -29   0   39.70   13.30
  -4 -29   0   85.19   16.30
   4 -29   0   49.10   12.10
   4 -29   0   73.09   21.00
  -4 -29   0   62.69   19.90
   4  29   0   43.40   13.20
   4  29   0   39.00   19.80
  -4  29   0   62.59   23.50
  -4  29   0   59.49   17.20
  -5 -29   0   69.39   21.10
  -5 -29   0   60.49   19.00
   5 -29   0   55.09   18.20
   5 -29   0   54.89   14.60
   5 -29   0   50.79   18.80
  -5  29   0   44.20   17.20
  -5  29   0   85.79   25.40
   5  29   0   59.99   16.80
  -5  29   0   87.29   21.50
   5  29   0   78.09   20.70
  -6 -29   0   40.80   19.20
   6 -29   0   17.30   20.60
   6 -29   0   47.10   19.80
  -6 -29   0    2.90   14.80
   6 -29   0  -25.80   12.80
   6  29   0   11.10   21.30
   6  29   0    9.70   13.40
  -6  29   0  -25.00   15.90
  -6  29   0   -9.10   16.50
  -6  29   0   17.60   28.50
   7 -29   0    3.90   15.40
   7 -29   0  -21.50   19.80
  -7  29   0   28.60   16.50
   7  29   0   30.40   28.60
  -7  29   0   -3.80   19.20
   7  29   0   24.60   16.30
   0 -30   0   41.20   15.70
   0 -30   0   28.00   12.70
   0  30   0   21.50   14.00
   0  30   0    5.80   11.30
  -1 -30   0  116.79   24.00
   1 -30   0   76.09   17.30
  -1 -30   0   42.40   12.20
   1 -30   0   52.19   18.70
  -1  30   0   45.00   14.50
   1  30   0   60.09   16.20
   1  30   0   78.89   18.80
  -1  30   0   82.19   20.50
   2 -30   0   12.70   11.60
  -2 -30   0   -1.90    9.50
   2 -30   0   -8.50   10.90
   2 -30   0    4.90    7.20
  -2 -30   0   -0.20   12.80
  -2  30   0   18.30   12.60
  -2  30   0   -9.00    9.50
   2  30   0  -19.20    8.80
   2  30   0  -12.80   12.00
  -2  30   0   15.60   13.00
  -3 -30   0   25.80   18.00
   3 -30   0    1.40   13.70
   3 -30   0   25.40    9.90
  -3 -30   0    6.70   10.80
   3 -30   0   31.00   15.50
   3  30   0    6.90   13.00
  -3  30   0   39.40   15.30
  -3  30   0    9.00   13.90
   3  30   0   19.10   17.40
  -4 -30   0   51.49   19.90
  -4 -30   0   49.99   14.80
   4 -30   0   17.20   11.70
   4 -30   0   26.20   14.50
   4 -30   0   70.99   20.70
   4  30   0   18.20   15.70
  -4  30   0   44.00   21.30
  -4  30   0   25.00   18.10
   4  30   0   39.20   16.00
   5 -30   0   -0.20   16.40
  -5 -30   0   16.50   16.00
  -5 -30   0  -14.40   13.90
   5 -30   0  -12.20   10.70
   5 -30   0   22.20   19.00
  -5  30   0   -6.10   23.60
   5  30   0   19.50   15.60
   5  30   0    8.70   18.40
   6 -30   0   72.79   22.90
  -6 -30   0   89.19   25.00
   6 -30   0   82.49   25.50
  -6 -30   0   63.79   18.60
   6 -30   0   55.59   18.50
   6  30   0   97.39   23.00
  -6  30   0   37.90   23.20
   6  30   0   81.09   26.30
  -6  30   0   56.99   33.70
  -6  30   0   53.39   23.00
   7 -30   0    2.60   20.40
   7 -30   0    8.90   16.30
   7  30   0    3.90   13.90
  -7  30   0  -19.80   19.60
  -7  30   0  -13.10   17.30
   0 -31   0   11.50   11.50
   0 -31   0    3.30   14.30
   0  31   0  -14.50   10.50
   0  31   0   13.00   16.30
  -1 -31   0  285.37   28.30
   1 -31   0  331.77   37.80
   1 -31   0  303.17   29.80
  -1 -31   0  387.76   40.70
  -1  31   0  262.37   30.80
   1  31   0  311.27   31.70
  -1  31   0  393.46   35.10
   1  31   0  349.67   35.10
   2 -31   0   26.00    8.50
   2 -31   0   55.99   17.10
  -2 -31   0   57.29   14.80
  -2 -31   0    8.00   16.30
   2 -31   0   26.90   12.60
   2  31   0   28.00   12.00
  -2  31   0   10.70   16.00
  -2  31   0   10.70   10.00
   2  31   0   53.29   19.40
  -2  31   0   37.40   16.80
   3 -31   0   13.40    9.80
   3 -31   0    2.60   16.80
  -3 -31   0   22.80   14.20
   3 -31   0  -25.30   12.70
  -3 -31   0   17.50   15.90
   3  31   0    0.20   15.50
  -3  31   0    3.90   11.90
   3  31   0   12.90   12.60
  -3  31   0   -3.60   14.10
   4 -31   0    7.90   16.50
   4 -31   0   -4.00   13.80
  -4 -31   0   31.50   13.10
  -4 -31   0   14.30   16.50
   4 -31   0    8.70   10.90
  -4  31   0  -14.30   14.90
  -4  31   0    2.60   14.90
   4  31   0  -32.90   14.60
   4  31   0   -0.30   11.00
  -4  31   0   -0.40   18.30
   5 -31   0   37.20   14.60
  -5 -31   0   41.20   18.10
  -5 -31   0   15.50   16.10
   5 -31   0   44.50   17.90
   5 -31   0    0.10   18.20
   5  31   0   27.10   23.80
  -5  31   0  -17.00   23.60
   5  31   0   39.40   18.60
   6 -31   0   -2.40   19.50
   6 -31   0   19.70   16.00
  -6 -31   0    3.90   17.70
   6  31   0  -20.50   25.90
  -6  31   0   25.20   21.30
   6  31   0   -2.90   14.10
  -6  31   0  -14.10   36.30
  -6  31   0   -7.60   17.10
   0 -32   0   78.59   18.10
   0 -32   0   68.69   19.20
   0  32   0   36.90   15.30
   0  32   0   79.79   22.60
   1 -32   0   68.59   17.00
   1 -32   0   82.09   24.70
  -1 -32   0   79.69   22.70
  -1 -32   0   67.89   15.80
  -1  32   0   68.59   18.60
   1  32   0   71.89   19.30
  -1  32   0   58.39   18.60
   1  32   0   96.39   21.50
  -2 -32   0   20.50   16.60
   2 -32   0   20.90    7.90
   2 -32   0   36.00   16.00
  -2 -32   0   29.40   15.10
   2 -32   0   30.90   16.50
   2  32   0   31.80   14.40
  -2  32   0   31.10   16.60
  -2  32   0    3.20    9.30
   2  32   0   31.70   18.10
  -2  32   0   -1.30   16.50
  -3 -32   0   82.39   22.50
  -3 -32   0   87.59   18.90
   3 -32   0   75.49   14.40
   3 -32   0  133.29   24.10
   3 -32   0   90.49   24.30
   3  32   0  108.69   23.60
   3  32   0   76.89   19.50
  -3  32   0   53.89   18.50
  -3  32   0   61.89   18.00
   4 -32   0   57.09   14.90
   4 -32   0   23.40   19.80
  -4 -32   0   57.99   16.10
  -4 -32   0   18.60   18.10
   4 -32   0   51.09   19.50
  -4  32   0   29.90   18.50
   4  32   0   39.50   15.50
   4  32   0   34.20   19.20
  -4  32   0   52.09   21.40
  -4  32   0   65.79   22.60
   5 -32   0  -13.70   19.50
   5 -32   0   -7.30   12.30
   5 -32   0   43.00   19.40
  -5 -32   0    7.10   16.50
  -5 -32   0    3.70   17.70
   5  32   0    3.00   22.10
  -5  32   0   18.70   31.90
   5  32   0    9.10   13.80
  -6 -32   0   50.39   23.20
   6 -32   0   32.20   23.60
   6 -32   0   19.00   15.30
   6  32   0   86.59   23.40
   6  32   0   91.39   33.30
   0 -33   0  -20.60   12.40
   0 -33   0   20.20   17.90
   0  33   0    5.70   13.90
   0  33   0   -5.20   13.20
  -1 -33   0  120.59   25.30
  -1 -33   0  122.79   18.90
   1 -33   0  140.09   27.60
   1 -33   0  146.19   23.40
  -1  33   0   81.99   21.40
   1  33   0   72.79   19.50
   1  33   0   89.29   21.00
  -1  33   0  107.39   22.70
  -2 -33   0   27.70   14.50
   2 -33   0   22.30   14.80
  -2 -33   0   72.19   24.20
   2 -33   0   45.60   20.10
   2 -33   0   49.99   10.50
   2  33   0   39.90   18.90
   2  33   0   40.40   17.50
  -2  33   0   51.59   19.80
  -2  33   0   79.79   20.50
  -3 -33   0   19.70   18.70
   3 -33   0   -9.50   14.60
   3 -33   0   15.10   11.10
   3 -33   0   25.70   16.70
  -3 -33   0   33.30   14.30
  -3  33   0    4.30   14.90
   3  33   0   -4.30   16.00
   3  33   0  -15.00   12.20
  -3  33   0   23.40   16.20
   4 -33   0   11.80   17.00
   4 -33   0   -4.50   10.80
  -4 -33   0  -17.80   12.80
  -4 -33   0    5.30   16.80
   4 -33   0   30.20   19.70
  -4  33   0   -6.90   23.10
   4  33   0  -13.10   13.60
   4  33   0    9.10   20.60
  -4  33   0   43.40   20.60
  -4  33   0  -53.79   19.40
   5 -33   0    7.10   14.20
   5 -33   0  -22.90   17.80
  -5 -33   0   -8.80   18.00
  -5  33   0  -27.30   31.80
   5  33   0  -39.90   23.50
   5  33   0  -21.50   11.30
   0 -34   0  109.29   20.50
   0 -34   0   54.99   23.10
   0  34   0   92.59   22.90
   0  34   0  120.49   24.70
  -1 -34   0   19.40   17.00
   1 -34   0   13.80   15.80
  -1 -34   0   39.40   14.00
   1 -34   0    4.80   16.70
  -1  34   0  -15.50   17.00
  -1  34   0   24.00   15.20
   1  34   0    3.00   18.70
   1  34   0   -9.60   13.00
   2 -34   0    0.10   15.70
   2 -34   0   16.60    8.60
  -2 -34   0    9.90   18.20
   2 -34   0   14.20   19.90
  -2 -34   0   17.50   13.20
   2  34   0  -24.00   11.00
  -2  34   0   25.20   15.50
  -2  34   0    0.70   21.40
   2  34   0   -8.70   15.30
   3 -34   0   33.80   20.30
   3 -34   0   12.70   17.30
  -3 -34   0   37.50   20.70
   3 -34   0   20.30   11.20
  -3 -34   0   12.60   13.30
  -3  34   0  -12.70   20.90
   3  34   0   13.20   12.60
   3  34   0   16.60   20.80
  -3  34   0   29.40   17.20
  -3  34   0  -13.50   16.90
   4 -34   0    4.90   12.60
   4 -34   0    3.20   21.00
  -4 -34   0   12.10   19.70
  -4  34   0  -17.70   34.90
  -4  34   0   24.80   18.60
   4  34   0   -3.60   14.40
  -4  34   0  -70.69   22.80
   4  34   0  -10.00   20.50
  -5 -34   0   31.30   19.50
   5 -34   0   13.90   22.10
   5 -34   0   17.80   14.70
  -5  34   0  -13.30   15.30
   5  34   0  -40.10   24.70
   5  34   0   -5.80   14.30
   0 -35   0  -23.50   12.80
   0 -35   0   12.90   18.70
   0  35   0   -8.10   21.00
   0  35   0  -10.80   13.80
   1 -35   0   38.10   19.80
  -1 -35   0   72.19   23.10
   1 -35   0   64.19   18.50
  -1 -35   0   48.20   15.60
   1  35   0   43.10   18.10
  -1  35   0   59.79   24.80
   1  35   0   86.99   25.40
  -1  35   0   74.09   21.60
  -2 -35   0   40.50   15.70
   2 -35   0   20.70   19.90
  -2 -35   0   57.49   22.50
   2 -35   0   32.90   23.10
  -2  35   0   30.80   17.10
   2  35   0   33.40   22.10
   2  35   0   46.90   17.40
  -2  35   0    0.10   22.30
  -3 -35   0   57.89   24.00
   3 -35   0   47.40   24.30
   3 -35   0   63.19   15.10
  -3 -35   0   29.90   18.70
  -3  35   0   21.70   19.70
   3  35   0   39.20   22.80
  -3  35   0    2.60   21.10
  -3  35   0    3.20   24.20
   3  35   0   47.30   20.20
  -4 -35   0   62.29   25.40
   4 -35   0   63.89   27.90
   4 -35   0   34.00   14.60
  -4  35   0   60.99   17.70
   4  35   0   52.89   18.60
   4  35   0   52.89   27.20
   0 -36   0  -20.80   20.60
   0 -36   0   14.20   15.10
   0  36   0    5.00   14.90
   0  36   0  -12.00   18.30
   1 -36   0   61.19   24.40
  -1 -36   0   10.60   17.20
   1 -36   0   23.50   22.20
  -1 -36   0   -0.20   18.70
   1  36   0   18.20   14.20
  -1  36   0  -23.00   20.00
   1  36   0   -0.50   21.90
  -1  36   0    8.10   15.20
  -2 -36   0  -24.40   19.60
   2 -36   0   -2.80   19.20
  -2  36   0  -36.80   25.20
   2  36   0  -13.90   10.90
  -2  36   0    8.60   15.80
   2  36   0   -2.40   24.10
  -3 -36   0   23.20   20.80
   3 -36   0   -2.60   11.90
   3 -36   0   18.70   21.70
  -3  36   0  -13.50   24.80
   3  36   0   14.40   16.10
   3  36   0  -36.70   22.40
  -3  36   0   -1.30   16.10
   0 -37   0  -11.20   22.70
   0  37   0   -9.00   24.10
   0  37   0   16.50   14.30
  -1 -37   0   -0.50   20.60
   1 -37   0   16.00   21.10
  -1  37   0  -13.30   26.50
   1  37   0   57.19   19.30
   1  37   0   27.80   24.60
  -1  37   0   23.70   17.50
   2 -37   0   28.40   24.90
  -2 -37   0   -6.10   21.20
   2  37   0   30.20   26.70
  -2  37   0   22.10   19.30
  -2  37   0   14.50   29.80
   2  37   0   -7.40   15.90
   0 -38   0   26.90   21.70
   0  38   0   45.10   30.90
   0  38   0   36.40   20.10
  -1 -38   0   -5.60   20.20
   1 -38   0  -22.50   23.30
   1  38   0    8.50   18.80
   1  38   0   -7.00   31.20
  -1  38   0  -26.20   15.80
 -12   0   1  -20.10   19.10
  12   0  -1   34.30   25.80
 -12   0   1   25.70   25.10
  12   0  -1   -4.30   18.70
 -11   0   1   16.00   20.20
  11   0  -1   13.00   18.50
  11   0  -1   11.50   15.30
 -11   0   1    0.40   16.60
  11   0  -1  -14.00   24.70
  10   0  -1  -12.20   24.20
 -10   0   1   -9.60   13.10
  10   0  -1    9.40   11.90
  10   0  -1   -1.30   13.60
 -10   0   1   -8.20   11.00
  -9   0   1   -1.10   11.30
   9   0  -1   14.40   12.50
   9   0  -1   15.90   14.90
  -9   0   1   19.60   15.60
  -9   0   1    9.40   12.70
   9   0  -1    6.60   15.10
  -8   0   1   -9.20   11.00
   8   0  -1  -10.00    9.70
   8   0  -1   -0.30   13.60
   8   0  -1    5.80   10.30
  -8   0   1   -8.20   13.40
  -8   0   1   15.40   13.80
  -7   0   1   12.80   12.80
  -7   0   1   -6.90    9.70
   7   0  -1   29.30   12.60
  -7   0   1   21.90   11.00
   7   0  -1    1.60    8.50
   7   0  -1    6.90    9.40
  -6   0   1   10.70    9.10
   6   0  -1    1.10    6.60
  -6   0   1   16.80   10.50
  -6   0   1    1.90    7.00
   6   0  -1    5.20    8.50
   6   0  -1   15.20   10.80
  -5   0   1    4.50    6.60
   5   0  -1   -1.30    7.50
  -5   0   1    2.90    6.70
   5   0  -1   -8.60    6.10
  -5   0   1    5.10    9.40
   5   0  -1    7.90    8.20
  -4   0   1   -3.70    6.30
   4   0  -1   -2.30    6.60
   4   0  -1   14.80    7.70
  -4   0   1   -4.80    7.40
   4   0  -1   -3.50    5.50
  -4   0   1   -0.20    7.70
  -3   0   1   -1.00    7.20
  -3   0   1   15.90    9.00
   3   0  -1    2.10    8.20
   3   0  -1    4.10    6.20
  -3   0   1    9.50    6.00
   3   0  -1   -0.20    7.20
  -2   0   1    2.40    4.70
  -2   0   1   -0.70    5.10
   2   0  -1    1.50    4.50
   2   0  -1    9.30    4.70
  -2   0   1   -1.10    4.40
   2   0  -1    2.50    5.10
  -1   0  -1    0.80    4.00
   1   0   1    2.90    4.20
   1   0   1   -1.90    3.70
  -1   0  -1    0.30    3.20
  -1   0  -1    3.30    4.20
  -1   0  -1    4.30    3.50
   2   0   1   -2.30    5.30
  -2   0  -1    2.80    5.90
  -2   0  -1    3.50    5.60
   2   0   1    5.50    6.70
  -2   0  -1    3.00    5.90
   2   0   1    7.30    6.80
  -2   0  -1    6.70    5.20
   3   0   1   -2.70    5.80
   3   0   1    2.90    6.70
  -3   0  -1   -2.60    4.90
  -3   0  -1    9.50    6.50
  -3   0  -1   -9.00    5.90
  -3   0  -1    0.70    7.20
   3   0   1    5.20    7.50
  -4   0  -1    4.20    6.50
   4   0   1    9.50    8.70
  -4   0  -1    0.90    7.10
  -4   0  -1    3.80    5.40
  -4   0  -1   -2.00    7.10
   4   0   1   -2.50    6.90
   4   0   1    9.90    6.60
  -5   0  -1   10.00    8.50
  -5   0  -1    0.90    6.40
   5   0   1   13.30    8.10
  -5   0  -1   -6.70    7.40
  -5   0  -1   20.30    8.40
   5   0   1   -3.70    7.20
   5   0   1    9.80    8.40
   6   0   1    4.60    7.90
  -6   0  -1   13.50   10.70
  -6   0  -1   -4.50    7.80
  -6   0  -1   -0.10    7.20
   6   0   1  -12.20    7.10
   6   0   1   -1.60    8.80
  -6   0  -1   10.10    8.60
   7   0   1   -8.70    8.50
   7   0   1   -3.50    9.10
  -7   0  -1    7.50   11.40
  -7   0  -1    9.40   14.00
   7   0   1   10.40   11.10
  -7   0  -1   -2.90    7.50
  -7   0  -1    9.40   10.40
   8   0   1   10.60   11.90
   8   0   1   -0.40   14.20
   8   0   1   18.50   12.10
  -8   0  -1   -6.70   10.20
  -8   0  -1  -15.30    9.60
  -8   0  -1  -17.70   14.10
   9   0   1   -5.40   12.90
   9   0   1   -1.20   12.60
  -9   0  -1   -7.00   12.00
   9   0   1    7.40   21.50
  -9   0  -1    0.10   13.00
   9   0   1   -6.60   11.60
  10   0   1  -43.80   16.00
 -10   0  -1   15.70   17.60
  10   0   1   -2.20   13.00
  10   0   1  -28.60   15.90
 -10   0  -1   18.20   19.00
  10   0   1  -10.00   23.80
 -11   0  -1    7.10   19.40
  11   0   1  -19.50   22.80
  11   0   1   -1.90   17.70
 -11   0  -1  -24.20   17.50
  12  -1  -1   11.60   18.80
 -12  -1   1   39.30   22.00
  12  -1  -1   25.60   23.60
 -12  -1   1   46.80   21.70
 -12   1   1   64.79   26.30
  12   1  -1   41.00   21.90
 -12   1   1   -6.70   20.80
  12   1  -1   62.99   24.20
  11  -1  -1    7.60   17.70
 -11  -1   1   15.80   21.30
 -11  -1   1    2.30   21.40
  11  -1  -1   -9.00   14.70
  11   1  -1   26.00   16.00
  11   1  -1   56.69   20.70
  11   1  -1  -62.69   33.50
 -11   1   1  -12.60   18.80
 -11   1   1  -36.30   15.70
  10  -1  -1   20.20   17.10
 -10  -1   1  -13.20   12.00
 -10  -1   1   -3.40   15.50
  10  -1  -1   33.20   21.00
  10  -1  -1   12.70   14.40
  10   1  -1   23.20   20.40
 -10   1   1   36.90   30.10
  10   1  -1    3.00   13.00
 -10   1   1    5.60   15.20
  10   1  -1    6.80   15.50
 -10   1   1    6.10   17.30
  -9  -1   1    5.40   10.80
   9  -1  -1   -8.10    9.90
  -9  -1   1   -6.70   10.20
   9  -1  -1  -14.40   13.90
  -9  -1   1   20.20   17.80
   9  -1  -1   -9.40   12.10
  -9   1   1   11.00   12.80
   9   1  -1   14.70   13.00
   9   1  -1  -24.70   15.60
   9   1  -1    5.80   12.70
  -9   1   1   -4.50    9.90
  -9   1   1   -1.80   15.20
  -8  -1   1  100.39   23.00
  -8  -1   1   67.79   15.30
   8  -1  -1  105.19   20.60
   8  -1  -1   65.69   20.50
   8  -1  -1   60.59   15.90
  -8  -1   1   78.29   17.40
  -8   1   1   53.29   17.70
   8   1  -1   68.79   17.10
   8   1  -1   47.40   17.70
  -8   1   1   65.79   18.80
  -8   1   1   93.79   20.20
   8   1  -1   80.49   18.30
   7  -1  -1   39.60   14.90
  -7  -1   1   29.00   10.00
   7  -1  -1   31.00   10.60
  -7  -1   1   22.80   11.20
   7  -1  -1   20.20   11.30
  -7  -1   1   35.40   14.90
  -7   1   1   38.30   12.70
  -7   1   1   43.80   13.40
   7   1  -1   25.30   13.30
   7   1  -1   18.90   10.20
  -7   1   1   14.90   11.30
   7   1  -1   23.60   11.60
   6  -1  -1   39.80   11.40
   6  -1  -1   30.50   12.10
   6  -1  -1   52.59   12.70
  -6  -1   1   40.10   10.60
  -6  -1   1   42.20   13.50
  -6  -1   1   34.90    9.80
   6   1  -1   49.50   13.90
   6   1  -1   49.20   11.10
   6   1  -1   51.39   12.80
  -6   1   1   49.40   11.40
  -6   1   1   31.40    8.80
  -6   1   1   42.50   12.30
   5  -1  -1  261.67   21.80
   5  -1  -1  308.37   24.50
   5  -1  -1  271.37   23.70
  -5  -1   1  294.67   23.90
  -5  -1   1  321.07   24.90
  -5  -1   1  276.37   21.40
   5   1  -1  306.67   23.80
  -5   1   1  259.97   23.10
   5   1  -1  288.37   22.10
  -5   1   1  262.27   23.30
  -5   1   1  289.57   22.30
   5   1  -1  282.57   24.30
   4  -1  -1 1223.18   54.89
  -4  -1   1 1250.37   55.09
  -4  -1   1 1231.48   55.39
   4  -1  -1 1235.28   53.79
  -4  -1   1 1324.47   53.49
   4  -1  -1 1218.38   55.29
  -4   1   1 1224.98   55.09
   4   1  -1 1240.68   55.59
  -4   1   1 1228.68   53.19
   4   1  -1 1232.08   53.09
  -4   1   1 1257.37   55.79
   4   1  -1 1258.17   55.29
  -3  -1   1  311.67   20.60
   3  -1  -1  305.67   19.70
   3  -1  -1  295.07   20.60
  -3  -1   1  330.47   20.90
   3  -1  -1  296.37   20.40
  -3  -1   1  322.77   18.90
   3   1  -1  346.77   19.70
  -3   1   1  303.67   20.60
   3   1  -1  315.27   20.70
  -3   1   1  327.67   20.60
  -3   1   1  322.27   19.50
   3   1  -1  275.07   20.60
   2  -1  -1 3656.03  128.89
  -2  -1   1 3617.24  129.19
   2  -1  -1 3677.03  128.09
  -2  -1   1 3721.03  129.19
  -2  -1   1 3763.12  127.69
   2  -1  -1 3719.03  128.79
  -2   1   1 3715.43  128.79
   2   1  -1 3526.95  128.99
   2   1  -1 3626.34  127.49
  -2   1   1 3509.35  128.69
   2   1  -1 3586.34  128.89
  -2   1   1 3695.63  128.19
  -1  -1   1    0.50    2.30
   1   1  -1   -0.40    2.70
   1   1  -1   -0.90    1.90
   0   1   1    0.60    0.50
   0   1   1    0.00    0.40
   1  -1   1   34.40    6.30
  -1  -1  -1   42.50    6.00
   1  -1   1   49.40    6.60
  -1  -1  -1   46.90    6.10
  -1  -1  -1   40.40    5.90
  -1  -1  -1   39.10    6.00
   1  -1   1   36.70    5.80
   1  -1   1   43.90    6.20
   1   1   1   55.09    6.70
   1   1   1   41.60    3.80
  -1   1  -1   42.30    6.40
  -1   1  -1   38.70    6.10
  -1   1  -1   51.49    6.30
   1   1   1   35.90    6.20
  -1   1  -1   53.69    6.80
   2  -1   1  582.84   29.10
   2  -1   1  545.05   27.60
   2  -1   1  577.04   28.40
  -2  -1  -1  581.94   28.30
  -2  -1  -1  625.74   27.80
  -2  -1  -1  571.14   28.00
  -2  -1  -1  598.84   28.00
  -2   1  -1  568.94   27.40
  -2   1  -1  572.74   28.90
   2   1   1  599.94   27.70
   2   1   1  568.14   28.30
  -2   1  -1  595.44   28.60
   2   1   1  597.44   28.20
  -2   1  -1  561.84   28.60
  -3  -1  -1   68.59   12.10
  -3  -1  -1   47.50   10.20
  -3  -1  -1   59.19   11.20
   3  -1   1   61.49   10.70
  -3  -1  -1   49.30    9.70
   3  -1   1   72.29   13.30
   3  -1   1   34.00    8.80
   3   1   1   64.99   11.00
   3   1   1   62.09   12.20
  -3   1  -1   58.59   11.60
  -3   1  -1   64.39   12.60
  -3   1  -1   32.40    9.00
   3   1   1   66.29   10.40
  -3   1  -1   81.39   12.20
   4  -1   1    6.30    7.00
  -4  -1  -1    9.70    6.20
  -4  -1  -1    3.80    7.80
  -4  -1  -1    2.40    7.70
  -4  -1  -1    9.20    6.70
   4  -1   1   22.30    9.20
   4  -1   1    3.30    7.60
   4   1   1   13.60    8.70
  -4   1  -1   15.70    8.70
  -4   1  -1   -1.10    6.00
  -4   1  -1    3.70    6.80
   4   1   1    7.20    8.10
  -4   1  -1   10.90    7.60
   4   1   1    2.80    7.10
   5  -1   1  282.37   24.00
  -5  -1  -1  333.27   25.70
  -5  -1  -1  294.37   23.60
  -5  -1  -1  248.08   22.60
   5  -1   1  288.27   24.10
  -5  -1  -1  275.57   24.00
   5  -1   1  259.97   24.50
  -5   1  -1  298.97   25.40
   5   1   1  289.87   25.20
  -5   1  -1  299.27   24.30
   5   1   1  306.17   25.20
  -5   1  -1  303.67   24.60
  -5   1  -1  291.07   23.60
   5   1   1  304.67   23.60
  -6  -1  -1  472.95   33.70
   6  -1   1  418.86   33.60
   6  -1   1  489.35   32.70
  -6  -1  -1  464.95   33.80
  -6  -1  -1  473.75   32.20
   6  -1   1  452.85   33.00
  -6  -1  -1  470.15   33.60
  -6   1  -1  496.05   35.50
   6   1   1  479.95   35.80
  -6   1  -1  411.66   32.60
   6   1   1  479.25   34.80
  -6   1  -1  410.36   32.50
  -6   1  -1  487.45   32.40
   6   1   1  499.65   33.10
   7  -1   1   33.50   13.40
  -7  -1  -1   30.20   12.00
  -7  -1  -1    2.00   13.10
  -7  -1  -1    8.60   11.40
   7  -1   1   18.40   10.90
   7  -1   1   22.30   12.30
  -7  -1  -1    8.30   11.10
  -7   1  -1   11.80    9.60
   7   1   1   -6.90    7.80
  -7   1  -1    6.00   12.20
  -7   1  -1    7.50    9.10
   7   1   1   17.10   11.80
   7   1   1   19.90   12.80
  -7   1  -1    3.10   11.90
  -8  -1  -1  -13.90   14.20
   8  -1   1   18.40   15.70
  -8  -1  -1   40.50   15.00
   8  -1   1   28.80   14.00
  -8  -1  -1   -2.30   10.90
   8  -1   1   -1.00   11.10
   8   1   1   11.10   10.60
   8   1   1   38.60   13.80
  -8   1  -1   14.90   11.70
   8   1   1   24.00   18.90
  -8   1  -1   56.49   18.60
   8   1   1   23.10   11.20
  -8   1  -1   21.50   13.20
  -9  -1  -1   44.80   18.00
   9  -1   1   47.60   21.10
  -9  -1  -1   28.10   14.90
   9  -1   1   29.20   16.90
   9  -1   1   57.59   21.80
   9   1   1   46.80   15.80
   9   1   1   31.20   16.30
   9   1   1   71.79   23.70
   9   1   1   50.19   14.80
  -9   1  -1   69.49   22.00
  -9   1  -1   55.89   21.00
  10  -1   1    2.10   15.60
  10  -1   1  -24.50   25.70
 -10  -1  -1   -7.10   13.20
 -10  -1  -1   -2.50   13.40
  10  -1   1   21.60   16.70
  10  -1   1   -2.90   17.00
 -10   1  -1    1.00   14.20
  10   1   1    2.70   16.80
  10   1   1   -0.20   15.40
  10   1   1  -44.20   26.30
  10   1   1   11.00   17.90
 -10   1  -1   -5.60   15.50
  11  -1   1   17.80   22.00
  11  -1   1    6.30   57.69
  11  -1   1   14.20   19.20
 -11  -1  -1   78.29   24.30
 -11  -1  -1    9.00   18.20
 -11   1  -1  -21.90   20.30
  11   1   1   66.69   24.80
 -11   1  -1   10.70   24.20
  11   1   1   41.00   21.90
  12  -2  -1   10.90   19.00
  12  -2  -1   45.50   25.80
  12   2  -1   83.19   31.50
  12   2  -1   23.40   19.50
  11  -2  -1   54.09   22.30
 -11  -2   1   20.70   17.60
 -11  -2   1   22.30   20.20
  11  -2  -1    2.30   15.90
  11   2  -1   50.39   18.40
  11   2  -1   30.50   17.10
  11   2  -1   49.70   30.60
 -11   2   1    6.40   15.20
 -11   2   1   36.80   18.10
  10  -2  -1   28.50   14.90
 -10  -2   1    0.50   13.30
  10  -2  -1    1.90   13.70
 -10  -2   1    6.20   16.90
  10  -2  -1   59.39   26.20
 -10   2   1    5.30   14.00
  10   2  -1   10.30   14.30
  10   2  -1    2.10   13.50
 -10   2   1   -9.00   14.40
  10   2  -1    3.70   26.20
 -10   2   1   -2.50   23.70
  10   2  -1    4.70   15.60
   9  -2  -1   -7.80   10.90
   9  -2  -1   -3.30   16.30
   9  -2  -1   -1.00   12.80
  -9  -2   1    0.30   16.40
  -9  -2   1  -21.60   12.60
   9   2  -1   -1.60   11.70
   9   2  -1   -6.50   14.70
  -9   2   1  -27.70   14.40
   9   2  -1    2.50   11.00
  -9   2   1    1.00   12.00
  -9   2   1  -16.50   11.20
  -8  -2   1  116.89   21.10
   8  -2  -1   78.59   18.10
   8  -2  -1   73.69   19.30
  -8  -2   1  142.59   20.70
   8  -2  -1  106.79   19.20
  -8  -2   1  108.89   19.00
  -8   2   1   97.49   18.50
   8   2  -1   97.39   19.60
  -8   2   1  125.89   22.70
  -8   2   1   93.79   18.30
   8   2  -1  121.29   23.40
   8   2  -1   95.69   20.70
  -7  -2   1   35.60   13.20
  -7  -2   1   56.39   12.80
   7  -2  -1   43.20   14.30
   7  -2  -1   58.89   14.90
   7  -2  -1   59.49   15.00
  -7  -2   1   44.60   16.30
  -7   2   1   26.80   12.00
  -7   2   1   49.80   13.80
   7   2  -1   24.90   10.60
   7   2  -1   53.49   16.80
  -7   2   1   75.29   16.90
   7   2  -1   44.10   12.00
  -6  -2   1  184.08   21.10
   6  -2  -1  193.88   22.00
   6  -2  -1  191.58   20.90
   6  -2  -1  181.08   20.80
  -6  -2   1  158.08   17.60
  -6  -2   1  173.48   20.70
   6   2  -1  205.58   22.40
   6   2  -1  190.88   19.40
  -6   2   1  176.18   20.80
  -6   2   1  227.48   20.70
  -6   2   1  175.98   21.40
   6   2  -1  149.39   22.10
   5  -2  -1   54.89   12.70
   5  -2  -1   83.69   14.80
   5  -2  -1   83.89   14.00
  -5  -2   1   75.89   13.00
  -5  -2   1  109.39   18.00
  -5  -2   1   77.79   15.80
   5   2  -1   81.79   15.10
  -5   2   1  107.59   15.60
   5   2  -1   79.09   13.70
  -5   2   1   79.29   13.70
   5   2  -1  103.19   15.00
  -5   2   1   91.09   16.30
  -4  -2   1  365.86   25.10
  -4  -2   1  403.46   26.30
   4  -2  -1  345.07   24.90
  -4  -2   1  393.46   23.50
   4  -2  -1  372.26   25.10
   4  -2  -1  386.66   24.90
   4   2  -1  441.96   26.40
   4   2  -1  363.46   25.40
  -4   2   1  381.26   25.90
   4   2  -1  386.06   23.30
  -4   2   1  389.96   23.60
  -3  -2   1 3224.58  113.69
   3  -2  -1 3088.59  115.89
  -3  -2   1 3153.58  115.99
  -3  -2   1 3151.28  116.29
   3  -2  -1 3185.98  114.99
   3   2  -1 3084.79  116.19
  -3   2   1 3118.49  115.69
  -3   2   1 3130.49  115.99
   3   2  -1 3161.38  113.69
  -3   2   1 3120.49  114.59
   3   2  -1 3221.78  116.19
  -2  -2   1 2915.51  105.29
   2  -2  -1 2948.21  104.49
   2  -2  -1 2933.71  104.99
  -2  -2   1 2833.02  105.39
   2  -2  -1 3067.49  105.09
  -2  -2   1 3006.20  103.49
  -2   2   1 2969.20  104.59
   2   2  -1 2950.20  105.59
  -2   2   1 2946.71  104.89
   2   2  -1 2839.82  105.49
   2   2  -1 2923.11  103.29
  -2   2   1 2894.31  104.89
   0  -2   1    1.60    2.20
   0  -2   1   -0.30    2.00
   0  -2   1   -1.80    1.70
   0   2  -1   -0.50    2.50
   0   2   1    0.00    2.30
   0   2  -1   -2.80    2.40
   1  -2   1    9.40    4.30
  -1  -2  -1    6.70    4.20
  -1  -2  -1   10.50    4.70
  -1  -2  -1    6.90    4.10
   1  -2   1   14.00    4.50
   1  -2   1    1.40    4.90
  -1  -2  -1    8.70    3.10
   1  -2   1    4.80    4.60
  -1  -2  -1    8.10    4.60
   1   2   1    9.80    4.30
  -1   2  -1    7.50    5.10
   1   2   1    3.50    3.10
   1   2   1    8.50    4.50
  -1   2  -1   13.40    5.40
   1   2   1    5.20    2.70
  -1   2  -1   13.20    5.60
  -1   2  -1    6.30    4.70
   2  -2   1 2746.93  103.79
  -2  -2  -1 2863.01  102.39
   2  -2   1 2738.53  103.89
   2  -2   1 2785.12  103.39
  -2  -2  -1 2872.01  101.89
  -2  -2  -1 2844.22  102.69
   2  -2   1 2834.32  102.79
   2   2   1 2885.41  103.19
  -2   2  -1 2816.82  104.09
  -2   2  -1 2785.72  103.89
  -2   2  -1 2790.62  102.49
  -2   2  -1 2732.13  103.19
   2   2   1 2826.62   97.99
   2   2   1 2892.71  102.09
  -3  -2  -1   91.49   14.10
   3  -2   1   76.69   13.50
   3  -2   1   62.89   10.60
   3  -2   1   63.89   12.70
  -3  -2  -1   53.49   10.20
  -3  -2  -1   55.99   10.60
  -3   2  -1   68.99   10.90
  -3   2  -1   58.49    9.90
   3   2   1   61.69   10.80
   3   2   1   68.19   12.30
  -3   2  -1   57.99   10.00
   3   2   1   67.49   11.40
  -3   2  -1   69.39   12.00
  -4  -2  -1 1171.28   52.89
   4  -2   1 1249.57   54.99
   4  -2   1 1159.68   55.99
   4  -2   1 1229.78   55.89
  -4  -2  -1 1252.07   55.89
  -4  -2  -1 1172.98   54.39
  -4   2  -1 1234.88   56.69
  -4   2  -1 1190.58   55.19
   4   2   1 1165.88   54.59
   4   2   1 1255.37   53.89
  -4   2  -1 1135.99   55.49
   4   2   1 1176.08   55.59
  -4   2  -1 1220.18   54.29
  -5  -2  -1  150.88   17.80
  -5  -2  -1  111.29   16.20
  -5  -2  -1  124.79   18.70
   5  -2   1  103.79   15.60
   5  -2   1  112.59   17.00
   5  -2   1   86.39   14.90
  -5  -2  -1  109.29   15.40
   5   2   1  132.89   17.70
  -5   2  -1   81.29   14.20
   5   2   1  138.09   20.00
  -5   2  -1   84.59   15.10
  -5   2  -1  108.39   16.50
   5   2   1  118.19   18.70
  -5   2  -1  100.49   15.80
  -6  -2  -1  149.49   22.90
   6  -2   1   59.29   13.50
   6  -2   1  110.09   18.50
   6  -2   1   75.29   16.00
  -6  -2  -1  107.59   19.60
  -6  -2  -1  136.69   18.30
  -6  -2  -1   85.79   17.80
  -6   2  -1   86.39   15.60
  -6   2  -1   92.39   16.50
   6   2   1   81.39   17.80
   6   2   1  102.59   17.90
  -6   2  -1   98.89   16.20
   6   2   1   96.39   16.40
  -6   2  -1   83.69   17.20
  -7  -2  -1   64.79   15.30
   7  -2   1   71.59   20.30
  -7  -2  -1  119.69   21.60
  -7  -2  -1   96.79   18.10
  -7  -2  -1   68.99   15.20
   7  -2   1   84.09   18.50
   7  -2   1   64.59   16.50
  -7   2  -1   77.29   17.10
   7   2   1   84.99   19.10
  -7   2  -1   64.39   14.90
   7   2   1   58.49   16.50
   7   2   1   54.49   11.10
  -7   2  -1   59.69   17.40
  -7   2  -1   52.49   14.20
   7   2   1   94.99   18.90
  -8  -2  -1    8.60   10.10
  -8  -2  -1  -17.80   13.00
  -8  -2  -1   14.90   12.50
   8  -2   1   10.50   13.00
   8  -2   1   -0.90   17.00
   8  -2   1    5.10   13.10
  -8   2  -1   15.40   14.30
   8   2   1    5.90   10.00
  -8   2  -1   -4.90   16.10
  -8   2  -1   -1.90   11.10
   8   2   1   11.60   12.60
   8   2   1   -7.60   15.00
   8   2   1  -13.80   10.80
   9  -2   1  111.39   29.70
  -9  -2  -1   64.19   18.80
   9  -2   1   83.69   23.20
  -9  -2  -1  101.79   22.70
   9  -2   1  110.69   23.60
   9   2   1  130.49   21.30
  -9   2  -1   44.40   18.30
   9   2   1  109.89   22.80
   9   2   1  102.89   20.80
   9   2   1  154.38   29.40
  -9   2  -1   88.49   20.90
 -10  -2  -1   19.10   15.70
  10  -2   1   71.59   23.20
  10  -2   1   15.30   28.50
 -10  -2  -1   15.60   14.90
  10  -2   1    5.90   15.70
  10  -2   1   40.40   16.60
 -10   2  -1   19.90   18.10
  10   2   1   12.80   15.50
  10   2   1    6.20   16.40
  10   2   1   32.80   25.40
 -10   2  -1   -2.00   17.20
  10   2   1   21.40   16.10
 -11  -2  -1   31.80   19.70
  11  -2   1   92.39   29.90
 -11  -2  -1   61.89   22.80
  11  -2   1   44.30   21.70
 -11   2  -1   43.70   21.90
 -11   2  -1  -12.90   21.50
  11   2   1   54.49   27.20
  11   2   1   56.59   21.30
 -11  -3   1   46.50   22.00
  11  -3  -1   52.29   28.60
 -11  -3   1   54.29   23.70
  11  -3  -1   58.49   20.50
  11   3  -1   61.69   22.00
  11   3  -1  100.49   23.40
 -11   3   1   86.29   25.20
  11   3  -1   92.39   33.90
 -11   3   1   65.59   22.70
  10  -3  -1   51.19   16.40
 -10  -3   1   43.40   18.30
  10  -3  -1   27.00   22.90
  10  -3  -1   44.50   18.80
 -10  -3   1   41.40   17.00
  10   3  -1   47.10   18.10
 -10   3   1   43.60   18.70
  10   3  -1   83.09   23.60
 -10   3   1    3.90   22.40
 -10   3   1   36.80   17.20
  10   3  -1   17.30   17.70
  10   3  -1   17.10   15.90
  -9  -3   1   94.09   19.00
   9  -3  -1  212.88   33.40
   9  -3  -1  106.19   22.20
   9  -3  -1  142.89   24.70
  -9   3   1  128.99   22.90
   9   3  -1  162.48   27.00
  -9   3   1  156.48   23.30
  -9   3   1  229.48   32.50
   9   3  -1  147.19   23.90
   8  -3  -1  401.16   36.70
  -8  -3   1  425.86   32.80
   8  -3  -1  474.15   38.80
  -8  -3   1  444.76   36.50
   8  -3  -1  427.56   34.90
  -8  -3   1  399.66   36.80
   8   3  -1  425.26   37.50
   8   3  -1  383.46   35.80
  -8   3   1  467.85   39.10
  -8   3   1  370.36   35.20
   8   3  -1  416.96   33.20
  -8   3   1  447.86   38.40
   7  -3  -1  256.67   25.10
  -7  -3   1  233.48   24.90
  -7  -3   1  261.77   27.30
  -7  -3   1  233.38   23.30
   7  -3  -1  293.57   28.20
   7  -3  -1  264.57   28.00
   7   3  -1  240.78   27.20
  -7   3   1  259.67   24.90
  -7   3   1  249.97   26.10
  -7   3   1  266.57   27.10
   7   3  -1  284.17   24.90
   7   3  -1  291.07   28.40
  -7   3   1  232.48   26.20
   6  -3  -1  303.27   27.10
   6  -3  -1  360.46   27.60
   6  -3  -1  342.77   28.60
  -6  -3   1  394.06   29.70
  -6  -3   1  332.37   24.60
  -6  -3   1  347.77   28.10
  -6   3   1  386.46   29.10
   6   3  -1  377.06   29.40
   6   3  -1  358.36   29.20
  -6   3   1  386.96   29.50
   6   3  -1  372.36   26.60
  -6   3   1  372.26   26.90
  -5  -3   1   34.80   10.60
  -5  -3   1   44.30   11.40
   5  -3  -1   49.90   11.80
  -5  -3   1   28.40    9.50
   5  -3  -1   40.30   10.10
   5  -3  -1   28.00    9.50
  -5   3   1   34.70   10.40
   5   3  -1   36.50   10.20
   5   3  -1   43.70   11.10
  -5   3   1   40.50    9.40
  -5   3   1   58.29   12.00
   5   3  -1   41.70   10.50
  -4  -3   1  671.43   33.50
   4  -3  -1  750.12   36.60
  -4  -3   1  669.73   36.80
   4  -3  -1  767.22   37.20
   4  -3  -1  703.93   36.90
  -4  -3   1  631.34   35.40
  -4   3   1  767.82   36.00
  -4   3   1  705.73   36.80
   4   3  -1  673.83   36.30
   4   3  -1  661.83   33.50
   4   3  -1  642.04   36.30
  -4   3   1  722.83   37.30
  -3  -3   1  568.74   29.70
   3  -3  -1  562.24   29.20
  -3  -3   1  553.74   26.40
  -3  -3   1  520.75   28.80
   3  -3  -1  566.74   28.80
   3  -3  -1  581.24   28.00
   3   3  -1  546.55   28.90
   3   3  -1  525.45   29.00
   3   3  -1  521.95   26.00
  -3   3   1  556.54   28.70
  -3   3   1  564.54   29.20
  -3   3   1  543.15   27.90
   2  -3  -1  105.39   11.00
   2  -3  -1  105.09   10.60
  -2  -3   1  101.59   11.70
   2  -3  -1  107.09   11.40
  -2  -3   1  116.19    9.40
  -2  -3   1  102.59   11.80
  -2   3   1  126.29   11.20
   2   3  -1  111.79    9.30
   2   3  -1  133.19   12.50
  -2   3   1  113.29   11.00
  -2   3   1   92.99   13.10
   2   3  -1  110.79   12.10
  -1  -3   1  699.73   30.30
   1   3  -1  689.93   28.10
  -1   3   1  698.63   27.40
  -1  -3  -1 4520.95  154.78
  -1  -3  -1 4441.86  154.98
  -1  -3  -1 4517.35  153.68
   1  -3   1 4577.64  157.48
  -1  -3  -1 4558.94  154.48
   1  -3   1 4539.15  157.08
   1  -3   1 4476.15  155.88
   1  -3   1 4384.36  157.28
  -1   3  -1 4523.15  155.88
   1   3   1 4430.26  154.98
  -1   3  -1 4635.74  157.68
  -1   3  -1 4513.95  156.98
   1   3   1 4367.96  154.88
  -1   3  -1 4487.05  157.48
   1   3   1 4483.95  153.48
   2  -3   1 1351.96   54.29
  -2  -3  -1 1428.86   54.29
  -2  -3  -1 1405.16   53.79
   2  -3   1 1303.37   54.99
  -2  -3  -1 1360.06   52.99
   2  -3   1 1310.17   55.79
   2  -3   1 1344.17   55.69
  -2   3  -1 1336.07   55.39
  -2   3  -1 1305.87   53.89
   2   3   1 1394.06   50.29
  -2   3  -1 1369.66   55.99
   2   3   1 1385.66   54.49
  -2   3  -1 1386.16   55.99
   2   3   1 1375.26   53.19
  -3  -3  -1  463.15   25.80
   3  -3   1  446.36   26.60
  -3  -3  -1  451.95   26.10
  -3  -3  -1  435.16   24.70
   3  -3   1  369.26   26.40
   3  -3   1  422.96   25.10
   3   3   1  434.66   25.60
  -3   3  -1  452.35   26.90
   3   3   1  439.96   24.60
  -3   3  -1  462.25   26.40
  -3   3  -1  435.96   27.00
   3   3   1  457.55   21.40
  -3   3  -1  489.45   28.30
   3   3   1  480.35   27.50
   4  -3   1 1356.76   64.39
   4  -3   1 1483.65   64.69
  -4  -3  -1 1514.75   62.39
  -4  -3  -1 1446.06   62.89
   4  -3   1 1365.16   62.39
  -4  -3  -1 1481.95   63.89
  -4   3  -1 1450.75   64.99
   4   3   1 1468.95   63.49
   4   3   1 1459.85   61.89
  -4   3  -1 1457.05   65.59
  -4   3  -1 1512.05   63.49
   4   3   1 1467.65   56.89
   4   3   1 1422.66   64.19
  -4   3  -1 1431.46   64.19
   5  -3   1    1.10    8.40
   5  -3   1   10.80    9.00
  -5  -3  -1   12.90    7.90
  -5  -3  -1    8.80    7.60
  -5  -3  -1   14.90    7.60
   5  -3   1    9.00    9.60
   5   3   1   19.40    9.90
   5   3   1   13.80    7.50
  -5   3  -1    7.40    9.10
  -5   3  -1    5.50    7.70
  -5   3  -1    5.60    8.00
  -5   3  -1   -4.50    5.90
   5   3   1   -2.10    4.80
  -6  -3  -1   -0.50    8.50
  -6  -3  -1   16.10    9.60
  -6  -3  -1   21.70   11.80
   6  -3   1   10.20   10.00
   6  -3   1   21.90   11.10
  -6  -3  -1   29.10   10.40
   6  -3   1    7.60   10.40
   6   3   1   22.10   10.00
   6   3   1    6.70   10.10
  -6   3  -1    6.80    9.90
  -6   3  -1   19.50   10.40
  -6   3  -1    9.00    9.00
   6   3   1   18.30   10.40
   6   3   1   -3.20    5.50
  -6   3  -1   10.70    8.90
   7  -3   1  139.69   22.60
  -7  -3  -1  146.59   20.70
   7  -3   1  131.59   21.30
  -7  -3  -1  148.69   25.50
   7  -3   1  156.38   24.10
  -7  -3  -1  119.59   22.40
  -7  -3  -1  163.68   22.10
   7   3   1  107.79   19.40
  -7   3  -1  160.58   25.80
   7   3   1  152.48   25.50
  -7   3  -1  182.58   25.30
   7   3   1  164.08   18.10
  -7   3  -1  129.29   22.50
   7   3   1  146.59   23.00
  -7   3  -1  124.39   22.80
   8  -3   1  162.38   26.10
  -8  -3  -1  188.08   30.30
  -8  -3  -1  201.18   28.50
   8  -3   1  165.28   28.40
  -8  -3  -1  179.48   29.70
   8   3   1  135.19   25.60
  -8   3  -1  214.78   28.30
   8   3   1  245.68   23.80
  -8   3  -1  156.38   24.50
  -8   3  -1  185.08   25.90
   8   3   1  245.98   26.30
   8   3   1  283.67   32.30
   9  -3   1   28.90   16.20
   9  -3   1   68.99   23.20
   9  -3   1  128.89   27.70
  -9  -3  -1   38.40   18.50
  -9  -3  -1   47.80   19.70
   9   3   1   63.69   19.60
   9   3   1   95.19   29.20
   9   3   1   24.30   13.50
  -9   3  -1   57.19   18.40
  -9   3  -1   71.99   19.10
   9   3   1   75.59   19.20
 -10  -3  -1   10.70   17.50
  10  -3   1   -1.40   18.30
 -10  -3  -1  -21.80   14.90
  10  -3   1   17.40   23.50
  10   3   1  -18.40   15.00
 -10   3  -1   -8.90   19.00
 -10   3  -1  -17.00   17.20
  10   3   1   22.50   16.40
  10   3   1   69.39   31.60
  10   3   1   -5.10   18.70
  11  -3   1   22.50   19.50
 -11  -3  -1  -28.50   17.40
  11  -3   1    3.70   20.80
 -11  -3  -1  -15.20   17.70
  11   3   1    6.70   22.70
 -11   3  -1  -12.10   19.50
  11   3   1   21.80   16.70
 -11  -4   1   86.29   24.50
 -11  -4   1   49.70   20.40
  11  -4  -1   98.19   24.90
  11  -4  -1   78.79   29.20
  11   4  -1   69.69   27.30
  11   4  -1   72.99   31.90
  11   4  -1   88.19   22.30
 -11   4   1  149.49   29.90
 -11   4   1  153.68   31.30
 -10  -4   1    5.40   12.70
  10  -4  -1    0.20   18.20
  10  -4  -1    5.20   15.80
  10  -4  -1   16.20   12.70
 -10  -4   1   -4.60   11.00
  10   4  -1   25.80   16.20
 -10   4   1   12.10   16.70
  10   4  -1   12.60   17.20
  10   4  -1    1.40   13.40
 -10   4   1    0.40   25.20
  10   4  -1   14.10   24.10
 -10   4   1   11.40   14.80
  -9  -4   1   12.70   13.40
   9  -4  -1    3.00   13.70
   9  -4  -1  -12.60   13.50
  -9  -4   1  -25.60   13.70
   9  -4  -1  -26.30   11.60
   9   4  -1   -8.10   15.60
   9   4  -1    5.70   11.00
   9   4  -1    6.30   13.00
  -9   4   1   -5.10   11.10
   9   4  -1   15.10   12.90
  -9   4   1    6.60   16.90
  -9   4   1   -5.30   12.20
  -8  -4   1   36.40   13.60
  -8  -4   1   44.60   17.10
   8  -4  -1   61.49   17.20
   8  -4  -1   43.20   15.10
  -8  -4   1   35.10   12.40
   8  -4  -1   32.80   12.80
   8   4  -1   12.90   14.20
   8   4  -1   69.19   16.20
  -8   4   1   28.40   16.70
   8   4  -1   27.50   14.70
  -8   4   1   25.20   15.10
  -8   4   1   40.40   14.90
   7  -4  -1    6.10    9.50
  -7  -4   1   15.40   13.30
  -7  -4   1   13.40    9.70
   7  -4  -1    3.00    9.10
  -7  -4   1   22.30   10.50
   7  -4  -1   28.70   11.60
  -7   4   1    1.10    9.70
   7   4  -1   45.60   12.50
   7   4  -1   21.60    9.70
  -7   4   1   22.20   11.20
  -7   4   1   11.80    8.30
  -7   4   1   28.20   12.40
   7   4  -1   15.30   11.70
  -6  -4   1   10.40    7.70
   6  -4  -1   10.40    9.10
   6  -4  -1    9.40    9.30
  -6  -4   1    2.90    8.50
   6  -4  -1  -11.50    7.90
  -6  -4   1    9.80    7.80
  -6   4   1   15.50    9.50
  -6   4   1   24.80   11.20
   6   4  -1   18.70    9.90
  -6   4   1   12.40    8.40
   6   4  -1   19.10   10.30
   6   4  -1    8.00    7.30
  -6   4   1    7.80    9.90
  -5  -4   1   71.19   11.80
   5  -4  -1   69.79   13.20
   5  -4  -1   75.39   14.60
   5  -4  -1   42.10   10.90
  -5  -4   1   53.29   12.60
  -5  -4   1   69.59   12.90
   5   4  -1   71.09   13.80
  -5   4   1   72.49   12.20
   5   4  -1   60.29   11.80
  -5   4   1   90.69   14.20
   5   4  -1   73.49   14.30
  -5   4   1   61.39   13.10
   4  -4  -1  151.08   18.40
  -4  -4   1  135.69   15.90
  -4  -4   1  166.18   18.10
   4  -4  -1  125.59   15.40
   4  -4  -1  118.99   15.00
  -4  -4   1  145.59   14.30
  -4   4   1  142.49   16.70
   4   4  -1  153.08   16.90
  -4   4   1  141.69   16.60
   4   4  -1  157.88   17.60
   4   4  -1  144.79   14.40
  -4   4   1  136.99   15.20
   3  -4  -1    8.30    6.20
   3  -4  -1   -4.00    6.80
  -3  -4   1    6.20    7.60
  -3  -4   1    7.40    8.00
   3  -4  -1    0.30    6.20
  -3  -4   1    5.60    6.00
   3   4  -1   10.40    5.70
  -3   4   1    8.70    7.00
   3   4  -1    1.20    7.70
  -3   4   1    6.40    6.80
  -3   4   1    5.50    6.20
   3   4  -1    9.90    7.80
  -2  -4   1 2704.23   97.79
   2  -4  -1 2666.83   96.69
   2  -4  -1 2580.84   96.59
  -2  -4   1 2663.83   94.19
   2  -4  -1 2646.94   96.49
  -2  -4   1 2664.13   98.09
  -2   4   1 2641.14   96.69
   2   4  -1 2751.02   97.09
   2   4  -1 2646.94   97.89
   2   4  -1 2833.12   94.69
   2   4  -1 2691.23   98.09
  -2   4   1 2685.53   96.59
  -1  -4   1    6.00    5.50
   1  -4  -1    7.60    3.50
  -1  -4   1    2.20    4.10
  -1  -4   1    7.60    3.10
  -1  -4   1    7.40    5.00
   1  -4  -1    7.20    4.00
   1  -4  -1    8.80    4.00
   1   4  -1   11.90    4.90
   1   4  -1   12.50    5.10
  -1   4   1   13.10    3.90
  -1   4   1   10.00    4.20
   1   4  -1   11.00    4.80
   0  -4   1   11.40    3.90
   0  -4   1    5.00    3.80
   0  -4  -1    4.40    3.60
   0  -4   1    8.20    3.40
   0  -4   1    7.80    3.90
   0  -4   1    5.90    5.10
   0  -4  -1    3.80    3.50
   0   4  -1    8.00    3.10
   0   4  -1   13.70    4.00
   0   4  -1   11.90    5.10
   0   4   1   10.40    3.70
   0   4  -1    7.40    4.90
  -1  -4  -1  851.71   32.80
   1  -4   1  822.02   32.40
   1  -4   1  846.02   34.20
  -1  -4  -1  884.71   32.80
  -1  -4  -1  838.92   32.70
  -1  -4  -1  835.42   32.90
   1  -4   1  857.01   36.40
   1  -4   1  822.12   35.50
   1  -4   1  829.52   36.10
  -1   4  -1  859.01   34.10
  -1   4  -1  826.12   36.10
  -1   4  -1  815.12   32.30
   1   4   1  821.82   33.10
   1   4   1  793.42   32.90
   1   4   1  856.01   32.60
  -1   4  -1  827.22   35.70
  -1   4  -1  893.31   36.60
  -2  -4  -1    6.30    4.70
  -2  -4  -1    5.20    5.20
   2  -4   1    7.30    5.30
   2  -4   1   10.50    6.80
  -2  -4  -1   10.20    6.50
   2  -4   1   12.30    6.20
  -2  -4  -1   -5.10    4.90
   2  -4   1   12.60    8.60
   2   4   1    4.00    5.60
  -2   4  -1    9.80    6.50
  -2   4  -1    2.70    7.10
  -2   4  -1   12.00    6.20
   2   4   1    1.40    4.10
   2   4   1    9.60    5.80
  -2   4  -1   -2.00    6.40
   3  -4   1  196.48   18.20
  -3  -4  -1  199.88   16.70
  -3  -4  -1  198.28   16.90
   3  -4   1  190.98   17.20
   3  -4   1  230.48   19.50
  -3  -4  -1  199.98   16.00
  -3   4  -1  196.28   18.80
   3   4   1  192.28   17.00
   3   4   1  215.08   16.60
  -3   4  -1  169.78   16.50
  -3   4  -1  198.88   17.70
   3   4   1  189.98   13.60
  -3   4  -1  208.08   18.30
   3   4   1  192.68   17.70
  -4  -4  -1  308.67   23.60
   4  -4   1  312.17   24.10
   4  -4   1  302.77   23.40
   4  -4   1  316.97   24.90
  -4  -4  -1  307.27   22.60
  -4  -4  -1  313.37   21.90
  -4   4  -1  297.17   24.30
   4   4   1  323.77   22.30
   4   4   1  295.47   23.00
  -4   4  -1  303.97   23.00
   4   4   1  318.67   24.20
  -4   4  -1  289.47   23.50
  -4   4  -1  321.27   24.90
   4   4   1  311.37   18.20
  -5  -4  -1   56.09   11.40
   5  -4   1   39.20   11.50
  -5  -4  -1   66.79   13.60
  -5  -4  -1   26.60   10.50
   5  -4   1   57.29   13.00
   5  -4   1   58.79   13.20
  -5   4  -1   34.30    9.40
   5   4   1   54.69    8.90
  -5   4  -1   42.80   10.50
   5   4   1   53.29   13.60
   5   4   1   46.10   11.50
  -5   4  -1   47.00   11.00
   5   4   1   43.50   13.30
  -5   4  -1   48.20   15.00
  -6  -4  -1   40.30   12.60
  -6  -4  -1   34.70   10.70
   6  -4   1   31.50   11.30
  -6  -4  -1   33.50   10.00
   6  -4   1   34.80   13.30
   6  -4   1   53.29   14.80
  -6  -4  -1   26.10    9.00
  -6   4  -1   39.70   11.80
   6   4   1   45.70   13.70
  -6   4  -1   40.40   13.20
  -6   4  -1   45.40   11.40
   6   4   1   21.60   10.20
   6   4   1   43.20   11.30
  -6   4  -1   55.59   14.80
   6   4   1   49.50    9.90
  -7  -4  -1  154.28   22.00
  -7  -4  -1  157.18   22.70
  -7  -4  -1  140.39   20.50
  -7  -4  -1   98.69   18.10
   7  -4   1  163.98   27.60
   7  -4   1  134.79   20.80
   7  -4   1  170.38   24.00
   7   4   1  110.69   20.10
  -7   4  -1  122.69   20.60
   7   4   1  147.19   21.80
  -7   4  -1  151.08   22.20
   7   4   1  149.69   25.70
  -7   4  -1  150.28   34.90
  -7   4  -1  158.58   25.20
   7   4   1  161.48   17.00
   8  -4   1  119.49   21.90
   8  -4   1  130.09   26.40
   8  -4   1  159.38   25.30
  -8  -4  -1  111.49   21.30
  -8  -4  -1   89.49   19.80
   8   4   1  103.29   19.20
   8   4   1  133.89   26.50
  -8   4  -1   99.79   22.50
  -8   4  -1  156.78   23.80
  -8   4  -1  104.39   22.70
   8   4   1  110.69   24.30
   8   4   1  134.29   18.70
   9  -4   1   62.89   25.00
   9  -4   1   60.79   23.00
   9  -4   1   36.30   17.10
  -9  -4  -1   28.80   15.70
  -9  -4  -1   68.29   17.90
  -9   4  -1   35.40   20.30
   9   4   1   34.30   15.40
   9   4   1   46.10   17.50
   9   4   1   81.19   20.70
   9   4   1   10.40   20.60
  -9   4  -1   92.89   26.00
 -10  -4  -1  102.49   24.80
  10  -4   1   65.89   25.20
 -10  -4  -1   25.20   18.50
  10  -4   1   77.29   20.30
  10  -4   1  115.99   29.10
 -10   4  -1   68.79   26.10
  10   4   1   57.99   19.00
  10   4   1   74.79   20.20
  10   4   1   47.00   18.50
 -10   4  -1   50.19   20.20
  10   4   1   32.50   27.60
 -11  -4  -1   55.69   24.30
 -11  -4  -1   25.10   22.40
  11  -4   1   71.29   23.10
  11   4   1   59.59   18.10
 -11   4  -1   56.19   26.10
  11   4   1   79.69   30.70
 -11   4  -1   -0.10   22.30
  11  -5  -1    8.60   17.80
 -11  -5   1   10.80   17.10
 -11  -5   1  -14.40   16.00
  11   5  -1  -55.39   25.20
 -11   5   1   15.50   19.10
 -11   5   1   25.30   20.00
  11   5  -1  -25.50   16.00
  11   5  -1  -19.70   14.80
 -10  -5   1  133.59   24.00
  10  -5  -1  246.28   35.50
  10  -5  -1  223.48   33.20
  10  -5  -1  213.98   34.70
 -10   5   1  162.28   29.20
  10   5  -1  187.68   30.40
  10   5  -1  226.28   37.00
  10   5  -1  186.48   28.60
  10   5  -1  167.58   29.30
 -10   5   1  133.69   26.20
 -10   5   1  211.18   34.40
   9  -5  -1   48.90   19.40
   9  -5  -1   40.10   18.70
   9  -5  -1   36.30   16.50
  -9  -5   1   25.90   16.30
  -9  -5   1   11.50   14.30
  -9   5   1    7.60   17.50
   9   5  -1   25.50   16.30
  -9   5   1   30.90   16.10
   9   5  -1   20.50   14.10
   9   5  -1   38.60   22.10
  -9   5   1   42.00   16.90
   9   5  -1   52.19   13.60
  -8  -5   1  257.57   28.60
   8  -5  -1  332.27   30.90
  -8  -5   1  323.87   31.70
  -8  -5   1  326.57   29.10
   8  -5  -1  286.37   30.90
   8  -5  -1  291.97   30.80
   8   5  -1  339.47   34.60
  -8   5   1  297.47   31.70
  -8   5   1  277.07   31.10
  -8   5   1  328.47   34.70
   8   5  -1  289.27   25.50
   8   5  -1  322.37   28.40
   8   5  -1  262.77   30.60
   7  -5  -1   82.99   16.70
  -7  -5   1  125.79   18.00
  -7  -5   1  114.39   20.60
  -7  -5   1  145.29   24.00
   7  -5  -1  118.89   19.70
   7  -5  -1  151.68   23.00
   7   5  -1  145.49   23.10
   7   5  -1  111.49   16.40
  -7   5   1  140.29   20.50
   7   5  -1  116.59   20.10
   7   5  -1  110.99   17.20
  -7   5   1  101.19   17.90
  -7   5   1  125.09   21.00
  -7   5   1   83.19   16.90
   6  -5  -1  258.87   24.50
  -6  -5   1  243.08   24.00
   6  -5  -1  236.68   22.60
  -6  -5   1  281.77   21.90
   6  -5  -1  244.08   23.70
  -6  -5   1  243.68   23.40
   6   5  -1  229.28   24.50
   6   5  -1  276.67   22.20
  -6   5   1  221.08   21.40
   6   5  -1  237.08   24.50
  -6   5   1  266.77   25.90
  -6   5   1  229.88   23.70
  -6   5   1  222.98   23.80
  -5  -5   1  130.29   17.90
   5  -5  -1   93.09   14.40
   5  -5  -1  109.29   15.30
  -5  -5   1   76.29   14.10
   5  -5  -1  119.79   16.50
  -5  -5   1  111.99   14.50
  -5   5   1   95.29   13.80
   5   5  -1   99.59   15.30
  -5   5   1   79.79   12.40
  -5   5   1   97.59   14.60
   5   5  -1  129.39   14.20
   5   5  -1  111.59   17.20
  -5   5   1  107.09   14.90
   4  -5  -1   86.19   13.20
  -4  -5   1   90.39   13.70
   4  -5  -1  114.29   16.30
   4  -5  -1  126.79   14.40
  -4  -5   1  100.59   13.20
  -4  -5   1  118.99   12.40
  -4   5   1   95.89   13.50
   4   5  -1  119.79   14.30
  -4   5   1   97.79   13.80
   4   5  -1   95.79   13.20
   4   5  -1   98.29   12.70
  -4   5   1  123.09   16.50
   4   5  -1   88.99   13.30
  -3  -5   1    1.30    5.40
  -3  -5   1    2.00    5.40
   3  -5  -1   13.20    8.30
   3  -5  -1    0.20    6.10
  -3  -5   1    9.40    8.50
   3  -5  -1    5.80    6.40
  -3   5   1    6.80    8.30
   3   5  -1   13.00    8.00
   3   5  -1   -1.40    5.80
   3   5  -1    4.40    5.30
  -3   5   1   -3.10    5.70
  -3   5   1   -2.30    6.30
   3   5  -1   16.90    8.10
   2  -5  -1 1314.37   52.39
  -2  -5   1 1340.67   49.80
   2  -5  -1 1380.26   52.89
  -2  -5   1 1334.97   53.99
  -2  -5   1 1391.66   54.49
   2  -5  -1 1339.17   52.99
  -2   5   1 1346.27   52.59
   2   5  -1 1414.86   50.09
   2   5  -1 1332.87   53.19
   2   5  -1 1373.36   54.39
  -2   5   1 1322.67   52.79
  -2   5   1 1369.96   53.29
   2   5  -1 1382.96   54.59
  -1  -5   1  508.25   24.40
   1  -5  -1  535.85   21.70
  -1  -5   1  530.35   24.50
  -1  -5   1  514.05   24.60
   1  -5  -1  549.45   22.10
   1  -5  -1  523.25   22.30
   1   5  -1  532.55   24.00
  -1   5   1  528.35   21.80
   1   5  -1  530.65   24.80
  -1   5   1  516.85   22.40
  -1   5   1  523.25   22.10
   1   5  -1  534.35   24.80
   0  -5   1  227.38   14.30
   0  -5   1  246.78   15.00
   0  -5  -1  249.58   12.40
   0  -5   1  234.58   13.60
   0  -5   1  226.98   11.40
   0  -5  -1  225.38   13.30
   0  -5   1  254.57   15.40
   0   5  -1  243.78   14.90
   0   5   1  242.78   10.70
   0   5  -1  235.28   13.60
   0   5  -1  223.68   14.90
   0   5  -1  220.98   11.30
   0   5   1  228.28   13.30
  -1  -5  -1    3.10    4.60
   1  -5   1    4.30    5.80
  -1  -5  -1    1.30    4.60
  -1  -5  -1   11.40    5.10
  -1  -5  -1    2.30    4.20
   1  -5   1    1.70    5.00
   1  -5   1    5.70    6.60
   1  -5   1    5.00    4.70
   1  -5   1    7.60    6.20
  -1   5  -1    7.40    4.70
  -1   5  -1   -0.90    5.80
   1   5   1    1.80    4.40
   1   5   1    0.60    1.60
  -1   5  -1    3.20    6.50
  -1   5  -1   -1.00    5.60
   1   5   1    4.80    4.50
  -1   5  -1    4.30    5.40
   1   5   1    6.40    4.80
   2  -5   1  761.32   34.90
   2  -5   1  767.92   31.70
  -2  -5  -1  774.12   34.00
  -2  -5  -1  722.43   31.90
   2  -5   1  766.32   37.00
  -2  -5  -1  763.82   33.60
  -2  -5  -1  816.42   33.20
   2   5   1  765.52   31.80
  -2   5  -1  777.22   37.40
  -2   5  -1  801.82   37.30
  -2   5  -1  771.62   36.60
   2   5   1  772.12   33.10
   2   5   1  765.22   34.50
  -2   5  -1  732.73   34.60
   3  -5   1  142.29   16.40
  -3  -5  -1  148.49   13.90
   3  -5   1  117.49   14.90
   3  -5   1  105.79   16.10
  -3  -5  -1  163.08   14.50
   3  -5   1  112.39   16.90
  -3  -5  -1  141.79   14.40
  -3   5  -1  144.69   16.60
  -3   5  -1   94.29   14.30
   3   5   1  131.99   15.30
  -3   5  -1  123.89   13.50
   3   5   1  124.99   13.00
  -3   5  -1  114.79   15.50
   3   5   1  113.19   11.30
   4  -5   1   -2.00    5.20
   4  -5   1    9.70    8.20
  -4  -5  -1    3.00    5.60
  -4  -5  -1   11.90    7.20
   4  -5   1    8.80    8.30
  -4  -5  -1    4.70    7.90
   4   5   1    1.40    5.80
   4   5   1    4.10    8.20
  -4   5  -1    0.60    7.40
   4   5   1    1.80    4.80
   4   5   1    2.20    6.90
  -4   5  -1    2.10    7.90
  -4   5  -1   13.80    8.60
  -4   5  -1    7.00    7.30
  -5  -5  -1  131.89   19.00
   5  -5   1  128.39   18.60
  -5  -5  -1  129.89   15.20
  -5  -5  -1  122.89   16.80
   5  -5   1  119.69   17.70
   5  -5   1  140.09   20.80
   5   5   1  124.89   18.50
   5   5   1  145.99   19.00
  -5   5  -1  167.88   23.40
  -5   5  -1  101.19   15.80
   5   5   1  107.49   12.30
  -5   5  -1  123.29   18.10
  -5   5  -1   88.59   15.00
   5   5   1  147.19   18.10
  -6  -5  -1  142.29   20.00
   6  -5   1  178.68   24.80
  -6  -5  -1  217.18   23.10
  -6  -5  -1  191.48   19.70
   6  -5   1  200.58   21.30
   6  -5   1  187.98   25.20
   6   5   1  198.08   23.00
  -6   5  -1  219.18   22.00
  -6   5  -1  183.68   21.70
   6   5   1  170.28   16.60
  -6   5  -1  142.79   20.80
  -6   5  -1  217.78   25.20
   6   5   1  191.18   20.40
   6   5   1  198.78   24.10
   7  -5   1  202.18   24.00
  -7  -5  -1  207.18   24.90
  -7  -5  -1  230.48   24.10
   7  -5   1  247.88   28.60
  -7  -5  -1  236.48   25.20
   7  -5   1  237.88   28.70
  -7  -5  -1  248.68   26.90
  -7   5  -1  219.58   26.60
  -7   5  -1  251.27   28.30
   7   5   1  254.97   26.90
  -7   5  -1  166.28   22.80
   7   5   1  280.97   28.90
   7   5   1  277.47   21.60
   7   5   1  204.28   23.70
   8  -5   1  205.48   27.60
  -8  -5  -1  246.18   28.40
  -8  -5  -1  258.07   28.70
   8  -5   1  230.98   30.40
   8  -5   1  194.38   28.10
  -8   5  -1  215.58   30.30
   8   5   1  202.78   29.90
  -8   5  -1  162.98   27.70
   8   5   1  279.57   35.80
   8   5   1  230.98   26.70
  -8   5  -1  311.67   34.80
   8   5   1  251.27   23.90
   9  -5   1    1.00   16.20
   9  -5   1    4.80   13.00
   9  -5   1  -24.20   21.30
  -9  -5  -1  -19.30   11.70
  -9  -5  -1  -14.00   12.90
  -9   5  -1   20.50   14.50
  -9   5  -1   58.09   31.30
   9   5   1   -6.60   14.80
   9   5   1   -6.20   18.20
   9   5   1   14.40   13.80
   9   5   1   14.10   14.40
  -9   5  -1   21.00   15.90
 -10  -5  -1    4.10   15.20
 -10  -5  -1    2.10   14.60
  10  -5   1  -19.60   23.50
  10  -5   1   -4.10   15.10
 -10   5  -1    7.90   17.30
  10   5   1   -4.00   25.10
  10   5   1   13.30   15.30
  10   5   1   20.60   15.70
  10   5   1    3.10   16.80
 -10   5  -1   -0.70   16.20
  11  -5   1   60.89   30.10
 -11  -5  -1   40.50   25.30
 -11  -5  -1   68.39   25.70
  11  -5   1   48.60   23.50
  11   5   1   37.50   20.30
 -11   5  -1   28.60   25.30
  11   5   1  104.19   26.10
 -11   5  -1   65.89   27.50
  11  -6  -1   11.20   16.70
 -11  -6   1   17.60   16.60
 -11  -6   1   50.99   19.10
  11  -6  -1   -3.90   15.70
 -11   6   1   85.39   25.00
  11   6  -1   17.60   16.10
  11   6  -1   16.40   22.50
  11   6  -1   -7.10   26.30
 -11   6   1    2.30   18.80
  10  -6  -1   27.70   15.20
  10  -6  -1   38.20   20.40
 -10  -6   1   -5.40   11.40
 -10   6   1   -8.10   14.10
  10   6  -1   -8.30   16.00
 -10   6   1   23.50   26.80
  10   6  -1   28.20   14.60
 -10   6   1   10.20   19.20
  10   6  -1    4.90   19.40
  10   6  -1   19.70   17.30
   9  -6  -1   -0.30   12.10
   9  -6  -1    4.60   16.90
   9  -6  -1    2.70   13.00
  -9  -6   1   -0.50   11.20
  -9   6   1    0.70   16.20
  -9   6   1   29.00   16.30
   9   6  -1   22.70   12.60
  -9   6   1    1.20   11.80
   9   6  -1   -5.50   17.20
   9   6  -1   18.10   12.50
   9   6  -1   14.20   12.40
  -8  -6   1   36.50   14.00
   8  -6  -1   18.80   14.50
  -8  -6   1   40.90   13.20
   8  -6  -1   29.20   13.10
   8  -6  -1   27.60   14.10
  -8  -6   1   48.60   16.40
  -8   6   1    9.70   11.30
   8   6  -1   39.50   13.30
   8   6  -1   10.70   14.40
   8   6  -1   41.00   15.40
  -8   6   1   27.90   15.10
   8   6  -1   28.50   11.70
  -8   6   1   12.50   12.50
  -7  -6   1  122.79   18.00
   7  -6  -1  179.98   24.00
   7  -6  -1  197.98   27.50
   7  -6  -1  165.28   24.50
  -7  -6   1  178.78   25.20
  -7  -6   1  171.68   21.60
  -7   6   1  158.68   21.60
   7   6  -1  178.18   19.60
  -7   6   1  122.79   22.10
   7   6  -1  200.38   20.50
   7   6  -1  196.98   23.40
  -7   6   1  149.09   21.30
  -7   6   1  186.48   26.70
   7   6  -1  141.29   22.30
   6  -6  -1   42.90   11.60
   6  -6  -1   47.30   13.10
   6  -6  -1   50.39   12.40
  -6  -6   1   49.20   11.80
  -6  -6   1   68.59   16.70
   6   6  -1   54.99   14.50
   6   6  -1   55.09   12.00
  -6   6   1   41.00   12.50
   6   6  -1   54.89   11.70
  -6   6   1   74.49   17.30
   6   6  -1   45.40   12.50
  -6   6   1   53.09   12.50
  -6   6   1   47.80   13.90
   5  -6  -1   66.09   13.50
   5  -6  -1   84.19   13.90
   5  -6  -1   73.29   12.80
  -5  -6   1   75.79   12.10
  -5  -6   1   51.29   13.10
  -5  -6   1   83.49   17.20
   5   6  -1   59.69   12.50
   5   6  -1   57.39   12.40
   5   6  -1   82.39   12.20
  -5   6   1   78.69   13.30
  -5   6   1   83.19   13.70
  -5   6   1   70.99   13.00
   5   6  -1   88.89   13.50
   4  -6  -1   36.10   10.20
  -4  -6   1   50.79   11.20
   4  -6  -1   31.30   10.20
   4  -6  -1   35.20    9.70
  -4  -6   1   29.60    9.30
  -4  -6   1   38.80    8.50
  -4   6   1   63.69   13.50
   4   6  -1   36.60   10.10
  -4   6   1   39.80   11.30
  -4   6   1   26.10    8.90
  -4   6   1   42.00   10.50
   4   6  -1   43.00    9.10
   4   6  -1   23.80    8.60
   4   6  -1   42.00    9.50
   3  -6  -1    8.70    6.80
   3  -6  -1   20.60    8.20
   3  -6  -1   -1.70    6.30
  -3  -6   1    1.70    4.90
  -3  -6   1    3.70    7.00
  -3  -6   1    9.20    8.40
   3   6  -1   10.70    8.60
   3   6  -1   16.50    6.90
   3   6  -1   -1.80    7.40
  -3   6   1    1.20    5.10
  -3   6   1    7.00    7.70
   3   6  -1    7.90    5.00
  -3   6   1    7.20    7.00
  -3   6   1    4.70    7.00
  -2  -6   1  516.95   26.50
  -2  -6   1  480.85   26.00
   2  -6  -1  555.34   25.90
  -2  -6   1  510.95   21.40
   2  -6  -1  536.05   24.90
  -2  -6   1  510.45   26.40
   2  -6  -1  517.85   24.80
  -2   6   1  530.15   25.20
  -2   6   1  500.65   24.50
   2   6  -1  499.05   21.30
   2   6  -1  513.85   26.90
   2   6  -1  489.75   25.70
   2   6  -1  494.35   26.50
  -2   6   1  514.35   25.40
   1  -6  -1 1843.72   66.19
   1  -6  -1 1894.41   66.49
  -1  -6   1 1856.41   69.59
  -1  -6   1 1805.52   69.49
   1  -6  -1 1861.21   66.89
  -1  -6   1 1842.12   69.49
   1  -6  -1 1862.91   66.59
  -1   6   1 1810.82   66.89
  -1   6   1 1889.41   66.69
  -1   6   1 1918.91   66.99
   1   6  -1 1837.12   69.69
   1   6  -1 1787.42   69.59
   1   6  -1 1827.32   63.79
   1   6  -1 1878.41   69.29
   0  -6  -1  235.98   11.20
   0  -6   1  247.58   16.00
   0  -6  -1  236.08   14.50
   0  -6  -1  232.38   12.40
   0  -6   1  208.78   14.90
   0  -6   1  243.78   14.90
   0  -6  -1  258.17   11.50
   0  -6   1  232.38   15.80
   0  -6   1  221.88   11.70
   0  -6  -1  245.18   12.20
   0  -6  -1  247.88   11.30
   0   6  -1  231.38   14.60
   0   6  -1  229.88   15.90
   0   6  -1  214.28   11.40
   0   6   1  242.58   14.70
   0   6   1  234.28   11.80
   0   6  -1  241.78   16.20
   1  -6   1  993.40   39.70
  -1  -6  -1 1003.00   38.00
   1  -6   1 1026.30   43.00
   1  -6   1  985.50   42.90
  -1  -6  -1 1034.30   38.40
   1  -6   1  933.21   39.50
   1  -6   1 1039.70   42.50
  -1  -6  -1  961.00   39.80
  -1  -6  -1 1019.20   38.50
  -1   6  -1 1014.30   39.90
   1   6   1 1022.70   39.90
   1   6   1  985.90   38.90
  -1   6  -1  957.00   42.10
  -1   6  -1  994.80   43.00
  -1   6  -1  979.20   42.90
  -1   6  -1  980.10   39.60
   1   6   1  999.20   38.30
  -2  -6  -1  233.98   14.70
   2  -6   1  213.08   18.50
  -2  -6  -1  255.47   15.80
   2  -6   1  240.08   18.40
   2  -6   1  226.78   14.70
   2  -6   1  221.28   16.60
  -2  -6  -1  244.48   16.20
   2  -6   1  217.88   18.80
  -2  -6  -1  226.68   15.10
   2   6   1  248.88   15.30
  -2   6  -1  204.78   18.60
  -2   6  -1  223.38   18.70
   2   6   1  249.88   17.00
  -2   6  -1  249.97   19.90
   2   6   1  216.98   14.70
  -2   6  -1  221.68   16.50
  -3  -6  -1   35.60    8.80
   3  -6   1   18.60    8.20
   3  -6   1   25.10    8.50
  -3  -6  -1   24.70    7.70
   3  -6   1   19.70    8.10
  -3  -6  -1   35.20    9.40
   3  -6   1   24.90    7.50
  -3   6  -1   26.80   11.00
  -3   6  -1   32.20   10.00
  -3   6  -1   35.70    8.90
  -3   6  -1   27.00    9.40
   3   6   1   13.10    8.60
   3   6   1   23.90    7.40
   3   6   1   15.60    6.30
   4  -6   1   10.40    9.00
   4  -6   1    6.80    9.00
  -4  -6  -1   10.10    6.60
  -4  -6  -1   14.90    7.00
   4  -6   1    2.60    8.00
  -4  -6  -1   13.50    9.10
  -4   6  -1   23.00   10.20
   4   6   1   25.80    8.90
   4   6   1   11.90    6.20
   4   6   1   11.50    7.10
  -4   6  -1   13.30    7.50
  -4   6  -1    9.00    8.70
  -4   6  -1   16.90    9.30
   4   6   1    7.60    7.00
  -5  -6  -1   40.40   11.30
   5  -6   1   49.99   14.60
   5  -6   1   48.80   15.00
  -5  -6  -1   32.00   11.60
   5  -6   1   36.60   10.70
  -5  -6  -1   48.80   11.40
   5   6   1   42.30   12.00
   5   6   1   38.80    8.40
  -5   6  -1   41.80   13.50
  -5   6  -1   29.30   11.70
   5   6   1   39.90   11.20
  -5   6  -1   51.99   14.40
  -5   6  -1   42.90   11.90
   5   6   1   41.50   10.80
  -6  -6  -1  164.08   18.10
   6  -6   1  149.39   23.90
  -6  -6  -1  170.68   24.10
  -6  -6  -1  164.28   23.90
   6  -6   1  182.38   23.90
   6  -6   1  168.88   25.40
  -6   6  -1  145.89   21.80
  -6   6  -1  129.39   20.10
  -6   6  -1  140.69   22.60
  -6   6  -1  174.18   22.90
   6   6   1  147.19   20.80
   6   6   1  171.78   18.80
   6   6   1  180.08   21.40
   6   6   1  134.99   15.30
   7  -6   1  507.95   37.40
  -7  -6  -1  495.35   35.20
   7  -6   1  421.76   38.90
   7  -6   1  468.15   38.60
  -7  -6  -1  443.56   36.30
  -7  -6  -1  588.64   40.00
  -7  -6  -1  499.65   37.00
   7   6   1  501.05   38.50
   7   6   1  511.75   34.70
  -7   6  -1  436.06   36.20
  -7   6  -1  437.36   37.50
   7   6   1  455.55   30.30
   7   6   1  419.46   36.00
  -7   6  -1  521.45   40.40
   8  -6   1   12.10   14.90
   8  -6   1   29.50   13.10
  -8  -6  -1   18.80   11.10
   8  -6   1   30.10   15.20
  -8  -6  -1   34.60   13.40
   8   6   1   35.80   18.00
   8   6   1   34.80   13.30
   8   6   1   19.80   11.70
  -8   6  -1   35.00   17.90
  -8   6  -1   24.90   14.80
   8   6   1   21.40   12.50
  -8   6  -1    5.10   12.20
   9  -6   1   22.30   21.70
  -9  -6  -1  -13.90   11.50
   9  -6   1   12.50   12.30
   9  -6   1    0.50   13.20
  -9  -6  -1  -17.00   10.80
   9   6   1  -15.40   17.40
  -9   6  -1    1.00   20.90
   9   6   1   -0.60   13.70
  -9   6  -1   10.10   15.00
   9   6   1    9.60   12.90
  -9   6  -1   -5.90   15.10
   9   6   1   15.40   12.10
  10  -6   1    5.20   15.20
 -10  -6  -1  -11.70   13.20
 -10  -6  -1   18.10   17.80
  10  -6   1  -18.10   29.20
  10  -6   1  -27.00   17.20
  10   6   1   27.20   17.90
 -10   6  -1  -23.60   16.50
  10   6   1  -27.80   14.70
  10   6   1   -3.10   33.20
  10   6   1  -19.80   16.20
 -10   6  -1   18.70   19.50
  11  -6   1  -50.09   18.30
 -11  -6  -1  -10.30   26.10
 -11  -6  -1   -6.10   26.60
  11  -6   1   17.70   21.40
 -11   6  -1  -21.40   23.70
  11   6   1   -6.70   21.00
  11   6   1    6.20   16.50
 -11   6  -1   31.10   22.70
 -11  -7   1   12.60   19.30
  11  -7  -1    4.70   15.80
  11  -7  -1   27.50   25.40
 -11  -7   1   31.80   22.20
  11   7  -1   53.69   17.40
  11   7  -1   52.59   35.80
 -11   7   1   42.20   24.10
 -11   7   1   32.00   21.30
  11   7  -1   59.79   21.00
  10  -7  -1    0.90   16.00
 -10  -7   1    0.30   14.90
  10  -7  -1   27.20   16.60
  10   7  -1  -20.20   17.80
  10   7  -1  -11.70   21.90
  10   7  -1    9.70   13.20
 -10   7   1  -12.90   13.90
 -10   7   1   24.50   28.00
  10   7  -1   22.70   20.60
 -10   7   1  -12.40   15.20
   9  -7  -1   38.10   14.70
   9  -7  -1   41.20   17.50
   9  -7  -1   23.00   14.50
  -9  -7   1   22.80   12.40
   9   7  -1   31.00   14.50
   9   7  -1   49.30   19.80
   9   7  -1   15.30   12.90
  -9   7   1   47.60   17.40
  -9   7   1   39.10   20.00
  -9   7   1   46.90   17.10
   9   7  -1   44.70   14.00
  -8  -7   1   13.60   10.00
   8  -7  -1   26.00   12.70
  -8  -7   1   24.30   13.00
   8  -7  -1   35.20   15.00
  -8  -7   1   28.20   17.30
   8  -7  -1   12.30   10.70
   8   7  -1   24.60   12.40
  -8   7   1   -2.80   13.40
  -8   7   1   21.70   14.00
   8   7  -1   -0.90   13.50
   8   7  -1   -6.20    9.60
   8   7  -1    3.70   11.60
  -8   7   1   18.10   14.20
  -7  -7   1   -5.30   10.50
   7  -7  -1   16.00   11.10
   7  -7  -1    5.50   10.00
  -7  -7   1   10.00    9.30
  -7  -7   1   -0.60    7.00
   7  -7  -1    6.50    8.90
  -7   7   1   20.00   13.10
   7   7  -1    8.90    9.50
   7   7  -1   16.10   12.60
  -7   7   1   10.20   11.50
  -7   7   1   15.60   11.70
  -7   7   1   12.40   11.70
   7   7  -1    7.70   11.80
   7   7  -1   14.50    9.50
  -6  -7   1   28.30    9.60
   6  -7  -1   62.19   11.50
  -6  -7   1   45.90   13.90
   6  -7  -1   47.00   12.60
   6  -7  -1   74.29   16.40
  -6  -7   1   60.89   12.20
  -6   7   1   54.79   12.80
   6   7  -1   56.69   13.70
  -6   7   1   92.49   18.80
  -6   7   1   51.29   12.70
   6   7  -1   56.49   10.60
   6   7  -1   40.30    9.40
  -6   7   1   32.10   11.10
   6   7  -1   47.70   13.20
  -5  -7   1  125.39   15.30
   5  -7  -1  152.98   17.90
  -5  -7   1  179.68   19.30
   5  -7  -1  167.98   22.00
  -5  -7   1  154.78   17.50
   5  -7  -1  144.99   18.50
   5   7  -1  146.99   15.80
   5   7  -1  152.68   18.50
   5   7  -1  174.58   19.30
   5   7  -1  164.08   16.30
  -5   7   1  169.78   20.00
  -5   7   1  182.78   19.60
  -5   7   1  185.78   18.40
  -5   7   1  150.78   18.50
  -4  -7   1 4405.96  156.58
   4  -7  -1 4245.68  155.48
   4  -7  -1 3982.90  155.28
  -4  -7   1 4230.58  150.48
  -4  -7   1 4109.89  155.18
   4  -7  -1 4341.47  155.68
   4   7  -1 4160.88  152.88
   4   7  -1 4154.58  156.48
   4   7  -1 4207.58  150.58
  -4   7   1 4037.90  153.98
  -4   7   1 4188.88  156.58
   4   7  -1 4242.48  156.58
  -4   7   1 4287.67  156.18
  -4   7   1 4232.68  156.18
  -3  -7   1   79.59   13.30
   3  -7  -1   76.09   11.40
   3  -7  -1   69.89   12.00
  -3  -7   1   81.29    8.90
  -3  -7   1   54.49   11.90
   3  -7  -1   56.99   10.20
   3   7  -1   47.50    9.70
  -3   7   1   73.49   12.40
   3   7  -1   66.99   12.00
  -3   7   1   60.59   10.60
   3   7  -1   59.19   10.70
  -3   7   1   66.19   11.30
  -3   7   1   90.79   13.70
   3   7  -1   76.19    9.00
   2  -7  -1 3086.89  109.89
  -2  -7   1 3081.29  105.79
   2  -7  -1 3051.59  110.09
  -2  -7   1 3022.80  111.69
  -2  -7   1 2844.02  111.29
  -2  -7   1 3091.09  111.99
   2  -7  -1 3064.19  110.49
  -2   7   1 3079.99  110.19
   2   7  -1 3049.50  112.39
   2   7  -1 3117.99  111.59
   2   7  -1 3009.50  105.59
  -2   7   1 3131.79  110.99
  -2   7   1 3040.00  109.79
   2   7  -1 3049.09  112.39
   1  -7  -1 4618.74  162.88
  -1  -7   1 4702.73  166.38
  -1  -7   1 4780.62  166.48
  -1  -7   1 4727.13  166.08
   1  -7  -1 4851.01  162.68
   1  -7  -1 4697.53  165.88
   1  -7  -1 4764.92  163.18
   1  -7  -1 4853.51  163.08
  -1   7   1 4866.81  163.68
   1   7  -1 4624.24  166.38
   1   7  -1 4697.83  166.48
   1   7  -1 4858.31  166.08
  -1   7   1 4705.43  163.08
  -1   7   1 4538.75  162.88
   1   7  -1 4572.54  159.28
   0  -7  -1  109.29    8.00
   0  -7  -1  119.39   11.50
   0  -7  -1  106.49    8.10
   0  -7   1   90.39   10.60
   0  -7  -1  108.59    8.30
   0  -7   1  107.89   12.80
   0  -7   1  116.79   13.40
   0  -7   1  100.39    7.70
   0  -7   1  103.39   11.80
   0  -7  -1  105.29    8.00
   0   7   1  100.69   11.00
   0   7  -1  103.69   12.60
   0   7  -1   99.59    7.70
   0   7   1   90.19    8.40
   0   7  -1  112.89   12.80
   0   7  -1  113.59   11.40
   0   7   1   96.59    8.80
  -1  -7  -1  363.96   17.70
  -1  -7  -1  363.26   17.30
  -1  -7  -1  339.57   19.30
   1  -7   1  348.67   21.40
   1  -7   1  351.46   19.40
  -1  -7  -1  376.96   16.60
   1  -7   1  343.47   18.40
   1  -7   1  340.57   21.80
   1  -7   1  378.36   21.20
  -1   7  -1  344.27   21.70
  -1   7  -1  323.37   17.90
  -1   7  -1  349.07   21.30
  -1   7  -1  333.07   18.70
   1   7   1  345.67   18.10
   1   7   1  333.77   16.70
  -1   7  -1  354.86   22.00
   1   7   1  328.57   18.80
   2  -7   1   11.80    6.80
  -2  -7  -1    8.00    6.10
   2  -7   1    0.70    6.50
   2  -7   1    0.40    6.20
  -2  -7  -1    6.10    5.60
  -2  -7  -1    8.00    5.60
   2  -7   1   -1.60    7.40
   2  -7   1    4.60    5.20
  -2  -7  -1    8.60    5.10
  -2   7  -1    0.80    6.50
   2   7   1    6.60    5.20
   2   7   1   15.20    6.20
  -2   7  -1    0.60    5.50
   2   7   1    1.60    2.00
   2   7   1    5.90    6.10
  -2   7  -1    2.70    8.00
  -2   7  -1    3.30    6.20
  -3  -7  -1 1604.94   62.39
   3  -7   1 1437.16   58.99
  -3  -7  -1 1514.55   59.99
   3  -7   1 1437.46   62.39
  -3  -7  -1 1596.54   62.69
   3  -7   1 1455.55   65.29
  -3  -7  -1 1590.44   60.59
   3   7   1 1533.05   63.19
  -3   7  -1 1549.05   66.29
  -3   7  -1 1476.15   64.89
   3   7   1 1414.16   58.79
  -3   7  -1 1484.45   65.39
   3   7   1 1536.65   60.19
  -3   7  -1 1498.75   62.79
   4  -7   1   48.30   12.00
  -4  -7  -1   31.60    9.00
  -4  -7  -1   29.20    9.00
   4  -7   1   19.00    8.90
  -4  -7  -1   39.70    9.20
   4  -7   1   25.40   10.20
  -4   7  -1   45.00   10.50
   4   7   1   33.40    9.10
  -4   7  -1   39.90   10.00
   4   7   1   34.00    7.60
   4   7   1   24.20    8.20
   4   7   1   27.30    8.90
  -4   7  -1   55.89   12.30
  -4   7  -1   23.80    8.30
   5  -7   1   59.89   13.20
   5  -7   1   39.10   11.90
   5  -7   1   47.20   13.70
  -5  -7  -1   36.30   10.90
  -5  -7  -1   61.99   12.30
  -5  -7  -1   48.80   12.90
   5   7   1   55.89    9.60
  -5   7  -1   52.89   11.60
   5   7   1   56.49   12.00
   5   7   1   55.29   11.90
  -5   7  -1   72.29   13.50
   5   7   1   51.69   13.20
  -5   7  -1   51.99   12.50
  -5   7  -1   44.80   11.60
  -6  -7  -1   71.89   15.70
   6  -7   1   53.69   16.50
   6  -7   1   76.19   16.40
  -6  -7  -1   78.69   12.50
  -6  -7  -1   51.79   12.40
   6  -7   1   64.69   15.70
   6   7   1   64.19   16.30
  -6   7  -1   50.29   15.70
   6   7   1   52.09   12.30
  -6   7  -1  105.99   17.60
   6   7   1   44.90   12.30
   6   7   1   59.49   10.80
  -6   7  -1   52.09   15.60
  -6   7  -1   55.09   15.80
   7  -7   1  100.79   19.50
  -7  -7  -1   87.59   15.90
   7  -7   1   66.19   18.50
  -7  -7  -1  100.09   18.50
  -7  -7  -1   91.79   20.80
   7  -7   1   96.39   22.40
  -7   7  -1  109.49   21.80
  -7   7  -1   91.79   21.30
   7   7   1  124.19   23.10
   7   7   1   93.59   14.50
   7   7   1  108.29   22.00
  -7   7  -1   85.79   20.50
   7   7   1  107.19   18.60
   8  -7   1  416.56   39.60
  -8  -7  -1  313.57   32.50
   8  -7   1  294.07   35.10
  -8  -7  -1  305.97   31.00
   8  -7   1  338.97   32.20
   8   7   1  351.26   34.70
  -8   7  -1  292.67   34.90
  -8   7  -1  328.07   36.30
   8   7   1  377.06   32.10
   8   7   1  322.27   35.20
  -8   7  -1  314.97   35.40
   8   7   1  315.57   26.10
   9  -7   1   17.10   15.70
   9  -7   1   -6.50   15.00
   9  -7   1   -6.00   20.00
  -9  -7  -1   25.00   14.80
  -9  -7  -1   24.30   14.00
   9   7   1   32.00   11.80
   9   7   1   18.60   13.60
  -9   7  -1   31.20   23.20
   9   7   1   -8.80   12.40
  -9   7  -1   17.00   16.60
   9   7   1    6.80   17.30
  -9   7  -1    0.00   13.80
  10  -7   1   -0.70   14.00
  10  -7   1   -1.40   18.00
 -10  -7  -1  -18.10   14.10
 -10  -7  -1   -4.20   15.90
  10   7   1  -24.90   16.60
  10   7   1  -16.60   17.00
  10   7   1  -34.70   26.00
  10   7   1   -9.30   13.40
 -10   7  -1   -8.10   17.80
 -10   7  -1  -29.90   16.40
  11  -7   1  -14.60   20.80
  11  -7   1   -4.10   19.40
  11   7   1  -30.00   16.10
 -11   7  -1   33.10   23.50
  11   7   1  -17.00   16.00
 -11   7  -1    9.70   25.90
 -11  -8   1    9.40   20.40
  11  -8  -1  -26.60   17.80
  11  -8  -1  -28.00   13.90
 -11  -8   1   -6.60   17.70
  11   8  -1   32.20   15.80
  11   8  -1   14.70   30.20
  11   8  -1   11.90   19.20
 -11   8   1  -29.00   16.90
  10  -8  -1   -3.80   16.10
  10  -8  -1   -8.10   13.90
 -10  -8   1   -1.60   13.30
  10   8  -1   -9.70   24.90
 -10   8   1  -19.40   23.20
  10   8  -1    5.40   16.00
 -10   8   1  -29.80   12.90
 -10   8   1   -2.60   17.30
  10   8  -1   16.30   13.50
   9  -8  -1  122.29   22.90
   9  -8  -1  116.19   24.80
   9  -8  -1  132.39   25.00
  -9  -8   1  103.19   20.00
   9   8  -1  124.89   24.80
   9   8  -1  120.99   25.10
   9   8  -1   77.99   19.70
  -9   8   1  102.99   23.90
  -9   8   1   95.79   24.40
  -9   8   1  114.29   24.30
   9   8  -1  100.89   19.10
  -8  -8   1  404.06   31.20
   8  -8  -1  388.76   34.10
  -8  -8   1  368.46   33.70
  -8  -8   1  351.86   34.90
   8  -8  -1  310.17   34.00
   8  -8  -1  399.16   35.20
   8   8  -1  403.96   30.90
   8   8  -1  426.96   39.50
   8   8  -1  348.97   34.30
  -8   8   1  344.57   35.40
   8   8  -1  363.56   29.40
  -8   8   1  334.97   34.00
  -8   8   1  419.36   38.00
  -7  -8   1   11.00    9.90
  -7  -8   1   39.10   11.20
  -7  -8   1   30.20   12.70
   7  -8  -1   25.40   11.40
   7  -8  -1   17.90   10.70
   7  -8  -1   23.40   14.00
  -7   8   1   38.00   13.70
  -7   8   1   16.60   11.10
   7   8  -1   33.40   13.40
  -7   8   1   48.10   14.30
   7   8  -1   30.30   12.60
  -7   8   1   34.20   13.00
   7   8  -1   31.60   11.30
   7   8  -1   59.09   13.60
  -6  -8   1  125.49   16.30
   6  -8  -1  100.09   17.90
  -6  -8   1  124.29   19.80
   6  -8  -1  108.99   17.50
   6  -8  -1  105.49   17.50
  -6  -8   1   97.29   17.00
   6   8  -1  117.39   16.20
  -6   8   1   94.49   17.00
  -6   8   1   98.99   17.40
   6   8  -1  115.69   18.80
   6   8  -1  121.79   16.60
   6   8  -1  118.09   18.50
  -6   8   1  136.99   19.80
  -6   8   1  107.89   18.30
  -5  -8   1  268.57   22.60
  -5  -8   1  264.37   22.30
   5  -8  -1  210.68   20.30
   5  -8  -1  204.98   20.80
  -5  -8   1  282.77   19.60
   5  -8  -1  236.08   22.40
   5   8  -1  242.48   22.00
   5   8  -1  273.87   23.80
   5   8  -1  268.17   20.00
   5   8  -1  229.38   18.60
  -5   8   1  243.68   22.60
  -5   8   1  252.67   22.40
  -5   8   1  206.18   20.40
  -5   8   1  242.38   22.00
  -4  -8   1   28.30    9.10
  -4  -8   1   10.80    6.20
   4  -8  -1    6.90    7.60
  -4  -8   1    9.10    8.70
   4  -8  -1    2.70    7.00
   4  -8  -1    8.60    7.50
  -4   8   1    9.20    6.80
  -4   8   1   18.70    8.10
   4   8  -1   15.90    9.00
   4   8  -1   14.70    7.60
   4   8  -1    8.80    5.90
  -4   8   1    4.90    7.50
   4   8  -1   20.00    8.20
  -4   8   1   11.20    7.90
  -3  -8   1   41.60   10.30
  -3  -8   1   22.80    7.60
  -3  -8   1   35.00    9.10
  -3  -8   1   35.50    6.40
   3  -8  -1   38.20    9.00
   3  -8  -1   25.10    9.40
   3  -8  -1   36.50    8.80
   3   8  -1   23.60    9.60
   3   8  -1   30.40    6.40
   3   8  -1   19.20    9.00
  -3   8   1   31.60    9.10
  -3   8   1   31.30    8.80
  -3   8   1   34.20    9.40
  -3   8   1   23.80    8.40
   3   8  -1   23.20    8.40
   2  -8  -1 1111.29   47.50
   2  -8  -1 1137.69   47.30
  -2  -8   1 1313.07   50.49
   2  -8  -1 1155.38   47.20
  -2  -8   1 1180.88   49.20
  -2  -8   1 1173.58   42.40
  -2  -8   1 1195.78   49.40
  -2   8   1 1059.49   46.40
  -2   8   1 1188.28   47.90
   2   8  -1 1131.39   48.60
   2   8  -1 1196.68   50.09
  -2   8   1 1133.29   48.00
   2   8  -1 1164.38   49.90
   1  -8  -1 1116.09   46.10
   1  -8  -1 1096.89   42.30
   1  -8  -1 1116.69   43.10
  -1  -8   1 1078.29   46.20
  -1  -8   1 1042.10   45.80
   1  -8  -1 1139.79   42.50
  -1  -8   1 1102.59   45.80
   1  -8  -1 1122.49   42.80
   1   8  -1 1049.40   46.00
  -1   8   1 1157.48   43.70
   1   8  -1 1027.60   46.00
  -1   8   1 1095.59   42.40
   1   8  -1 1093.19   45.90
  -1   8   1 1144.79   43.40
   0  -8  -1 2247.98   75.39
   0  -8  -1 2117.99   74.99
   0  -8   1 2108.39   80.19
   0  -8   1 2036.50   74.29
   0  -8  -1 2250.27   75.19
   0  -8  -1 2085.49   79.29
   0  -8  -1 2140.29   74.69
   0  -8   1 2164.18   79.99
   0  -8   1 2146.19   80.49
   0  -8   1 2121.89   79.39
   0   8   1 2188.18   79.19
   0   8  -1 2135.69   79.09
   0   8   1 2146.99   75.79
   0   8  -1 2031.30   80.09
   0   8  -1 2013.80   74.09
   0   8  -1 2102.69   79.99
   0   8   1 1894.51   75.39
   1  -8   1  141.29   14.80
   1  -8   1  126.79   13.50
  -1  -8  -1  130.39   12.60
  -1  -8  -1  145.19   10.60
  -1  -8  -1  119.19   10.80
   1  -8   1  136.79   14.90
   1  -8   1  129.19   12.90
  -1  -8  -1  130.89    9.00
   1  -8   1  123.09   10.80
   1   8   1  120.89   12.20
  -1   8  -1  126.99   11.40
  -1   8  -1  132.69   12.30
  -1   8  -1  106.99   12.60
   1   8   1  143.19   11.80
   1   8   1  143.09    9.80
  -1   8  -1   98.89   12.10
   2  -8   1    1.30    6.90
  -2  -8  -1   -8.90    3.70
  -2  -8  -1   -2.30    4.90
   2  -8   1   -8.70    6.80
   2  -8   1   -4.00    5.70
  -2  -8  -1   -9.80    5.10
  -2  -8  -1    0.00    4.70
   2  -8   1    2.00    5.90
   2  -8   1   -2.80    4.70
   2   8   1   -6.40    4.20
  -2   8  -1   -0.70    6.40
  -2   8  -1   -6.30    5.40
   2   8   1    2.20    4.90
   2   8   1    0.00    6.20
   2   8   1   -2.80    2.50
  -2   8  -1    2.90    8.20
  -2   8  -1    3.60    6.80
   3  -8   1  431.76   23.40
  -3  -8  -1  388.06   24.40
  -3  -8  -1  422.66   23.70
  -3  -8  -1  423.36   24.10
   3  -8   1  427.96   25.90
   3  -8   1  403.06   27.50
   3  -8   1  432.36   26.90
  -3  -8  -1  440.26   23.40
   3  -8   1  413.66   27.10
   3   8   1  398.26   25.50
  -3   8  -1  406.56   27.30
  -3   8  -1  470.35   29.30
  -3   8  -1  401.96   25.60
  -3   8  -1  406.66   28.00
   3   8   1  393.36   22.70
   3   8   1  419.76   23.00
  -4  -8  -1  153.98   15.80
   4  -8   1  176.98   19.70
  -4  -8  -1  185.58   16.40
  -4  -8  -1  181.38   18.00
   4  -8   1  178.58   19.20
   4  -8   1  182.68   18.20
   4   8   1  145.39   17.30
   4   8   1  160.78   22.30
  -4   8  -1  164.58   19.80
  -4   8  -1  145.59   19.10
  -4   8  -1  171.78   17.30
   4   8   1  147.89   13.80
   4   8   1  185.18   15.30
  -4   8  -1  153.78   20.30
  -5  -8  -1    2.60    7.50
  -5  -8  -1    6.50    7.00
  -5  -8  -1   -6.90    6.10
   5  -8   1   -5.80    7.60
   5  -8   1   -3.20    7.10
   5  -8   1    1.10    8.70
   5   8   1   -7.30    5.40
  -5   8  -1    4.20    9.40
  -5   8  -1    1.80    7.40
  -5   8  -1   -5.40    7.70
  -5   8  -1    7.80    9.80
   5   8   1   11.50    8.20
   5   8   1    1.70    8.00
   5   8   1   13.00    8.10
   6  -8   1   95.39   19.50
   6  -8   1  139.39   21.30
  -6  -8  -1   98.99   14.10
   6  -8   1   85.79   19.00
  -6  -8  -1   89.29   16.30
  -6  -8  -1  136.19   19.10
  -6   8  -1  106.79   17.30
  -6   8  -1   95.39   19.60
   6   8   1  106.19   16.80
   6   8   1  102.09   18.40
   6   8   1  105.79   16.20
   6   8   1  101.99   13.80
  -6   8  -1  128.29   21.10
  -6   8  -1   85.59   19.20
   7  -8   1  253.97   29.10
  -7  -8  -1  214.18   25.00
  -7  -8  -1  271.87   25.00
   7  -8   1  209.28   29.40
  -7  -8  -1  304.87   29.90
   7  -8   1  254.27   29.90
   7   8   1  269.07   29.50
   7   8   1  222.98   27.30
   7   8   1  276.97   22.70
   7   8   1  285.57   25.90
  -7   8  -1  283.87   30.20
  -7   8  -1  192.48   28.70
  -7   8  -1  265.27   30.00
   8  -8   1   -3.70   14.10
   8  -8   1   26.90   13.90
  -8  -8  -1   10.70   12.30
  -8  -8  -1   22.70   12.70
   8  -8   1   36.40   17.70
  -8   8  -1    6.90   12.60
   8   8   1    0.20   10.50
   8   8   1   26.30   11.90
   8   8   1   -1.20   13.30
  -8   8  -1    2.40   12.30
  -8   8  -1   21.00   19.00
   8   8   1   25.90   13.90
  -9  -8  -1   -1.00   14.20
   9  -8   1    5.90   16.70
   9  -8   1   14.10   14.10
  -9  -8  -1   30.30   17.30
   9  -8   1  -21.90   17.70
   9   8   1   24.20   11.20
  -9   8  -1   45.50   25.20
  -9   8  -1   -4.20   13.90
   9   8   1   35.80   21.20
  -9   8  -1  -11.30   14.20
   9   8   1    5.10   15.20
   9   8   1  -12.80   13.20
 -10  -8  -1   40.10   17.70
  10  -8   1   15.00   18.10
  10  -8   1   45.90   18.10
 -10  -8  -1   61.79   21.90
  10   8   1   26.80   17.00
  10   8   1   14.60   27.60
  10   8   1   10.20   18.20
  10   8   1  -13.90   16.00
 -10   8  -1   67.69   22.00
 -10   8  -1    1.90   18.40
  11  -8   1   68.69   27.60
  11  -8   1   42.40   21.30
  11  -8   1   18.80   20.50
  11   8   1    5.00   19.00
 -11   8  -1   47.60   29.00
 -11   8  -1   40.00   28.20
  11   8   1   42.80   24.80
 -11  -9   1   14.50   21.00
 -11  -9   1    8.00   22.90
  11  -9  -1    6.00   17.40
  11   9  -1   21.30   16.70
 -11   9   1   27.50   21.40
 -11   9   1   21.80   23.80
  11   9  -1   15.40   20.10
  11   9  -1   -8.10   36.80
 -10  -9   1    1.30   14.90
  10  -9  -1   -1.30   17.90
  10  -9  -1   17.10   14.20
  10   9  -1  -11.20   12.20
  10   9  -1   14.70   17.00
  10   9  -1    0.60   24.00
 -10   9   1  -20.20   15.10
 -10   9   1  -22.20   15.00
 -10   9   1   39.70   27.90
   9  -9  -1    2.40   16.00
   9  -9  -1   10.70   13.20
  -9  -9   1    6.60   12.30
   9  -9  -1   16.50   15.70
   9   9  -1   15.20   18.70
  -9   9   1   -3.50   12.40
   9   9  -1   -9.60   13.10
   9   9  -1   18.50   14.70
   9   9  -1   14.80   12.90
  -9   9   1   19.90   16.10
  -9   9   1   32.20   21.00
   8  -9  -1   -1.90   12.10
  -8  -9   1   19.60   12.10
   8  -9  -1  -23.20   12.30
   8  -9  -1   23.90   13.60
  -8  -9   1   10.80   11.90
  -8  -9   1    7.30   15.70
   8   9  -1   -2.90   13.40
   8   9  -1   17.60    9.90
  -8   9   1   22.90   13.50
   8   9  -1    2.10   12.70
  -8   9   1   13.30   10.50
  -8   9   1   16.90   15.00
   8   9  -1    7.70    9.90
  -7  -9   1  214.38   25.30
  -7  -9   1  233.48   21.10
   7  -9  -1  206.68   26.70
   7  -9  -1  178.78   24.40
  -7  -9   1  207.48   24.40
   7  -9  -1  225.18   25.10
   7   9  -1  171.58   25.50
  -7   9   1  215.78   25.50
   7   9  -1  200.38   21.30
   7   9  -1  220.38   22.50
  -7   9   1  259.67   27.20
  -7   9   1  218.88   25.60
  -7   9   1  214.38   23.70
   7   9  -1  245.38   26.80
  -6  -9   1   91.39   14.10
   6  -9  -1   49.70   13.20
   6  -9  -1   56.49   13.70
  -6  -9   1   46.80   13.70
   6  -9  -1   62.49   15.10
  -6  -9   1   42.30   12.70
   6   9  -1   72.89   13.50
  -6   9   1   57.29   13.20
  -6   9   1   56.39   17.10
   6   9  -1   43.00   13.30
   6   9  -1   69.69   17.00
  -6   9   1   51.59   13.70
  -6   9   1   50.99   13.40
   6   9  -1   50.79   12.00
   5  -9  -1   88.49   15.60
  -5  -9   1  109.39   12.90
   5  -9  -1  113.29   15.60
  -5  -9   1  141.89   19.50
  -5  -9   1  119.29   15.60
   5  -9  -1  127.89   18.50
  -5   9   1  105.39   15.30
   5   9  -1  117.89   13.20
  -5   9   1   99.29   17.10
   5   9  -1  111.09   18.50
   5   9  -1   89.79   14.80
  -5   9   1  114.59   16.80
  -5   9   1  138.09   19.80
   5   9  -1  114.89   15.20
   4  -9  -1   14.50    8.30
   4  -9  -1   10.60    8.20
   4  -9  -1   12.70    6.90
  -4  -9   1   23.80    9.20
  -4  -9   1   42.40    8.10
  -4  -9   1   23.40    9.10
  -4   9   1   18.90   10.20
   4   9  -1   22.50    8.20
   4   9  -1   32.20    7.50
  -4   9   1   22.80    8.10
  -4   9   1    6.30    6.00
   4   9  -1   26.30    8.40
  -4   9   1   20.80    8.50
   4   9  -1   45.30   11.20
   3  -9  -1    6.50    7.60
  -3  -9   1    2.70    7.00
   3  -9  -1    3.00    6.90
   3  -9  -1    6.20    6.10
  -3  -9   1   18.30    8.10
  -3  -9   1   -5.50    6.20
  -3  -9   1   13.60    4.80
   3   9  -1    9.80    4.60
  -3   9   1    4.50    7.30
   3   9  -1   16.10    7.40
  -3   9   1    2.10    5.60
   3   9  -1    5.30    7.40
   3   9  -1   12.20    7.30
  -3   9   1    1.90    6.50
  -3   9   1    3.00    5.70
  -2  -9   1   18.00    7.50
  -2  -9   1   13.80    3.60
   2  -9  -1   14.00    6.70
   2  -9  -1   10.90    6.40
   2  -9  -1   17.20    7.70
  -2  -9   1   15.30    7.80
   2  -9  -1    9.80    6.80
   2  -9  -1   15.30    7.60
  -2  -9   1   19.10    8.40
   2   9  -1   13.70    7.50
  -2   9   1   14.00    6.80
   2   9  -1   15.40    7.80
  -2   9   1    5.10    6.20
  -2   9   1    9.20    6.00
   2   9  -1   14.00    7.40
   1  -9  -1 1469.05   58.19
  -1  -9   1 1575.84   62.79
   1  -9  -1 1615.84   62.99
   1  -9  -1 1581.14   59.59
  -1  -9   1 1649.04   63.59
  -1  -9   1 1694.73   63.19
   1  -9  -1 1606.84   59.29
   1  -9  -1 1550.34   58.79
  -1   9   1 1458.95   58.19
  -1   9   1 1561.54   59.69
  -1   9   1 1567.44   60.09
   1   9  -1 1570.64   62.49
   1   9  -1 1605.54   63.39
   1   9  -1 1601.64   63.19
   0  -9  -1   19.20    5.20
   0  -9   1   27.90    7.30
   0  -9  -1    5.00    4.20
   0  -9  -1    7.10    4.50
   0  -9  -1   12.60    6.60
   0  -9   1   17.10    6.70
   0  -9   1   24.60    7.10
   0  -9   1   14.60    4.30
   0  -9   1   21.60    7.90
   0  -9  -1   14.80    5.00
   0   9  -1   14.70    6.50
   0   9  -1   18.80    7.40
   0   9   1   19.30    5.80
   0   9  -1   16.30    8.70
   0   9   1    3.80    4.90
   0   9   1   13.80    6.80
   0   9  -1   22.80    4.50
  -1  -9  -1   71.59    7.10
   1  -9   1   68.59   10.20
  -1  -9  -1   78.49    8.90
   1  -9   1   85.19   13.00
   1  -9   1   55.59   10.20
   1  -9   1   82.69    9.40
  -1  -9  -1   90.29   10.00
  -1  -9  -1   85.59   11.00
   1  -9   1   67.69   10.80
  -1   9  -1   74.49   12.00
  -1   9  -1   67.39   12.30
  -1   9  -1   78.39   10.40
   1   9   1   83.89   10.00
   1   9   1   74.09   10.10
   1   9   1   68.79    7.70
  -1   9  -1   69.79    8.80
   1   9   1   73.39    9.50
  -1   9  -1   50.99    9.90
  -2  -9  -1   -1.30    3.80
  -2  -9  -1    1.20    5.90
  -2  -9  -1    0.50    5.00
   2  -9   1    8.50    5.60
   2  -9   1    0.50    5.80
   2  -9   1   -2.30    5.60
   2  -9   1   -0.20    5.90
  -2  -9  -1    3.20    5.40
   2  -9   1   -0.10    5.70
   2   9   1    2.10    3.00
  -2   9  -1    8.50    7.20
   2   9   1    6.80    5.90
  -2   9  -1    7.60    7.10
   2   9   1    1.80    5.90
  -2   9  -1   10.00    6.20
   2   9   1    5.00    5.00
  -2   9  -1    5.60    7.00
   3  -9   1  683.23   33.80
   3  -9   1  702.63   38.90
  -3  -9  -1  712.43   34.60
   3  -9   1  742.93   38.40
  -3  -9  -1  707.33   34.60
   3  -9   1  791.92   39.90
  -3  -9  -1  697.13   32.70
   3  -9   1  710.13   36.40
  -3  -9  -1  700.63   35.30
  -3   9  -1  712.23   36.20
   3   9   1  711.73   36.70
  -3   9  -1  710.93   39.60
   3   9   1  688.33   33.80
  -3   9  -1  722.03   39.20
  -3   9  -1  714.73   38.80
   3   9   1  713.53   32.70
  -4  -9  -1  131.29   14.90
  -4  -9  -1  117.69   16.30
   4  -9   1  106.89   15.70
   4  -9   1  104.59   15.70
   4  -9   1  100.09   14.60
  -4  -9  -1  136.49   13.70
   4  -9   1  111.39   12.60
   4   9   1  101.39   12.60
   4   9   1   95.49   14.60
  -4   9  -1  108.09   16.80
  -4   9  -1  107.69   15.30
   4   9   1  119.39   14.10
  -4   9  -1  111.09   17.00
  -4   9  -1  107.79   17.30
  -5  -9  -1   83.89   13.60
   5  -9   1   97.79   16.20
  -5  -9  -1   89.59   13.80
  -5  -9  -1   93.79   16.60
   5  -9   1  117.59   18.40
   5  -9   1   72.49   14.70
  -5   9  -1   96.09   15.40
  -5   9  -1  107.19   18.30
  -5   9  -1  105.89   18.20
   5   9   1  106.29   16.60
  -5   9  -1  124.99   20.60
   5   9   1  115.29   16.40
   5   9   1  107.59   13.40
   5   9   1  108.39   15.40
  -6  -9  -1   34.00   10.40
  -6  -9  -1   13.00   11.60
   6  -9   1   26.70   12.90
   6  -9   1   24.60   12.70
  -6  -9  -1    5.40    8.60
   6  -9   1    6.20    9.90
  -6   9  -1   29.80   14.20
  -6   9  -1   20.20   11.00
   6   9   1   10.10    9.60
   6   9   1   19.10    9.40
  -6   9  -1   16.10   12.20
   6   9   1   12.40    8.10
   6   9   1   25.30   11.40
  -6   9  -1   11.90   10.30
  -7  -9  -1   18.50   14.00
   7  -9   1    0.50   10.70
  -7  -9  -1   14.00   10.90
  -7  -9  -1   21.10   11.40
   7  -9   1   21.50   12.80
   7  -9   1   13.60   11.20
  -7   9  -1   14.10   11.20
   7   9   1   -5.00    8.00
  -7   9  -1   26.50   14.10
   7   9   1   27.40   11.60
   7   9   1   27.20   16.00
  -7   9  -1   16.50   13.10
   7   9   1   16.70   12.00
   8  -9   1   -6.60   11.90
   8  -9   1   28.20   17.10
  -8  -9  -1    7.00   11.00
  -8  -9  -1   11.90   11.80
   8  -9   1  -10.20   10.50
  -8   9  -1   -8.80   12.40
  -8   9  -1  -27.20   14.30
   8   9   1   -7.60    9.70
   8   9   1   15.00   15.20
   8   9   1   21.70   12.00
   8   9   1   19.40   13.60
  -8   9  -1    4.60   11.90
  -9  -9  -1  183.38   31.30
  -9  -9  -1  172.98   28.30
   9  -9   1  165.08   29.30
   9  -9   1  151.28   27.40
   9  -9   1  123.09   28.70
   9   9   1  138.09   27.00
  -9   9  -1  174.08   34.00
   9   9   1  194.58   33.10
   9   9   1  162.98   26.40
  -9   9  -1  162.18   28.20
   9   9   1  157.88   25.00
  -9   9  -1  129.49   26.20
  10  -9   1   10.70   15.90
 -10  -9  -1   -7.10   18.00
  10  -9   1    1.90   19.00
 -10  -9  -1    4.60   17.50
 -10   9  -1   -3.60   17.30
  10   9   1  -23.20   17.90
  10   9   1  -16.20   12.40
 -10   9  -1   14.30   17.70
  10   9   1  -17.80   27.60
  10   9   1   13.80   19.50
 -11 -10   1   -5.50   17.50
  11 -10  -1   24.80   18.20
  11 -10  -1   37.00   24.40
  11  10  -1   12.20   17.20
 -11  10   1    3.10   19.50
 -11  10   1   20.30   21.40
  11  10  -1   17.80   40.70
  11  10  -1   53.79   21.50
 -10 -10   1   -4.20   13.70
  10 -10  -1   -0.30   20.10
  10 -10  -1   39.30   17.20
  10  10  -1   19.90   14.70
  10  10  -1   32.30   20.20
 -10  10   1   27.00   15.60
 -10  10   1   28.20   25.90
  10  10  -1   17.70   17.90
   9 -10  -1   -5.70   16.20
  -9 -10   1    6.20   12.60
   9 -10  -1    3.80   13.20
   9  10  -1    9.60   19.60
   9  10  -1    5.70   15.60
  -9  10   1    6.30   12.50
   9  10  -1    3.90   12.00
   9  10  -1    7.60   12.00
  -9  10   1   -1.40   11.80
  -9  10   1   13.80   19.20
  -8 -10   1    6.20   10.10
  -8 -10   1   20.40   11.90
  -8 -10   1  -15.10   15.20
   8 -10  -1  -17.90   12.80
   8 -10  -1    2.80   11.70
   8 -10  -1   16.30   11.10
   8  10  -1    2.20    8.80
  -8  10   1  -19.90   16.70
   8  10  -1    5.70    9.80
  -8  10   1    0.10   11.30
   8  10  -1   -5.30   11.90
  -8  10   1  -19.50    9.70
   8  10  -1    3.90   10.20
   7 -10  -1  285.47   28.50
  -7 -10   1  299.97   29.30
  -7 -10   1  309.77   27.70
   7 -10  -1  276.77   28.40
   7 -10  -1  288.57   28.50
  -7 -10   1  304.57   25.00
  -7  10   1  252.97   28.10
  -7  10   1  269.47   27.60
   7  10  -1  299.07   24.60
   7  10  -1  275.07   28.70
   7  10  -1  295.17   26.30
  -7  10   1  265.27   26.50
  -7  10   1  328.17   31.40
   7  10  -1  345.37   31.60
  -6 -10   1   -3.10    7.10
  -6 -10   1   -0.70    8.00
  -6 -10   1    3.10    8.10
   6 -10  -1    4.20   10.30
   6 -10  -1   -3.30    8.40
   6 -10  -1   19.90   10.10
  -6  10   1    4.40    7.50
   6  10  -1   14.20    7.90
   6  10  -1    4.50    7.40
  -6  10   1   -2.40    7.60
   6  10  -1   -5.90    8.70
  -6  10   1    3.60    7.90
  -6  10   1    4.70    9.30
   6  10  -1   -2.80    9.40
  -5 -10   1    8.00    7.90
   5 -10  -1   12.80    8.50
  -5 -10   1   11.20    6.60
   5 -10  -1   -0.90    8.40
   5 -10  -1   11.50    8.30
  -5 -10   1   30.60    9.10
   5  10  -1   14.80   10.30
  -5  10   1   10.10    8.20
   5  10  -1    7.80    8.90
  -5  10   1   15.50    8.00
  -5  10   1    7.60    8.10
   5  10  -1   13.30    7.10
  -5  10   1   11.60    9.60
   5  10  -1    7.30    7.70
  -4 -10   1   82.49   13.50
   4 -10  -1   90.99   13.80
  -4 -10   1   89.79   10.20
   4 -10  -1  112.19   16.40
   4 -10  -1   85.59   15.10
  -4  10   1  101.79   16.00
   4  10  -1   62.29   11.90
  -4  10   1   83.69   13.00
  -4  10   1   96.89   16.20
   4  10  -1   95.69   11.30
  -4  10   1   97.99   16.40
   4  10  -1   91.49   16.20
   4  10  -1   92.39   13.90
   3 -10  -1  116.29   14.40
  -3 -10   1   94.89    8.70
  -3 -10   1   64.09   12.50
   3 -10  -1  110.29   15.40
   3 -10  -1  114.69   13.50
  -3 -10   1   99.09   14.00
  -3 -10   1  108.09   15.40
  -3  10   1  108.69   14.80
  -3  10   1  100.59   14.20
   3  10  -1   90.59   13.10
   3  10  -1   96.99    8.80
  -3  10   1   99.49   13.00
   3  10  -1   83.49   13.40
   3  10  -1  105.79   13.70
   2 -10  -1   29.90    8.60
   2 -10  -1   21.30    6.90
  -2 -10   1   39.60    9.60
  -2 -10   1   21.50    7.60
  -2 -10   1   36.70    9.10
   2 -10  -1   30.10    8.00
   2 -10  -1   30.60    7.40
   2 -10  -1   31.90    7.80
  -2 -10   1   29.60    3.90
  -2  10   1   33.70    8.20
  -2  10   1   30.70    8.20
   2  10  -1   46.50   11.50
   2  10  -1   36.60   10.80
   2  10  -1   51.09    9.80
  -2  10   1   27.60    7.50
   1 -10  -1  458.95   21.40
   1 -10  -1  487.95   23.10
   1 -10  -1  474.25   22.70
  -1 -10   1  427.46   24.90
   1 -10  -1  477.95   22.50
  -1 -10   1  401.36   24.70
  -1 -10   1  465.85   26.30
   1 -10  -1  443.96   25.10
   1  10  -1  443.36   25.90
   1  10  -1  469.45   26.40
  -1  10   1  457.25   23.20
  -1  10   1  456.15   23.70
  -1  10   1  471.65   21.60
   1  10  -1  448.96   25.20
   0 -10  -1   30.60    5.00
   0 -10  -1   20.70    5.70
   0 -10  -1   24.10    6.20
   0 -10  -1   16.90    7.80
   0 -10   1   13.80    6.60
   0 -10   1   13.10    4.20
   0 -10   1   20.20    7.20
   0 -10  -1   32.10    6.00
   0 -10   1    6.90    6.90
   0 -10   1   16.20    6.20
   0  10  -1   11.70    7.00
   0  10  -1   14.40    7.40
   0  10   1   25.00    6.80
   0  10  -1   15.90    4.20
   0  10   1   21.90    6.80
   0  10   1   29.20    7.70
   0  10  -1   20.90    8.70
  -1 -10  -1  420.56   20.10
   1 -10   1  368.56   19.90
   1 -10   1  374.86   24.30
   1 -10   1  380.96   24.50
  -1 -10  -1  410.86   23.60
  -1 -10  -1  391.76   17.30
   1 -10   1  378.66   23.80
   1 -10   1  392.66   22.80
  -1 -10  -1  401.66   19.70
  -1  10  -1  350.16   23.80
   1  10   1  364.46   20.30
   1  10   1  368.56   22.30
  -1  10  -1  373.96   24.70
  -1  10  -1  396.16   24.60
  -1  10  -1  393.36   20.20
   1  10   1  386.76   18.00
  -1  10  -1  388.46   22.50
   1  10   1  384.86   20.80
   2 -10   1   30.10    8.30
  -2 -10  -1   43.60    7.90
  -2 -10  -1   32.90    8.40
   2 -10   1   35.70   10.10
   2 -10   1   31.90    9.50
  -2 -10  -1   20.10    5.50
   2 -10   1   36.10   10.00
   2 -10   1   31.70    8.00
  -2 -10  -1   46.90    9.40
   2  10   1   22.70    7.60
   2  10   1   21.70    7.90
  -2  10  -1   31.10   10.50
   2  10   1   31.40    6.50
  -2  10  -1   21.50    8.10
  -2  10  -1   29.20    9.40
  -2  10  -1   14.30    7.00
   3 -10   1   31.80   10.10
   3 -10   1   42.00    9.30
   3 -10   1   31.70    9.60
   3 -10   1   18.10    7.00
   3 -10   1   27.90    7.70
  -3 -10  -1   46.50    8.80
  -3 -10  -1   40.20    9.10
  -3 -10  -1   29.60    9.00
  -3 -10  -1   41.50    8.90
   3  10   1   32.90    7.10
  -3  10  -1   39.50   10.50
  -3  10  -1   30.60    9.70
   3  10   1   22.60    7.90
  -3  10  -1   20.30    7.70
  -3  10  -1   14.80    8.80
   3  10   1   26.20    7.90
  -4 -10  -1   80.79   14.10
   4 -10   1   94.69   16.40
   4 -10   1  102.69   15.60
  -4 -10  -1  114.29   12.50
   4 -10   1   65.19   14.40
   4 -10   1  102.99   17.40
  -4 -10  -1   86.99   13.00
   4 -10   1   96.09   13.00
   4  10   1   89.69   12.80
   4  10   1   71.19   13.50
   4  10   1  100.19   13.10
  -4  10  -1   85.19   14.50
  -4  10  -1   86.99   14.30
  -4  10  -1   93.69   15.00
  -4  10  -1   73.49   13.90
   5 -10   1  127.69   20.90
   5 -10   1  131.89   14.70
   5 -10   1  147.79   20.60
  -5 -10  -1  147.39   16.20
  -5 -10  -1  147.09   19.10
   5 -10   1  153.98   22.70
  -5 -10  -1  139.79   18.30
   5  10   1  163.58   19.00
  -5  10  -1  170.88   22.00
   5  10   1  144.69   16.60
   5  10   1  164.48   23.00
  -5  10  -1  173.38   18.20
   5  10   1  144.39   15.30
  -5  10  -1  152.58   20.90
  -5  10  -1  134.09   20.70
  -6 -10  -1   24.20   12.20
   6 -10   1   14.90   10.20
   6 -10   1   16.00   11.80
  -6 -10  -1   13.20    9.40
  -6 -10  -1   23.90    8.60
   6 -10   1   52.09   14.10
  -6  10  -1   20.40   10.50
   6  10   1   21.40   11.30
   6  10   1    9.80    7.20
  -6  10  -1   -5.10    8.30
   6  10   1   21.60   11.50
  -6  10  -1   -0.20   10.60
  -6  10  -1   12.30   12.90
   6  10   1    9.40    9.10
  -7 -10  -1   15.50    9.30
   7 -10   1   54.89   17.00
   7 -10   1   37.90   15.50
  -7 -10  -1   49.50   13.80
   7 -10   1   40.60   15.30
   7  10   1   30.70   10.70
   7  10   1   51.39   16.90
   7  10   1   61.69   17.10
  -7  10  -1   37.10   15.20
   7  10   1   47.80   14.50
  -7  10  -1   42.00   14.00
  -7  10  -1   19.10   15.20
   8 -10   1   22.80   19.80
  -8 -10  -1   31.20   14.20
   8 -10   1    8.20   13.20
   8 -10   1  -10.50   14.60
   8  10   1   15.80   13.60
  -8  10  -1   20.20   12.30
   8  10   1   12.30    9.90
   8  10   1   17.70   11.00
  -8  10  -1   -2.60   13.10
  -8  10  -1   27.00   19.80
   8  10   1   25.90   16.10
   9 -10   1   22.30   20.70
  -9 -10  -1   14.00   15.10
   9 -10   1    1.90   14.80
   9 -10   1   27.90   18.40
  -9 -10  -1   25.10   15.80
   9  10   1   31.50   15.70
  -9  10  -1   32.30   18.50
  -9  10  -1    4.50   21.70
   9  10   1    7.10   13.10
   9  10   1    6.70   17.30
   9  10   1   27.00   15.70
  -9  10  -1   11.40   17.40
  10 -10   1   23.90   17.60
  10 -10   1   59.49   22.10
  10 -10   1   47.40   17.00
 -10 -10  -1   -6.30   15.60
 -10 -10  -1   23.50   19.60
  10  10   1   30.00   17.70
 -10  10  -1   24.90   19.00
  10  10   1   20.20   15.30
 -10  10  -1   42.70   22.40
  10  10   1   32.10   29.20
  10  10   1    1.90   19.50
  11 -11  -1  -16.50   16.60
 -11 -11   1  -30.10   18.20
  11 -11  -1   16.60   21.70
 -11  11   1   30.20   20.20
  11  11  -1   16.80   19.90
  11  11  -1  -40.70   33.00
  11  11  -1  -11.60   13.80
 -11  11   1  -20.40   19.70
 -10 -11   1   31.30   17.90
  10 -11  -1   43.30   18.70
  10 -11  -1   47.70   22.20
  10  11  -1   80.09   26.50
  10  11  -1   33.30   21.30
  10  11  -1   86.19   19.80
 -10  11   1   55.69   22.80
 -10  11   1   13.40   16.40
 -10  11   1   78.39   32.10
   9 -11  -1    1.90   12.70
  -9 -11   1   32.00   13.30
   9 -11  -1   11.50   15.10
   9  11  -1   12.30   12.60
   9  11  -1   11.90   15.10
  -9  11   1   -1.20   19.80
   9  11  -1   33.60   14.30
   9  11  -1  -11.90   18.60
  -9  11   1   -2.30   13.10
  -9  11   1   -8.80   13.70
   8 -11  -1   24.10   15.90
   8 -11  -1   35.10   14.30
  -8 -11   1   53.69   14.90
  -8 -11   1   22.10   12.70
   8 -11  -1   30.40   13.50
  -8  11   1   33.50   15.50
   8  11  -1   53.69   14.20
   8  11  -1   48.70   15.50
   8  11  -1   47.80   13.70
   8  11  -1   42.00   17.10
  -8  11   1   29.10   15.00
  -8  11   1   52.59   20.20
  -7 -11   1  218.08   25.50
  -7 -11   1  132.39   20.90
   7 -11  -1  186.98   25.10
   7 -11  -1  223.78   25.30
   7 -11  -1  164.78   24.20
  -7 -11   1  220.68   20.60
  -7  11   1  241.48   32.70
   7  11  -1  152.08   23.50
   7  11  -1  194.78   20.60
   7  11  -1  232.78   23.60
  -7  11   1  175.68   26.80
  -7  11   1  224.88   24.60
   7  11  -1  207.28   26.60
  -7  11   1  194.48   28.10
  -6 -11   1    5.40    8.90
  -6 -11   1   -7.50    7.70
   6 -11  -1   -1.20    7.50
   6 -11  -1   -0.10    7.60
   6 -11  -1    7.70    8.80
  -6 -11   1   -9.70    6.40
   6  11  -1   -3.80    6.70
   6  11  -1   13.70    8.00
  -6  11   1   -9.80    8.40
   6  11  -1    9.20   10.50
   6  11  -1   11.40   11.20
  -6  11   1    9.80   10.30
  -6  11   1   -3.30    9.20
  -6  11   1    3.60    9.80
   5 -11  -1  336.17   26.20
   5 -11  -1  352.56   26.60
   5 -11  -1  292.07   25.60
  -5 -11   1  329.97   20.80
  -5 -11   1  357.36   27.50
  -5 -11   1  297.57   24.90
  -5  11   1  329.47   27.30
  -5  11   1  356.26   27.40
   5  11  -1  359.76   28.50
   5  11  -1  287.97   26.10
  -5  11   1  339.07   27.60
   5  11  -1  348.67   21.70
   5  11  -1  315.37   23.90
  -5  11   1  354.56   25.70
  -4 -11   1   11.40    5.20
  -4 -11   1   16.10    8.40
  -4 -11   1   -3.60    5.40
   4 -11  -1   -0.90    6.50
   4 -11  -1   -2.30    6.10
   4 -11  -1    1.50    6.40
  -4  11   1    1.00    6.40
   4  11  -1    9.00    7.60
  -4  11   1    8.00    7.50
   4  11  -1    3.90    5.60
   4  11  -1    9.90    7.50
  -4  11   1    4.20    6.50
  -4  11   1    8.90    7.60
   4  11  -1   15.70    7.20
  -3 -11   1    4.80    7.90
  -3 -11   1    4.90    8.20
  -3 -11   1   17.00    4.50
   3 -11  -1   15.70    7.40
  -3 -11   1    5.80    6.30
   3 -11  -1    2.60    6.90
   3 -11  -1   12.70    6.70
  -3  11   1    5.90    8.30
   3  11  -1   19.10    8.40
   3  11  -1    7.50    4.30
  -3  11   1   15.40    7.10
  -3  11   1    7.50    7.60
   3  11  -1   11.40    7.50
   3  11  -1   17.30    9.60
   2 -11  -1 1074.29   46.50
  -2 -11   1 1172.68   49.80
  -2 -11   1 1097.29   48.70
  -2 -11   1 1149.08   50.99
   2 -11  -1 1107.99   47.20
   2 -11  -1 1057.89   49.00
   2 -11  -1 1105.29   46.30
   2 -11  -1 1086.69   47.50
   2  11  -1 1096.49   49.70
  -2  11   1 1105.59   48.30
  -2  11   1 1159.68   47.90
   2  11  -1 1162.78   49.70
  -2  11   1 1090.89   45.90
   2  11  -1 1110.59   49.90
  -1 -11   1  126.19   14.50
   1 -11  -1  125.09   12.20
  -1 -11   1  140.49   15.40
   1 -11  -1  129.99   11.90
   1 -11  -1  154.88   11.20
   1 -11  -1  157.68   15.30
   1 -11  -1  134.09   11.80
  -1 -11   1  154.58   15.00
  -1  11   1  120.39   10.50
   1  11  -1  138.79   15.80
  -1  11   1  119.49   12.40
   1  11  -1  132.49   14.90
   1  11  -1  144.09   14.90
  -1  11   1  129.09   12.50
   0 -11   1  246.58   13.00
   0 -11  -1  246.88   18.50
   0 -11   1  249.18   19.50
   0 -11  -1  294.07   15.90
   0 -11   1  265.77   19.10
   0 -11  -1  258.27   15.30
   0 -11  -1  259.57   13.30
   0 -11   1  262.67   19.30
   0 -11  -1  300.27   16.40
   0 -11   1  274.27   19.80
   0  11  -1  276.77   20.50
   0  11  -1  261.57   19.70
   0  11  -1  269.97   13.20
   0  11   1  241.38   16.30
   0  11  -1  242.18   18.00
   0  11   1  252.87   16.30
   0  11   1  278.97   19.10
  -1 -11  -1   11.70    7.10
   1 -11   1    8.70    7.00
  -1 -11  -1    1.30    5.20
   1 -11   1    5.00    7.00
   1 -11   1    2.90    6.30
  -1 -11  -1    6.20    5.30
   1 -11   1   -0.90    5.20
   1 -11   1    8.10    5.20
  -1 -11  -1   10.30    4.00
  -1  11  -1   15.60    7.10
   1  11   1    6.40    5.70
  -1  11  -1   15.80    8.80
  -1  11  -1    1.60    8.00
   1  11   1   14.40    6.00
   1  11   1    9.30    6.40
  -1  11  -1    3.80    5.30
  -1  11  -1   11.90    8.50
  -2 -11  -1   79.79   10.80
  -2 -11  -1   89.39   11.20
   2 -11   1   70.39   10.90
  -2 -11  -1   70.19   11.20
   2 -11   1   76.59   12.20
   2 -11   1   86.09   13.30
  -2 -11  -1   82.89    9.10
   2 -11   1   73.59   13.20
   2 -11   1   94.29   12.10
   2  11   1   78.59   11.30
   2  11   1   47.30    9.90
  -2  11  -1   80.59   13.40
   2  11   1   67.49    8.50
  -2  11  -1   69.29   11.80
  -2  11  -1   72.79   10.70
  -2  11  -1  108.69   17.10
   2  11   1   87.19   12.10
   3 -11   1   95.89   14.30
  -3 -11  -1  115.69   14.40
   3 -11   1  124.39   14.30
  -3 -11  -1  130.99   11.60
  -3 -11  -1  117.79   12.70
   3 -11   1  111.79   14.70
   3 -11   1  119.09   14.10
   3 -11   1  120.99   15.20
  -3 -11  -1  103.69   14.10
   3  11   1  116.99   14.00
  -3  11  -1  123.39   15.60
  -3  11  -1  113.29   15.50
   3  11   1  131.89   17.00
   3  11   1  133.09   12.20
  -3  11  -1  129.59   18.00
  -3  11  -1  135.59   14.50
   4 -11   1  176.08   18.60
   4 -11   1  163.68   15.80
  -4 -11  -1  136.79   15.80
   4 -11   1  177.28   20.90
  -4 -11  -1  158.48   14.20
   4 -11   1  161.78   19.30
   4 -11   1  163.08   19.60
  -4 -11  -1  194.78   17.80
  -4 -11  -1  173.48   16.50
  -4  11  -1  150.88   17.20
  -4  11  -1  152.28   19.40
  -4  11  -1  148.19   20.90
  -4  11  -1  122.19   18.30
   4  11   1  189.48   16.20
   4  11   1  130.49   17.60
   4  11   1  152.78   15.50
   5 -11   1  142.89   15.50
  -5 -11  -1   96.39   15.20
   5 -11   1  105.59   17.30
  -5 -11  -1  132.39   18.50
   5 -11   1  143.79   22.90
   5 -11   1  147.49   21.50
  -5 -11  -1  148.49   17.80
   5  11   1  112.79   15.60
   5  11   1  123.69   15.20
  -5  11  -1  113.09   18.80
   5  11   1  108.39   17.10
  -5  11  -1  110.29   18.20
   5  11   1  120.29   18.00
  -5  11  -1  119.89   19.60
  -5  11  -1  155.48   20.20
  -6 -11  -1    3.30    9.70
   6 -11   1  -14.80    9.20
   6 -11   1    8.90    8.40
   6 -11   1   10.90   11.20
  -6 -11  -1    6.70    8.30
   6 -11   1   32.90   13.90
  -6 -11  -1    7.80    8.70
   6  11   1   20.20   10.00
  -6  11  -1   19.70   11.40
  -6  11  -1   10.20   10.90
   6  11   1   11.90    8.70
   6  11   1   26.80    8.60
   6  11   1    8.20    8.40
  -6  11  -1    2.50   10.50
  -6  11  -1   22.10   11.20
  -7 -11  -1   23.70   12.30
   7 -11   1   20.40   10.50
  -7 -11  -1    6.40   10.00
   7 -11   1  -11.60   13.10
   7 -11   1    5.00   12.70
   7 -11   1    9.00   11.90
  -7  11  -1   22.80   13.10
   7  11   1    2.30    9.80
  -7  11  -1   23.00   12.70
   7  11   1   34.70   13.70
   7  11   1    8.80    9.60
   7  11   1   10.60   11.10
  -7  11  -1   35.30   16.00
   8 -11   1   46.70   14.40
   8 -11   1   43.00   16.20
  -8 -11  -1   61.39   15.50
   8 -11   1   10.20   19.90
   8 -11   1   39.00   15.20
   8  11   1   39.60   12.80
   8  11   1   39.30   14.00
  -8  11  -1   57.19   18.90
   8  11   1   39.00   19.00
  -8  11  -1   56.39   20.00
   8  11   1   74.29   17.70
  -8  11  -1   32.80   16.80
   9 -11   1   75.59   18.60
   9 -11   1   65.59   23.30
   9 -11   1   88.49   23.60
  -9 -11  -1   68.29   17.90
  -9 -11  -1   66.19   20.30
   9  11   1   70.89   18.10
  -9  11  -1   87.39   30.70
   9  11   1   38.30   18.20
   9  11   1   95.79   25.90
   9  11   1   85.19   21.50
  -9  11  -1   56.39   22.60
  -9  11  -1   75.69   23.90
  10 -11   1    2.90   15.70
 -10 -11  -1  -10.60   13.70
  10 -11   1   20.80   15.40
  10 -11   1    9.20   22.80
 -10 -11  -1  -19.80   15.20
  10  11   1    2.70   16.80
 -10  11  -1   -3.70   18.40
 -10  11  -1   -5.20   16.90
  10  11   1    3.90   20.20
  10  11   1  -19.10   32.00
  10  11   1   11.00   16.50
 -11 -12   1  -14.70   20.80
  11 -12  -1  -11.50   16.30
  11 -12  -1    4.20   21.80
  11  12  -1   -9.10   20.30
  11  12  -1   -6.20   15.80
 -11  12   1  -15.50   18.70
 -11  12   1   37.10   23.90
 -10 -12   1   37.30   21.10
  10 -12  -1   18.70   19.40
  10 -12  -1   28.50   18.80
 -10  12   1   32.50   28.30
 -10  12   1   23.40   17.60
  10  12  -1   57.19   21.40
  10  12  -1   26.50   14.10
 -10  12   1    1.00   13.50
  10  12  -1    4.00   25.60
  -9 -12   1    5.90   12.00
   9 -12  -1    4.10   14.20
   9 -12  -1   -5.10   12.20
   9  12  -1    1.30   13.40
   9  12  -1   -8.10   21.00
  -9  12   1   20.40   14.60
  -9  12   1   27.10   17.30
   9  12  -1   19.20   16.80
   9  12  -1  -15.40   12.10
  -9  12   1   33.60   24.30
  -8 -12   1  -19.70   10.00
   8 -12  -1   -6.20   13.60
  -8 -12   1   11.60   12.20
   8 -12  -1  -12.50    9.70
   8 -12  -1   10.80   12.10
  -8  12   1  -15.10   11.40
  -8  12   1   36.30   17.50
   8  12  -1   13.10   11.00
   8  12  -1   20.50   14.60
  -8  12   1   18.80   15.60
   8  12  -1   -1.90   10.40
   8  12  -1   10.90   18.40
   7 -12  -1   38.00   15.90
  -7 -12   1   15.40   12.50
   7 -12  -1   21.30   11.10
  -7 -12   1    1.90    8.50
   7 -12  -1    9.70   11.60
  -7 -12   1    3.00    9.70
   7  12  -1    1.20   10.10
   7  12  -1   25.00   11.20
  -7  12   1   -1.40    8.60
   7  12  -1   38.70   11.90
   7  12  -1   31.80   15.80
  -7  12   1   -2.70    8.20
  -7  12   1   10.90   14.20
  -7  12   1  -30.90   16.80
  -6 -12   1   -9.30    8.90
   6 -12  -1    9.30    9.50
   6 -12  -1   20.70    9.90
  -6 -12   1   14.00    7.70
   6 -12  -1    9.00   10.80
  -6 -12   1   -6.40    7.30
   6  12  -1    3.00    7.50
  -6  12   1   -2.10    8.00
  -6  12   1    3.60    9.20
  -6  12   1   14.20    9.70
  -6  12   1   21.00   11.30
   6  12  -1    4.50    8.40
   6  12  -1   21.10   10.00
   6  12  -1   12.60    8.40
  -5 -12   1   85.39   11.70
   5 -12  -1   50.29   13.00
   5 -12  -1   76.19   14.30
  -5 -12   1   58.49   13.10
  -5 -12   1   95.79   16.70
   5 -12  -1   69.09   13.70
   5  12  -1   70.29   10.50
  -5  12   1   54.49   13.80
  -5  12   1   48.30   14.00
  -5  12   1   80.79   17.10
   5  12  -1   62.39   13.60
  -5  12   1   73.29   14.30
   5  12  -1   71.79   16.20
   5  12  -1   67.49   12.30
  -4 -12   1   55.49   10.20
   4 -12  -1   58.79   10.40
  -4 -12   1   50.19   12.20
  -4 -12   1   51.39    7.90
  -4 -12   1   67.99   14.00
   4 -12  -1   53.09   11.30
   4 -12  -1   35.70    9.60
  -4  12   1   49.10   11.40
   4  12  -1   72.19   13.60
  -4  12   1   66.09   14.80
  -4  12   1   70.59   14.80
  -4  12   1   52.79   12.30
   4  12  -1   67.69   14.50
   4  12  -1   65.19    9.00
   4  12  -1   49.90   10.70
  -3 -12   1 1565.64   66.09
  -3 -12   1 1591.84   56.69
   3 -12  -1 1553.34   64.39
  -3 -12   1 1608.24   67.39
   3 -12  -1 1511.15   65.59
  -3 -12   1 1502.55   64.99
   3 -12  -1 1458.75   64.49
   3 -12  -1 1472.85   63.59
  -3  12   1 1555.54   66.49
  -3  12   1 1522.75   65.29
   3  12  -1 1548.55   65.49
   3  12  -1 1589.14   67.39
  -3  12   1 1500.15   62.99
   3  12  -1 1582.64   67.39
   3  12  -1 1584.04   56.49
  -2 -12   1   15.40    7.40
  -2 -12   1    7.70    9.00
   2 -12  -1   29.10    7.50
  -2 -12   1    8.50    8.10
   2 -12  -1   21.90    7.50
   2 -12  -1   11.70    7.80
   2 -12  -1   10.30    6.80
   2 -12  -1   20.00    7.00
  -2  12   1   17.20    6.50
   2  12  -1   11.50    7.50
  -2  12   1    5.40    7.00
  -2  12   1   17.50    7.80
   2  12  -1   27.70   10.90
   2  12  -1   16.10    8.30
   1 -12  -1   37.20    7.00
   1 -12  -1   35.80    9.70
  -1 -12   1   37.70   10.00
  -1 -12   1   47.50    9.70
   1 -12  -1   49.10    8.20
  -1 -12   1   34.30   10.20
   1 -12  -1   50.79    9.30
   1 -12  -1   55.09    7.30
  -1  12   1   58.29    9.50
   1  12  -1   35.70    9.60
  -1  12   1   38.00    8.00
   1  12  -1   33.30   10.60
  -1  12   1   24.90    6.60
   1  12  -1   42.60    9.50
  -1  12   1   38.10    6.90
   0 -12  -1   19.50    5.50
   0 -12   1    7.70    7.70
   0 -12  -1   22.00    8.80
   0 -12  -1    9.70    5.50
   0 -12   1   10.00    7.40
   0 -12   1    9.60    6.50
   0 -12   1   17.20    8.10
   0 -12   1   12.20    3.90
   0 -12  -1    8.00    5.40
   0 -12  -1    6.50    3.60
   0  12   1    4.70    5.70
   0  12   1    6.70    6.70
   0  12  -1    5.90    6.90
   0  12  -1    6.50    6.80
   0  12  -1   20.90    9.60
   0  12  -1    7.70    3.90
   0  12   1   17.50    6.50
  -1 -12  -1  101.79    7.30
   1 -12   1   95.39   13.20
   1 -12   1   70.99   12.00
   1 -12   1   69.59   11.20
  -1 -12  -1  105.99   10.70
   1 -12   1   66.89   10.90
   1 -12   1   99.99   10.10
  -1 -12  -1  119.29   14.80
  -1 -12  -1   98.79   10.70
  -1  12  -1   86.49    9.80
   1  12   1  105.89   11.70
  -1  12  -1   87.09   13.00
  -1  12  -1   72.09   11.30
   1  12   1   92.19   12.30
  -1  12  -1   74.99   13.70
  -1  12  -1   76.99   12.70
   1  12   1  103.29   11.60
  -2 -12  -1   92.09   12.00
   2 -12   1   62.89   12.00
   2 -12   1   78.19   12.30
   2 -12   1   63.79   11.30
  -2 -12  -1   86.79   12.00
   2 -12   1   82.69   11.40
   2 -12   1  108.89   16.60
  -2 -12  -1   79.19    8.00
  -2 -12  -1   79.39   12.20
  -2  12  -1   85.59   15.00
   2  12   1  106.99   13.60
  -2  12  -1   85.99   14.50
   2  12   1  102.69    9.40
  -2  12  -1   90.09   14.60
  -2  12  -1   81.69   11.60
   2  12   1  110.89   14.50
   2  12   1   68.49   10.90
  -3 -12  -1    6.90    6.80
   3 -12   1   -7.60    5.20
   3 -12   1    3.40    6.00
   3 -12   1   -2.60    5.90
  -3 -12  -1    9.50    5.20
   3 -12   1   10.40    8.60
  -3 -12  -1    4.20    6.00
  -3 -12  -1    0.60    5.40
   3 -12   1    5.30    5.80
  -3  12  -1    6.10    8.30
   3  12   1    4.70    5.90
   3  12   1   -1.30    3.80
  -3  12  -1   -4.80    6.50
  -3  12  -1    5.00    6.20
   3  12   1    5.40    6.80
  -3  12  -1   -2.70    6.70
   3  12   1   -1.10    7.10
   4 -12   1   11.90    9.90
   4 -12   1   29.10   11.60
  -4 -12  -1   26.50    8.80
   4 -12   1   27.30    8.30
   4 -12   1   33.60   10.70
   4 -12   1   40.30   10.70
  -4 -12  -1   34.80    7.40
  -4 -12  -1   20.10    7.80
  -4 -12  -1   17.50    8.60
  -4  12  -1   31.70   10.60
  -4  12  -1   15.30    9.20
  -4  12  -1   22.60   11.60
   4  12   1   34.80    8.50
   4  12   1   27.50    9.40
   4  12   1   36.80    8.70
  -4  12  -1   21.20    9.40
   5 -12   1   20.70    9.10
   5 -12   1   20.00   10.50
  -5 -12  -1   48.70   12.60
  -5 -12  -1   24.20    8.40
   5 -12   1   20.90   10.50
   5 -12   1   44.90   13.00
  -5 -12  -1   31.40    9.00
  -5  12  -1    6.20    9.20
   5  12   1   23.60   12.90
   5  12   1   51.79   11.30
  -5  12  -1   13.50   10.80
   5  12   1   29.00    8.80
  -5  12  -1   22.90   10.50
  -5  12  -1   26.60   12.30
   6 -12   1    9.50   10.20
   6 -12   1   23.10   10.40
  -6 -12  -1   11.00    8.00
  -6 -12  -1    4.50    8.20
   6 -12   1   13.40    8.70
   6 -12   1    7.60    9.30
  -6 -12  -1    0.20    9.00
  -6  12  -1  -12.50   10.60
  -6  12  -1   16.00   13.40
  -6  12  -1    9.60   11.40
  -6  12  -1    4.70   10.20
   6  12   1   -2.80    9.10
   6  12   1   12.60    9.00
   6  12   1   17.20    8.80
   6  12   1   17.20    8.00
   7 -12   1   44.80   16.20
   7 -12   1   85.29   17.10
  -7 -12  -1   40.90   12.60
  -7 -12  -1   71.29   15.10
   7 -12   1   50.39   15.30
   7 -12   1   49.80   12.20
  -7  12  -1   71.59   17.20
   7  12   1   59.99   13.60
  -7  12  -1   62.59   16.70
   7  12   1   26.80   13.00
   7  12   1   58.99   19.10
  -7  12  -1   55.89   15.80
   7  12   1   48.70   13.70
  -8 -12  -1   22.90   14.20
   8 -12   1    3.70   20.40
   8 -12   1   36.30   14.00
   8 -12   1   38.60   17.70
   8 -12   1   34.00   14.90
  -8  12  -1   20.00   15.60
   8  12   1   16.50   13.80
   8  12   1   29.70   16.50
  -8  12  -1   28.50   14.10
   8  12   1   31.60   13.00
   8  12   1   31.00   16.50
  -8  12  -1   25.80   20.60
   9 -12   1   11.40   12.60
  -9 -12  -1   -0.90   12.70
   9 -12   1   17.50   17.80
   9 -12   1   47.00   21.90
  -9 -12  -1   -4.40   11.50
  -9  12  -1    7.20   14.40
   9  12   1    0.40   14.60
   9  12   1   -2.70   10.40
  -9  12  -1  -10.00   14.50
   9  12   1   18.90   20.40
   9  12   1   25.00   16.80
  -9  12  -1   77.79   31.90
  10 -12   1   24.10   23.40
 -10 -12  -1    6.00   16.60
  10 -12   1   28.70   19.20
  10 -12   1   59.19   20.70
 -10 -12  -1   51.09   20.20
 -10  12  -1    2.00   21.60
  10  12   1   16.70   15.10
  10  12   1    0.90   20.50
  10  12   1    9.00   31.50
 -10  12  -1   19.40   20.50
  10  12   1   -5.50   22.90
  11 -13  -1   27.00   24.80
  11 -13  -1    9.30   21.70
 -11 -13   1   10.40   19.70
 -11  13   1   33.40   25.60
  11  13  -1   23.90   19.30
  11  13  -1    7.00   23.80
 -11  13   1   24.50   23.20
 -11  13   1  -83.59   60.09
 -10 -13   1   -4.60   15.70
  10 -13  -1   -7.50   16.40
  10 -13  -1    8.30   14.30
  10  13  -1    2.50   13.30
  10  13  -1   21.90   20.50
  10  13  -1   38.90   27.70
 -10  13   1  -15.20   26.60
 -10  13   1    0.90   18.90
 -10  13   1  -24.20   16.10
   9 -13  -1   92.59   25.00
  -9 -13   1   70.39   18.70
   9 -13  -1  102.59   23.10
  -9  13   1  100.19   25.80
   9  13  -1  151.68   26.50
  -9  13   1  146.39   26.60
   9  13  -1  144.89   35.00
   9  13  -1  118.49   18.90
  -9  13   1  107.19   28.70
  -8 -13   1   37.10   14.30
   8 -13  -1   12.50   13.10
  -8 -13   1   26.10   12.80
   8 -13  -1   36.20   16.10
  -8  13   1   37.50   20.90
  -8  13   1   42.50   18.30
   8  13  -1   30.30   13.00
   8  13  -1   22.10   12.60
  -8  13   1   35.50   14.80
   8  13  -1   49.30   16.60
   7 -13  -1  148.09   24.80
   7 -13  -1  118.19   20.40
  -7 -13   1  156.88   22.20
  -7 -13   1  128.69   21.40
  -7 -13   1  167.88   18.20
   7 -13  -1  120.49   21.10
   7  13  -1  119.89   21.50
  -7  13   1  158.48   24.80
   7  13  -1  132.09   18.20
  -7  13   1  153.08   23.50
   7  13  -1  144.89   25.20
   7  13  -1  151.38   18.80
  -7  13   1  118.69   21.80
  -6 -13   1   83.49   17.50
  -6 -13   1   44.70   12.70
  -6 -13   1   72.09   12.60
   6 -13  -1   28.30   11.60
   6 -13  -1   84.99   17.90
   6 -13  -1   68.99   14.70
   6  13  -1   69.19   17.20
  -6  13   1   60.19   15.70
  -6  13   1   33.70   12.20
  -6  13   1   47.10   13.50
   6  13  -1   35.40   10.90
   6  13  -1   68.59   15.90
  -6  13   1   67.29   16.50
   6  13  -1   70.49   12.90
  -5 -13   1  259.87   23.10
  -5 -13   1  262.87   24.80
  -5 -13   1  278.67   18.80
   5 -13  -1  261.37   24.10
   5 -13  -1  267.87   23.40
   5 -13  -1  257.37   23.80
  -5  13   1  243.18   24.30
   5  13  -1  273.07   18.30
  -5  13   1  244.48   22.40
   5  13  -1  307.87   23.50
  -5  13   1  295.27   25.10
  -5  13   1  263.57   25.40
   5  13  -1  312.47   27.00
   5  13  -1  286.27   25.50
   4 -13  -1  128.79   17.60
   4 -13  -1  132.59   17.90
   4 -13  -1  147.49   18.30
  -4 -13   1  143.59   20.20
   4 -13  -1  169.68   18.00
  -4 -13   1  125.69   10.30
  -4 -13   1  129.19   17.10
  -4 -13   1  122.79   17.90
   4  13  -1  124.79   10.90
   4  13  -1  134.39   18.60
  -4  13   1  126.09   18.50
   4  13  -1  114.29   17.10
  -4  13   1  137.59   17.50
   4  13  -1  117.99   16.00
  -4  13   1  117.29   16.80
  -4  13   1  125.49   14.60
   3 -13  -1  125.79   14.50
  -3 -13   1  127.39   17.80
   3 -13  -1  122.89   14.10
  -3 -13   1  145.89    9.10
   3 -13  -1  132.39   17.10
  -3 -13   1  154.68   15.30
  -3 -13   1  155.68   17.20
   3 -13  -1  162.58   15.60
   3  13  -1  138.89   17.50
  -3  13   1  152.98   17.70
   3  13  -1  162.58   17.80
   3  13  -1  124.79    8.70
  -3  13   1  129.09   16.30
   3  13  -1  155.48   17.10
  -3  13   1  129.19   13.90
   2 -13  -1   11.10    5.80
  -2 -13   1   13.00    6.60
   2 -13  -1    7.90    5.80
   2 -13  -1    3.60    6.20
  -2 -13   1   15.00    6.30
   2 -13  -1   11.60    6.00
  -2 -13   1    6.50    7.40
   2 -13  -1    2.90    6.20
  -2  13   1    4.00    6.80
   2  13  -1    7.10    6.60
  -2  13   1   -2.50    3.20
   2  13  -1    4.40    7.40
  -2  13   1    3.50    5.40
   2  13  -1   -1.00    6.20
  -2  13   1   10.30    6.70
  -1 -13   1   20.40    8.60
   1 -13  -1   22.00    5.60
   1 -13  -1   19.40    6.30
   1 -13  -1    6.00    7.50
  -1 -13   1    6.20    7.30
   1 -13  -1   11.60    6.40
   1 -13  -1    8.80    5.00
  -1 -13   1    8.20    7.20
  -1  13   1    8.60    6.90
  -1  13   1   16.10    5.90
  -1  13   1   14.40    5.70
  -1  13   1    9.50    6.50
  -1  13   1   11.10    6.40
   1  13  -1   27.40   10.50
   1  13  -1   13.10    9.20
   1  13  -1    7.50    7.70
   0 -13   1  601.54   32.00
   0 -13   1  561.74   30.60
   0 -13   1  528.65   23.00
   0 -13   1  557.94   31.50
   0 -13   1  541.35   30.60
   0 -13  -1  547.45   26.40
   0 -13  -1  568.24   26.60
   0 -13  -1  585.04   27.10
   0 -13  -1  542.15   23.20
   0 -13  -1  549.95   31.50
   0  13   1  551.14   27.70
   0  13  -1  576.24   30.90
   0  13   1  552.74   30.60
   0  13  -1  580.74   32.40
   0  13  -1  542.95   23.10
   0  13  -1  558.74   31.30
   0  13   1  575.24   28.40
   1 -13   1    6.50    6.90
  -1 -13  -1   11.30    7.70
  -1 -13  -1   12.70    4.00
   1 -13   1    9.60    8.00
  -1 -13  -1   12.40    5.80
   1 -13   1    6.40    7.20
   1 -13   1   13.00    7.30
  -1 -13  -1   10.60    3.60
   1 -13   1    7.10    5.10
  -1 -13  -1    7.10    6.20
  -1  13  -1    6.60    4.40
  -1  13  -1    1.50    6.50
  -1  13  -1    1.90    6.80
   1  13   1   10.00    6.40
   1  13   1    5.10    7.10
   1  13   1    8.30    6.30
  -1  13  -1    7.20    8.10
  -1  13  -1   10.20    7.60
   2 -13   1  209.88   16.60
  -2 -13  -1  230.48   12.50
   2 -13   1  191.68   18.50
   2 -13   1  196.48   19.90
  -2 -13  -1  223.38   16.70
  -2 -13  -1  230.88   19.10
  -2 -13  -1  225.18   15.50
   2 -13   1  231.98   19.30
   2 -13   1  230.28   20.10
  -2  13  -1  198.48   20.50
  -2  13  -1  208.88   16.40
   2  13   1  187.78   16.90
  -2  13  -1  221.78   20.60
   2  13   1  199.18   16.60
   2  13   1  197.68   17.20
   2  13   1  209.88   13.00
  -2  13  -1  221.38   19.90
  -3 -13  -1  265.77   19.00
  -3 -13  -1  270.77   16.10
   3 -13   1  253.97   21.80
   3 -13   1  253.57   20.20
  -3 -13  -1  248.68   21.10
   3 -13   1  272.47   21.70
   3 -13   1  222.28   21.80
   3 -13   1  240.58   20.00
  -3 -13  -1  247.78   19.20
  -3  13  -1  229.48   21.70
   3  13   1  255.17   16.40
   3  13   1  254.97   20.00
  -3  13  -1  246.78   22.80
   3  13   1  265.67   20.90
  -3  13  -1  269.27   23.90
  -3  13  -1  265.17   19.60
   4 -13   1   60.09   13.70
  -4 -13  -1   52.29   10.10
  -4 -13  -1   69.09   10.20
   4 -13   1   37.70   11.80
   4 -13   1   42.80   12.90
   4 -13   1   48.90   11.00
  -4 -13  -1   52.89   11.80
   4 -13   1   45.70   11.80
  -4 -13  -1   61.89   12.10
  -4  13  -1   49.90   10.60
  -4  13  -1   47.60   13.80
  -4  13  -1   62.59   12.60
   4  13   1   65.99   12.10
   4  13   1   47.40   12.80
  -4  13  -1   21.40   10.10
   4  13   1   62.69   10.50
   5 -13   1  103.69   17.70
   5 -13   1   91.19   17.60
  -5 -13  -1  104.49   16.30
   5 -13   1  122.89   16.00
  -5 -13  -1  123.49   16.00
  -5 -13  -1   93.49   16.10
   5 -13   1  106.49   18.10
  -5  13  -1   72.79   16.40
  -5  13  -1   86.19   16.10
  -5  13  -1  105.09   19.80
   5  13   1  114.39   14.70
   5  13   1  126.19   20.00
   5  13   1  122.29   16.40
  -5  13  -1   95.29   18.30
  -6 -13  -1  125.89   18.90
   6 -13   1  117.79   20.30
   6 -13   1  120.49   17.20
   6 -13   1  116.99   22.60
  -6 -13  -1  109.19   18.30
   6 -13   1  138.19   21.70
  -6 -13  -1  150.08   19.20
   6  13   1  139.79   19.00
   6  13   1  118.99   21.50
  -6  13  -1  121.59   23.70
   6  13   1  102.99   15.60
  -6  13  -1  103.99   20.80
  -6  13  -1   98.49   19.20
   6  13   1   97.59   18.70
   7 -13   1  228.68   27.40
   7 -13   1  201.88   23.00
  -7 -13  -1  169.48   23.60
  -7 -13  -1  217.48   25.50
   7 -13   1  162.88   27.40
   7  13   1  210.38   27.70
   7  13   1  225.58   23.40
  -7  13  -1  155.28   26.40
   7  13   1  210.08   22.00
  -7  13  -1  179.78   29.80
   7  13   1  159.18   23.50
  -7  13  -1  189.38   30.70
   8 -13   1    4.30   15.30
   8 -13   1   13.30   10.50
   8 -13   1   -6.40   17.20
   8 -13   1   11.90   10.60
  -8 -13  -1   14.40   12.60
  -8  13  -1   12.50   15.40
   8  13   1  -14.60   12.10
   8  13   1   10.50   11.90
   8  13   1    3.90   17.30
   8  13   1   15.70   12.10
  -8  13  -1    3.60   18.90
  -8  13  -1    8.30   14.90
   9 -13   1   29.60   14.00
   9 -13   1    5.70   16.60
  -9 -13  -1   24.00   18.60
   9 -13   1   28.20   16.20
  -9 -13  -1   27.40   16.30
   9  13   1   20.60   16.50
   9  13   1   43.00   21.50
  -9  13  -1   31.10   19.90
  -9  13  -1   54.09   22.30
   9  13   1   18.00   21.60
  -9  13  -1   -5.60   26.10
 -10 -13  -1   76.49   20.10
 -10 -13  -1   68.19   22.00
  10 -13   1   16.40   25.70
  10 -13   1   83.49   21.70
  10 -13   1  101.79   23.10
  10  13   1   56.29   40.60
 -10  13  -1   72.69   27.90
  10  13   1   46.10   26.30
  10  13   1   52.69   18.10
 -10  13  -1   37.20   24.80
  11 -14  -1  -26.60   18.10
  11 -14  -1  -25.00   17.40
  11 -14  -1   -6.90   24.50
 -11  14   1    7.40   22.60
  11  14  -1    3.80   16.20
 -11  14   1   -0.10   21.80
  11  14  -1  -28.50   20.70
  10 -14  -1   38.20   24.80
  10 -14  -1   19.20   16.40
 -10 -14   1    7.50   16.80
 -10  14   1   14.60   15.70
  10  14  -1   12.50   14.00
  10  14  -1    0.70   30.40
 -10  14   1   22.00   20.30
 -10  14   1   73.89   36.10
  10  14  -1   24.60   16.40
  -9 -14   1  -18.50   12.80
   9 -14  -1   -2.00   12.10
   9 -14  -1    4.90   14.70
  -9  14   1   13.00   14.40
  -9  14   1  -21.70   10.10
   9  14  -1   -2.70   10.20
   9  14  -1    1.60   18.90
   9  14  -1    8.90   14.80
  -9  14   1  -14.60   22.70
   8 -14  -1    5.80   12.80
  -8 -14   1    8.40   11.50
  -8 -14   1    7.30   10.80
   8 -14  -1    6.00   12.20
   8  14  -1    1.70   12.50
   8  14  -1    0.00    9.50
   8  14  -1  -13.50   10.80
  -8  14   1  -14.80   14.50
  -8  14   1   -0.90   14.40
   8  14  -1   31.80   15.70
  -8  14   1   -9.90   11.30
   7 -14  -1  113.09   21.20
  -7 -14   1  163.98   20.30
  -7 -14   1  171.28   24.80
   7 -14  -1  155.08   23.90
  -7 -14   1  184.48   26.30
   7 -14  -1  181.58   28.50
   7  14  -1  109.59   20.00
  -7  14   1  115.99   21.50
   7  14  -1  173.18   28.70
  -7  14   1  167.78   26.20
   7  14  -1  133.39   20.90
  -7  14   1  154.08   26.20
   7  14  -1  158.68   19.80
  -6 -14   1  436.46   33.10
   6 -14  -1  383.76   32.30
  -6 -14   1  401.66   25.30
   6 -14  -1  360.16   30.70
   6 -14  -1  384.66   31.10
  -6 -14   1  395.36   31.10
   6  14  -1  460.95   26.80
   6  14  -1  494.25   34.50
  -6  14   1  365.26   32.30
   6  14  -1  401.56   29.80
  -6  14   1  309.57   28.20
  -6  14   1  333.97   31.40
   6  14  -1  409.96   33.30
  -6  14   1  349.77   32.50
   5 -14  -1  412.96   29.20
  -5 -14   1  390.96   30.30
  -5 -14   1  438.26   23.60
  -5 -14   1  439.36   30.20
   5 -14  -1  383.46   29.20
   5 -14  -1  396.76   28.80
   5 -14  -1  371.36   29.50
  -5  14   1  423.66   31.30
   5  14  -1  444.36   24.00
   5  14  -1  437.56   29.60
  -5  14   1  380.36   28.50
   5  14  -1  390.06   30.80
  -5  14   1  382.96   30.90
  -5  14   1  413.16   31.70
   5  14  -1  411.76   31.20
   4 -14  -1  145.49   17.70
   4 -14  -1  166.98   17.70
  -4 -14   1  118.59   17.20
  -4 -14   1  151.88   18.00
  -4 -14   1  150.18   11.20
   4 -14  -1  133.59   17.60
   4 -14  -1  171.78   17.40
  -4 -14   1  132.19   16.10
   4  14  -1  133.29   18.70
   4  14  -1  140.69   10.90
  -4  14   1  166.88   19.70
  -4  14   1  152.78   18.50
   4  14  -1  149.39   16.60
  -4  14   1  141.19   19.90
   4  14  -1  121.89   17.50
  -4  14   1  142.39   15.90
   3 -14  -1   23.40    9.40
   3 -14  -1   15.60    7.50
  -3 -14   1    5.00    7.00
   3 -14  -1   10.50    7.40
   3 -14  -1   10.40    6.30
  -3 -14   1   14.40    8.50
  -3 -14   1   16.00    8.20
   3 -14  -1    5.70    6.60
  -3  14   1    3.10    6.70
   3  14  -1   18.30    7.70
   3  14  -1   12.40    3.40
   3  14  -1    6.00    8.60
   3  14  -1   12.60    8.50
  -3  14   1    7.10    7.40
  -3  14   1   17.80    7.70
  -2 -14   1  463.25   27.50
   2 -14  -1  443.66   28.40
   2 -14  -1  444.76   24.40
  -2 -14   1  480.75   27.70
   2 -14  -1  415.06   25.00
   2 -14  -1  452.65   26.00
  -2 -14   1  466.35   30.10
   2 -14  -1  438.26   25.90
   2  14  -1  483.45   28.80
   2  14  -1  454.35   28.60
  -2  14   1  441.06   26.70
   2  14  -1  489.35   30.30
  -2  14   1  444.36   24.00
  -2  14   1  479.55   28.10
   1 -14  -1   50.59    9.10
   1 -14  -1   45.80    8.40
  -1 -14   1   43.80   11.10
   1 -14  -1   36.50   10.30
   1 -14  -1   51.49    7.90
   1 -14  -1   50.39    9.00
  -1 -14   1   40.40    9.20
   1  14  -1   49.30   11.10
  -1  14   1   36.50   10.00
  -1  14   1   41.20    7.20
  -1  14   1   38.30    8.80
   1  14  -1   54.49   12.60
   1  14  -1   65.89   16.00
   0 -14   1  160.28   15.80
   0 -14  -1  122.69    9.10
   0 -14  -1  151.78   12.80
   0 -14   1  187.28   17.10
   0 -14   1  162.78   17.40
   0 -14   1  146.29    9.50
   0 -14  -1  156.78   13.20
   0 -14  -1  140.59   13.20
   0 -14   1  178.18   16.20
   0 -14  -1  157.28   17.00
   0  14  -1  173.78   17.80
   0  14  -1  166.68   16.50
   0  14   1  139.79   14.00
   0  14  -1  147.09    9.80
   0  14   1  157.28   15.70
   0  14  -1  173.48   17.60
   0  14   1  144.89   14.20
  -1 -14  -1    4.70    3.00
   1 -14   1   -1.80    6.40
   1 -14   1    1.20    7.00
  -1 -14  -1    0.40    5.20
   1 -14   1   11.90    7.50
  -1 -14  -1    5.50    6.60
  -1 -14  -1    7.00    3.00
   1 -14   1    7.40    6.70
   1 -14   1    7.20    4.60
  -1  14  -1    7.50    8.10
   1  14   1   -7.60    5.60
  -1  14  -1    2.00    6.10
   1  14   1    9.00    6.50
  -1  14  -1   -1.60    4.10
   1  14   1   -1.20    5.60
   2 -14   1  251.17   21.60
  -2 -14  -1  248.48   17.80
  -2 -14  -1  213.18   16.30
   2 -14   1  230.98   19.80
   2 -14   1  243.68   21.00
   2 -14   1  219.68   17.20
  -2 -14  -1  230.08   12.80
  -2 -14  -1  246.78   20.40
   2 -14   1  201.58   20.40
   2  14   1  281.57   21.10
   2  14   1  226.08   13.50
   2  14   1  246.68   19.00
  -2  14  -1  238.88   21.60
  -2  14  -1  237.98   22.20
   2  14   1  250.87   18.70
  -2  14  -1  237.48   17.40
  -2  14  -1  228.58   21.60
   3 -14   1   10.20    7.10
   3 -14   1   -2.10    7.80
  -3 -14  -1   17.90    8.00
  -3 -14  -1    9.50    7.40
   3 -14   1   16.30    8.90
  -3 -14  -1   -2.20    5.10
   3 -14   1   21.10    8.50
   3 -14   1    3.50    7.30
  -3 -14  -1   11.20    4.50
   3  14   1   14.10    6.50
   3  14   1    1.90    4.80
   3  14   1    3.40    6.60
  -3  14  -1   10.20    6.40
  -3  14  -1    0.90    7.10
  -3  14  -1   -6.50    7.60
   3  14   1    6.90    7.30
  -3  14  -1   -3.60    7.30
   4 -14   1  176.68   21.30
   4 -14   1  164.08   17.90
  -4 -14  -1  169.48   16.80
   4 -14   1  192.48   25.40
  -4 -14  -1  161.88   17.90
   4 -14   1  170.58   20.30
   4 -14   1  170.28   18.00
  -4 -14  -1  181.88   14.80
  -4 -14  -1  203.38   18.50
   4  14   1  161.98   14.80
  -4  14  -1  165.68   23.50
  -4  14  -1  136.19   20.70
  -4  14  -1  134.89   20.20
   4  14   1  163.48   17.60
  -4  14  -1  157.58   17.70
   4  14   1  159.38   19.30
   5 -14   1   14.10   11.10
  -5 -14  -1   12.10    7.00
  -5 -14  -1   19.10   10.00
  -5 -14  -1    2.20    8.40
   5 -14   1   11.80    8.40
   5 -14   1    6.40   10.60
   5 -14   1   15.30   10.00
  -5  14  -1   16.20   11.00
   5  14   1    1.10    7.40
  -5  14  -1   24.70   11.70
   5  14   1   14.30    9.60
   5  14   1   10.80    8.30
  -5  14  -1    6.60    9.60
  -5  14  -1    7.60    9.90
   6 -14   1    6.40   11.40
  -6 -14  -1   18.90    8.30
   6 -14   1   27.80   13.50
  -6 -14  -1    6.70    8.90
   6 -14   1    7.20   12.40
   6 -14   1   -2.00    9.50
   6  14   1   16.70    8.90
  -6  14  -1   10.90   10.60
  -6  14  -1  -17.50   11.60
  -6  14  -1    8.90   12.30
   6  14   1   12.00    9.50
  -6  14  -1   24.50   15.10
   6  14   1   20.20   10.90
   6  14   1    2.30    9.40
  -7 -14  -1   58.79   13.70
  -7 -14  -1   61.89   14.80
   7 -14   1   59.39   17.70
   7 -14   1    9.50   15.80
   7 -14   1   49.50   13.30
   7 -14   1   69.19   17.80
  -7  14  -1   35.00   19.20
  -7  14  -1   53.29   17.90
   7  14   1   51.09   17.60
   7  14   1   84.39   18.60
   7  14   1   69.19   15.40
   7  14   1   57.59   15.10
  -7  14  -1   47.80   17.90
  -8 -14  -1   17.40   17.20
   8 -14   1   14.20   14.60
   8 -14   1    7.20   13.30
   8 -14   1    2.80   15.80
  -8 -14  -1  -20.10    9.30
  -8  14  -1   -3.80   13.50
   8  14   1   -5.10   14.40
   8  14   1   -9.40   10.30
  -8  14  -1   -5.10   13.60
  -8  14  -1    1.70   20.60
   8  14   1   15.80   12.50
   8  14   1   10.60   15.20
  -9 -14  -1   52.39   16.70
   9 -14   1    8.40   13.10
   9 -14   1   19.80   17.90
  -9 -14  -1   19.40   15.20
   9 -14   1   28.70   24.10
  -9  14  -1   24.50   28.70
   9  14   1   24.70   13.30
   9  14   1   17.30   26.90
  -9  14  -1   11.40   15.60
  -9  14  -1   20.40   18.50
   9  14   1   13.80   14.70
   9  14   1   35.70   16.90
  10 -14   1    1.10   25.40
  10 -14   1   10.10   18.20
  10 -14   1   44.10   19.50
 -10 -14  -1   30.10   32.60
 -10  14  -1   24.50   22.00
  10  14   1   14.30   15.60
  10  14   1   42.70   46.00
 -10  14  -1   28.30   20.30
  10  14   1   -9.50   16.10
  11 -15  -1   79.99   30.10
  11 -15  -1   20.90   20.80
  11 -15  -1   91.29   37.20
 -11  15   1   46.80   25.60
 -11  15   1   90.39   31.70
  11  15  -1   33.00   26.50
  11  15  -1   86.49   23.60
 -10 -15   1   47.60   19.80
  10 -15  -1    7.40   22.70
  10 -15  -1    1.30   15.60
  10 -15  -1    0.80   20.20
  10  15  -1   11.20   32.20
  10  15  -1   21.30   15.60
  10  15  -1   39.20   22.30
 -10  15   1  -22.80   19.00
 -10  15   1  -12.50   17.50
 -10  15   1  -11.90   33.60
  -9 -15   1   87.99   21.20
   9 -15  -1   83.99   24.10
   9 -15  -1   45.90   18.20
  -9  15   1   42.70   28.60
   9  15  -1   92.99   17.50
  -9  15   1   38.80   18.80
   9  15  -1  107.09   26.90
   9  15  -1   79.69   29.60
  -9  15   1   56.79   21.90
  -8 -15   1  329.77   28.20
  -8 -15   1  296.67   30.50
   8 -15  -1  352.56   36.10
   8 -15  -1  308.37   32.60
   8  15  -1  339.77   37.60
   8  15  -1  345.87   27.60
  -8  15   1  292.67   37.90
   8  15  -1  317.37   38.90
   8  15  -1  276.17   31.80
  -8  15   1  344.97   34.80
  -8  15   1  323.97   34.30
  -7 -15   1  333.47   24.80
   7 -15  -1  293.17   29.50
   7 -15  -1  257.07   27.60
   7 -15  -1  256.67   28.80
  -7 -15   1  296.77   28.30
   7  15  -1  277.97   23.70
  -7  15   1  266.37   30.20
   7  15  -1  334.97   33.90
  -7  15   1  334.07   33.70
   7  15  -1  267.97   29.70
  -7  15   1  265.07   29.80
   7  15  -1  281.17   28.10
   6 -15  -1   41.60   13.20
   6 -15  -1   46.20   14.80
  -6 -15   1   35.30   12.30
   6 -15  -1   52.19   14.80
  -6 -15   1   45.10   15.20
   6 -15  -1   35.70   12.30
  -6 -15   1   41.20    9.70
   6  15  -1   54.59   15.30
   6  15  -1   61.69   13.40
   6  15  -1   48.00   13.70
  -6  15   1   36.40   13.30
  -6  15   1   30.70   14.20
  -6  15   1   54.79   15.70
   6  15  -1   50.29   10.10
  -6  15   1   41.20   13.10
   5 -15  -1  168.78   21.10
  -5 -15   1  167.08   14.00
   5 -15  -1  137.59   18.20
  -5 -15   1  153.98   19.20
   5 -15  -1  180.38   19.40
  -5 -15   1  121.19   18.40
   5 -15  -1  182.28   19.90
  -5  15   1  169.58   21.10
  -5  15   1  187.98   21.90
  -5  15   1  162.78   21.10
   5  15  -1  165.88   14.10
   5  15  -1  146.49   17.40
   5  15  -1  181.88   21.60
  -5  15   1  164.28   18.50
   5  15  -1  152.58   20.30
  -4 -15   1   20.50    8.00
  -4 -15   1   21.30    8.80
   4 -15  -1   17.80    8.80
   4 -15  -1   13.00    7.40
   4 -15  -1   29.70    9.00
   4 -15  -1   20.30    9.50
  -4 -15   1   20.00   10.50
  -4 -15   1   21.80    5.90
  -4  15   1   19.00    9.70
   4  15  -1   15.70    8.30
   4  15  -1   26.10   10.10
   4  15  -1   20.10    8.00
  -4  15   1   21.50    9.20
  -4  15   1   14.40    8.70
  -4  15   1   29.10   11.70
   4  15  -1   23.30    5.20
  -3 -15   1  221.38   19.00
   3 -15  -1  211.48   18.30
   3 -15  -1  198.88   17.50
   3 -15  -1  189.38   19.10
   3 -15  -1  217.18   19.00
  -3 -15   1  225.98   20.60
   3 -15  -1  211.68   19.20
  -3 -15   1  216.68   22.10
   3  15  -1  218.98   20.70
   3  15  -1  224.08   21.40
  -3  15   1  230.48   21.00
   3  15  -1  209.98   20.00
  -3  15   1  215.28   20.10
  -3  15   1  205.28   17.50
   2 -15  -1    3.30    6.00
  -2 -15   1    1.00    6.30
  -2 -15   1    8.30    5.70
   2 -15  -1   12.90    6.10
   2 -15  -1    8.20    4.90
   2 -15  -1    6.90    7.60
   2 -15  -1    8.10    6.20
  -2 -15   1    9.90    8.70
  -2  15   1   -7.90    6.00
   2  15  -1    2.50    7.70
   2  15  -1   11.20    7.30
   2  15  -1    0.50    8.80
  -2  15   1    0.50    5.40
  -2  15   1    1.40    7.10
  -2  15   1   -0.70    3.90
   1 -15  -1 1202.48   49.20
   1 -15  -1 1256.87   50.29
  -1 -15   1 1140.89   52.79
  -1 -15   1 1214.78   55.49
   1 -15  -1 1155.98   54.79
   1 -15  -1 1204.48   46.80
   1 -15  -1 1184.88   49.60
  -1  15   1 1145.99   53.19
   1  15  -1 1183.28   54.09
  -1  15   1 1147.19   50.99
  -1  15   1 1122.79   46.20
   1  15  -1 1198.78   54.79
   1  15  -1 1079.49   62.29
   0 -15   1    5.40    7.00
   0 -15   1   16.00    4.40
   0 -15  -1   16.40    5.80
   0 -15  -1    9.70    3.80
   0 -15  -1   11.10    6.00
   0 -15  -1   13.90    6.20
   0 -15   1    6.60    7.50
   0 -15   1    4.50    7.30
   0 -15   1    8.10    7.10
   0 -15  -1   13.70    8.30
   0  15   1   14.90    6.70
   0  15  -1    9.60    4.10
   0  15   1   19.80    9.20
   0  15   1    9.40    6.70
   0  15  -1   21.10    8.10
   0  15  -1   20.70    9.20
   0  15  -1   15.90    8.10
   1 -15   1 1082.19   49.80
   1 -15   1 1009.80   48.60
  -1 -15  -1 1012.90   43.20
   1 -15   1  963.90   48.20
  -1 -15  -1  983.80   49.50
  -1 -15  -1  994.90   37.70
   1 -15   1 1079.29   48.70
   1 -15   1  943.41   41.60
  -1 -15  -1 1071.99   37.80
  -1  15  -1 1001.70   48.00
   1  15   1 1028.20   48.10
  -1  15  -1  949.21   41.40
  -1  15  -1  985.50   49.20
   1  15   1 1052.59   45.70
   1  15   1 1040.70   45.60
   2 -15   1  226.68   17.40
   2 -15   1  266.47   21.80
   2 -15   1  214.48   20.00
  -2 -15  -1  243.18   17.60
  -2 -15  -1  255.37   21.70
   2 -15   1  204.58   20.70
   2 -15   1  249.58   21.80
  -2 -15  -1  236.78   17.00
  -2 -15  -1  255.97   13.10
  -2  15  -1  281.77   23.40
  -2  15  -1  234.68   17.50
   2  15   1  255.67   19.60
   2  15   1  261.07   19.80
  -2  15  -1  239.38   22.30
  -2  15  -1  257.17   23.30
   2  15   1  254.47   20.70
  -3 -15  -1   16.80    8.20
   3 -15   1   10.30    8.60
   3 -15   1    3.90    7.60
   3 -15   1    6.70    7.60
  -3 -15  -1   17.40    5.40
   3 -15   1   12.60    7.80
  -3 -15  -1   15.10    7.50
   3 -15   1    9.90    8.50
  -3 -15  -1    9.60    7.90
  -3  15  -1   11.60    6.90
   3  15   1   12.90    7.40
  -3  15  -1   11.90    7.20
  -3  15  -1   11.00    8.50
  -3  15  -1   10.40   10.60
   3  15   1   12.90    5.30
   3  15   1   -1.80    6.30
   3  15   1   18.60    9.20
   4 -15   1  187.68   19.40
   4 -15   1  186.88   21.10
  -4 -15  -1  193.08   18.70
   4 -15   1  214.88   22.60
  -4 -15  -1  208.88   15.70
   4 -15   1  182.58   21.40
  -4 -15  -1  163.58   19.00
  -4 -15  -1  203.38   18.30
   4 -15   1  158.38   18.40
  -4  15  -1  148.09   22.70
   4  15   1  153.88   17.80
   4  15   1  168.88   15.60
   4  15   1  184.48   20.20
  -4  15  -1  156.98   18.50
  -4  15  -1  213.68   23.30
  -4  15  -1  135.49   20.10
   5 -15   1   53.29   13.50
  -5 -15  -1   51.69   10.40
   5 -15   1   39.10   11.50
   5 -15   1   39.10   13.40
  -5 -15  -1   43.60   11.30
  -5 -15  -1   77.09   15.80
   5 -15   1   51.29   12.90
   5  15   1   82.19   13.50
  -5  15  -1   52.89   14.60
   5  15   1   40.00   11.90
  -5  15  -1   63.39   14.90
   5  15   1   44.20   12.70
  -5  15  -1   50.89   14.00
  -5  15  -1   36.70   14.40
   6 -15   1  100.19   17.90
   6 -15   1   93.09   21.90
   6 -15   1  104.09   19.60
   6 -15   1   82.99   16.90
  -6 -15  -1  125.29   17.20
  -6 -15  -1   84.99   16.80
  -6  15  -1   69.19   18.20
  -6  15  -1   72.79   18.10
  -6  15  -1   99.49   20.40
   6  15   1  106.19   20.60
   6  15   1   56.99   13.00
   6  15   1   88.39   21.40
  -6  15  -1  104.79   22.40
   6  15   1  119.59   16.90
   7 -15   1   14.30   14.60
   7 -15   1   10.90   11.90
  -7 -15  -1   -0.30   10.10
  -7 -15  -1   23.40   10.30
   7 -15   1   -1.60    8.80
   7 -15   1   -7.80   12.90
   7  15   1    6.20    9.30
  -7  15  -1   24.30   19.20
   7  15   1   10.20   10.80
  -7  15  -1   -3.30   13.30
  -7  15  -1   -4.60   11.60
   7  15   1   13.70   15.40
   7  15   1   10.10    8.70
   8 -15   1  110.39   25.20
  -8 -15  -1  123.69   23.00
   8 -15   1  141.09   25.60
   8 -15   1  136.19   22.10
  -8 -15  -1  189.18   26.30
  -8  15  -1  112.19   25.20
   8  15   1  169.78   29.30
  -8  15  -1  138.79   31.30
   8  15   1  146.09   22.80
   8  15   1  123.29   21.30
   8  15   1  151.98   24.40
  -8  15  -1  181.98   29.80
  -9 -15  -1   -9.40   12.50
   9 -15   1    0.00   14.30
  -9 -15  -1   23.90   14.30
   9 -15   1   11.80   15.00
   9 -15   1    9.10   21.30
   9  15   1   -5.50   12.80
   9  15   1   -7.70   14.80
  -9  15  -1   33.70   26.50
   9  15   1   11.80   26.70
  -9  15  -1    8.40   16.40
  -9  15  -1   45.40   19.60
   9  15   1  -33.20   16.00
  10 -15   1  -20.50   22.60
  10 -15   1    1.20   18.10
  10 -15   1   23.20   19.70
  10  15   1  -15.90   14.40
  10  15   1   -7.60   17.10
 -10  15  -1   12.00   21.50
 -10  15  -1   38.70   21.80
  10 -16  -1    6.70   16.50
  10 -16  -1   -5.70   17.30
  10 -16  -1  -42.00   19.10
 -10 -16   1    3.00   16.00
  10  16  -1   12.30   15.90
  10  16  -1   29.50   16.10
  10  16  -1  -22.90   30.30
 -10  16   1  -23.50   30.80
 -10  16   1    9.60   19.50
 -10  16   1  -33.20   15.90
   9 -16  -1    9.10   13.50
  -9 -16   1    2.70   14.60
   9 -16  -1  -24.80   12.30
  -9 -16   1   -4.90   12.50
   9 -16  -1   -6.90   16.30
   9  16  -1   -9.30   18.70
  -9  16   1  -21.10   12.90
  -9  16   1    3.50   16.70
  -9  16   1   37.40   24.20
   9  16  -1   11.00   12.10
   9  16  -1   20.20   14.40
  -8 -16   1   70.09   14.60
  -8 -16   1   53.39   12.50
   8 -16  -1   65.19   18.40
   8 -16  -1   51.19   15.90
   8 -16  -1   62.09   17.90
  -8  16   1   38.50   23.10
   8  16  -1   61.99   14.60
   8  16  -1   64.49   20.90
  -8  16   1   71.99   20.20
   8  16  -1   43.60   17.90
  -8  16   1   60.79   18.90
  -7 -16   1   -5.00    8.10
   7 -16  -1   14.00   10.90
   7 -16  -1    1.50   11.80
   7 -16  -1   28.70   11.80
  -7 -16   1   -9.80    9.00
  -7  16   1   -9.50    9.00
  -7  16   1    6.00   10.40
   7  16  -1   -3.10   11.60
   7  16  -1   10.40   11.50
   7  16  -1   16.50    9.40
  -7  16   1   17.50   15.60
   7  16  -1    7.10    9.50
  -6 -16   1   -6.40   10.20
   6 -16  -1    2.40   10.40
   6 -16  -1    8.00    9.70
   6 -16  -1   10.00    9.70
  -6 -16   1    2.50    7.70
  -6 -16   1   14.90    9.50
   6 -16  -1   -1.20    8.20
   6  16  -1   -5.10    9.10
  -6  16   1    1.10    9.40
   6  16  -1   28.90   13.80
  -6  16   1  -23.30   10.30
   6  16  -1    1.60    6.30
   6  16  -1    2.50    8.70
  -6  16   1   -6.60   11.60
  -6  16   1   20.00   12.50
   5 -16  -1   22.60   10.40
  -5 -16   1   -3.30    8.50
   5 -16  -1    8.40    8.30
  -5 -16   1    3.10    6.40
  -5 -16   1   14.70    6.20
   5 -16  -1   10.90    9.50
   5 -16  -1    7.70    8.90
  -5  16   1   12.10    9.10
   5  16  -1    5.50    8.00
  -5  16   1    5.40    8.70
   5  16  -1    0.50    5.70
   5  16  -1    3.70    9.40
  -5  16   1   22.30   11.90
   5  16  -1   15.80   10.50
  -5  16   1   30.30   10.80
  -4 -16   1   -2.40    7.40
   4 -16  -1   -2.30    7.00
   4 -16  -1    6.20    6.60
   4 -16  -1    3.20    8.10
  -4 -16   1    6.50    4.10
   4 -16  -1   21.30    8.70
  -4 -16   1   10.60    7.20
  -4 -16   1   17.30    9.00
  -4  16   1    4.90    9.00
   4  16  -1    7.70    7.80
   4  16  -1   -2.90    7.50
   4  16  -1    4.40    8.80
  -4  16   1    5.70    7.90
  -4  16   1    4.60    7.30
  -4  16   1    5.20    8.70
   4  16  -1   -0.70    3.90
  -3 -16   1   -0.40    7.10
   3 -16  -1  -11.00    4.60
   3 -16  -1    4.90    7.50
   3 -16  -1    3.10    6.20
   3 -16  -1    1.70    7.00
  -3 -16   1    5.40    9.10
   3 -16  -1   -1.30    5.20
  -3 -16   1    2.60    7.00
   3  16  -1   -7.10    6.20
  -3  16   1   -1.10    6.20
   3  16  -1    5.20    7.50
  -3  16   1   -2.40    6.90
   3  16  -1    6.30    8.80
  -3  16   1    5.60    5.90
  -2 -16   1  197.78   17.90
   2 -16  -1  151.78   15.70
   2 -16  -1  185.08   15.90
   2 -16  -1  219.28   20.50
   2 -16  -1  156.08   13.90
  -2 -16   1  227.08   21.30
  -2 -16   1  239.78   20.10
   2 -16  -1  170.78   16.50
   2  16  -1  231.38   20.80
  -2  16   1  198.68   19.00
  -2  16   1  195.78   18.40
  -2  16   1  172.88   14.70
   2  16  -1  211.98   19.50
   1 -16  -1   13.10    6.30
   1 -16  -1   13.90    6.30
   1 -16  -1   27.70    9.30
   1 -16  -1   16.50    5.00
   1 -16  -1   19.40    7.10
  -1 -16   1   14.70    8.40
  -1  16   1   23.30    5.90
   1  16  -1   14.70    8.30
  -1  16   1   13.20    6.70
  -1  16   1   11.80    7.90
   1  16  -1    8.00    8.10
   0 -16  -1   31.50    6.90
   0 -16   1   17.60    9.40
   0 -16  -1   26.30   10.90
   0 -16   1   36.80    9.40
   0 -16   1   40.10   10.30
   0 -16  -1   39.70    6.20
   0 -16   1   36.30    5.30
   0 -16  -1   39.40    7.70
   0 -16   1   31.20    8.50
   0 -16  -1   33.10    5.20
   0 -16  -1   31.40    7.60
   0  16   1   35.20    9.80
   0  16  -1   19.30    8.80
   0  16   1   35.40    9.10
   0  16  -1   15.70    8.60
   0  16   1   29.20    7.90
   0  16  -1   33.30    5.40
   1 -16   1   37.00   10.20
  -1 -16  -1   26.80    7.10
  -1 -16  -1   26.30    4.10
   1 -16   1   34.70    9.40
   1 -16   1   30.30    9.50
   1 -16   1   16.50    8.20
  -1 -16  -1   23.90    4.00
  -1 -16  -1   30.20    9.40
   1 -16   1   37.70    7.10
   1  16   1   14.10    6.60
  -1  16  -1   38.80   10.80
  -1  16  -1   27.40    9.70
   1  16   1   17.60    7.10
   1  16   1   29.10    9.50
  -2 -16  -1  475.95   31.00
   2 -16   1  466.25   30.70
  -2 -16  -1  517.25   27.10
   2 -16   1  442.56   30.60
  -2 -16  -1  505.15   26.20
  -2 -16  -1  480.05   20.60
   2 -16   1  492.65   31.60
   2 -16   1  496.75   31.20
   2 -16   1  444.76   26.30
  -2  16  -1  512.15   34.00
  -2  16  -1  453.65   26.10
   2  16   1  492.15   28.90
   2  16   1  477.05   28.70
  -2  16  -1  473.65   32.30
   2  16   1  485.25   30.60
  -2  16  -1  453.45   31.70
  -3 -16  -1   17.40    5.50
  -3 -16  -1   20.60    8.80
   3 -16   1   12.30    8.30
   3 -16   1   12.90    8.60
   3 -16   1   17.10    9.30
  -3 -16  -1    7.40    6.90
   3 -16   1   13.20    6.60
   3 -16   1   20.40    8.90
  -3 -16  -1   10.80    6.90
  -3  16  -1    5.40    7.10
  -3  16  -1    1.70    9.00
   3  16   1    3.20    7.20
  -3  16  -1   12.30    7.20
   3  16   1   17.50    9.40
   3  16   1   15.50    5.70
  -3  16  -1    7.90    7.20
   3  16   1   13.40    8.40
  -4 -16  -1  165.58   17.60
  -4 -16  -1  166.78   17.00
  -4 -16  -1  204.08   15.10
   4 -16   1  182.48   25.20
   4 -16   1  141.89   18.80
   4 -16   1  201.18   19.60
   4 -16   1  164.38   22.30
  -4 -16  -1  171.88   20.30
   4 -16   1  184.18   21.20
   4  16   1  182.88   18.90
   4  16   1  189.98   15.80
  -4  16  -1  173.38   18.70
  -4  16  -1  164.78   22.90
  -4  16  -1  141.79   20.20
   4  16   1  178.78   18.60
   4  16   1  194.48   20.60
  -4  16  -1  159.88   22.30
  -5 -16  -1  212.48   21.60
  -5 -16  -1  182.68   16.80
  -5 -16  -1  164.88   19.50
   5 -16   1  222.68   21.90
  -5 -16  -1  186.88   19.80
   5 -16   1  194.88   23.60
   5 -16   1  167.58   23.50
   5 -16   1  161.08   21.50
  -5  16  -1  173.68   19.80
   5  16   1  171.18   21.40
  -5  16  -1  158.78   23.50
   5  16   1  191.88   22.70
  -5  16  -1  215.68   28.40
  -5  16  -1  197.08   23.60
   5  16   1  184.28   17.20
   6 -16   1    2.20    9.60
   6 -16   1    8.30   10.20
  -6 -16  -1    6.70    9.10
   6 -16   1    1.60   13.10
   6 -16   1   -2.60    8.90
  -6 -16  -1   -2.30    8.90
  -6  16  -1   -1.70    9.10
   6  16   1    8.10   11.10
  -6  16  -1   -3.80   14.30
   6  16   1   -7.00    7.90
   6  16   1    1.00    7.90
  -6  16  -1    1.80   11.20
   7 -16   1   -6.10    9.50
   7 -16   1   -4.90   11.40
   7 -16   1   -9.50   13.00
  -7 -16  -1   12.20   11.80
   7 -16   1  -38.60   14.40
  -7 -16  -1  -18.00   10.80
  -7  16  -1   -7.10   19.90
   7  16   1  -13.70    9.70
   7  16   1    0.70   10.40
  -7  16  -1    2.00   13.20
  -7  16  -1    4.60   13.00
   7  16   1   15.90   13.00
   7  16   1  -13.50   11.90
   8 -16   1   62.79   18.10
   8 -16   1   81.39   21.40
  -8 -16  -1  117.39   20.60
  -8 -16  -1   40.30   17.10
   8 -16   1   78.29   19.10
   8  16   1   46.50   15.90
  -8  16  -1   58.99   21.80
   8  16   1   99.29   23.30
   8  16   1   58.29   17.30
   8  16   1   46.40   17.50
  -8  16  -1   87.69   26.00
  -8  16  -1   66.89   23.60
  -9 -16  -1   25.70   18.50
   9 -16   1   23.20   24.30
   9 -16   1   29.70   18.20
   9 -16   1   20.90   14.80
  -9  16  -1   -4.00   17.30
   9  16   1  -10.20   13.70
  -9  16  -1   34.80   18.20
   9  16   1   39.80   23.80
   9  16   1   35.40   18.10
  10 -16   1    4.60   19.20
  10 -16   1    9.40   25.70
  10 -16   1   16.30   21.10
 -10  16  -1   53.69   25.80
  10  16   1   38.10   20.60
  10  16   1   33.70   18.80
 -10  16  -1   -4.30   21.00
  10 -17  -1   15.40   15.50
  10 -17  -1   28.20   20.40
 -10 -17   1    7.40   17.40
  10 -17  -1    0.10   21.20
  10  17  -1   -5.20   14.20
  10  17  -1   17.40   20.80
 -10  17   1  -27.40   16.00
  10  17  -1  -11.40   36.80
 -10  17   1   16.70   18.40
 -10  17   1  -34.10   34.90
   9 -17  -1   15.50   19.20
   9 -17  -1   -6.60   11.00
   9 -17  -1    1.80   14.10
  -9 -17   1    6.50   16.00
  -9 -17   1  -27.30   13.40
  -9  17   1   36.30   21.50
  -9  17   1   11.00   13.80
   9  17  -1    8.60   14.80
  -9  17   1   -5.10   15.20
   9  17  -1   16.20   19.50
   9  17  -1    9.40   12.60
   8 -17  -1   -8.60   11.40
   8 -17  -1  -24.60   10.60
   8 -17  -1   18.50   12.50
  -8 -17   1   21.40   11.90
  -8 -17   1    9.10   11.50
   8  17  -1    4.90   13.20
  -8  17   1   17.30   16.00
   8  17  -1    3.30   13.70
  -8  17   1  -19.40   11.60
  -8  17   1   31.20   24.60
   8  17  -1    4.20    8.60
  -7 -17   1  -14.20    8.10
   7 -17  -1    1.30   11.60
  -7 -17   1   -2.00   10.10
   7 -17  -1   14.00   11.20
   7 -17  -1   -2.00   12.30
  -7  17   1    0.80   11.20
  -7  17   1   10.70   15.10
   7  17  -1   -5.30   11.50
   7  17  -1   -7.80   11.10
   7  17  -1  -18.30   12.10
  -7  17   1   -2.20    9.80
   7  17  -1   -1.10    7.40
   6 -17  -1  131.29   20.70
  -6 -17   1  143.69   15.30
  -6 -17   1  153.68   21.30
   6 -17  -1  130.79   21.10
  -6 -17   1  154.38   23.60
   6 -17  -1  121.79   19.60
   6 -17  -1  129.59   21.70
   6  17  -1  150.28   24.80
  -6  17   1  160.08   22.70
  -6  17   1  159.98   23.10
  -6  17   1  159.58   25.60
   6  17  -1  162.68   22.30
  -6  17   1  132.09   20.80
   6  17  -1  135.69   21.10
   6  17  -1  165.98   15.70
   5 -17  -1  204.78   21.70
  -5 -17   1  262.77   16.60
  -5 -17   1  273.07   25.50
   5 -17  -1  242.08   23.80
   5 -17  -1  233.68   24.30
   5 -17  -1  269.97   25.20
  -5 -17   1  224.48   23.20
   5  17  -1  203.78   22.40
  -5  17   1  324.27   27.70
  -5  17   1  275.17   22.30
   5  17  -1  245.38   25.60
  -5  17   1  199.68   23.00
   5  17  -1  239.18   16.60
   5  17  -1  265.67   26.10
  -5  17   1  224.48   24.10
   4 -17  -1   83.49   16.60
  -4 -17   1   57.69   12.80
   4 -17  -1   22.90    9.30
   4 -17  -1   71.29   13.30
   4 -17  -1   35.90   11.90
  -4 -17   1   42.40    6.20
  -4 -17   1   54.99   13.90
  -4 -17   1   18.00   10.70
   4  17  -1   39.00   10.90
  -4  17   1   51.49   14.10
   4  17  -1   40.90    5.70
   4  17  -1   59.59   12.20
  -4  17   1   36.60   12.00
  -4  17   1   31.60    9.90
   4  17  -1   50.19   12.70
  -4  17   1   26.00   11.10
   3 -17  -1   12.40    8.50
  -3 -17   1   25.10    9.50
  -3 -17   1   15.60    9.30
   3 -17  -1    9.90    6.40
   3 -17  -1   11.10    8.20
  -3 -17   1   26.50    8.70
   3 -17  -1   15.90    8.40
   3 -17  -1   17.10    8.90
  -3  17   1   10.70    7.30
  -3  17   1   11.60    8.40
   3  17  -1   14.70    9.50
  -3  17   1   12.70    7.80
   3  17  -1   22.80   11.10
   3  17  -1   21.80    8.00
  -3  17   1   10.00    6.20
   2 -17  -1  129.89   12.70
  -2 -17   1  137.59   15.40
  -2 -17   1  144.59   15.70
  -2 -17   1  140.79   19.00
   2 -17  -1  126.49   14.40
   2 -17  -1  136.89   18.70
   2 -17  -1  124.29   13.70
   2 -17  -1  118.99   13.90
   2  17  -1  103.69   15.70
   2  17  -1  120.09   16.70
  -2  17   1   94.89   13.80
  -2  17   1  146.59   13.10
  -2  17   1  114.79   15.90
  -2  17   1  134.49   16.30
  -1 -17   1   20.00    9.10
   1 -17  -1   22.80    8.80
   1 -17  -1   19.20    4.80
   1 -17  -1    2.00    5.50
   1 -17  -1   21.50    8.00
  -1 -17   1   14.40    7.00
  -1 -17   1   11.60    6.70
  -1 -17   1    7.20    6.70
   1 -17  -1    7.30    5.20
  -1  17   1   14.40    5.30
   1  17  -1   23.80    8.70
  -1  17   1    5.80    6.80
   1  17  -1   20.90    9.00
  -1  17   1   14.00    6.60
   0 -17   1   45.90   10.40
   0 -17   1   58.29   11.80
   0 -17  -1   54.39    6.20
   0 -17  -1   70.89   10.40
   0 -17  -1   58.99    7.30
   0 -17  -1   70.49   10.40
   0 -17  -1   65.79   10.10
   0 -17   1   65.19    6.50
   0 -17   1   50.29   12.80
   0 -17  -1   57.99   12.00
   0 -17   1   64.09   11.60
   0  17  -1   47.90   11.00
   0  17   1   64.09   11.20
   0  17   1   63.99   11.00
   0  17  -1   57.09   11.70
   0  17  -1   53.19    6.00
   0  17  -1   33.90   10.50
   0  17   1   64.49   13.30
   1 -17   1   31.10    9.20
  -1 -17  -1   40.30    8.30
  -1 -17  -1   31.90    7.40
   1 -17   1   24.20    9.20
   1 -17   1   35.90   10.00
  -1 -17  -1   31.40   11.30
  -1 -17  -1   40.30    4.40
  -1 -17  -1   45.70    8.90
   1 -17   1   34.20    7.10
  -1  17  -1   39.70    7.10
   1  17   1   38.30    9.50
  -1  17  -1   39.80   11.50
   1  17   1   35.70    9.20
   1  17   1   42.10   11.00
  -1  17  -1   38.80   11.60
  -1  17  -1   24.00    9.40
  -2 -17  -1    6.50    7.70
   2 -17   1    7.70    8.30
   2 -17   1    9.70    8.90
   2 -17   1   18.00    6.20
  -2 -17  -1   11.10    3.00
   2 -17   1   12.70    8.60
  -2 -17  -1    6.10    5.80
   2 -17   1    0.60    8.40
  -2 -17  -1    8.30    6.10
  -2  17  -1    4.60    8.40
  -2  17  -1    2.40    7.90
  -2  17  -1   11.80    6.70
   2  17   1   14.10    8.10
   2  17   1   -0.40    6.50
   2  17   1    2.80    6.30
  -2  17  -1   25.70   10.40
   3 -17   1   20.30    7.40
  -3 -17  -1   28.40    7.80
  -3 -17  -1   20.70    5.00
   3 -17   1   21.10    8.70
   3 -17   1   18.20    9.30
   3 -17   1    9.40    7.70
   3 -17   1    4.30    7.60
  -3 -17  -1   20.70    9.30
  -3 -17  -1   12.20    7.80
  -3  17  -1   16.20   10.40
   3  17   1   18.10    5.50
   3  17   1   21.30    8.70
  -3  17  -1   10.30    9.10
  -3  17  -1   31.70   12.60
   3  17   1   26.40    9.30
  -3  17  -1   13.20    7.10
   3  17   1   17.20    8.70
   4 -17   1    0.90    8.40
   4 -17   1   13.00    8.30
   4 -17   1   -2.00    8.10
  -4 -17  -1    9.30    8.40
   4 -17   1    0.50    7.50
  -4 -17  -1    3.90    6.80
   4 -17   1   -2.50    8.10
  -4 -17  -1   -0.10    5.30
  -4 -17  -1   11.40    8.00
   4  17   1    1.70    5.90
  -4  17  -1   -2.60    7.60
   4  17   1   -6.70    5.90
  -4  17  -1   -3.10   10.80
   4  17   1  -11.00    5.90
  -4  17  -1   -1.30    9.00
   4  17   1   12.10    8.60
  -4  17  -1  -11.00    9.10
   5 -17   1   29.10   13.80
  -5 -17  -1   35.30   13.90
   5 -17   1   35.90   11.10
   5 -17   1   14.90    9.70
  -5 -17  -1   20.00   10.60
  -5 -17  -1   17.10    8.90
   5 -17   1   29.30   12.40
  -5 -17  -1   23.60    8.40
   5  17   1   16.60   10.40
   5  17   1   33.90   11.20
   5  17   1   33.40    9.30
  -5  17  -1   11.50   10.70
  -5  17  -1   35.90   12.40
  -5  17  -1   30.50   13.10
  -5  17  -1   14.70   11.40
   5  17   1    9.10    7.40
  -6 -17  -1   -1.30    8.50
   6 -17   1    2.50   12.20
   6 -17   1    5.80    9.70
   6 -17   1    4.70   14.90
  -6 -17  -1    9.10    9.70
   6 -17   1   12.00   11.10
  -6  17  -1   -7.70    9.80
   6  17   1    2.60    8.60
   6  17   1   -3.10    9.20
  -6  17  -1   -4.30   14.00
  -6  17  -1   11.60   13.40
   6  17   1    6.70   10.30
   7 -17   1   16.10   12.90
  -7 -17  -1   34.60   12.50
  -7 -17  -1   35.60   13.50
   7 -17   1   45.30   16.00
   7 -17   1   15.60   12.10
  -7  17  -1   35.30   14.00
   7  17   1    0.60   11.90
   7  17   1    1.70   13.60
   7  17   1   11.90   10.20
   7  17   1   24.90   13.40
  -7  17  -1   44.10   13.50
  -7  17  -1   25.30   20.10
  -8 -17  -1   -6.80   10.70
   8 -17   1    3.50   15.70
  -8 -17  -1    3.90   13.30
   8 -17   1   -4.80   13.10
   8 -17   1   15.40   19.70
   8  17   1   11.60   13.70
  -8  17  -1    0.70   13.40
   8  17   1    4.80   14.70
  -8  17  -1   41.10   22.90
   8  17   1    8.00   16.00
  -8  17  -1    2.00   16.00
   8  17   1  -25.80   15.80
   9 -17   1   12.70   15.70
  -9 -17  -1   33.90   16.30
   9 -17   1  -14.10   15.30
   9 -17   1   10.10   18.40
   9  17   1   35.40   17.90
  -9  17  -1   66.99   34.60
  -9  17  -1    7.80   15.10
  -9  17  -1    8.00   17.50
   9  17   1   -6.40   22.80
   9  17   1   15.20   16.30
  10 -17   1    4.00   17.30
  10 -17   1    7.00   24.50
  10 -17   1   18.50   22.30
  10  17   1   19.30   20.30
 -10  17  -1   12.20   23.00
 -10  17  -1   41.60   22.10
  10  17   1    9.10   19.80
  10 -18  -1   98.59   32.00
  10 -18  -1   99.19   25.90
 -10 -18   1   84.19   24.80
  10 -18  -1   97.89   24.40
  10  18  -1   83.39   27.40
 -10  18   1  156.08   34.30
  10  18  -1   70.19   19.80
  10  18  -1   73.69   43.60
 -10  18   1   60.79   24.40
 -10  18   1   39.40   43.70
   9 -18  -1   30.90   20.50
   9 -18  -1   31.90   17.90
  -9 -18   1   32.70   15.30
   9 -18  -1   27.80   17.50
  -9 -18   1   31.10   16.40
  -9  18   1  100.49   28.10
  -9  18   1   30.10   21.00
   9  18  -1   35.40   13.60
   9  18  -1   39.70   17.40
  -9  18   1   19.60   19.00
   9  18  -1    7.20   21.80
  -8 -18   1   -4.70   11.20
   8 -18  -1    4.00   12.70
   8 -18  -1   16.00   15.10
   8 -18  -1    1.40   13.30
  -8 -18   1    3.80   11.30
  -8  18   1   35.40   20.60
   8  18  -1   -9.20   20.70
   8  18  -1   22.00   10.20
  -8  18   1   -2.40   13.20
  -8  18   1    4.50   14.30
   8  18  -1    3.60   13.40
  -7 -18   1   -1.20    9.70
   7 -18  -1    9.60   10.50
   7 -18  -1   25.90   10.30
   7 -18  -1    9.90   12.10
  -7 -18   1    8.00   11.70
   7  18  -1   -1.90   11.30
   7  18  -1   19.00    8.60
   7  18  -1    6.50   13.70
  -7  18   1   10.90   13.60
  -7  18   1    0.80   10.40
  -7  18   1   -1.70   15.30
  -6 -18   1    6.30    7.70
   6 -18  -1   11.20   10.50
  -6 -18   1   11.30    9.70
   6 -18  -1   -1.60   10.10
   6 -18  -1   -3.50   12.50
   6 -18  -1   13.00   10.40
  -6  18   1    8.00   11.00
  -6  18   1    2.30    9.30
  -6  18   1   30.60   11.30
   6  18  -1   14.30   11.80
   6  18  -1   29.40   15.10
  -6  18   1   -1.00   13.80
   6  18  -1   22.60   12.30
   6  18  -1    9.80    6.70
   5 -18  -1   48.90   12.70
   5 -18  -1   18.00   12.00
  -5 -18   1   49.90   13.30
   5 -18  -1   44.60   13.50
  -5 -18   1   31.90   13.60
  -5 -18   1   34.50    7.40
  -5 -18   1   36.00   13.50
   5 -18  -1   24.50   10.90
   5  18  -1   24.60   11.40
  -5  18   1   38.80   13.70
   5  18  -1   44.50    7.90
  -5  18   1   39.80   14.40
  -5  18   1   49.00   11.70
   5  18  -1   38.50   12.70
   5  18  -1   64.09   15.90
  -5  18   1   36.20   13.60
  -4 -18   1    5.50    9.40
  -4 -18   1   10.10    6.90
   4 -18  -1   13.80    8.80
   4 -18  -1   17.60    9.30
   4 -18  -1   13.50    7.80
   4 -18  -1    9.50    8.80
  -4 -18   1   18.80    9.40
   4  18  -1   17.10    4.20
   4  18  -1   15.20    9.60
  -4  18   1   33.10   12.50
   4  18  -1   19.50    9.70
  -4  18   1   16.60    9.70
  -4  18   1   21.60    9.70
   4  18  -1    6.60    7.80
   3 -18  -1  347.07   23.30
  -3 -18   1  401.16   27.00
  -3 -18   1  326.57   24.40
   3 -18  -1  374.96   26.30
   3 -18  -1  374.96   29.10
  -3 -18   1  421.56   31.50
   3 -18  -1  349.07   25.10
   3 -18  -1  360.96   24.70
   3  18  -1  341.57   35.00
  -3  18   1  360.86   23.60
   3  18  -1  415.16   29.40
  -3  18   1  348.67   27.60
   3  18  -1  402.86   28.10
  -3  18   1  369.56   27.70
  -2 -18   1   31.20   10.30
  -2 -18   1   32.10    9.40
   2 -18  -1   17.30    6.90
   2 -18  -1   22.30    7.40
   2 -18  -1   30.30    7.10
   2 -18  -1   26.90    8.60
   2 -18  -1   24.30   10.50
  -2 -18   1   14.40    9.50
  -2  18   1   30.40    9.70
  -2  18   1    8.80    8.90
   2  18  -1   20.20   10.00
  -2  18   1   26.40    9.20
   2  18  -1   26.10    9.80
  -2  18   1   30.60    8.10
   1 -18  -1   -4.40    5.30
  -1 -18   1    3.60    6.00
  -1 -18   1    4.10    6.10
   1 -18  -1   -0.10    7.30
  -1 -18   1   -3.20    5.10
   1 -18  -1   -0.40    3.70
  -1 -18   1   23.50   10.70
   1 -18  -1    4.90    5.00
   1 -18  -1    7.20    5.60
  -1  18   1   -3.00    8.00
  -1  18   1   17.20    6.10
   1  18  -1   10.70    9.30
  -1  18   1    5.10    5.90
   1  18  -1   13.10    7.40
  -1  18   1    1.10    5.50
   0 -18  -1    7.80    5.90
   0 -18   1   22.00    4.90
   0 -18  -1   23.30    5.00
   0 -18  -1   14.70    6.60
   0 -18  -1   19.10    7.20
   0 -18  -1    6.40    8.10
   0 -18   1    7.80    9.00
   0 -18   1   11.90    7.60
   0 -18   1   16.40    8.60
   0 -18  -1   13.80    4.20
   0 -18   1   14.30    8.20
   0  18  -1   28.40   11.20
   0  18  -1   12.30    4.40
   0  18   1    7.30    7.70
   0  18  -1   13.70    8.80
   0  18  -1   16.50    8.80
   0  18   1    6.90    7.90
   0  18   1   16.10    8.30
   1 -18   1  884.71   43.60
   1 -18   1  868.01   46.50
   1 -18   1  756.02   43.20
  -1 -18  -1  848.42   38.90
   1 -18   1  796.72   35.80
   1 -18   1  820.82   43.70
  -1 -18  -1  799.32   45.30
  -1 -18  -1  932.21   40.50
  -1 -18  -1  799.12   38.10
  -1  18  -1  845.62   44.30
  -1  18  -1  812.02   36.10
   1  18   1  798.62   40.60
  -1  18  -1  868.81   46.00
   1  18   1  815.02   41.30
   1  18   1  801.52   43.70
  -1  18  -1  819.02   45.00
  -2 -18  -1  127.69    7.70
   2 -18   1  122.49   18.90
  -2 -18  -1   82.19   15.80
   2 -18   1  101.09   17.20
   2 -18   1  128.99   18.30
  -2 -18  -1  125.29   13.20
   2 -18   1   91.09   15.90
   2 -18   1  123.99   12.80
  -2 -18  -1  113.19    7.60
  -2 -18  -1  106.49   14.10
   2  18   1  135.49   17.40
  -2  18  -1  110.59   17.90
  -2  18  -1  120.29   18.30
  -2  18  -1  121.59   13.30
   2  18   1   94.19   15.10
   2  18   1   94.49   15.20
  -2  18  -1  111.89   20.00
   3 -18   1   26.30    9.90
   3 -18   1   14.80   11.20
  -3 -18  -1   28.80    8.80
   3 -18   1   31.20    9.20
  -3 -18  -1   28.40    5.50
  -3 -18  -1   36.70    8.20
   3 -18   1   26.20    9.40
   3 -18   1   27.30   10.40
  -3 -18  -1   13.10    8.70
   3  18   1   26.20   10.20
   3  18   1   10.20    9.20
   3  18   1   24.40    8.30
  -3  18  -1   36.00   13.10
  -3  18  -1   29.10    8.90
  -3  18  -1   28.10   10.20
  -3  18  -1   22.20   11.10
   3  18   1   23.90    5.90
   4 -18   1   -5.30    9.90
   4 -18   1   -1.60    6.40
  -4 -18  -1   -8.80    8.10
  -4 -18  -1    5.30    7.50
   4 -18   1    0.20    7.80
  -4 -18  -1    4.80    7.90
   4 -18   1    3.00   10.20
  -4 -18  -1   -3.10    4.50
   4 -18   1   13.70   11.10
   4  18   1   -0.80    8.20
  -4  18  -1   11.40   10.20
  -4  18  -1   -7.40    9.10
   4  18   1    2.20    8.30
  -4  18  -1  -11.60    9.90
   4  18   1    7.90    5.90
  -4  18  -1    0.40    7.80
   5 -18   1   39.20   13.60
  -5 -18  -1   18.90   10.30
   5 -18   1   15.70   10.70
  -5 -18  -1   11.40    7.60
   5 -18   1   15.20   11.20
   5 -18   1   30.50   14.00
  -5 -18  -1   17.50    9.30
   5  18   1   -1.00    6.10
  -5  18  -1   17.80   11.80
   5  18   1   16.80   10.80
  -5  18  -1    7.70   11.10
  -5  18  -1   24.70   11.30
   5  18   1   23.50    8.70
   5  18   1   22.20   10.50
  -5  18  -1   37.70   15.40
  -6 -18  -1  145.99   18.20
   6 -18   1  107.39   20.10
   6 -18   1   99.59   17.90
  -6 -18  -1  123.19   18.80
   6 -18   1   91.49   18.00
   6 -18   1  142.69   22.30
   6  18   1  124.89   20.20
  -6  18  -1  157.68   25.00
  -6  18  -1  106.29   22.90
   6  18   1  114.99   18.60
   6  18   1  137.99   17.50
  -6  18  -1   92.79   20.90
  -7 -18  -1    9.00    9.50
   7 -18   1    9.30   14.90
   7 -18   1   28.90   13.90
  -7 -18  -1   20.40   11.80
   7 -18   1    5.30   11.60
   7  18   1   -7.00   11.10
   7  18   1  -13.10   13.90
  -7  18  -1   -5.00   19.50
   7  18   1   16.80    9.60
  -7  18  -1    8.30   12.10
   7  18   1   12.60   12.70
  -7  18  -1  -12.10   10.40
   8 -18   1  -19.30   12.30
  -8 -18  -1  -10.40   14.60
   8 -18   1   -4.50   14.30
   8 -18   1    6.70   14.60
  -8 -18  -1   10.50   14.30
   8  18   1  -27.50   14.60
  -8  18  -1   17.80   16.70
   8  18   1   26.70   13.10
  -8  18  -1  -33.50   14.10
   8  18   1   11.50   14.90
  -8  18  -1   48.70   25.90
  -9 -18  -1   18.50   17.60
   9 -18   1   17.30   15.40
   9 -18   1   16.50   20.20
   9 -18   1   16.20   18.40
   9  18   1   33.50   17.70
   9  18   1   44.90   19.30
  -9  18  -1   47.20   33.90
   9  18   1   -9.40   29.50
  -9  18  -1    7.80   19.70
  -9  18  -1   41.70   20.90
 -10 -19   1  -23.00   29.30
  10 -19  -1  -10.40   21.50
  10 -19  -1  -17.20   16.50
  10  19  -1  -16.80   14.90
 -10  19   1   -0.50   16.60
  10  19  -1   16.50   21.50
 -10  19   1    5.40   57.79
   9 -19  -1   -3.30   20.30
  -9 -19   1  -23.50   14.90
   9 -19  -1    3.30   15.40
   9 -19  -1    8.80   14.40
  -9 -19   1   26.20   17.30
  -9  19   1    6.50   16.40
   9  19  -1   -2.00   14.70
   9  19  -1   12.10   28.70
  -9  19   1  -24.00   14.70
   9  19  -1    2.30   12.10
  -9  19   1    7.30   27.60
   8 -19  -1    1.50   13.40
  -8 -19   1   24.20   12.60
   8 -19  -1   42.70   17.40
  -8 -19   1   40.40   16.50
   8 -19  -1   27.40   17.80
  -8  19   1   18.50   14.60
   8  19  -1   32.20   12.40
  -8  19   1   35.20   19.70
  -8  19   1   38.70   17.10
   8  19  -1   17.40   17.00
   8  19  -1   21.70   13.40
  -7 -19   1   -1.60    9.20
   7 -19  -1   -9.40    9.10
   7 -19  -1    6.90   12.90
  -7 -19   1   11.80    9.70
   7 -19  -1   11.10   11.90
   7  19  -1   -0.10    7.60
   7  19  -1   -6.80   13.10
  -7  19   1    4.70   12.20
  -7  19   1   -1.40   14.70
   7  19  -1   -0.90    9.90
  -7  19   1   -9.50   10.80
   6 -19  -1  406.06   35.20
  -6 -19   1  363.66   23.00
  -6 -19   1  340.47   29.50
   6 -19  -1  295.07   28.10
   6 -19  -1  344.67   32.30
   6  19  -1  319.77   31.50
  -6  19   1  339.87   29.20
  -6  19   1  382.96   35.10
  -6  19   1  283.67   30.90
  -6  19   1  323.27   34.60
   6  19  -1  346.77   29.50
   6  19  -1  343.47   21.70
   6  19  -1  400.06   35.90
  -5 -19   1   48.40   14.00
   5 -19  -1   27.40   10.20
  -5 -19   1   27.90   12.60
   5 -19  -1   25.20   12.60
   5 -19  -1   17.20   12.10
  -5 -19   1   28.30    9.80
  -5 -19   1   40.50    7.30
   5 -19  -1   54.09   13.90
  -5  19   1   20.70   12.30
  -5  19   1   39.30   12.00
  -5  19   1   16.40    8.40
   5  19  -1   38.80   13.00
   5  19  -1   59.19   15.10
   5  19  -1   39.00    6.90
   5  19  -1   20.90   12.90
  -5  19   1   26.40   13.50
  -4 -19   1   27.30   10.90
   4 -19  -1   23.10   11.70
  -4 -19   1   17.80   11.00
  -4 -19   1   14.00    9.30
   4 -19  -1   16.60    8.10
   4 -19  -1    8.40    8.20
   4 -19  -1    4.20    9.00
   4  19  -1   20.50   10.50
  -4  19   1   12.60    8.80
   4  19  -1    7.80   12.30
  -4  19   1    3.00    8.20
   4  19  -1   18.50   10.70
  -4  19   1   22.20    9.60
  -3 -19   1   26.50    8.30
  -3 -19   1   46.20   11.00
   3 -19  -1   29.50    9.10
   3 -19  -1   34.40   10.70
   3 -19  -1   24.70    9.10
   3 -19  -1   53.79   13.30
   3 -19  -1   28.10    8.70
  -3 -19   1   27.40   12.20
  -3  19   1   38.00   10.40
   3  19  -1   24.00    9.70
  -3  19   1   13.40    8.00
   3  19  -1   31.60   10.40
  -3  19   1   36.00   10.90
   2 -19  -1   31.20    8.20
  -2 -19   1   26.60    9.50
   2 -19  -1   40.60    8.30
  -2 -19   1   39.90   12.00
   2 -19  -1   37.90    9.30
  -2 -19   1   33.10    8.00
   2 -19  -1   34.80   12.20
   2 -19  -1   44.10   10.00
  -2  19   1   62.79   13.50
  -2  19   1   42.40    8.90
   2  19  -1   41.40   12.20
  -2  19   1   38.50   10.90
   2  19  -1   51.49   12.70
  -2  19   1   60.69   12.90
   1 -19  -1  283.47   24.50
  -1 -19   1  226.08   21.60
  -1 -19   1  267.47   21.80
  -1 -19   1  262.67   24.20
   1 -19  -1  244.48   18.10
   1 -19  -1  225.78   18.80
   1 -19  -1  238.98   15.20
   1 -19  -1  270.37   19.10
  -1 -19   1  259.07   21.80
  -1  19   1  232.88   21.50
   1  19  -1  288.17   24.10
   1  19  -1  278.57   23.10
  -1  19   1  241.98   20.80
  -1  19   1  232.28   20.80
  -1  19   1  220.38   15.70
   0 -19  -1   74.79   11.80
   0 -19  -1   79.79   11.10
   0 -19   1   50.49   11.50
   0 -19  -1   57.89   12.90
   0 -19  -1   58.79    6.80
   0 -19  -1   62.39    6.20
   0 -19   1   55.19   11.40
   0 -19   1   51.29   12.80
   0 -19  -1   70.59   11.10
   0 -19   1   64.19    6.60
   0 -19   1   48.80   10.50
   0  19   1   73.99   12.60
   0  19   1   76.69   13.50
   0  19   1   73.19   14.30
   0  19  -1   59.99    7.00
   0  19  -1   66.69   16.40
   0  19  -1   55.39   12.50
   0  19  -1   60.69   13.80
  -1 -19  -1  397.56   23.30
   1 -19   1  375.56   28.40
   1 -19   1  377.66   27.50
   1 -19   1  365.56   27.30
   1 -19   1  356.16   26.30
   1 -19   1  338.77   20.10
  -1 -19  -1  407.16   30.70
  -1 -19  -1  426.96   24.70
  -1 -19  -1  408.76   23.60
   1  19   1  380.06   26.10
  -1  19  -1  359.36   27.40
  -1  19  -1  369.16   28.70
   1  19   1  407.76   28.30
   1  19   1  397.76   26.00
  -1  19  -1  331.67   27.70
  -1  19  -1  373.36   20.80
   2 -19   1    2.70    7.50
   2 -19   1    8.80    8.70
   2 -19   1    0.60    8.50
  -2 -19  -1   14.60    9.10
   2 -19   1    6.50    9.00
  -2 -19  -1    1.40    6.40
   2 -19   1   22.00    6.80
  -2 -19  -1    2.70    6.20
  -2  19  -1   14.90    7.90
   2  19   1    1.20    9.30
   2  19   1   18.30    7.70
  -2  19  -1    7.00    7.90
  -2  19  -1   15.20    9.90
  -2  19  -1    2.50    7.10
   2  19   1   11.20    8.90
   3 -19   1    0.90    8.40
   3 -19   1   -1.90    8.50
   3 -19   1    3.50    8.60
  -3 -19  -1   -1.60    7.00
  -3 -19  -1    1.70    3.50
   3 -19   1    4.20    7.30
  -3 -19  -1    6.20    6.20
   3 -19   1   -1.70    8.30
  -3 -19  -1   -1.70    6.20
   3  19   1    9.90    8.00
  -3  19  -1    9.40    9.60
  -3  19  -1    0.80    8.60
  -3  19  -1   21.30    9.00
  -3  19  -1    2.70    8.40
   3  19   1    4.80    7.20
   3  19   1    1.30    7.30
  -4 -19  -1   18.60    6.20
   4 -19   1   22.50   11.70
   4 -19   1    7.20    8.30
  -4 -19  -1   10.60    9.40
  -4 -19  -1   22.60   10.40
   4 -19   1   21.70   13.20
  -4 -19  -1   15.40    9.00
   4 -19   1   26.20   10.70
   4 -19   1   36.40   13.30
   4  19   1   22.80    7.20
   4  19   1   17.00   10.50
  -4  19  -1   16.40   13.20
   4  19   1    3.20    8.50
   4  19   1   17.10    9.30
  -4  19  -1    3.00    8.90
  -4  19  -1   12.90   10.90
  -4  19  -1   17.70   10.60
  -5 -19  -1   11.10    9.30
   5 -19   1   -1.30    7.60
  -5 -19  -1   15.80    7.60
  -5 -19  -1    3.40    8.50
   5 -19   1    7.70   12.70
   5 -19   1   -2.40    9.60
   5 -19   1    9.70   10.30
  -5  19  -1    0.40   10.10
  -5  19  -1   -8.00   13.30
  -5  19  -1   11.80   11.90
   5  19   1   13.00   10.70
  -5  19  -1   29.40   12.30
   5  19   1    6.40    6.80
   5  19   1   -1.30   10.30
   5  19   1    2.60    8.30
   6 -19   1   -0.60   10.40
  -6 -19  -1    1.50   10.30
   6 -19   1   -4.80   13.00
  -6 -19  -1   -8.40    9.20
   6 -19   1   30.00   12.70
  -6  19  -1   -0.40   11.10
  -6  19  -1    4.50   12.90
  -6  19  -1    4.00   18.20
   6  19   1    3.60    8.20
   6  19   1   17.40    9.00
   6  19   1   27.30   12.50
   7 -19   1    5.00   12.10
   7 -19   1   13.90   15.40
  -7 -19  -1  -14.30    9.20
   7 -19   1   -3.40   10.80
  -7 -19  -1  -14.40   10.00
  -7  19  -1   10.90   19.90
  -7  19  -1    1.90   13.70
   7  19   1   15.90   15.40
   7  19   1    9.90   11.50
  -7  19  -1    6.90   13.30
   7  19   1  -17.90   10.90
   8 -19   1    2.70   15.10
   8 -19   1    0.30   15.80
  -8 -19  -1   -6.50   15.00
   8 -19   1    5.70   15.00
  -8 -19  -1  -14.60   12.60
  -8  19  -1   12.50   16.60
   8  19   1   14.10   15.50
  -8  19  -1  -13.60   14.80
   8  19   1   -9.60   11.40
  -8  19  -1  -28.70   24.90
   8  19   1   20.60   19.90
   9 -19   1    3.80   15.60
   9 -19   1   22.10   22.50
   9 -19   1   10.40   17.40
  -9 -19  -1   35.50   20.40
  -9  19  -1   51.99   39.60
   9  19   1   26.80   21.50
  -9  19  -1   10.00   19.90
  -9  19  -1  -17.20   21.10
   9  19   1   14.20   17.20
   9  19   1    0.90   25.30
  10 -20  -1  -17.70   21.00
  10 -20  -1   -4.70   16.50
  10 -20  -1   26.40   28.10
  10  20  -1   20.00   20.70
  10  20  -1    5.80   17.30
 -10  20   1   -4.30   20.10
 -10  20   1   32.50   21.10
   9 -20  -1    4.40   19.20
   9 -20  -1  -12.30   12.70
  -9 -20   1    8.30   15.00
   9 -20  -1   14.30   17.20
  -9 -20   1  -17.60   15.50
   9  20  -1    8.70   17.70
   9  20  -1   22.30   13.00
  -9  20   1  -18.60   17.30
  -9  20   1    8.00   19.10
   9  20  -1   30.90   27.70
  -9  20   1  -28.90   28.50
   8 -20  -1   79.69   21.30
  -8 -20   1   61.69   17.60
   8 -20  -1   62.49   21.50
  -8 -20   1   70.19   15.40
   8  20  -1   72.69   17.30
  -8  20   1  103.29   27.80
   8  20  -1   72.19   21.00
  -8  20   1   92.99   22.30
  -8  20   1   65.89   19.40
   8  20  -1   62.09   15.60
  -7 -20   1   -0.70   12.50
  -7 -20   1   28.60   11.40
   7 -20  -1   21.00   10.90
   7 -20  -1   23.30   15.90
   7 -20  -1   18.40   12.90
   7  20  -1   -7.70   15.30
   7  20  -1   24.70    8.10
   7  20  -1    2.20    9.50
  -7  20   1    8.50   12.90
  -7  20   1   14.40   15.90
   6 -20  -1   30.60   11.90
   6 -20  -1   20.20   12.40
  -6 -20   1   47.50    9.50
   6 -20  -1   29.50   13.20
  -6 -20   1   48.80   14.50
  -6  20   1   66.19   16.70
   6  20  -1   36.40    8.90
   6  20  -1   42.70   16.00
  -6  20   1    8.10   11.00
  -6  20   1   39.70   16.10
   6  20  -1   43.90   17.00
  -6  20   1   16.90   11.60
  -5 -20   1  160.08   22.90
   5 -20  -1  167.98   18.90
   5 -20  -1  200.88   26.20
  -5 -20   1  125.59   22.50
  -5 -20   1  145.89   10.90
   5 -20  -1  125.39   21.60
   5 -20  -1  166.48   26.40
   5  20  -1  139.49   20.60
   5  20  -1  134.29   11.10
   5  20  -1  108.69   18.50
  -5  20   1  128.69   21.30
  -5  20   1  154.78   24.70
  -5  20   1   87.99   17.20
  -5  20   1  148.49   19.40
   5  20  -1  181.08   27.30
   4 -20  -1   64.69   15.50
  -4 -20   1   63.79   15.80
  -4 -20   1   62.99   12.80
   4 -20  -1   54.29   14.50
  -4 -20   1   61.09   14.90
   4 -20  -1   23.40   10.80
   4 -20  -1   57.99   12.70
  -4  20   1   45.20   12.80
   4  20  -1   37.30   12.60
   4  20  -1   52.39   15.60
  -4  20   1   45.50   12.90
   4  20  -1   50.29   14.50
  -4  20   1   62.99   14.80
  -3 -20   1   63.09   14.70
   3 -20  -1   38.80    9.20
   3 -20  -1   34.60    9.90
  -3 -20   1   40.10   13.20
  -3 -20   1   52.69   10.60
   3 -20  -1   52.69   11.30
   3 -20  -1   46.50   11.00
   3 -20  -1   37.60   12.20
  -3  20   1   37.60   10.00
  -3  20   1   38.20   12.20
   3  20  -1   41.00   11.90
  -3  20   1   59.09   15.50
   3  20  -1   49.40   14.20
   2 -20  -1   -0.90    5.70
  -2 -20   1    7.30    9.80
   2 -20  -1    1.70    5.70
   2 -20  -1    2.10    4.50
   2 -20  -1   -3.60    6.10
  -2 -20   1   15.20    7.80
   2 -20  -1    0.80    7.80
   2  20  -1   -9.20    6.60
  -2  20   1   -0.50    6.10
  -2  20   1    3.90    7.20
   2  20  -1    2.80    7.70
   1 -20  -1  106.59   13.00
  -1 -20   1  105.69   14.80
   1 -20  -1  116.19   18.60
   1 -20  -1  100.89   10.10
   1 -20  -1  105.49   13.80
   1 -20  -1  125.09   13.50
  -1 -20   1   81.69   16.00
  -1 -20   1  111.89   16.20
  -1 -20   1   87.29   12.90
   1  20  -1  107.39   17.20
   1  20  -1  106.59   18.00
  -1  20   1  106.19   15.70
  -1  20   1   91.89   15.60
  -1  20   1  127.79   17.80
  -1  20   1  103.89   11.30
   0 -20  -1   30.40    8.10
   0 -20   1    9.50    6.70
   0 -20   1   13.40   10.90
   0 -20   1   21.00    9.80
   0 -20  -1   17.70    4.70
   0 -20  -1   36.10    8.50
   0 -20   1   12.80    4.10
   0 -20   1   23.00    7.20
   0 -20  -1   27.50    8.20
   0 -20  -1   20.60    8.80
   0  20  -1   19.70   11.50
   0  20  -1   11.40    4.20
   0  20   1   35.70    9.90
   0  20   1   23.70   10.10
   0  20  -1   20.50   13.20
   0  20   1   25.80   10.30
   0  20  -1   15.00    9.00
  -1 -20  -1    7.30    6.80
   1 -20   1    8.20    8.00
  -1 -20  -1   11.00   10.20
   1 -20   1    7.70    5.00
  -1 -20  -1   10.20    7.20
   1 -20   1   -2.30    6.60
   1 -20   1   16.10    8.20
   1 -20   1   10.90    8.50
  -1 -20  -1    8.20    5.80
  -1  20  -1   17.30    5.40
  -1  20  -1   10.50    8.40
   1  20   1    5.90    7.30
  -1  20  -1   11.30    8.30
  -1  20  -1   -7.40    7.30
   1  20   1   11.50    7.90
   1  20   1   10.90    8.10
   2 -20   1  255.17   18.50
   2 -20   1  257.97   23.70
   2 -20   1  259.07   23.80
   2 -20   1  234.28   23.90
   2 -20   1  256.97   23.40
  -2 -20  -1  217.18   24.00
  -2 -20  -1  253.47   18.50
  -2  20  -1  220.48   17.90
   2  20   1  242.78   21.10
  -2  20  -1  239.58   24.90
   2  20   1  228.18   23.20
   2  20   1  226.58   21.60
   3 -20   1   20.30    7.70
   3 -20   1    8.60   10.00
   3 -20   1    6.60    8.80
   3 -20   1   -3.00    9.10
   3 -20   1   22.10   10.20
  -3 -20  -1   11.30    4.50
  -3 -20  -1    8.90    8.80
  -3 -20  -1   15.60    9.30
  -3 -20  -1   21.00    7.90
  -3  20  -1    4.70    9.50
  -3  20  -1   11.10    8.90
  -3  20  -1   12.90    8.70
  -3  20  -1   12.30    9.00
   3  20   1    8.00    8.70
   3  20   1   27.70    9.90
   3  20   1   19.00   11.40
  -4 -20  -1   13.30   10.00
  -4 -20  -1   43.50    8.30
   4 -20   1   52.49   16.00
   4 -20   1   23.20   12.50
   4 -20   1   56.59   13.70
   4 -20   1   57.79   14.80
  -4 -20  -1   39.20   12.40
   4 -20   1   24.50   10.20
  -4  20  -1   26.90   10.80
   4  20   1   46.30   13.00
   4  20   1   51.69   13.70
  -4  20  -1   27.80   12.40
   4  20   1   30.60   12.50
  -4  20  -1   26.80   11.70
   4  20   1   44.10    8.20
  -4  20  -1   71.59   18.90
  -5 -20  -1  207.08   17.20
  -5 -20  -1  154.18   22.90
   5 -20   1  168.68   22.80
  -5 -20  -1  162.78   20.40
   5 -20   1  152.48   21.40
   5 -20   1  174.28   27.20
   5 -20   1  160.78   25.20
   5 -20   1  178.78   27.30
  -5  20  -1  203.28   30.70
  -5  20  -1  139.79   24.60
   5  20   1  172.38   24.90
   5  20   1  180.98   23.60
   5  20   1  197.88   16.70
   5  20   1  216.08   25.10
  -5  20  -1  208.68   30.40
  -5  20  -1  169.88   22.80
   6 -20   1   30.60   15.60
   6 -20   1   34.60   15.60
   6 -20   1    3.30    9.90
  -6 -20  -1   30.50   10.60
  -6 -20  -1   26.40   10.90
  -6  20  -1    7.10   17.80
   6  20   1   51.89   16.60
   6  20   1   -0.10   10.10
   6  20   1   22.70   13.60
  -6  20  -1   26.40   15.40
   6  20   1   30.60   10.10
  -6  20  -1   20.50   16.40
   7 -20   1   56.49   19.60
   7 -20   1   65.19   19.60
   7 -20   1   77.09   16.00
  -7 -20  -1   51.49   14.00
  -7 -20  -1   48.60   14.70
  -7  20  -1   73.79   21.80
   7  20   1   83.79   16.20
   7  20   1   49.50   17.30
  -7  20  -1   38.10   26.40
  -7  20  -1   42.80   17.20
  -8 -20  -1   25.00   16.60
   8 -20   1   26.20   17.10
   8 -20   1   37.30   17.50
   8 -20   1   14.70   14.30
  -8 -20  -1   11.50   13.50
  -8  20  -1   13.00   19.10
  -8  20  -1   -2.50   26.10
  -8  20  -1   38.10   19.80
   8  20   1   28.60   15.90
   8  20   1   21.10   12.90
   8  20   1   32.90   20.30
   9 -20   1   78.39   22.60
   9 -20   1   32.40   24.10
   9 -20   1   73.99   20.60
  -9  20  -1    9.80   24.60
  -9  20  -1   18.10   23.30
   9  20   1   43.20   20.80
  -9  20  -1  -78.49   38.40
   9  20   1   60.49   22.90
   9  20   1   45.30   30.50
  10 -21  -1  -14.50   25.50
  10 -21  -1  -18.70   16.70
 -10  21   1   -6.60   22.80
  10  21  -1   24.30   19.90
 -10  21   1  -24.20   20.90
  10  21  -1   10.70   20.10
   9 -21  -1   22.70   18.70
  -9 -21   1    9.70   16.50
  -9 -21   1  -11.50   15.60
   9 -21  -1    8.60   22.00
   9 -21  -1    8.10   15.10
  -9  21   1   -4.80   14.90
   9  21  -1   47.30   20.60
   9  21  -1   -3.80   29.50
  -9  21   1   -2.30   18.80
  -9  21   1   16.30   34.40
   9  21  -1   16.10   15.20
   8 -21  -1   11.90   14.30
  -8 -21   1   -0.90   10.80
   8 -21  -1   -0.60   12.50
   8 -21  -1   -9.40   14.10
  -8 -21   1   10.00   13.70
  -8  21   1    5.90   14.50
   8  21  -1  -19.50   18.00
  -8  21   1   15.20   23.30
   8  21  -1   20.60   13.50
   8  21  -1   18.90   13.30
  -8  21   1   38.30   17.70
  -7 -21   1  -10.90    9.40
   7 -21  -1    4.00   12.90
  -7 -21   1    8.30    9.40
   7 -21  -1    9.60   12.70
  -7  21   1    9.70   13.70
   7  21  -1   10.00    9.50
  -7  21   1  -19.60   15.80
  -7  21   1   -3.40   11.60
   7  21  -1  -17.40    9.90
   7  21  -1   16.50   16.10
   6 -21  -1   25.50   13.70
  -6 -21   1   31.10   11.90
   6 -21  -1   27.00   10.10
  -6 -21   1   31.80    8.50
   6 -21  -1    8.00   11.40
  -6  21   1   40.90   15.60
  -6  21   1   55.69   18.90
   6  21  -1   55.59   16.80
   6  21  -1   31.20    8.80
  -6  21   1   12.00   10.90
  -6  21   1   35.10   15.80
   6  21  -1    2.80   11.50
  -5 -21   1    0.70    9.10
  -5 -21   1  -15.30    7.20
  -5 -21   1    6.90    4.40
   5 -21  -1    6.40   11.80
   5 -21  -1   -2.70    8.20
   5 -21  -1    8.90    9.70
  -5  21   1    7.20    9.00
   5  21  -1    4.30   13.70
   5  21  -1    0.80   10.70
  -5  21   1    5.90    8.80
   5  21  -1   -3.10   13.30
  -5  21   1   -8.90    8.10
   5  21  -1    1.10    4.80
  -5  21   1  -11.20   10.80
  -4 -21   1  694.83   41.20
  -4 -21   1  648.54   43.80
   4 -21  -1  641.74   41.00
   4 -21  -1  698.23   40.30
   4 -21  -1  763.82   46.50
   4 -21  -1  638.94   38.00
  -4 -21   1  565.74   38.00
  -4  21   1  655.33   37.90
  -4  21   1  717.73   44.20
   4  21  -1  679.73   43.10
   4  21  -1  639.74   41.90
  -4  21   1  671.63   42.60
   4  21  -1  617.64   49.60
   3 -21  -1    6.60    8.00
   3 -21  -1   -9.10    6.20
   3 -21  -1   -5.60    8.60
  -3 -21   1   14.20    9.80
  -3 -21   1    8.30    7.60
   3 -21  -1    7.00    7.70
  -3 -21   1   -2.10    9.30
   3 -21  -1   -0.30    9.30
  -3  21   1    6.40    7.90
  -3  21   1   -6.80    7.90
  -3  21   1    2.50    6.20
   3  21  -1    4.20    7.80
  -3  21   1    8.40    8.70
   2 -21  -1   93.09   17.70
   2 -21  -1   53.59    9.90
  -2 -21   1   78.39   17.10
   2 -21  -1   64.59   11.60
   2 -21  -1   77.99   12.70
   2 -21  -1   89.99   15.00
  -2 -21   1   87.39   15.60
  -2  21   1   74.59   11.60
   2  21  -1   71.69   15.90
  -2  21   1   60.19   13.30
   2  21  -1   66.99   15.10
  -1 -21   1   16.30    7.90
   1 -21  -1   27.80    6.20
  -1 -21   1   17.30    8.20
   1 -21  -1   15.40    6.90
   1 -21  -1   16.40    6.00
   1 -21  -1   18.80    7.90
  -1 -21   1   18.50   10.10
  -1 -21   1    3.60    7.40
   1 -21  -1   11.20    8.60
   1  21  -1   -1.00    6.90
  -1  21   1   19.50    6.30
   1  21  -1   25.20   11.00
  -1  21   1   15.50    8.30
  -1  21   1   19.20    8.40
   0 -21   1   55.89   14.30
   0 -21   1   56.19    6.50
   0 -21   1   52.29   11.80
   0 -21  -1   61.69    6.70
   0 -21  -1   58.49   11.10
   0 -21  -1   59.19   10.80
   0 -21  -1   64.39   10.60
   0 -21   1   41.00   10.60
   0 -21  -1   60.49   14.20
   0 -21  -1   59.29    6.20
   0 -21   1   70.19   13.10
   0  21  -1   53.29    6.60
   0  21  -1   40.80   16.10
   0  21   1   63.99   12.80
   0  21  -1   70.99   15.40
   0  21  -1   74.89   16.40
   0  21   1   51.69   13.10
   0  21   1   69.89   13.00
   1 -21   1    6.10    8.60
  -1 -21  -1   15.00   10.30
   1 -21   1    3.20    8.10
  -1 -21  -1   12.90    6.50
  -1 -21  -1   14.50    7.10
  -1 -21  -1   17.30    7.60
   1 -21   1    9.70    7.80
   1 -21   1   13.70    5.30
   1 -21   1    2.80    8.00
  -1  21  -1    7.90    6.00
   1  21   1   27.20   10.00
  -1  21  -1   23.90   13.30
  -1  21  -1   -7.10    7.90
   1  21   1   14.30    6.70
  -1  21  -1   17.80   11.60
   1  21   1   53.19   12.90
   2 -21   1  146.49   21.90
   2 -21   1  137.89   20.90
  -2 -21  -1  219.98   23.90
  -2 -21  -1  173.08   15.60
   2 -21   1  161.68   22.60
   2 -21   1  139.59   20.30
   2 -21   1  150.58   14.50
   2  21   1  172.48   18.80
  -2  21  -1  179.68   15.60
  -2  21  -1  148.59   22.40
   2  21   1  149.39   20.60
   3 -21   1  422.36   33.20
  -3 -21  -1  400.56   32.60
   3 -21   1  354.56   29.60
   3 -21   1  400.46   32.90
  -3 -21  -1  412.66   26.80
   3 -21   1  410.46   32.30
   3 -21   1  398.46   26.80
  -3 -21  -1  414.16   26.40
  -3  21  -1  382.36   32.90
   3  21   1  465.25   31.20
   3  21   1  365.66   30.80
  -3  21  -1  380.76   26.60
  -3  21  -1  358.16   31.30
  -3  21  -1  409.76   33.60
   3  21   1  380.66   29.40
   4 -21   1  113.79   20.30
   4 -21   1   69.79   16.30
   4 -21   1   53.19   13.50
  -4 -21  -1   97.69    9.70
   4 -21   1   91.99   15.80
   4 -21   1   67.99   15.80
  -4 -21  -1   60.99   13.60
  -4 -21  -1   84.89   14.70
   4  21   1   82.09   18.70
  -4  21  -1   62.89   16.90
  -4  21  -1   75.79   16.70
   4  21   1   89.39   10.40
   4  21   1  103.19   18.30
  -4  21  -1   79.29   19.10
   4  21   1   95.09   17.20
  -4  21  -1   81.79   15.90
  -5 -21  -1  124.29   18.60
  -5 -21  -1  131.09   14.30
   5 -21   1   92.09   18.00
  -5 -21  -1  108.09   20.50
   5 -21   1   94.59   16.40
   5 -21   1   80.89   18.90
   5  21   1   83.49   18.00
   5  21   1  117.19   13.70
   5  21   1   77.69   17.10
  -5  21  -1  117.69   25.00
   5  21   1  123.29   22.40
  -5  21  -1  119.99   23.90
  -5  21  -1   94.59   21.90
  -5  21  -1  121.89   19.90
  -6 -21  -1  181.48   23.80
   6 -21   1  179.48   27.20
   6 -21   1  116.89   19.90
  -6 -21  -1  158.28   17.80
   6 -21   1  130.29   23.90
   6  21   1  121.59   23.50
  -6  21  -1  179.58   31.30
   6  21   1  148.49   17.20
  -6  21  -1  125.69   28.20
  -6  21  -1  143.39   26.70
   7 -21   1   16.10   14.00
   7 -21   1   28.00   18.40
  -7 -21  -1   25.20   12.90
  -7 -21  -1   26.10   12.10
   7 -21   1   16.00   14.90
   7  21   1    6.80   10.30
  -7  21  -1   28.20   22.60
   7  21   1    6.10   10.80
  -7  21  -1   20.50   18.20
  -7  21  -1   11.90   16.80
  -8 -21  -1   13.80   16.70
   8 -21   1   21.80   21.40
   8 -21   1   10.20   14.50
  -8 -21  -1   -3.60   16.30
   8 -21   1    5.30   18.40
   8  21   1    4.50   15.10
  -8  21  -1   -5.50   16.70
   8  21   1   -2.50   14.20
   8  21   1  -11.40   19.80
  -8  21  -1    0.60   25.60
  -8  21  -1   -2.50   17.20
   9 -21   1   11.50   20.20
   9 -21   1   55.09   20.30
   9 -21   1   51.59   23.30
   9  21   1   29.10   19.40
   9  21   1   33.50   21.50
  -9  21  -1    3.50   20.80
  -9  21  -1   11.20   21.00
  -9 -22   1   11.40   18.10
  -9 -22   1    5.30   16.30
   9 -22  -1  -21.30   18.70
   9 -22  -1   -9.60   13.50
   9 -22  -1   -7.20   17.80
   9  22  -1  -18.00   26.50
  -9  22   1  -22.50   37.80
  -9  22   1    9.20   22.40
   9  22  -1   19.60   20.30
   9  22  -1    3.30   16.60
  -9  22   1   31.80   21.30
   8 -22  -1    2.20   13.40
  -8 -22   1   15.30   14.00
   8 -22  -1   32.60   18.90
   8 -22  -1    5.70   18.10
  -8 -22   1    5.10   12.40
   8  22  -1   -7.50   11.50
  -8  22   1   10.30   13.60
  -8  22   1  -23.90   21.50
   8  22  -1   14.90   13.00
   8  22  -1   27.70   25.00
  -8  22   1   41.40   16.40
  -7 -22   1   -1.10    9.10
   7 -22  -1  -12.30    9.80
  -7 -22   1   -8.00   10.60
   7 -22  -1  -20.80    9.80
   7 -22  -1    6.30   12.20
  -7  22   1   15.50   14.10
   7  22  -1   28.20   18.10
   7  22  -1   10.00   10.10
  -7  22   1   -7.80   19.20
  -7  22   1    3.70   12.90
   7  22  -1   -6.30   10.90
   6 -22  -1  280.27   30.20
   6 -22  -1  216.98   25.00
  -6 -22   1  255.57   17.30
  -6 -22   1  213.68   24.90
   6 -22  -1  228.68   27.60
  -6  22   1  206.98   28.20
  -6  22   1  244.58   28.60
   6  22  -1  289.17   33.00
  -6  22   1  278.57   32.20
   6  22  -1  277.87   17.70
   6  22  -1  273.07   36.60
  -5 -22   1    2.10    8.40
   5 -22  -1    6.60    9.80
   5 -22  -1   30.10   13.30
  -5 -22   1   26.40   13.00
   5 -22  -1   45.70   13.60
  -5  22   1   11.60   10.90
  -5  22   1   24.90   12.60
   5  22  -1    1.10   12.50
  -5  22   1   28.20   12.60
  -5  22   1   24.10   15.10
   5  22  -1   18.20   12.40
   4 -22  -1   72.39   17.00
   4 -22  -1   45.60   12.40
   4 -22  -1   43.20   11.60
  -4 -22   1   43.40   13.80
  -4 -22   1   45.70   13.40
   4  22  -1   44.40   14.60
   4  22  -1   57.19   15.30
  -4  22   1   35.70   12.00
  -4  22   1   45.00   13.80
  -4  22   1   52.49   13.10
   3 -22  -1    2.70    7.30
  -3 -22   1   22.90   10.30
  -3 -22   1    2.70   10.10
   3 -22  -1   12.80    7.70
   3 -22  -1   33.40   10.60
  -3 -22   1   20.60    7.60
   3 -22  -1    0.40    7.70
   3 -22  -1   15.50   11.20
   3  22  -1   28.50   14.10
   3  22  -1   19.40   11.00
  -3  22   1   22.20   11.10
  -3  22   1   30.40   10.60
  -3  22   1    7.60    9.20
  -2 -22   1   19.50    9.00
   2 -22  -1   -0.70    6.90
  -2 -22   1   16.00   11.60
   2 -22  -1   -3.40    6.50
   2 -22  -1    7.10    7.30
   2 -22  -1    2.70    4.90
   2 -22  -1  -14.80    7.50
   2  22  -1    5.90    9.70
   2  22  -1   14.50   11.00
  -2  22   1   11.90    6.70
  -2  22   1   -4.60    7.70
   1 -22  -1   32.00   12.30
  -1 -22   1   11.20   11.40
   1 -22  -1   17.70    7.50
  -1 -22   1   34.80   11.00
   1 -22  -1   37.50    7.10
  -1 -22   1   21.80    9.80
   1 -22  -1   32.50    7.80
  -1 -22   1   34.00   10.80
   1 -22  -1   45.20    9.80
   1  22  -1   35.50   12.20
  -1  22   1   28.10    7.40
  -1  22   1   50.89   11.90
   1  22  -1   17.20   10.20
  -1  22   1   39.40   11.70
   0 -22   1   53.09   14.20
   0 -22   1   88.89   16.30
   0 -22  -1   67.79   11.10
   0 -22  -1   73.09   11.90
   0 -22   1   71.99   14.90
   0 -22   1   49.30    6.00
   0 -22  -1   67.39    6.20
   0 -22  -1   73.39   11.40
   0 -22  -1   63.49   16.10
   0 -22  -1   79.99    7.30
   0  22  -1   46.90   13.80
   0  22  -1   31.90   10.90
   0  22   1   66.39   14.40
   0  22   1   61.79   13.00
   0  22   1   49.00   12.30
   1 -22   1   35.90   12.50
  -1 -22  -1   48.50    9.80
   1 -22   1   35.90   11.90
   1 -22   1   42.70   13.00
   1 -22   1   29.20    6.80
  -1 -22  -1   32.10    8.80
  -1 -22  -1   22.00   12.00
   1 -22   1   37.90   11.10
  -1 -22  -1   32.80    9.30
   1  22   1   31.30   12.00
  -1  22  -1   23.20   11.50
  -1  22  -1   42.50   11.50
   1  22   1   27.90   10.90
   1  22   1   29.10   11.00
  -1  22  -1   48.50    8.60
  -1  22  -1   38.50   12.70
   2 -22   1   69.69   14.00
   2 -22   1   84.39   17.80
  -2 -22  -1  132.79   20.60
  -2 -22  -1   91.59   13.30
   2 -22   1   87.99   16.10
   2 -22   1   73.49   14.80
   2 -22   1   70.79   11.70
   2  22   1  104.29   19.10
  -2  22  -1  120.79   21.00
   2  22   1  126.79   18.60
   2  22   1   87.09   15.30
  -2  22  -1   60.89   11.00
  -3 -22  -1    4.80    7.70
   3 -22   1   15.40    9.60
   3 -22   1   16.20   10.30
   3 -22   1    2.20    7.20
  -3 -22  -1    4.40    8.30
   3 -22   1    3.70    9.20
   3 -22   1    8.50    9.60
  -3  22  -1   -5.80    8.60
   3  22   1  -12.70    9.30
  -3  22  -1    9.40    8.90
  -3  22  -1   -0.50    9.50
   3  22   1   -3.30    7.70
   3  22   1    2.40    8.20
  -3  22  -1   10.00   11.40
   4 -22   1   10.30   19.80
   4 -22   1    6.90    9.90
   4 -22   1    7.80   10.50
  -4 -22  -1    8.90    5.50
   4 -22   1   -3.20    7.90
  -4 -22  -1   21.00   11.60
  -4 -22  -1    0.60    8.50
   4  22   1   14.40   11.50
   4  22   1   12.50   11.40
  -4  22  -1  -16.80    8.10
  -4  22  -1   -9.70    7.90
   4  22   1   11.00    9.70
  -4  22  -1    8.30    9.80
  -4  22  -1    2.50   13.80
   5 -22   1    6.10   10.60
  -5 -22  -1   17.30    8.00
  -5 -22  -1    5.60   10.60
   5 -22   1    7.10   10.40
   5 -22   1   26.40   15.60
  -5 -22  -1   13.00   10.70
   5  22   1    8.70   11.60
  -5  22  -1    3.60   11.70
  -5  22  -1   19.20   13.10
   5  22   1   18.40    8.20
  -5  22  -1   21.30   12.20
   5  22   1   46.10   14.20
  -5  22  -1   -3.10   15.90
   6 -22   1  155.88   25.10
  -6 -22  -1  163.88   17.70
   6 -22   1  127.09   21.80
   6 -22   1  169.98   25.90
  -6 -22  -1  179.38   21.40
   6  22   1  178.08   18.80
  -6  22  -1  143.29   25.90
  -6  22  -1  171.88   30.80
  -6  22  -1  137.99   26.10
   6  22   1  178.18   27.90
   7 -22   1  -13.60   11.10
  -7 -22  -1    0.10   12.20
   7 -22   1   39.80   19.80
   7 -22   1  -15.00   14.20
  -7 -22  -1   14.30   11.10
  -7  22  -1   -2.10   12.40
   7  22   1  -10.70   10.90
   7  22   1   -3.00   12.70
  -7  22  -1   18.00   23.30
   7  22   1   -1.70   17.10
  -7  22  -1    3.50   13.40
  -8 -22  -1  -26.60   14.30
   8 -22   1   17.00   20.70
   8 -22   1  -20.70   13.20
   8 -22   1  -28.40   15.40
  -8 -22  -1  -15.30   16.60
   8  22   1  -12.30   15.00
  -8  22  -1  -43.90   25.10
  -8  22  -1    4.50   15.60
   8  22   1    7.40   14.20
  -8  22  -1  -25.40   14.60
   9 -22   1   68.19   31.60
   9 -22   1   31.30   19.40
   9 -22   1   17.70   21.30
   9  22   1   37.30   20.50
  -9  22  -1  -14.70   21.40
   9  22   1   22.10   17.20
  -9  22  -1   33.20   25.60
   9 -23  -1   48.50   20.20
  -9 -23   1   29.00   31.80
   9 -23  -1   -8.80   16.20
   9 -23  -1  -33.50   17.90
   9  23  -1    0.20   30.00
  -9  23   1   12.70   40.20
  -9  23   1   18.70   21.60
   9  23  -1   11.60   20.40
  -9  23   1   -9.30   22.10
   9  23  -1   27.50   17.30
  -8 -23   1    0.40   13.00
   8 -23  -1    3.70   13.70
   8 -23  -1   -1.70   14.10
  -8 -23   1    1.50   12.30
   8 -23  -1   -2.50   12.30
  -8  23   1  -22.40   13.90
   8  23  -1   -2.50   22.00
   8  23  -1    7.40   16.80
   8  23  -1    1.60   11.00
  -8  23   1  -11.50   14.60
  -8  23   1   -5.80   25.00
  -7 -23   1    3.00    9.70
   7 -23  -1  -10.10   10.80
   7 -23  -1   12.70   13.10
  -7 -23   1   52.99   18.50
   7 -23  -1   16.00   13.10
   7  23  -1   34.20   18.20
   7  23  -1   20.40   14.00
   7  23  -1   -2.90    8.50
  -7  23   1    8.00   13.00
  -7  23   1   21.60   21.50
  -7  23   1   29.80   15.70
   6 -23  -1   11.10   14.20
   6 -23  -1    4.00   11.80
  -6 -23   1   14.80   12.00
  -6 -23   1   20.00    6.80
   6 -23  -1   10.00   10.30
   6  23  -1    7.60    6.80
  -6  23   1   10.20   12.60
  -6  23   1   24.70   19.30
   6  23  -1    3.70   14.60
   6  23  -1   -8.40   10.90
  -6  23   1    1.20   10.40
  -5 -23   1   -4.90    8.80
   5 -23  -1    3.50   12.40
  -5 -23   1    1.80   11.30
   5 -23  -1    1.40    9.20
   5 -23  -1   -4.00   10.60
   5  23  -1    8.50   10.10
   5  23  -1   14.50   13.00
  -5  23   1  -11.60   11.90
  -5  23   1   -7.90    8.70
  -5  23   1  -22.30   10.80
  -5  23   1  -14.60    7.80
   4 -23  -1   89.79   17.80
  -4 -23   1   69.49   17.60
   4 -23  -1   86.09   19.90
  -4 -23   1  106.19   18.10
   4 -23  -1   77.59   14.50
   4  23  -1   88.29   16.90
  -4  23   1  134.49   18.20
  -4  23   1   98.69   18.50
  -4  23   1  102.29   19.70
  -3 -23   1   -4.00    9.70
   3 -23  -1    9.80    8.30
  -3 -23   1    6.10    7.60
  -3 -23   1   10.40   10.00
   3 -23  -1    0.90   10.20
   3 -23  -1    7.00    6.80
  -3  23   1   -1.60    8.50
   3  23  -1   -1.90    9.70
  -3  23   1    2.50    7.50
  -3  23   1    6.90    8.10
  -3  23   1   20.10    8.90
   3  23  -1    1.50    9.40
   2 -23  -1   25.90    9.30
   2 -23  -1   14.00    6.30
   2 -23  -1   18.20   11.20
  -2 -23   1   37.70    9.90
  -2 -23   1   18.30    8.90
  -2 -23   1   24.20    9.50
   2 -23  -1   17.80    8.40
  -2 -23   1   16.90   11.50
   2 -23  -1   22.30    8.40
   2  23  -1   38.20   12.30
  -2  23   1   14.40    7.70
  -2  23   1   22.00   11.00
   2  23  -1   20.80   10.80
  -1 -23   1  147.29   17.70
   1 -23  -1  141.89   16.30
   1 -23  -1  127.79   15.50
   1 -23  -1  125.09   11.50
  -1 -23   1  148.79   20.00
   1 -23  -1  172.58   16.50
  -1 -23   1  149.09   20.50
   1 -23  -1  151.38   22.70
  -1 -23   1  144.69   22.00
  -1  23   1  170.88   23.00
   1  23  -1  182.18   25.60
  -1  23   1  161.08   19.30
   1  23  -1  123.59   20.70
   0 -23  -1   35.50    9.00
   0 -23   1   18.50    8.20
   0 -23  -1   11.40   10.10
   0 -23  -1   12.30    6.90
   0 -23   1   32.80   10.90
   0 -23   1   12.40    8.30
   0 -23  -1   15.20    7.50
   0 -23   1   21.20   11.60
   0  23   1   19.30    9.20
   0  23  -1   25.10   11.90
   0  23   1   25.30   12.70
   0  23  -1   17.70   10.00
   0  23   1   17.70   10.00
  -1 -23  -1    8.20    7.50
   1 -23   1   13.80    9.00
   1 -23   1   24.00    8.30
  -1 -23  -1    4.50    7.10
  -1 -23  -1    3.20   11.30
  -1 -23  -1   12.00    7.00
   1 -23   1   13.80    9.30
   1 -23   1    8.50    9.40
   1 -23   1   11.50    5.20
   1  23   1   14.50    9.10
  -1  23  -1   11.80   11.20
  -1  23  -1   -5.10    5.00
   1  23   1   29.30   12.70
  -1  23  -1   11.10    8.90
  -1  23  -1    1.70   10.10
   1  23   1    8.50    9.00
  -2 -23  -1  186.78   18.90
   2 -23   1  241.38   23.80
  -2 -23  -1  187.08   20.60
   2 -23   1  203.68   23.20
   2 -23   1  181.98   16.90
   2 -23   1  203.38   23.00
   2 -23   1  271.57   28.10
  -2 -23  -1  250.17   27.20
  -2 -23  -1  199.78   17.60
   2  23   1  202.08   20.90
   2  23   1  202.98   23.60
  -2  23  -1  172.18   16.80
  -2  23  -1  205.28   26.00
   2  23   1  196.98   24.20
  -2  23  -1  227.08   23.60
   3 -23   1   37.40   16.50
  -3 -23  -1   36.70   14.00
   3 -23   1   54.99   11.50
   3 -23   1   63.19   17.10
  -3 -23  -1   68.79   13.00
   3 -23   1   60.79   15.90
   3 -23   1   66.29   14.50
   3  23   1   57.79   14.80
  -3  23  -1   42.00   13.80
  -3  23  -1   35.40   14.20
  -3  23  -1   83.49   20.00
   3  23   1   57.59   15.00
  -3  23  -1   60.59   12.00
   3  23   1   46.60   13.70
   4 -23   1    6.10    8.20
   4 -23   1   -1.50    9.80
  -4 -23  -1    7.10    9.50
  -4 -23  -1   -1.30   10.10
   4 -23   1    0.10    9.30
  -4  23  -1   14.00   10.00
  -4  23  -1   13.10   12.20
   4  23   1   -3.00    8.90
   4  23   1   -3.60    9.10
  -4  23  -1   14.80   10.10
  -4  23  -1  -16.60    9.70
   5 -23   1    5.20   10.20
  -5 -23  -1   16.90   11.70
   5 -23   1   20.60   12.30
   5 -23   1   17.50   14.40
  -5 -23  -1   66.99   16.50
  -5 -23  -1   16.60    7.30
   5  23   1   23.40   11.80
  -5  23  -1   16.20   18.00
  -5  23  -1   12.40   14.20
  -5  23  -1   25.40   14.00
  -5  23  -1   26.80   14.70
   5  23   1   36.30    8.60
   5  23   1   59.29   16.40
   6 -23   1   25.40   16.70
  -6 -23  -1    3.10    9.70
   6 -23   1   21.50   15.40
  -6 -23  -1   28.00   12.20
   6 -23   1   15.90   12.00
   6  23   1   11.10   13.40
   6  23   1   18.90   14.00
   6  23   1   37.00   11.00
  -6  23  -1    5.90   15.00
  -6  23  -1   33.90   16.80
  -6  23  -1   -5.50   20.60
  -7 -23  -1    7.20   11.60
  -7 -23  -1    8.00   14.10
   7 -23   1  -17.70   13.50
   7 -23   1   20.10   20.30
   7 -23   1  -10.50   13.50
   7  23   1   12.40   13.10
   7  23   1  -20.50   15.70
   7  23   1   26.70   17.40
  -7  23  -1    0.70   24.50
  -7  23  -1   11.30   15.00
  -7  23  -1  -13.10   13.50
   8 -23   1   -9.50   18.10
  -8 -23  -1    2.70   15.10
  -8 -23  -1  -10.90   15.90
   8 -23   1   37.90   20.80
   8 -23   1   38.80   18.60
   8  23   1  -15.30   14.60
  -8  23  -1   13.30   19.40
  -8  23  -1   20.60   18.90
   8  23   1    3.20   15.40
  -8  23  -1  -27.20   34.70
   9 -24  -1    9.30   22.10
   9 -24  -1  -16.40   15.20
   9 -24  -1   26.90   31.90
  -9  24   1   11.50   27.30
   9  24  -1  -28.80   15.60
  -9  24   1   28.10   24.60
   9  24  -1    2.30   17.30
   8 -24  -1   -8.40   17.20
   8 -24  -1   11.10   19.10
  -8 -24   1   23.40   13.70
   8 -24  -1   -4.30   14.40
  -8 -24   1   17.30   16.50
   8  24  -1   21.40   16.60
  -8  24   1   19.10   17.10
  -8  24   1   -3.60   27.30
  -8  24   1    1.30   16.00
   8  24  -1   13.50   24.20
   8  24  -1    9.60   13.70
   7 -24  -1   34.50   14.10
   7 -24  -1   31.50   17.40
  -7 -24   1   26.60   15.10
   7 -24  -1   28.70   18.90
  -7 -24   1   11.80    9.80
   7  24  -1    8.00   11.60
  -7  24   1    7.60   13.30
   7  24  -1   42.30   22.20
  -7  24   1    6.70   18.50
  -7  24   1   -5.80   14.00
   7  24  -1   26.50    9.60
   6 -24  -1    4.60   14.10
   6 -24  -1    3.70   10.40
  -6 -24   1   -2.80   10.90
   6 -24  -1   -0.80   11.40
  -6  24   1    7.50   13.00
  -6  24   1    7.30   11.70
   6  24  -1   -8.60   14.70
   6  24  -1  -12.10    9.80
  -5 -24   1  113.09   23.20
   5 -24  -1   91.49   20.40
   5 -24  -1  130.89   26.00
   5 -24  -1  103.19   17.70
  -5 -24   1  102.09   19.50
   5  24  -1   95.19   23.90
  -5  24   1   94.99   20.90
   5  24  -1  113.99   22.70
  -5  24   1   85.79   18.00
  -5  24   1  117.29   20.90
  -5  24   1   89.79   19.50
   4 -24  -1  117.29   19.80
   4 -24  -1  110.59   20.90
   4 -24  -1   96.29   16.70
  -4 -24   1  105.49   21.00
  -4 -24   1  132.99   20.80
  -4  24   1   86.29   19.10
  -4  24   1  115.79   18.10
  -4  24   1   81.09   18.30
   4  24  -1   94.29   18.80
   3 -24  -1   -1.60    7.60
   3 -24  -1   13.50   10.80
  -3 -24   1    6.60    9.50
   3 -24  -1    3.80    7.70
  -3 -24   1   10.00   12.50
  -3  24   1    6.50    9.10
  -3  24   1   10.70    9.40
   3  24  -1   18.60   11.30
  -3  24   1   18.10    9.50
  -3  24   1    0.50    9.30
   2 -24  -1  153.48   19.50
   2 -24  -1  167.28   25.00
  -2 -24   1  157.58   18.90
  -2 -24   1  138.69   22.90
  -2 -24   1  133.29   23.10
  -2 -24   1  141.29   22.10
   2 -24  -1  130.29   13.50
  -2  24   1  138.99   20.30
  -2  24   1  154.58   21.20
  -2  24   1  154.58   14.40
   2  24  -1  106.39   18.70
   1 -24  -1   44.40   13.90
  -1 -24   1   66.19   14.20
   1 -24  -1   68.49   11.60
  -1 -24   1   86.59   15.40
   1 -24  -1   54.19    8.10
   1 -24  -1   56.59   11.80
  -1 -24   1   80.99   17.30
  -1 -24   1   80.39   18.90
   1 -24  -1   72.89   12.80
  -1  24   1   61.69   14.40
   1  24  -1   56.19   13.90
   1  24  -1   53.69   15.60
  -1  24   1   71.29   14.40
   0 -24   1  115.49   17.90
   0 -24   1   82.79   14.40
   0 -24   1   97.19   19.80
   0 -24  -1  113.89   20.70
   0 -24   1   94.59   18.40
   0 -24  -1  128.39   16.70
   0 -24  -1  108.39   14.80
   0 -24  -1   94.99   13.90
   0  24  -1   99.09   17.70
   0  24   1  128.39   19.80
   0  24  -1   86.79   17.80
   0  24   1  111.49   18.70
   0  24   1  149.39   21.00
  -1 -24  -1  218.48   26.20
  -1 -24  -1  171.38   20.80
   1 -24   1  185.78   22.20
   1 -24   1  184.38   24.70
   1 -24   1  156.58   21.00
   1 -24   1  159.08   12.90
  -1 -24  -1  178.58   16.80
  -1 -24  -1  192.78   26.40
   1 -24   1  193.08   20.90
  -1  24  -1  165.88   23.00
   1  24   1  158.78   21.10
  -1  24  -1  172.78   14.30
  -1  24  -1  156.28   24.20
   1  24   1  179.18   24.60
  -1  24  -1  194.38   24.90
   1  24   1  184.28   21.70
   2 -24   1  193.38   25.20
   2 -24   1  140.29   30.20
   2 -24   1  162.28   23.80
  -2 -24  -1  240.88   26.90
   2 -24   1  135.49   15.00
   2 -24   1  153.88   29.50
  -2 -24  -1  169.48   17.20
   2  24   1  163.08   21.90
  -2  24  -1  172.18   17.00
   2  24   1  182.38   26.50
   2  24   1  154.98   21.80
  -2  24  -1  114.29   19.20
  -2  24  -1  163.18   24.90
  -3 -24  -1    6.40    7.60
   3 -24   1   -5.30    8.60
   3 -24   1    5.30   11.90
   3 -24   1    8.90    7.50
  -3 -24  -1   -9.80    9.70
   3  24   1   -3.80    7.90
   3  24   1   -0.10    9.50
  -3  24  -1    0.50   12.30
  -3  24  -1    0.50    9.10
  -4 -24  -1   54.39   11.30
   4 -24   1   41.80   14.80
   4 -24   1   35.10   17.60
  -4 -24  -1   46.00   14.80
   4 -24   1   35.70   10.90
   4  24   1   45.50   14.10
  -4  24  -1   24.30   13.90
  -4  24  -1   31.40   18.50
  -4  24  -1   44.50   15.40
   4  24   1   50.99   16.70
  -4  24  -1   18.40   11.10
  -5 -24  -1   43.70   14.60
  -5 -24  -1   83.39    9.20
   5 -24   1   61.99   15.30
   5 -24   1   61.19   19.00
  -5 -24  -1   63.69   16.70
   5 -24   1   55.49   17.80
   5  24   1  114.89   23.10
  -5  24  -1   60.89   17.70
  -5  24  -1   50.59   17.90
   5  24   1   51.09   16.10
  -5  24  -1  108.49   23.80
  -5  24  -1   42.20   15.20
  -6 -24  -1    2.50   12.40
   6 -24   1   27.80   16.70
   6 -24   1    0.00   11.40
   6 -24   1   -4.90   14.80
  -6 -24  -1  -18.00    8.20
   6  24   1   -3.40   14.50
  -6  24  -1   10.10   14.20
   6  24   1    2.70    8.30
  -6  24  -1  -10.30   12.70
  -6  24  -1  -32.40   17.00
   6  24   1  -10.20   11.00
   7 -24   1   23.20   15.70
   7 -24   1   34.40   16.20
  -7 -24  -1   34.70   14.50
  -7 -24  -1   17.80   13.60
   7 -24   1   41.40   23.10
  -7  24  -1   36.70   19.80
  -7  24  -1   36.80   20.60
   7  24   1   32.70   13.70
   7  24   1    4.00   16.30
  -7  24  -1  105.69   35.20
   7  24   1   61.89   21.10
   8 -24   1  -25.50   17.40
   8 -24   1  -35.60   18.30
   8 -24   1   37.60   18.90
  -8  24  -1  -14.00   20.50
   8  24   1   -6.20   15.50
  -8  24  -1  -73.59   33.40
   8  24   1   29.50   17.50
  -8  24  -1  -17.10   19.90
   9 -25  -1   13.80   17.30
   9 -25  -1   26.00   26.30
  -9  25   1   46.50   28.30
   9  25  -1   13.20   20.20
  -9  25   1    5.70   21.20
   9  25  -1   10.00   17.70
  -8 -25   1   -8.40   16.40
   8 -25  -1   -0.90   16.30
  -8 -25   1  -17.10   14.50
   8 -25  -1  -31.00   15.90
   8 -25  -1  -13.00   16.30
   8  25  -1   -7.70   29.00
  -8  25   1  -27.30   17.70
  -8  25   1  -17.00   29.50
  -8  25   1  -10.70   18.90
   8  25  -1  -14.60   12.40
   8  25  -1   23.80   14.20
   7 -25  -1   -6.60   11.70
  -7 -25   1    0.40    7.60
  -7 -25   1  -27.00   12.60
   7 -25  -1   28.50   19.10
   7 -25  -1  -14.10   14.00
  -7  25   1   24.20   16.50
   7  25  -1    3.90   12.20
   7  25  -1    2.60    8.80
  -7  25   1   15.80   22.60
  -7  25   1  -19.60   12.30
   7  25  -1   -6.70   18.50
   6 -25  -1  102.39   22.30
  -6 -25   1  123.09   23.20
   6 -25  -1  180.08   28.10
   6 -25  -1   88.29   18.70
  -6  25   1  159.18   24.20
  -6  25   1  194.08   29.20
   6  25  -1  164.98   30.00
   6  25  -1  180.08   28.60
  -6  25   1  125.79   22.90
  -5 -25   1   -1.30   12.60
   5 -25  -1   14.10   12.10
  -5 -25   1  -12.40    8.40
   5 -25  -1    2.00    8.90
   5 -25  -1    0.10   10.20
  -5  25   1   -7.20   10.70
  -5  25   1    0.90   16.10
   5  25  -1   16.90   10.50
  -5  25   1   11.20   12.20
  -5  25   1    3.50   10.20
  -4 -25   1   30.10   13.30
  -4 -25   1   22.30   11.00
   4 -25  -1   23.30   13.00
   4 -25  -1   50.49   12.50
   4 -25  -1   59.39   16.70
   4  25  -1   39.70   14.30
  -4  25   1   59.69   16.90
  -4  25   1   24.80   12.30
  -4  25   1   51.39   13.80
  -3 -25   1    8.40    8.50
  -3 -25   1   -2.70   11.80
   3 -25  -1    2.50    7.20
   3 -25  -1   10.70   12.70
   3 -25  -1    6.80    9.80
  -3  25   1   18.40   10.70
   3  25  -1    9.70   10.50
  -3  25   1    8.30   10.70
   2 -25  -1   -2.70    7.50
   2 -25  -1    5.50   10.30
   2 -25  -1   -7.10    6.00
  -2 -25   1    3.40   11.40
  -2 -25   1    4.90    7.80
  -2  25   1   23.30    8.20
  -2  25   1    3.70   10.30
   2  25  -1    8.30    9.40
  -2  25   1   16.40   13.50
   1 -25  -1    0.70   11.50
   1 -25  -1    7.20    5.10
  -1 -25   1   11.50    9.40
  -1 -25   1    5.70   11.00
   1 -25  -1   10.40    8.80
   1  25  -1    8.20    9.70
  -1  25   1    5.20    9.50
  -1  25   1   20.80   10.60
   0 -25  -1   28.70    9.40
   0 -25  -1   15.90   11.80
   0 -25   1   45.30   14.80
   0 -25   1   24.20   11.10
   0  25   1   46.50   13.40
   0  25   1   28.40   11.30
   0  25  -1   27.20   13.60
   1 -25   1  108.59   11.70
   1 -25   1  129.79   19.80
  -1 -25  -1  148.89   17.90
  -1 -25  -1  119.49   21.50
   1 -25   1  151.98   22.80
  -1  25  -1  145.49   24.30
   1  25   1  146.49   21.50
  -1  25  -1  114.09   19.70
   1  25   1  171.08   20.10
  -1  25  -1  144.39   13.00
   2 -25   1  153.68   23.50
   2 -25   1  134.39   22.70
  -2 -25  -1  134.79   23.50
   2 -25   1   96.49   14.40
  -2 -25  -1  124.59   15.30
   2  25   1  136.69   21.30
  -2  25  -1  122.29   15.00
  -2  25  -1  101.49   19.40
  -2  25  -1   77.89   19.70
   2  25   1  112.39   18.50
  -3 -25  -1   14.70   12.00
   3 -25   1   34.00   15.70
   3 -25   1   12.10    8.30
  -3 -25  -1   14.50    8.70
   3 -25   1    2.20   11.90
   3  25   1   23.20   10.70
  -3  25  -1   20.10   10.40
   3  25   1   17.30   11.60
  -3  25  -1   -4.60   13.00
   4 -25   1  128.79   18.90
   4 -25   1  124.69   23.60
  -4 -25  -1   85.69   18.70
  -4 -25  -1  160.08   20.40
   4 -25   1  129.79   22.70
  -4  25  -1   84.69   18.10
  -4  25  -1   99.49   17.40
   4  25   1  148.89   22.20
   4  25   1  117.99   20.40
  -4  25  -1   70.09   16.50
  -4  25  -1  105.39   24.50
   5 -25   1   18.50   11.90
  -5 -25  -1   -2.90   10.50
   5 -25   1   -0.50   12.30
  -5 -25  -1   -4.00   10.00
   5 -25   1    6.50   13.10
  -5  25  -1   -6.50   18.70
  -5  25  -1   -2.60   12.60
  -5  25  -1   -2.70   12.90
  -5  25  -1  -16.60   19.00
   5  25   1   46.20   15.00
   5  25   1   13.00   11.40
  -6 -25  -1   24.10   14.60
   6 -25   1   34.70   17.40
   6 -25   1    3.30   10.20
   6 -25   1    4.90   15.80
  -6 -25  -1   -3.60    8.60
  -6  25  -1  -37.10   18.30
   6  25   1    4.80    9.60
   6  25   1   -5.50   11.30
  -6  25  -1   -6.00   13.80
   6  25   1   47.00   18.70
  -6  25  -1   -6.70   13.80
   7 -25   1   12.40   13.30
  -7 -25  -1   12.10   12.60
   7 -25   1   18.20   17.00
   7 -25   1   36.00   20.20
  -7 -25  -1    9.90   13.80
  -7  25  -1    3.70   18.20
   7  25   1   20.50   13.20
  -7  25  -1   34.30   30.60
  -7  25  -1   -3.80   15.60
   7  25   1   24.60   21.70
   7  25   1   26.70   14.90
   8 -25   1  126.89   33.70
   8 -25   1  144.69   26.00
   8 -25   1  130.19   33.00
   8  25   1  154.68   27.80
  -8  25  -1   96.79   27.60
   8  25   1   99.99   22.90
  -8  25  -1  173.58   34.70
   8 -26  -1   -9.30   18.70
   8 -26  -1  -14.90   16.20
   8 -26  -1  -42.70   17.20
  -8 -26   1    7.30   18.30
  -8  26   1   12.50   24.60
  -8  26   1   18.20   21.70
   8  26  -1  -24.10   24.30
   8  26  -1   25.80   20.20
  -8  26   1  -50.39   32.00
   8  26  -1    8.50   15.00
   7 -26  -1   -4.90   15.80
   7 -26  -1    9.80   14.70
   7 -26  -1    6.20   11.90
  -7 -26   1   12.80   14.40
   7  26  -1   -8.60   14.20
  -7  26   1    8.80   24.30
  -7  26   1    6.40   14.70
  -7  26   1   -3.80   13.20
   7  26  -1   35.30   21.00
  -6 -26   1   85.09   20.70
   6 -26  -1   36.00   15.40
   6 -26  -1   56.59   15.70
   6  26  -1  118.09   26.40
  -6  26   1   94.89   21.30
  -6  26   1   52.19   17.30
   6  26  -1   51.29   16.50
  -6  26   1   64.09   18.40
  -5 -26   1   18.00   15.20
   5 -26  -1  -22.10   12.00
  -5 -26   1   -0.30    9.70
   5 -26  -1   -6.00    8.40
   5 -26  -1   13.60   12.20
  -5  26   1  -14.00   10.70
   5  26  -1   -2.90   10.60
  -5  26   1   -7.20   14.40
  -5  26   1    8.90   13.00
  -5  26   1   11.00   16.20
  -4 -26   1    4.70    9.20
   4 -26  -1    2.50   10.30
   4 -26  -1  -22.40   10.10
  -4 -26   1   18.10   13.50
   4 -26  -1    6.10    9.00
   4  26  -1  -10.40   10.70
  -4  26   1   -3.60    8.10
  -4  26   1  -10.10   11.10
  -4  26   1   -5.40   10.40
  -4  26   1   10.70   10.40
   3 -26  -1  167.58   20.30
  -3 -26   1  148.19   24.40
   3 -26  -1  134.19   24.30
   3 -26  -1  162.08   17.00
  -3 -26   1  187.08   21.90
  -3  26   1  135.39   19.20
   3  26  -1  171.18   24.70
  -3  26   1  160.78   22.50
   2 -26  -1   11.20   11.10
   2 -26  -1   24.50   15.00
  -2 -26   1   15.10    9.20
   2 -26  -1   22.10    8.20
  -2 -26   1    4.90   12.50
  -2  26   1    8.30    9.90
  -2  26   1   -4.40    9.20
  -2  26   1    7.20   11.70
   2  26  -1   13.00   10.50
  -1 -26   1  295.87   31.20
   1 -26  -1  233.48   30.90
   1 -26  -1  221.38   15.00
  -1 -26   1  233.18   24.00
   1 -26  -1  259.37   22.00
   1  26  -1  219.18   25.70
  -1  26   1  260.07   26.60
  -1  26   1  224.88   24.60
   0 -26  -1  266.77   33.30
   0 -26   1  260.47   29.30
   0 -26   1  232.78   24.20
   0 -26  -1  212.18   20.00
   0  26   1  326.67   28.40
   0  26  -1  256.17   27.20
   0  26   1  257.07   25.50
  -1 -26  -1  398.96   35.60
   1 -26   1  311.77   19.20
   1 -26   1  363.96   35.10
   1 -26   1  344.57   30.50
  -1 -26  -1  288.47   22.50
  -1  26  -1  345.67   20.20
  -1  26  -1  344.47   32.70
   1  26   1  319.67   28.70
  -1  26  -1  300.47   30.50
   1  26   1  363.46   29.10
   2 -26   1   10.50   11.30
  -2 -26  -1    9.70    8.20
  -2 -26  -1   10.20   11.90
   2 -26   1   13.50   12.30
   2 -26   1    4.30    7.10
   2  26   1    9.60   10.70
  -2  26  -1   14.20   10.20
   2  26   1    5.00    9.10
  -2  26  -1  -11.50   10.80
  -2  26  -1  -21.10   12.50
   3 -26   1    7.00   11.30
   3 -26   1    3.80   10.00
  -3 -26  -1   17.20    8.00
   3 -26   1   13.50    8.50
  -3 -26  -1    9.70   11.40
   3  26   1    5.00    8.90
  -3  26  -1  -20.70    9.40
   3  26   1    0.50    9.60
  -3  26  -1   16.40   13.80
   4 -26   1  136.49   25.20
   4 -26   1  123.89   19.10
  -4 -26  -1  138.69   23.00
   4 -26   1  156.88   26.70
  -4 -26  -1  178.48   21.30
  -4  26  -1  194.68   22.10
  -4  26  -1  160.88   23.70
   4  26   1  164.18   24.50
   4  26   1  194.38   27.40
  -4  26  -1  170.48   25.40
  -4  26  -1  233.58   30.90
   5 -26   1   21.90   16.80
   5 -26   1   51.19   17.50
   5 -26   1   19.80   11.10
  -5 -26  -1   16.10   13.10
  -5 -26  -1   24.40   13.30
  -5  26  -1   11.40   15.00
   5  26   1   29.50   14.60
  -5  26  -1   23.00   14.20
  -5  26  -1    7.40   20.50
   5  26   1   13.90   10.80
   6 -26   1  272.37   37.60
  -6 -26  -1  240.28   27.40
   6 -26   1  195.88   33.70
  -6 -26  -1  205.48   30.50
   6 -26   1  207.28   28.20
   6  26   1  183.88   27.60
  -6  26  -1  206.78   31.80
  -6  26  -1  203.08   32.10
   6  26   1  215.38   32.40
  -6  26  -1  269.17   36.90
   7 -26   1    2.50   18.20
  -7 -26  -1    4.00   14.40
   7 -26   1   16.30   15.40
   7 -26   1    8.70   19.10
  -7 -26  -1   27.20   13.80
   7  26   1   31.60   24.10
   7  26   1   22.10   14.10
  -7  26  -1  -18.90   19.50
  -7  26  -1    7.30   31.00
  -7  26  -1    1.90   19.40
   7  26   1   21.50   14.00
   8 -26   1   23.30   20.50
   8 -26   1  -37.20   20.20
  -8  26  -1  -11.30   20.30
   8  26   1   25.20   18.20
   8  26   1  -14.30   18.60
  -8  26  -1  -26.30   18.60
   8 -27  -1  -13.80   15.90
   8 -27  -1    1.80   20.70
  -8  27   1   -6.30   22.40
   8  27  -1  -19.20   38.10
   8  27  -1   26.70   18.30
  -8  27   1   -9.20   18.20
  -7 -27   1   80.39   21.40
   7 -27  -1  145.99   32.80
   7 -27  -1   32.60   18.70
   7 -27  -1   71.79   19.90
   7  27  -1   68.09   19.00
  -7  27   1   72.09   25.50
  -7  27   1   30.80   28.40
   7  27  -1   80.19   29.00
  -7  27   1   71.89   22.50
   6 -27  -1   -3.00   15.90
   6 -27  -1   -1.10   15.00
  -6 -27   1   13.20   14.20
   6 -27  -1   -1.10   12.40
   6  27  -1  -24.30   15.10
   6  27  -1   16.30   14.70
  -6  27   1    7.30   14.70
  -6  27   1   38.10   19.40
  -6  27   1    6.10   18.50
  -5 -27   1   45.30   13.90
   5 -27  -1   63.99   15.60
   5 -27  -1   38.00   16.30
  -5 -27   1   57.39   19.00
   5 -27  -1   36.20   18.20
  -5  27   1   45.70   17.50
  -5  27   1  100.69   27.00
  -5  27   1   65.79   19.00
  -5  27   1   58.39   20.20
   5  27  -1   50.79   15.00
   4 -27  -1   38.60   10.70
   4 -27  -1   32.20   12.60
   4 -27  -1   26.60   16.20
  -4 -27   1   32.30   13.40
  -4 -27   1   28.00   15.30
  -4  27   1   29.40   12.60
   4  27  -1   30.30   14.10
  -4  27   1    5.00   11.00
  -4  27   1    9.60   11.30
  -4  27   1   19.50   11.50
  -3 -27   1   -5.60    8.80
   3 -27  -1   -6.60    9.60
  -3 -27   1   -3.60   13.10
   3 -27  -1   14.20    8.50
   3 -27  -1    1.10   12.00
  -3  27   1   -8.10    9.30
  -3  27   1   11.00   12.20
   3  27  -1  -21.10   14.10
   3  27  -1    1.40   10.20
   2 -27  -1  278.67   24.50
   2 -27  -1  344.27   34.60
  -2 -27   1  324.57   34.60
   2 -27  -1  279.37   19.40
  -2 -27   1  297.77   26.80
  -2  27   1  266.27   26.00
  -2  27   1  238.08   20.20
   2  27  -1  306.87   29.10
  -2  27   1  301.37   29.80
   1 -27  -1   29.90   10.50
  -1 -27   1   14.80   11.30
   1 -27  -1    9.40    5.10
   1 -27  -1    6.20   12.70
  -1 -27   1   19.20   13.70
   1  27  -1    6.30   10.40
  -1  27   1   -2.60    9.50
  -1  27   1   16.00   11.10
   0 -27   1   14.50   10.80
   0 -27  -1   -4.90    8.10
   0 -27  -1  -10.20   10.60
   0 -27   1    6.00   11.90
   0  27   1   22.80   11.60
   0  27  -1    5.70   10.60
   0  27   1   36.60   14.00
   1 -27   1   63.99   15.00
  -1 -27  -1   73.79   14.40
   1 -27   1   71.59   19.80
  -1 -27  -1   71.49   18.80
   1 -27   1   84.29   10.00
  -1  27  -1   70.09   15.80
   1  27   1   98.99   18.00
  -1  27  -1   65.79    9.70
   1  27   1   90.79   18.40
  -1  27  -1  105.99   20.80
  -2 -27  -1  130.29   16.40
   2 -27   1  128.09   14.60
   2 -27   1  109.69   21.70
  -2 -27  -1  138.49   22.80
   2 -27   1   69.89   15.50
   2  27   1   94.59   17.50
  -2  27  -1   75.19   17.70
   2  27   1  145.99   21.30
  -2  27  -1  110.39   22.60
  -2  27  -1  111.59   15.60
  -3 -27  -1  252.57   33.80
   3 -27   1  293.57   31.50
   3 -27   1  190.78   20.70
  -3 -27  -1  278.27   22.80
   3 -27   1  172.18   24.00
  -3  27  -1  204.78   28.10
   3  27   1  265.97   27.90
   3  27   1  234.88   25.60
  -3  27  -1  212.18   24.00
  -3  27  -1  225.88   30.50
  -4 -27  -1   25.00   14.70
   4 -27   1   21.60   11.80
   4 -27   1   31.10   15.50
   4 -27   1   -3.80   12.30
  -4 -27  -1   -5.20    9.10
   4  27   1   24.70   13.00
  -4  27  -1   12.60   18.10
   4  27   1    7.00   12.50
   5 -27   1  141.69   24.50
   5 -27   1  194.28   30.00
  -5 -27  -1  128.29   21.10
   5 -27   1   92.39   19.40
  -5 -27  -1  122.99   24.40
  -5  27  -1  174.58   29.30
   5  27   1  110.89   21.40
  -5  27  -1  227.08   33.30
   5  27   1  144.69   24.50
   6 -27   1   20.80   16.50
   6 -27   1   22.60   14.10
  -6 -27  -1   56.99   18.70
  -6 -27  -1   19.60   15.40
   6 -27   1   39.50   16.20
   6  27   1   55.79   20.40
  -6  27  -1   32.10   17.90
   6  27   1   20.50   19.10
  -6  27  -1   67.39   21.40
  -6  27  -1   52.69   30.40
   7 -27   1  -35.40   16.50
   7 -27   1   -4.90   14.70
   7 -27   1   -6.70   25.20
  -7  27  -1    9.90   21.30
  -7  27  -1   -5.30   36.50
   7  27   1   22.00   16.60
   7  27   1    3.50   22.00
  -7  27  -1   10.90   21.40
   8 -28  -1  -12.10   16.80
   8 -28  -1   -2.00   26.60
  -8  28   1   -2.10   19.90
  -8  28   1   28.10   19.60
   8  28  -1   11.80   15.80
   7 -28  -1  177.28   30.50
  -7 -28   1  156.48   26.10
   7 -28  -1  138.79   32.90
   7 -28  -1  184.18   28.40
   7  28  -1  171.08   37.70
   7  28  -1  171.38   29.30
  -7  28   1  175.28   33.30
  -7  28   1  163.88   33.40
  -7  28   1  140.29   34.30
   6 -28  -1   -9.30   18.20
  -6 -28   1    3.90   13.60
   6 -28  -1   -7.50   13.90
  -6 -28   1    4.90   14.10
   6 -28  -1   30.70   15.40
  -6  28   1    2.20   13.70
  -6  28   1   11.90   15.30
   6  28  -1   22.90   31.60
  -6  28   1   33.80   21.40
   6  28  -1   -5.70   13.20
   5 -28  -1   56.59   13.80
   5 -28  -1   49.70   19.90
  -5 -28   1   13.10   15.70
   5 -28  -1   10.90   14.00
  -5 -28   1   29.50   12.20
  -5  28   1   -1.20   15.30
   5  28  -1   22.50   11.00
  -5  28   1   26.40   15.60
  -5  28   1   29.20   15.70
   4 -28  -1   58.39   13.20
   4 -28  -1   51.19   11.80
  -4 -28   1   34.20   13.30
   4 -28  -1   46.50   18.40
  -4 -28   1   73.89   20.80
   4  28  -1   52.59   14.70
  -4  28   1   74.59   17.10
   3 -28  -1   16.80   11.70
  -3 -28   1   15.90   14.60
   3 -28  -1   37.70   15.50
   3 -28  -1   28.90    9.10
  -3 -28   1   53.29   14.70
   3  28  -1   51.39   17.70
  -3  28   1   39.50   15.30
  -3  28   1   40.30   13.60
   3  28  -1    8.50   10.50
  -3  28   1   22.60   11.90
   2 -28  -1   -4.30   12.80
   2 -28  -1    5.00    7.30
  -2 -28   1   -6.20   11.80
   2 -28  -1    7.00    9.60
  -2 -28   1   -1.90    8.90
   2  28  -1   -2.20   11.60
  -2  28   1    1.70    9.30
  -2  28   1    2.90    8.70
  -2  28   1  -14.00   11.10
   2  28  -1   10.40   11.00
  -1 -28   1    9.60   14.20
  -1 -28   1   -2.20    9.60
   1 -28  -1    9.40   12.60
   1 -28  -1   11.70    5.00
   1 -28  -1   -1.10    7.60
  -1  28   1    8.50   10.40
   1  28  -1    5.20   10.50
  -1  28   1    3.40   10.50
   0 -28  -1   -4.50    7.50
   0 -28   1    8.20   13.50
   0 -28   1    8.80   11.60
   0 -28  -1   14.00   14.40
   0  28   1   23.80   12.70
   0  28  -1   18.50   10.60
   0  28   1   16.50   10.90
  -1 -28  -1   -6.90   12.90
   1 -28   1   -1.40   10.10
  -1 -28  -1   17.30   10.00
   1 -28   1    1.70   12.20
   1 -28   1   12.00    6.30
  -1  28  -1   10.80    6.60
   1  28   1   -5.10    9.30
  -1  28  -1   -8.70    9.20
   1  28   1   20.10   12.70
  -1  28  -1   10.20   14.80
   2 -28   1   81.59   11.70
  -2 -28  -1  113.79   16.50
  -2 -28  -1   77.99   20.20
   2 -28   1   82.39   17.10
   2 -28   1  100.39   20.90
   2  28   1   89.99   18.30
  -2  28  -1   71.09   17.20
  -2  28  -1   98.59   22.90
  -2  28  -1   97.69   14.60
   2  28   1  113.89   20.70
   3 -28   1   26.40   15.60
  -3 -28  -1   42.50   11.80
  -3 -28  -1   41.40   18.20
   3 -28   1   40.80   11.20
   3 -28   1   40.70   15.60
  -3  28  -1   74.39   19.80
  -3  28  -1   45.30   16.10
   3  28   1   30.50   10.80
  -3  28  -1   23.00   14.40
   3  28   1   30.60   13.50
   4 -28   1   76.39   17.00
   4 -28   1  121.89   22.70
   4 -28   1  161.08   30.80
  -4 -28  -1  113.79   17.60
  -4 -28  -1   95.19   19.50
  -4  28  -1  108.69   26.10
   4  28   1  108.09   21.00
  -4  28  -1   97.79   19.10
   4  28   1  133.39   23.90
   5 -28   1   53.19   19.20
   5 -28   1    7.00   13.10
  -5 -28  -1   -2.80   12.40
  -5 -28  -1   16.70   17.70
   5 -28   1   32.70   16.90
   5  28   1  -14.70   13.80
  -5  28  -1   10.90   15.30
  -5  28  -1    8.80   14.90
   5  28   1    6.20   12.70
  -5  28  -1  -12.10   20.40
   6 -28   1    0.40   17.50
   6 -28   1  -10.10   12.70
  -6 -28  -1   17.40   14.40
   6 -28   1  -26.80   15.20
  -6 -28  -1   -1.70   15.40
  -6  28  -1    6.70   30.20
   6  28   1    5.70   13.00
  -6  28  -1   -8.20   15.10
  -6  28  -1    3.60   16.90
   6  28   1   52.19   20.80
   7 -28   1   31.80   18.00
   7 -28   1   33.60   25.30
  -7  28  -1   14.60   22.30
   7  28   1  -14.20   25.50
   7  28   1   27.70   13.90
  -7  28  -1   38.40   21.80
   7 -29  -1   33.00   23.30
   7 -29  -1    3.10   23.80
   7 -29  -1   38.20   17.70
  -7  29   1   28.20   20.50
  -7  29   1   41.00   23.90
  -7  29   1   45.60   35.10
   7  29  -1   49.60   19.70
  -6 -29   1   94.39   22.70
   6 -29  -1   85.19   24.30
  -6 -29   1  100.59   22.10
   6 -29  -1  136.09   30.20
   6 -29  -1  156.18   24.50
  -6  29   1   82.59   20.20
  -6  29   1   75.79   26.80
  -6  29   1   55.39   20.60
   6  29  -1   67.39   18.80
  -5 -29   1   73.59   18.30
  -5 -29   1   25.00   18.50
   5 -29  -1   34.20   15.00
   5 -29  -1    2.00   15.50
   5 -29  -1   69.39   16.30
  -5  29   1   27.30   17.40
  -5  29   1   27.20   14.50
   5  29  -1   30.60   13.20
  -5  29   1   32.30   15.00
  -4 -29   1   14.20   12.10
   4 -29  -1    1.10    9.30
  -4 -29   1   19.10   16.20
   4 -29  -1   -0.80   14.70
   4 -29  -1   15.20   11.90
  -4  29   1    6.10   13.50
   4  29  -1  -17.40   11.00
  -4  29   1   -9.80   14.00
   4  29  -1   18.90   11.50
  -3 -29   1   38.30   16.90
   3 -29  -1   54.89   12.70
   3 -29  -1   60.29   15.50
  -3 -29   1   65.29   13.90
   3 -29  -1   58.19   17.80
   3  29  -1   70.29   16.20
  -3  29   1   89.29   20.10
  -3  29   1   71.99   15.50
  -3  29   1   76.49   19.90
  -2 -29   1    1.30   14.70
   2 -29  -1   12.40    7.60
  -2 -29   1   13.90   10.90
   2 -29  -1   30.40   10.50
   2 -29  -1   23.70   15.70
   2  29  -1   -8.80    9.90
  -2  29   1   18.70    9.70
  -2  29   1   17.50   11.20
   2  29  -1   23.20   12.10
  -2  29   1   23.10   14.20
   1 -29  -1   26.80    5.50
   1 -29  -1   22.00    6.00
  -1 -29   1   19.50   16.00
   1 -29  -1  -14.40   12.50
   1 -29  -1   34.50   11.00
  -1 -29   1   26.50   12.20
  -1  29   1   27.00   14.00
  -1  29   1   26.30   12.90
   1  29  -1   17.60   12.80
   1  29  -1    8.20   11.90
   0 -29  -1   56.69   13.20
   0 -29   1   23.00   14.00
   0 -29   1   24.50   11.90
   0 -29  -1    9.10   14.30
   0  29  -1   39.50   14.90
   0  29   1   37.30   14.90
   0  29   1   61.09   17.60
  -1 -29  -1   20.20    9.30
  -1 -29  -1  -14.80   12.00
   1 -29   1   18.40   13.60
   1 -29   1    4.10    5.80
   1 -29   1  -12.30   12.10
  -1  29  -1   10.00    6.80
   1  29   1   14.60   10.70
   1  29   1   -2.40   11.30
  -1  29  -1    6.00   19.30
  -1  29  -1   16.20   11.10
  -2 -29  -1   34.70   12.00
   2 -29   1   21.00    8.50
  -2 -29  -1   23.20   14.60
   2 -29   1   10.40   10.90
   2 -29   1   41.90   16.00
  -2  29  -1   20.40   11.30
  -2  29  -1   40.20   19.10
  -2  29  -1   19.90   14.60
   2  29   1   30.30   12.30
   2  29   1   39.30   13.50
   3 -29   1   60.99   19.30
  -3 -29  -1   45.90   17.50
   3 -29   1   36.50   12.10
   3 -29   1   10.60   14.10
  -3 -29  -1   36.30   11.10
   3  29   1   52.79   17.60
  -3  29  -1   41.70   19.60
  -3  29  -1   45.70   17.90
   3  29   1   24.30   12.50
  -3  29  -1   21.10   14.20
   4 -29   1   27.90   17.10
   4 -29   1   28.50   17.50
  -4 -29  -1   16.60   11.70
   4 -29   1   33.90   11.50
  -4 -29  -1   50.09   18.20
  -4  29  -1   15.00   16.00
   4  29   1   22.70   15.50
   4  29   1    8.40   14.00
  -4  29  -1   28.50   20.90
   5 -29   1   16.30   18.00
  -5 -29  -1  -11.50   11.60
   5 -29   1    6.10   17.80
  -5 -29  -1   32.20   17.00
   5 -29   1    8.10   11.90
  -5  29  -1   -1.00   23.40
   5  29   1   -4.00   12.30
   5  29   1    3.90   17.20
  -6 -29  -1  209.88   26.80
   6 -29   1  126.79   21.90
  -6 -29  -1  221.88   34.50
   6 -29   1  159.78   30.30
   6 -29   1  180.58   32.80
  -6  29  -1  250.67   44.70
   6  29   1  195.48   31.10
  -6  29  -1  191.68   36.10
  -6  29  -1  218.18   38.20
   6  29   1  229.08   35.20
   7 -29   1    4.00   16.40
   7 -29   1  -22.20   22.60
  -7  29  -1  -22.40   17.30
   7  29   1    6.80   17.20
  -7  29  -1  -28.90   16.30
   7  29   1  -24.00   31.80
   7 -30  -1  -13.40   14.00
   7 -30  -1  -14.60   21.10
   7  30  -1    4.50   37.90
   7  30  -1   31.20   16.00
  -7  30   1   16.70   16.60
  -6 -30   1   16.10   17.20
   6 -30  -1  -31.80   15.60
   6 -30  -1   -7.80   16.80
  -6 -30   1    5.60   16.00
   6 -30  -1  -22.70   13.10
  -6  30   1    4.50   23.30
   6  30  -1    5.00   13.30
  -6  30   1   -3.20   14.10
  -6  30   1   -7.60   14.20
   5 -30  -1   64.09   18.50
  -5 -30   1   77.99   17.80
   5 -30  -1   98.99   25.80
   5 -30  -1   56.69   16.00
  -5 -30   1   71.09   23.30
  -5  30   1   51.19   23.60
  -5  30   1   38.50   18.90
   5  30  -1   57.69   17.80
   4 -30  -1  -11.90   12.20
  -4 -30   1    4.30   13.00
   4 -30  -1  -17.80   13.80
  -4 -30   1   11.00   12.50
   4 -30  -1   16.70   11.80
  -4  30   1  -17.70   15.00
   4  30  -1    9.50   11.10
  -4  30   1    6.50   16.50
  -3 -30   1   -6.00   11.80
   3 -30  -1   30.60   16.60
   3 -30  -1   -8.70   11.50
   3 -30  -1    0.30    8.20
  -3 -30   1    5.20   13.40
   3  30  -1   -2.50   11.10
  -3  30   1   24.50   12.70
  -3  30   1    8.70   16.30
  -3  30   1  -15.20   10.50
   3  30  -1   -5.50   13.30
   2 -30  -1  125.39   24.90
   2 -30  -1  148.89   21.80
   2 -30  -1  136.79   14.50
  -2 -30   1  124.29   19.30
  -2 -30   1  119.29   26.80
   2  30  -1  132.99   22.30
  -2  30   1   95.89   19.80
   1 -30  -1  123.79   18.60
  -1 -30   1   97.59   21.90
   1 -30  -1  138.49   25.30
  -1 -30   1  110.99   20.90
  -1  30   1  104.99   21.40
  -1  30   1  121.19   21.60
   1  30  -1  138.89   24.80
   0 -30  -1   68.39   14.20
   0 -30  -1  107.99   22.90
   0 -30   1   95.99   21.80
   0 -30   1   88.19   17.80
   0  30   1   87.89   18.50
   0  30  -1   78.79   17.90
   0  30   1   57.19   13.20
   1 -30   1   19.70   13.80
   1 -30   1   64.79   16.20
  -1 -30  -1   34.90   12.00
  -1 -30  -1   50.59   18.40
   1  30   1   48.00   13.80
  -1  30  -1   21.80   13.80
  -1  30  -1   75.69   25.80
   1  30   1   42.40   12.80
   2 -30   1   59.09   11.10
   2 -30   1   65.09   18.80
  -2 -30  -1   72.39   13.90
   2 -30   1  103.49   22.20
  -2 -30  -1   47.50   18.40
  -2  30  -1   69.09   15.50
  -2  30  -1   86.79   21.10
   2  30   1   86.99   19.10
   2  30   1   81.09   18.70
  -2  30  -1  139.29   28.30
   3 -30   1   87.99   23.60
   3 -30   1   33.00   11.80
  -3 -30  -1   34.50   17.40
   3 -30   1   19.50   14.80
  -3 -30  -1   49.10   12.70
   3  30   1   37.70   13.70
  -3  30  -1   39.00   17.70
  -3  30  -1   74.29   18.50
  -3  30  -1   71.29   22.30
   3  30   1   66.59   18.30
  -4 -30  -1   16.00   15.00
   4 -30   1   -3.10   13.40
   4 -30   1   -9.70   14.20
  -4 -30  -1   -1.00   10.80
   4 -30   1   11.00   11.10
   4  30   1   -2.50   11.70
  -4  30  -1   -0.80   21.50
   4  30   1  -17.00   15.80
  -4  30  -1   12.40   14.90
  -4  30  -1    4.60   16.80
   5 -30   1   10.50   17.40
   5 -30   1   22.50   13.40
   5 -30   1    4.00   17.20
  -5 -30  -1   21.90   17.70
  -5 -30  -1    8.80   14.20
  -5  30  -1  -34.60   23.40
   5  30   1    3.80   17.50
   5  30   1    9.00   13.20
   6 -30   1  126.89   26.60
  -6 -30  -1  129.39   28.30
   6 -30   1  106.09   30.40
   6 -30   1  112.09   22.20
  -6  30  -1  116.49   44.80
   6  30   1   91.29   27.20
  -6  30  -1   89.89   29.20
  -6  30  -1  116.99   31.20
   6  30   1  116.39   22.00
   7 -31  -1    3.90   26.70
   7 -31  -1   52.79   18.80
  -7  31   1   26.60   22.50
   7  31  -1   36.30   15.20
  -7  31   1   -0.90   16.00
  -6 -31   1  196.08   33.00
   6 -31  -1  223.98   40.60
   6 -31  -1  162.68   25.70
   6 -31  -1  219.48   36.70
  -6  31   1  242.18   41.00
   6  31  -1  172.08   28.40
  -6  31   1  138.49   25.00
  -6  31   1  197.48   28.10
   5 -31  -1    4.80   17.50
   5 -31  -1    1.20   15.70
  -5 -31   1   43.40   16.00
   5 -31  -1   -8.60   10.80
  -5 -31   1   34.90   20.10
   5  31  -1   -9.30   19.00
   5  31  -1   32.60   14.70
   4 -31  -1    8.30   10.50
   4 -31  -1  -27.20   15.10
  -4 -31   1  -19.80   14.50
  -4 -31   1    1.20   15.60
   4 -31  -1   15.70   15.00
   4  31  -1  -12.90   14.00
   4  31  -1    5.20   12.80
  -4  31   1   -4.90   13.30
  -4  31   1    1.50   17.10
  -4  31   1  -39.40   14.50
   3 -31  -1   33.60   13.60
   3 -31  -1   38.20   16.70
   3 -31  -1   21.40    9.80
  -3 -31   1   19.20   15.60
  -3 -31   1   26.70   16.60
   3  31  -1  -10.20   16.60
  -3  31   1    1.40   14.50
   3  31  -1   14.70   13.60
  -3  31   1   39.50   16.40
  -3  31   1   32.00   17.00
   2 -31  -1   13.10   15.40
  -2 -31   1   -1.00   14.50
   2 -31  -1    7.60   12.20
   2 -31  -1   -7.30    6.70
  -2 -31   1   10.30   10.60
  -2  31   1    6.70   14.40
   2  31  -1    5.60   13.70
  -2  31   1   12.50   12.90
  -1 -31   1   45.00   17.20
   1 -31  -1   25.30   16.70
   1 -31  -1   68.19   15.30
  -1  31   1   43.10   15.70
  -1  31   1   43.80   15.90
   1  31  -1   18.20   13.50
   1  31  -1   23.20   15.20
   0 -31   1   92.19   18.50
   0 -31  -1   72.59   20.50
   0 -31   1   77.69   21.90
   0 -31  -1   74.59   14.50
   0  31   1   64.19   17.00
   0  31  -1   66.09   18.70
   0  31   1  112.39   22.60
   1 -31   1  203.08   30.80
   1 -31   1  175.48   26.40
  -1 -31  -1  194.88   31.10
  -1 -31  -1  201.68   20.90
  -1  31  -1  163.18   26.30
   1  31   1  185.38   26.00
   1  31   1  153.08   22.80
   2 -31   1   20.50    9.70
  -2 -31  -1   23.20   11.30
  -2 -31  -1   22.30   14.20
   2 -31   1   13.20   13.10
   2 -31   1   15.60   18.50
  -2  31  -1   13.80   12.40
   2  31   1   37.20   13.30
  -2  31  -1   27.60   12.80
  -2  31  -1   29.60   19.60
   2  31   1   44.40   17.00
   3 -31   1   31.90   16.60
   3 -31   1   14.60   13.10
  -3 -31  -1   -9.40   16.90
  -3 -31  -1   30.10   10.70
   3 -31   1   27.20   11.70
  -3  31  -1    7.60   15.50
  -3  31  -1   18.10   15.10
  -3  31  -1   28.20   19.80
   3  31   1   15.20   13.40
   3  31   1   46.50   17.90
   4 -31   1    3.70   13.50
   4 -31   1   37.50   22.10
  -4 -31  -1   23.60   15.50
  -4 -31  -1    8.20   13.00
   4 -31   1   14.90   11.90
   4  31   1   14.20   18.00
  -4  31  -1   42.30   27.70
  -4  31  -1   17.70   16.40
   4  31   1   29.70   15.70
  -4  31  -1   13.20   17.30
   5 -31   1   23.30   18.80
   5 -31   1   17.50   21.40
  -5 -31  -1   14.90   20.30
   5 -31   1   28.30   14.90
  -5 -31  -1   20.80   14.90
   5  31   1   23.70   24.70
  -5  31  -1   41.10   28.70
   5  31   1   25.60   14.70
   6 -31   1   24.60   24.60
   6 -31   1   20.00   18.00
  -6 -31  -1   23.60   18.60
   6  31   1   25.20   17.40
   6  31   1   18.70   23.80
   6 -32  -1   -1.00   14.40
  -6 -32   1   33.20   19.50
   6 -32  -1    7.00   25.40
  -6  32   1   -4.70   31.60
  -6  32   1    7.90   14.50
   6  32  -1   27.70   15.90
  -6  32   1   -9.20   14.60
  -5 -32   1   -2.20   17.30
   5 -32  -1    7.00   18.80
   5 -32  -1   14.30   15.50
  -5 -32   1   15.30   15.40
   5 -32  -1   -7.20   12.90
   5  32  -1   -3.00   12.90
   5  32  -1  -35.00   17.60
  -4 -32   1   10.10   16.70
   4 -32  -1   35.30   12.60
   4 -32  -1   -0.30   15.10
  -4 -32   1    4.70   15.30
   4 -32  -1   -2.90   17.40
  -4  32   1    4.70   16.70
   4  32  -1    4.00   15.10
  -4  32   1   46.20   20.90
  -4  32   1  -13.50   17.60
   4  32  -1   35.30   16.30
   3 -32  -1   61.69   22.80
  -3 -32   1   76.79   23.60
   3 -32  -1  131.09   24.00
  -3 -32   1  104.59   21.50
   3 -32  -1   99.89   15.50
  -3  32   1   72.59   18.20
  -3  32   1   96.79   23.20
  -3  32   1  142.69   26.60
   3  32  -1   86.89   19.50
  -2 -32   1   33.30   15.00
   2 -32  -1    6.50    6.60
  -2 -32   1    5.00   16.70
   2 -32  -1  -12.80   12.40
   2 -32  -1   15.70   14.90
   2  32  -1    5.80   13.40
  -2  32   1    3.70   14.90
  -2  32   1    2.90   12.30
   2  32  -1  -33.80   14.10
  -1 -32   1  172.98   30.00
   1 -32  -1  127.69   26.40
  -1 -32   1  131.09   22.00
   1 -32  -1  169.98   21.70
  -1  32   1  168.78   26.80
   1  32  -1  145.39   26.20
  -1  32   1  172.28   25.20
   0 -32  -1   -2.70   10.00
   0 -32  -1   29.60   17.00
   0 -32   1   -0.40   11.90
   0 -32   1   30.90   19.00
   0  32   1    2.20   10.50
   0  32  -1   11.40   11.10
   0  32   1   16.90   14.50
   1 -32   1   53.29   17.60
   1 -32   1   33.20   15.60
  -1 -32  -1   61.69   19.50
  -1 -32  -1   59.09   13.10
   1  32   1   28.80   13.50
   1  32   1   45.10   18.10
  -1  32  -1   72.29   21.50
   2 -32   1   42.20   22.20
   2 -32   1   32.10   15.40
   2 -32   1   16.60    9.70
  -2 -32  -1   41.80   12.00
  -2 -32  -1   26.80   17.10
  -2  32  -1    2.90   14.70
   2  32   1   43.40   18.80
  -2  32  -1   19.80   10.80
   2  32   1   45.70   16.10
  -2  32  -1   20.20   18.50
   3 -32   1   -6.80   10.50
   3 -32   1    1.80   14.70
  -3 -32  -1   29.80   18.90
   3 -32   1  -10.30   16.50
  -3 -32  -1   11.50   10.40
  -3  32  -1  -10.80   14.10
   3  32   1   25.60   17.20
   3  32   1   12.40   12.10
  -3  32  -1    1.60   20.90
  -3  32  -1   18.60   12.90
  -4 -32  -1    7.00   16.40
   4 -32   1   -2.80   15.80
   4 -32   1   24.80   13.10
  -4 -32  -1   11.80   13.40
   4 -32   1    5.10   16.50
  -4  32  -1    5.90   16.10
  -4  32  -1   48.20   28.10
   4  32   1   32.30   17.30
   4  32   1    6.10   17.80
  -4  32  -1   28.60   21.70
   5 -32   1  -22.30   20.50
   5 -32   1   14.00   14.20
  -5 -32  -1    8.20   18.40
   5 -32   1   40.30   21.60
  -5  32  -1   -5.80   31.20
   5  32   1  -12.30   11.70
   5  32   1  -48.00   21.50
   6 -32   1   12.60   17.00
   6 -33  -1   24.30   21.10
  -6 -33   1   16.30   20.60
   6 -33  -1   13.30   16.80
   6  33  -1   56.69   23.30
   5 -33  -1   75.09   18.70
   5 -33  -1   81.99   28.80
  -5 -33   1  102.59   28.60
   5  33  -1   86.89   23.70
  -4 -33   1    3.90   15.10
  -4 -33   1   35.30   19.40
   4 -33  -1   -0.20   20.60
   4 -33  -1    2.10   15.60
   4 -33  -1   -7.10   10.60
  -4  33   1   14.00   21.00
   4  33  -1    5.00   22.00
  -4  33   1   10.80   17.20
  -4  33   1   -8.80   14.30
   4  33  -1   14.20   13.10
  -3 -33   1   31.20   13.80
   3 -33  -1   62.99   22.30
   3 -33  -1   24.90   11.00
   3 -33  -1   41.00   17.60
  -3 -33   1   23.40   19.20
   3  33  -1    5.30   17.90
  -3  33   1   52.09   19.70
   3  33  -1    0.90   14.30
  -3  33   1   17.20   16.90
  -3  33   1   12.40   15.70
  -2 -33   1   37.00   19.00
  -2 -33   1   69.39   16.30
   2 -33  -1   26.50    8.40
   2 -33  -1   37.50   15.20
   2 -33  -1   22.90   17.90
   2  33  -1    9.90   11.90
  -2  33   1   33.20   15.70
   2  33  -1   -8.70   15.80
  -2  33   1   38.50   16.70
  -1 -33   1   25.60   18.90
   1 -33  -1   33.10   19.00
   1 -33  -1   53.49   15.50
  -1 -33   1  -13.40   13.90
   1  33  -1  -27.00   16.20
   1  33  -1   24.40   14.20
  -1  33   1    8.70   17.10
  -1  33   1   22.20   13.40
   0 -33   1   29.70   16.60
   0 -33   1   35.00   18.20
   0 -33  -1   22.70   17.10
   0 -33  -1   26.90   11.80
   0  33   1   37.30   18.10
   0  33  -1    1.10   17.20
   0  33   1   27.20   14.20
   0  33  -1    0.20   14.20
   1 -33   1   -7.80   15.80
  -1 -33  -1   12.00   10.90
   1 -33   1    2.70   14.60
  -1 -33  -1    6.80   16.00
   1  33   1   17.40   14.00
  -1  33  -1    4.70   15.00
   1  33   1  -12.40   14.80
   2 -33   1    9.00   14.80
   2 -33   1   10.40   18.60
  -2 -33  -1   -5.20   10.40
  -2 -33  -1  -24.00   14.50
   2 -33   1   -1.50    8.70
  -2  33  -1   -7.80   12.40
   2  33   1   19.60   12.30
  -2  33  -1    4.40   15.20
   2  33   1   10.70   16.10
  -2  33  -1   19.10   18.80
  -3 -33  -1    6.90   11.70
   3 -33   1   -1.90   18.30
   3 -33   1   -2.50   11.20
  -3 -33  -1   12.90   19.00
   3 -33   1   17.80   18.70
  -3  33  -1   -1.20   25.00
  -3  33  -1   -8.10   15.60
  -3  33  -1    0.30   17.10
   3  33   1    8.10   17.10
   3  33   1    6.50   13.00
   4 -33   1  -42.00   16.80
  -4 -33  -1   10.00   12.60
   4 -33   1  -13.10   17.80
   4 -33   1  -20.10   11.70
  -4 -33  -1  -29.30   15.20
   4  33   1    6.00   14.30
  -4  33  -1   -6.00   24.10
  -4  33  -1    6.00   28.40
   4  33   1   -7.70   20.50
  -4  33  -1   14.00   15.90
  -5 -33  -1    8.20   20.10
   5 -33   1   30.50   18.40
   5 -33   1   36.50   25.70
   5  33   1   57.79   19.10
   5  33   1   49.90   32.40
  -5  33  -1    6.00   21.90
   5 -34  -1   22.90   15.50
   5 -34  -1  -17.70   20.20
  -5 -34   1    4.30   20.00
   5  34  -1   15.90   17.30
  -5  34   1  -35.40   27.50
  -5  34   1   -1.90   14.20
   5  34  -1  -25.20   26.50
   4 -34  -1   81.79   17.00
   4 -34  -1   43.10   25.90
  -4 -34   1   71.49   25.90
  -4 -34   1   51.79   22.20
   4 -34  -1   82.19   25.00
  -4  34   1   66.39   22.80
   4  34  -1   77.69   22.90
  -4  34   1   43.10   22.70
   4  34  -1   21.40   23.20
  -4  34   1   83.69   29.40
   3 -34  -1   41.80   21.40
   3 -34  -1   27.30   16.70
   3 -34  -1    3.10   11.20
  -3 -34   1   70.99   19.90
  -3 -34   1  -18.90   16.30
   3  34  -1   -2.30   21.50
  -3  34   1   54.39   25.00
  -3  34   1   36.20   19.10
   3  34  -1   24.20   15.80
   2 -34  -1   22.20   18.50
   2 -34  -1   22.50   15.80
  -2 -34   1   26.60   16.20
   2 -34  -1   28.10    8.50
  -2 -34   1   19.90   20.80
   2  34  -1  -12.20   17.70
  -2  34   1   18.10   15.50
   2  34  -1   12.00   14.10
  -2  34   1   -2.30   14.50
  -1 -34   1    8.60   19.00
  -1 -34   1   45.80   16.50
   1 -34  -1   13.10   20.00
   1 -34  -1   57.49   15.90
   1  34  -1   14.10   16.40
   1  34  -1   51.39   19.10
  -1  34   1   13.80   13.90
  -1  34   1    6.80   18.40
   0 -34   1   44.50   17.60
   0 -34  -1   14.60   11.80
   0 -34  -1   11.40   17.90
   0 -34   1   40.40   20.30
   0  34   1   20.80   17.10
   0  34  -1   19.40   16.10
   0  34  -1    8.00   16.40
   0  34   1   38.30   15.10
   1 -34   1   -3.40   17.00
  -1 -34  -1   -6.10   16.50
   1 -34   1    4.90   16.60
  -1 -34  -1   14.50   11.70
  -1  34  -1   19.90   17.20
   1  34   1   24.60   16.50
   1  34   1    6.80   12.20
   2 -34   1   -0.90   17.40
   2 -34   1    8.10   17.20
   2 -34   1    0.00    8.70
  -2 -34  -1  -22.00   16.30
  -2 -34  -1  -17.30   10.90
   2  34   1   36.90   18.10
  -2  34  -1  -23.00   21.30
   2  34   1   -1.50   12.60
  -2  34  -1    6.80   14.20
  -2  34  -1  -22.00   12.60
   3 -34   1  -14.00   17.90
  -3 -34  -1   11.80   18.50
   3 -34   1    0.00   18.20
   3 -34   1    8.30   14.20
  -3 -34  -1   11.40   12.70
  -3  34  -1  -26.20   17.40
  -3  34  -1  -37.20   19.20
   3  34   1   -9.90   19.10
  -3  34  -1   15.70   26.70
   3  34   1   -4.30   11.60
  -4 -34  -1   32.60   20.10
   4 -34   1   28.70   26.00
   4 -34   1   34.50   15.40
   4  34   1   33.30   22.70
  -4  34  -1   15.60   27.30
  -4  34  -1    0.50   39.80
   4  34   1   29.60   17.10
  -4  34  -1   24.80   17.20
   5 -35  -1    8.40   22.60
   5 -35  -1   14.20   15.90
  -5  35   1   50.69   19.80
  -4 -35   1   21.60   20.40
   4 -35  -1   -8.80   12.00
   4 -35  -1   25.10   17.70
   4  35  -1   15.10   27.90
   4  35  -1   39.60   16.80
  -4  35   1    1.60   25.30
  -4  35   1    5.00   13.70
   3 -35  -1    0.80    9.90
   3 -35  -1  -11.00   16.80
  -3 -35   1   20.50   23.20
  -3 -35   1   -3.70   17.80
   3 -35  -1  -11.50   16.70
   3  35  -1  130.39   36.20
   3  35  -1  -11.00   12.90
  -3  35   1   19.40   21.20
  -3  35   1   15.80   18.30
  -2 -35   1   32.20   21.00
  -2 -35   1    0.50   16.30
   2 -35  -1   46.10   16.80
   2 -35  -1   97.99   25.80
  -2  35   1   36.10   16.30
   2  35  -1   64.99   25.10
  -2  35   1   24.90   20.50
   2  35  -1   27.50   15.10
  -1 -35   1    1.10   18.20
  -1 -35   1   26.50   16.70
   1 -35  -1  -11.10   12.00
   1 -35  -1   21.70   18.70
   1  35  -1  -11.20   22.20
  -1  35   1  -19.40   16.60
   1  35  -1   20.20   17.60
  -1  35   1    0.20   13.20
   0 -35   1   14.00   18.20
   0 -35   1   17.80   18.20
   0 -35  -1   47.00   22.10
   0 -35  -1    8.10   13.30
   0  35   1  -22.90   16.60
   0  35  -1   22.00   14.00
   0  35  -1  -39.60   19.00
   0  35   1   11.20   13.60
   1 -35   1    3.70   19.70
   1 -35   1   12.90   17.70
  -1 -35  -1  -14.60   11.20
  -1 -35  -1   15.30   18.10
  -1  35  -1    9.60   13.30
   1  35   1  -30.80   18.70
   1  35   1   11.90   13.00
  -2 -35  -1   17.70   18.40
   2 -35   1   39.60   19.40
  -2 -35  -1   40.80   14.70
   2 -35   1    3.00   19.00
   2 -35   1   24.00   10.70
   2  35   1   44.00   23.70
   2  35   1   18.90   13.90
  -2  35  -1  -14.40   27.40
  -2  35  -1   30.10   18.90
  -3 -35  -1   14.90   20.10
   3 -35   1   28.20   15.10
   3 -35   1   36.50   25.20
  -3 -35  -1   46.90   21.30
  -3  35  -1   22.70   32.20
   3  35   1    6.40   23.10
   3  35   1   18.10   16.60
  -3  35  -1   31.30   18.30
   4 -35   1    2.40   20.00
  -4 -35  -1   24.60   20.50
   4 -35   1   22.90   15.00
  -4  35  -1   32.80   17.50
   4  35   1    8.70   16.90
   4  35   1   -2.00   26.30
   4 -36  -1  -11.60   19.70
  -4 -36   1   -4.70   20.40
   4 -36  -1   -8.60   13.30
   4  36  -1   26.50   18.00
  -4  36   1   14.20   15.60
   3 -36  -1   40.70   29.60
   3 -36  -1   29.80   12.10
  -3 -36   1    5.20   19.50
  -3  36   1    0.20   14.90
   3  36  -1    1.20   16.10
   3  36  -1  -25.80   26.50
  -3  36   1   -7.50   25.90
  -2 -36   1   13.40   19.50
   2 -36  -1    6.20   17.70
   2  36  -1   40.50   27.90
  -2  36   1    1.80   15.50
   2  36  -1   -3.50   14.20
  -2  36   1   -9.50   24.10
   1 -36  -1   80.59   18.10
  -1 -36   1   28.60   22.50
   1 -36  -1   72.89   26.10
  -1 -36   1   78.99   34.20
   1  36  -1  110.49   25.70
  -1  36   1   77.29   25.90
  -1  36   1   61.69   20.50
   1  36  -1   71.19   28.10
   0 -36  -1   -7.90   13.90
   0 -36  -1  -28.80   17.90
   0 -36   1   22.20   18.20
   0 -36   1   43.40   28.10
   0  36  -1    0.00   15.60
   0  36  -1  -45.30   22.80
   0  36   1   27.00   24.50
   0  36   1    4.70   15.60
  -1 -36  -1   14.50   18.40
   1 -36   1   12.60   22.10
  -1 -36  -1  -21.10   12.20
  -1  36  -1   16.30   14.80
   1  36   1  -16.30   10.90
   1  36   1    3.90   23.00
  -2 -36  -1   39.80   23.00
   2 -36   1   59.49   20.80
  -2  36  -1    6.90   40.60
  -2  36  -1   53.89   21.90
   2  36   1   56.09   25.00
   2  36   1   29.10   16.30
   3 -36   1   19.30   23.60
  -3 -36  -1   37.80   21.20
   3 -36   1   41.30   16.30
   3  36   1    7.20   23.60
   3  36   1    8.50   16.40
  -3  36  -1   30.40   16.80
  -3 -37   1  -34.60   18.30
   3 -37  -1   25.00   15.80
   3 -37  -1    8.70   20.10
   3  37  -1   18.50   16.50
  -3  37   1    9.70   16.90
  -3  37   1    0.40   35.60
  -2 -37   1   19.70   20.60
   2 -37  -1   -5.80   18.70
   2  37  -1    8.20   18.40
  -2  37   1    6.30   17.20
  -2  37   1  -14.10   27.80
   2  37  -1    8.20   29.20
  -1 -37   1   -6.50   20.70
   1 -37  -1   -9.60   20.80
  -1  37   1    0.50   15.10
  -1  37   1  -17.50   24.10
   1  37  -1  -22.70   14.00
   1  37  -1   -6.90   24.80
   0 -37  -1   12.90   21.60
   0 -37   1   16.10   21.00
   0  37  -1  -40.70   24.50
   0  37   1   39.80   24.30
   0  37   1   13.80   15.40
   0  37  -1   17.70   17.90
  -1 -37  -1   25.20   21.40
   1 -37   1   62.09   28.10
  -1  37  -1   46.00   20.10
   1  37   1   15.90   16.70
   1  37   1   74.79   28.50
   2 -37   1   -2.50   22.40
  -2 -37  -1    0.20   20.00
   2  37   1    7.00   16.10
  -2  37  -1   -1.30   16.40
   2  37   1   -6.90   28.30
   1 -38  -1   31.10   23.40
  -1 -38   1  -23.40   20.20
  -1  38   1    2.10   17.70
   1  38  -1  -10.80   14.70
  -1  38   1  -46.20   29.90
   0 -38  -1   -2.90   24.30
   0 -38   1  -21.80   23.90
   0  38   1  -30.40   14.70
   0  38   1  -16.40   29.70
   0  38  -1   28.50   17.20
 -12   0   2   36.80   24.50
  12   0  -2   33.10   20.50
  12   0  -2   76.59   25.50
 -12   0   2   37.90   23.50
 -11   0   2  -19.60   13.70
 -11   0   2   14.40   15.00
  11   0  -2   -3.40   13.80
  11   0  -2   24.30   20.80
 -10   0   2   51.99   15.50
  10   0  -2   72.89   30.10
  10   0  -2   64.19   22.60
  10   0  -2   83.59   20.10
 -10   0   2   53.29   24.80
   9   0  -2   -3.70   15.30
   9   0  -2   16.00   12.40
  -9   0   2   -8.10    9.10
  -9   0   2   -2.30   14.40
   9   0  -2    1.90    9.00
  -8   0   2  148.09   25.90
  -8   0   2  145.59   22.30
   8   0  -2  146.19   21.40
   8   0  -2  106.69   18.10
   8   0  -2   91.79   17.40
  -8   0   2  124.69   23.80
  -7   0   2  848.02   47.40
   7   0  -2  854.51   50.89
  -7   0   2  879.61   50.49
  -7   0   2  884.51   51.69
   7   0  -2  871.61   48.30
   7   0  -2  949.60   52.59
  -6   0   2 1173.68   57.09
   6   0  -2 1243.98   60.29
  -6   0   2 1282.87   60.99
   6   0  -2 1175.98   59.99
   6   0  -2 1224.18   58.09
  -6   0   2 1279.67   61.39
   5   0  -2 1006.90   51.29
  -5   0   2 1092.39   51.99
  -5   0   2 1135.39   50.39
  -5   0   2 1119.89   52.49
   5   0  -2 1068.89   51.69
   5   0  -2 1016.00   49.00
  -4   0   2   86.89   13.80
  -4   0   2   96.59   12.60
  -4   0   2   97.99   13.10
   4   0  -2  102.09   13.50
   4   0  -2   72.69   12.20
   4   0  -2   80.79   11.70
  -3   0   2  123.99   12.70
  -3   0   2  126.69   14.10
   3   0  -2  126.09   14.00
   3   0  -2  128.29   14.20
   3   0  -2  100.99   11.30
  -3   0   2  121.79   13.80
   2   0  -2  990.20   40.80
  -2   0   2 1033.70   41.40
   2   0  -2 1026.40   41.30
  -2   0   2 1007.90   40.90
  -2   0   2 1041.30   44.50
   2   0  -2 1058.09   41.40
   1   0  -2    1.30    4.20
   1   0  -2    6.20    4.00
  -1   0   2    4.00    3.70
  -1   0   2    5.80    3.90
   0   0   2 9282.27  328.57
   0   0  -2 9844.82  327.07
   0   0  -2 9555.04  328.67
   0   0  -2 9999.00  327.27
   0   0   2 9606.64  327.37
  -1   0  -2 9655.63  323.47
   1   0   2 9409.86  324.07
  -1   0  -2 9394.76  323.77
  -1   0  -2 9567.14  323.17
  -1   0  -2 9476.85  322.87
   1   0   2 9253.87  323.27
   2   0   2 1109.39   47.00
  -2   0  -2 1031.20   45.90
   2   0   2 1051.79   46.30
  -2   0  -2 1148.89   47.30
  -2   0  -2 1058.09   46.60
   2   0   2 1136.09   46.70
   2   0   2 1119.49   47.50
  -2   0  -2 1068.39   46.10
  -3   0  -2   12.30    6.80
   3   0   2    9.40    8.60
[truncated: 1,674,115 more chars]
