# Supplementary material for: Skeletal Rearrangement of Biaryls via Rhodium-Azirine Intermediate: A Route to Solid-State Emissive Polycyclic Sulfamates
Source: ACS Catal. 2025 Dec 19;16(1):189–96. doi: 10.1021/acscatal.5c06179 (PMC12772131; doi:10.1021/acscatal.5c06179)
Supplement: Supplementary file 5 [file cs5c06179_si_005.cif]

data_global
# start Validation Reply Form
_vrf_PLAT910_NAM_naphthalene_incolors
;
PROBLEM: Missing # of FCF Reflection(s) Below Theta(Min).         11 Note  
RESPONSE: 
reflections where |Error/esd| > than 10 were omitted

A collection strategie using phi and omega scans was used
The strategie was calculated with the APEX3 software using
the correct cell and symmetry
;
# end Validation Reply Form

_audit_creation_method                  'APEX4 v2022.1-1'

_publ_requested_journal                 ?

_publ_contact_author_name               ?
_publ_contact_author_address            
;
;
_publ_contact_author_email              ?
_publ_contact_author_fax                ?
_publ_contact_author_phone              ?

_publ_section_title                     
;
;
_publ_section_abstract                  
;
;
_publ_section_references                
;
;
_publ_section_comment                   
;
;

data_NAM_naphthalene_incolors
_chemical_name_systematic               ?
_chemical_name_common                   ?
_chemical_formula_moiety                ?
_chemical_formula_sum                   'C20 H15 N O3 S'
_chemical_formula_iupac                 ?
_chemical_formula_weight                349.39

_chemical_melting_point                 ?

_space_group_crystal_system             triclinic
_space_group_IT_number                  2
_space_group_name_H-M_alt               'P -1'
_space_group_name_Hall                  '-P 1'
loop_
    _space_group_symop_operation_xyz
    'x, y, z'
    '-x, -y, -z'

_cell_length_a                          9.803(2)
_cell_length_b                          11.318(2)
_cell_length_c                          14.082(3)
_cell_angle_alpha                       84.827(7)
_cell_angle_beta                        82.553(7)
_cell_angle_gamma                       87.067(7)
_cell_volume                            1541.7(6)
_cell_formula_units_Z                   4
_cell_measurement_reflns_used           8695
_cell_measurement_theta_min             2.7139
_cell_measurement_theta_max             27.4328
_cell_measurement_temperature           100.(2)

_exptl_crystal_description              prism
_exptl_crystal_colour                   colourless
_exptl_crystal_size_max                 0.180
_exptl_crystal_size_mid                 0.100
_exptl_crystal_size_min                 0.060
_exptl_crystal_density_diffrn           1.505
_exptl_crystal_density_meas             ?
_exptl_crystal_density_method           'not measured'
_exptl_crystal_F_000                    728

_exptl_absorpt_coefficient_mu           0.230
_exptl_absorpt_correction_type          Multi-Scan
_exptl_absorpt_process_details          
;
Krause, L., Herbst-Irmer, R., Sheldrick, G. M., Stalke, D. (2015).
"Comparison of silver and molybdenum microfocus X-ray sources for
single-crystal structure determination"
J. Appl. Cryst. 48, 3-10.
doi:10.1107/S1600576714022985
;
_exptl_absorpt_correction_T_min         0.89
_exptl_absorpt_correction_T_max         0.99

_exptl_special_details                  
;
; 

_diffrn_ambient_temperature             100.(2)

_diffrn_source                          ?
_diffrn_source_type                     'Ceramic x-ray tube'
_diffrn_source_power                    1.00
_diffrn_source_current                  20.0
_diffrn_source_voltage                  50

_diffrn_radiation_probe                 ?
_diffrn_radiation_type                  'Mo K\a'
_diffrn_radiation_wavelength            0.71073
_diffrn_radiation_monochromator         
    'doubly curved silicon crystal Bruker Triumph'

_diffrn_measurement_device              'three-circle diffractometer'
_diffrn_measurement_device_type         'D8 QUEST ECO'
_diffrn_measurement_method              '\f and \w scans'

_diffrn_detector_area_resol_mean        7.3910

_diffrn_reflns_number                   48752
_diffrn_reflns_av_R_equivalents         0.0963
_diffrn_reflns_av_unetI/netI            0.0597
_diffrn_reflns_theta_min                3.13
_diffrn_reflns_theta_max                27.53
_diffrn_reflns_theta_full               25.24
_diffrn_measured_fraction_theta_max     0.995
_diffrn_measured_fraction_theta_full    0.995
_diffrn_reflns_limit_h_min              -12
_diffrn_reflns_limit_h_max              12
_diffrn_reflns_limit_k_min              -14
_diffrn_reflns_limit_k_max              14
_diffrn_reflns_limit_l_min              -18
_diffrn_reflns_limit_l_max              18

_refine_special_details                 
;
;

_reflns_number_total                    7063
_reflns_number_gt                       5169
_reflns_threshold_expression            'I > 2\s(I)'
_reflns_Friedel_coverage                0.000
_reflns_Friedel_fraction_max            .
_reflns_Friedel_fraction_full           .

_refine_ls_structure_factor_coef        Fsqd
_refine_ls_matrix_type                  full
_refine_ls_R_factor_all                 0.0759
_refine_ls_R_factor_gt                  0.0442
_refine_ls_wR_factor_gt                 0.0935
_refine_ls_wR_factor_ref                0.1094
_refine_ls_goodness_of_fit_ref          1.015
_refine_ls_restrained_S_all             1.015
_refine_ls_number_reflns                7063
_refine_ls_number_parameters            459
_refine_ls_number_restraints            0
_refine_ls_number_constraints           ?
_refine_ls_hydrogen_treatment           mixed
_refine_ls_weighting_scheme             calc
_refine_ls_weighting_details            
    'w=1/[\s^2^(Fo^2^)+(0.0371P)^2^+1.3309P] where P=(Fo^2^+2Fc^2^)/3'

_atom_sites_solution_hydrogens          mixed
_atom_sites_solution_primary            ?
_atom_sites_solution_secondary          ?

_refine_ls_shift/su_max                 0.001
_refine_ls_shift/su_mean                0.000
_refine_diff_density_max                0.315
_refine_diff_density_min                -0.492
_refine_ls_extinction_method            none
_refine_ls_extinction_coef              ?

loop_
    _atom_type_symbol
    _atom_type_description
    _atom_type_scat_dispersion_real
    _atom_type_scat_dispersion_imag
    _atom_type_scat_source
    C C 0.0033 0.0016 'International Tables Vol C Tables 4.2.6.8 and 6.1.1.4'
    H H 0.0000 0.0000 'International Tables Vol C Tables 4.2.6.8 and 6.1.1.4'
    N N 0.0061 0.0033 'International Tables Vol C Tables 4.2.6.8 and 6.1.1.4'
    O O 0.0106 0.0060 'International Tables Vol C Tables 4.2.6.8 and 6.1.1.4'
    S S 0.1246 0.1234 'International Tables Vol C Tables 4.2.6.8 and 6.1.1.4'

_computing_data_collection              'Bruker Instrument Service vV6.2.16'
_computing_cell_refinement              'SAINT V8.40B (Bruker AXS LLC, 2019)'
_computing_data_reduction               'SAINT V8.40B (Bruker AXS LLC, 2019)'
_computing_structure_solution           'XT, VERSION 2018/2'
_computing_structure_refinement         'SHELXL-2019/1 (Sheldrick, 2019)'
_computing_molecular_graphics           'shelXle (C.B. Huebschle, rev 1365)'
_computing_publication_material         ?

loop_
    _atom_site_type_symbol
    _atom_site_label
    _atom_site_fract_x
    _atom_site_fract_y
    _atom_site_fract_z
    _atom_site_U_iso_or_equiv
    _atom_site_adp_type
    _atom_site_calc_flag
    _atom_site_refinement_flags_adp
    _atom_site_refinement_flags_occupancy
    _atom_site_refinement_flags_posn
    _atom_site_occupancy
    _atom_site_disorder_assembly
    _atom_site_disorder_group
    S S1 0.78923(5) 0.66249(5) 0.53648(4) 0.01658(13) Uani d . . . 1 . .
    O O2 0.93354(15) 0.64204(13) 0.51452(11) 0.0216(3) Uani d . . . 1 . .
    O O3 0.73213(16) 0.78084(13) 0.54335(11) 0.0210(3) Uani d . . . 1 . .
    O O25 0.71335(16) 0.61534(13) 0.45632(10) 0.0206(3) Uani d . . . 1 . .
    N N4 0.74080(19) 0.58522(15) 0.63596(13) 0.0162(4) Uani d . . . 1 . .
    H H4 0.656(3) 0.599(2) 0.6553(19) 0.034(8) Uiso d . . . 1 . .
    C C5 0.8019(2) 0.46695(18) 0.65191(15) 0.0155(4) Uani d . . . 1 . .
    C C6 0.9022(2) 0.45182(18) 0.71750(15) 0.0165(4) Uani d . . . 1 . .
    C C7 0.9482(2) 0.54956(19) 0.75904(15) 0.0200(5) Uani d . . . 1 . .
    H H7 0.904915 0.625821 0.748719 0.024000 Uiso calc U . R 1 . .
    C C8 1.0544(3) 0.5355(2) 0.81388(16) 0.0234(5) Uani d . . . 1 . .
    H H8 1.082891 0.601314 0.842646 0.028000 Uiso calc U . R 1 . .
    C C9 1.1208(2) 0.42395(19) 0.82749(16) 0.0216(5) Uani d . . . 1 . .
    H H9 1.196849 0.415109 0.863398 0.026000 Uiso calc U . R 1 . .
    C C10 1.0771(2) 0.32739(19) 0.78945(15) 0.0187(4) Uani d . . . 1 . .
    H H10 1.124571 0.252764 0.798568 0.022000 Uiso calc U . R 1 . .
    C C11 0.9626(2) 0.33626(18) 0.73682(14) 0.0155(4) Uani d . . . 1 . .
    C C12 0.9129(2) 0.23698(18) 0.69457(15) 0.0157(4) Uani d . . . 1 . .
    C C13 0.9470(2) 0.11376(18) 0.72451(15) 0.0164(4) Uani d . . . 1 . .
    C C14 0.9879(2) 0.07485(19) 0.81578(16) 0.0187(4) Uani d . . . 1 . .
    H H14 0.992755 0.131286 0.861110 0.022000 Uiso calc U . R 1 . .
    C C15 1.0204(2) -0.0422(2) 0.83980(17) 0.0232(5) Uani d . . . 1 . .
    H H15 1.046491 -0.065704 0.901601 0.028000 Uiso calc U . R 1 . .
    C C16 1.0158(2) -0.1275(2) 0.77447(18) 0.0266(5) Uani d . . . 1 . .
    H H16 1.044799 -0.207522 0.790045 0.032000 Uiso calc U . R 1 . .
    C C17 0.9692(2) -0.0951(2) 0.68804(18) 0.0233(5) Uani d . . . 1 . .
    H H17 0.963585 -0.153504 0.644408 0.028000 Uiso calc U . R 1 . .
    C C18 0.9292(2) 0.02442(19) 0.66283(16) 0.0188(5) Uani d . . . 1 . .
    C C19 0.8661(2) 0.05607(19) 0.57864(16) 0.0197(5) Uani d . . . 1 . .
    H H19 0.860643 -0.001919 0.534675 0.024000 Uiso calc U . R 1 . .
    C C20 0.8136(2) 0.16728(19) 0.55966(15) 0.0185(4) Uani d . . . 1 . .
    H H20 0.763803 0.183933 0.506108 0.022000 Uiso calc U . R 1 . .
    C C21 0.8316(2) 0.26043(18) 0.61887(15) 0.0153(4) Uani d . . . 1 . .
    C C22 0.7723(2) 0.37814(18) 0.59971(14) 0.0157(4) Uani d . . . 1 . .
    C C23 0.6784(2) 0.40644(19) 0.52212(15) 0.0192(5) Uani d . . . 1 . .
    H H23A 0.590953 0.443237 0.551209 0.023000 Uiso calc U . R 1 . .
    H H23B 0.656658 0.331290 0.497513 0.023000 Uiso calc U . R 1 . .
    C C24 0.7400(2) 0.48951(19) 0.43785(16) 0.0212(5) Uani d . . . 1 . .
    H H24A 0.840616 0.472862 0.426038 0.025000 Uiso calc U . R 1 . .
    H H24B 0.700043 0.474107 0.379306 0.025000 Uiso calc U . R 1 . .
    S S1A 0.57082(5) 1.20149(5) 0.28568(4) 0.01705(13) Uani d . . . 1 . .
    O O2A 0.65621(16) 1.18777(14) 0.19740(11) 0.0216(3) Uani d . . . 1 . .
    O O3A 0.54376(16) 1.31650(13) 0.31991(11) 0.0212(3) Uani d . . . 1 . .
    O O25A 0.63797(15) 1.12896(13) 0.37011(11) 0.0197(3) Uani d . . . 1 . .
    N N4A 0.42513(19) 1.14420(16) 0.28011(14) 0.0175(4) Uani d . . . 1 . .
    H H4A 0.368(3) 1.158(2) 0.325(2) 0.035(8) Uiso d . . . 1 . .
    C C5A 0.4214(2) 1.03488(19) 0.23444(15) 0.0169(4) Uani d . . . 1 . .
    C C6A 0.3653(2) 1.04314(18) 0.14494(15) 0.0164(4) Uani d . . . 1 . .
    C C7A 0.3249(2) 1.15294(19) 0.09940(16) 0.0206(5) Uani d . . . 1 . .
    H H7A 0.324963 1.223094 0.131693 0.025000 Uiso calc U . R 1 . .
    C C8A 0.2856(2) 1.15982(19) 0.00891(17) 0.0227(5) Uani d . . . 1 . .
    H H8A 0.255101 1.233809 -0.020146 0.027000 Uiso calc U . R 1 . .
    C C9A 0.2906(2) 1.05730(19) -0.04035(16) 0.0205(5) Uani d . . . 1 . .
    H H9A 0.269364 1.062893 -0.104567 0.025000 Uiso calc U . R 1 . .
    C C10A 0.3260(2) 0.94897(19) 0.00330(15) 0.0177(4) Uani d . . . 1 . .
    H H10A 0.329063 0.880502 -0.031409 0.021000 Uiso calc U . R 1 . .
    C C11A 0.3583(2) 0.93667(18) 0.09917(15) 0.0158(4) Uani d . . . 1 . .
    C C12A 0.3970(2) 0.82392(18) 0.14760(14) 0.0153(4) Uani d . . . 1 . .
    C C13A 0.3657(2) 0.71032(18) 0.11638(15) 0.0171(4) Uani d . . . 1 . .
    C C14A 0.2606(2) 0.69575(19) 0.05898(15) 0.0198(5) Uani d . . . 1 . .
    H H14A 0.206867 0.763203 0.038421 0.024000 Uiso calc U . R 1 . .
    C C15A 0.2345(3) 0.5862(2) 0.03232(16) 0.0254(5) Uani d . . . 1 . .
    H H15A 0.162058 0.578637 -0.005215 0.030000 Uiso calc U . R 1 . .
    C C16A 0.3137(3) 0.4853(2) 0.05995(16) 0.0278(6) Uani d . . . 1 . .
    H H16A 0.299351 0.410817 0.037429 0.033000 Uiso calc U . R 1 . .
    C C17A 0.4115(3) 0.4944(2) 0.11928(16) 0.0244(5) Uani d . . . 1 . .
    H H17A 0.463328 0.425592 0.139387 0.029000 Uiso calc U . R 1 . .
    C C18A 0.4364(2) 0.60533(19) 0.15112(15) 0.0193(5) Uani d . . . 1 . .
    C C19A 0.5262(2) 0.61257(19) 0.22183(16) 0.0199(5) Uani d . . . 1 . .
    H H19A 0.579069 0.544141 0.241506 0.024000 Uiso calc U . R 1 . .
    C C20A 0.5374(2) 0.71583(19) 0.26146(16) 0.0192(5) Uani d . . . 1 . .
    H H20A 0.591481 0.716608 0.312690 0.023000 Uiso calc U . R 1 . .
    C C21A 0.4695(2) 0.82410(19) 0.22794(15) 0.0169(4) Uani d . . . 1 . .
    C C22A 0.4766(2) 0.93229(19) 0.27377(15) 0.0170(4) Uani d . . . 1 . .
    C C23A 0.5382(2) 0.9324(2) 0.36736(15) 0.0208(5) Uani d . . . 1 . .
    H H23C 0.559130 0.849113 0.390726 0.025000 Uiso calc U . R 1 . .
    H H23D 0.468081 0.965864 0.415779 0.025000 Uiso calc U . R 1 . .
    C C24A 0.6686(2) 1.00174(19) 0.36126(17) 0.0210(5) Uani d . . . 1 . .
    H H24C 0.722735 0.969505 0.413096 0.025000 Uiso calc U . R 1 . .
    H H24D 0.725485 0.991169 0.298961 0.025000 Uiso calc U . R 1 . .

loop_
    _atom_site_aniso_label
    _atom_site_aniso_U_11
    _atom_site_aniso_U_22
    _atom_site_aniso_U_33
    _atom_site_aniso_U_12
    _atom_site_aniso_U_13
    _atom_site_aniso_U_23
    S1 0.0191(3) 0.0158(3) 0.0149(3) 0.0006(2) -0.0032(2) -0.00053(19)
    O2 0.0171(8) 0.0231(8) 0.0236(8) -0.0006(6) -0.0008(6) 0.0004(6)
    O3 0.0265(9) 0.0169(8) 0.0194(8) 0.0031(6) -0.0042(7) -0.0007(6)
    O25 0.0283(9) 0.0175(8) 0.0173(8) 0.0028(6) -0.0087(7) -0.0018(6)
    N4 0.0165(10) 0.0160(9) 0.0155(9) 0.0038(7) -0.0030(7) 0.0006(7)
    C5 0.0160(10) 0.0142(10) 0.0158(10) 0.0013(8) -0.0020(8) 0.0012(8)
    C6 0.0174(11) 0.0174(11) 0.0142(10) 0.0002(8) -0.0019(8) -0.0002(8)
    C7 0.0255(12) 0.0163(11) 0.0191(11) -0.0007(9) -0.0061(9) -0.0011(8)
    C8 0.0339(13) 0.0169(11) 0.0225(12) -0.0036(9) -0.0133(10) -0.0030(9)
    C9 0.0234(12) 0.0208(11) 0.0222(12) -0.0033(9) -0.0100(9) 0.0006(9)
    C10 0.0188(11) 0.0175(11) 0.0200(11) 0.0008(9) -0.0060(9) 0.0012(8)
    C11 0.0172(10) 0.0158(10) 0.0129(10) -0.0010(8) -0.0010(8) 0.0000(8)
    C12 0.0153(10) 0.0159(10) 0.0157(10) -0.0006(8) -0.0010(8) -0.0022(8)
    C13 0.0129(10) 0.0178(11) 0.0180(11) -0.0017(8) -0.0007(8) -0.0003(8)
    C14 0.0180(11) 0.0180(11) 0.0208(11) -0.0032(8) -0.0054(9) 0.0006(9)
    C15 0.0224(12) 0.0228(12) 0.0257(12) -0.0048(9) -0.0119(10) 0.0059(9)
    C16 0.0245(12) 0.0155(11) 0.0412(15) -0.0023(9) -0.0122(11) 0.0017(10)
    C17 0.0199(11) 0.0178(11) 0.0343(13) -0.0021(9) -0.0081(10) -0.0052(10)
    C18 0.0165(11) 0.0163(11) 0.0238(11) -0.0019(8) -0.0034(9) -0.0009(9)
    C19 0.0195(11) 0.0187(11) 0.0222(11) -0.0028(9) -0.0045(9) -0.0050(9)
    C20 0.0181(11) 0.0205(11) 0.0178(11) -0.0028(9) -0.0057(9) -0.0006(9)
    C21 0.0137(10) 0.0156(10) 0.0159(10) -0.0017(8) 0.0001(8) 0.0003(8)
    C22 0.0141(10) 0.0194(11) 0.0133(10) -0.0033(8) -0.0012(8) 0.0007(8)
    C23 0.0192(11) 0.0195(11) 0.0208(11) -0.0001(9) -0.0091(9) -0.0021(9)
    C24 0.0288(12) 0.0181(11) 0.0183(11) 0.0016(9) -0.0083(9) -0.0043(9)
    S1A 0.0180(3) 0.0176(3) 0.0169(3) 0.0008(2) -0.0061(2) -0.0043(2)
    O2A 0.0213(8) 0.0246(8) 0.0195(8) -0.0001(6) -0.0032(6) -0.0051(6)
    O3A 0.0221(8) 0.0189(8) 0.0245(8) 0.0004(6) -0.0067(7) -0.0069(6)
    O25A 0.0233(8) 0.0184(8) 0.0195(8) 0.0018(6) -0.0103(6) -0.0038(6)
    N4A 0.0173(9) 0.0186(10) 0.0175(9) 0.0000(7) -0.0032(8) -0.0059(7)
    C5A 0.0160(10) 0.0176(11) 0.0182(11) -0.0017(8) -0.0034(8) -0.0045(8)
    C6A 0.0147(10) 0.0183(11) 0.0166(10) -0.0014(8) -0.0029(8) -0.0020(8)
    C7A 0.0235(12) 0.0166(11) 0.0235(12) -0.0005(9) -0.0073(9) -0.0048(9)
    C8A 0.0266(12) 0.0159(11) 0.0276(12) -0.0011(9) -0.0136(10) 0.0022(9)
    C9A 0.0238(12) 0.0214(11) 0.0178(11) -0.0049(9) -0.0074(9) -0.0007(9)
    C10A 0.0190(11) 0.0187(11) 0.0161(11) -0.0043(9) -0.0029(9) -0.0023(8)
    C11A 0.0153(10) 0.0167(10) 0.0160(10) -0.0006(8) -0.0035(8) -0.0019(8)
    C12A 0.0148(10) 0.0181(11) 0.0129(10) -0.0022(8) -0.0007(8) -0.0019(8)
    C13A 0.0187(11) 0.0173(11) 0.0150(10) -0.0034(8) -0.0003(8) -0.0016(8)
    C14A 0.0245(12) 0.0196(11) 0.0157(11) -0.0043(9) -0.0029(9) -0.0010(8)
    C15A 0.0359(14) 0.0241(12) 0.0178(11) -0.0084(10) -0.0079(10) -0.0009(9)
    C16A 0.0485(16) 0.0170(11) 0.0193(12) -0.0070(11) -0.0063(11) -0.0024(9)
    C17A 0.0348(14) 0.0176(11) 0.0202(11) -0.0012(10) -0.0016(10) -0.0010(9)
    C18A 0.0218(11) 0.0190(11) 0.0161(11) -0.0016(9) 0.0017(9) -0.0016(8)
    C19A 0.0191(11) 0.0172(11) 0.0221(11) 0.0009(9) -0.0031(9) 0.0038(9)
    C20A 0.0198(11) 0.0205(11) 0.0177(11) -0.0008(9) -0.0060(9) 0.0019(9)
    C21A 0.0160(10) 0.0183(11) 0.0160(10) -0.0029(8) -0.0007(8) -0.0006(8)
    C22A 0.0167(10) 0.0185(11) 0.0164(10) -0.0036(8) -0.0034(8) -0.0024(8)
    C23A 0.0262(12) 0.0207(11) 0.0170(11) -0.0014(9) -0.0091(9) -0.0009(9)
    C24A 0.0254(12) 0.0158(11) 0.0238(12) 0.0012(9) -0.0111(10) -0.0024(9)

_geom_special_details                   
;

All esds (except the esd in the dihedral angle between two l.s. planes)
are estimated using the full covariance matrix.  The cell esds are taken
into account individually in the estimation of esds in distances, angles
and torsion angles; correlations between esds in cell parameters are only
used when they are defined by crystal symmetry.  An approximate (isotropic)
treatment of cell esds is used for estimating esds involving l.s. planes.
;

loop_
    _geom_bond_atom_site_label_1
    _geom_bond_atom_site_label_2
    _geom_bond_site_symmetry_2
    _geom_bond_distance
    _geom_bond_publ_flag
    S1 O2 . 1.4201(16) ?
    S1 O3 . 1.4316(15) ?
    S1 O25 . 1.5745(16) ?
    S1 N4 . 1.6131(19) ?
    O25 C24 . 1.475(2) ?
    N4 C5 . 1.449(3) ?
    N4 H4 . 0.85(3) ?
    C5 C22 . 1.362(3) ?
    C5 C6 . 1.428(3) ?
    C6 C7 . 1.416(3) ?
    C6 C11 . 1.426(3) ?
    C7 C8 . 1.369(3) ?
    C7 H7 . 0.950000 ?
    C8 C9 . 1.400(3) ?
    C8 H8 . 0.950000 ?
    C9 C10 . 1.371(3) ?
    C9 H9 . 0.950000 ?
    C10 C11 . 1.417(3) ?
    C10 H10 . 0.950000 ?
    C11 C12 . 1.451(3) ?
    C12 C21 . 1.411(3) ?
    C12 C13 . 1.455(3) ?
    C13 C14 . 1.421(3) ?
    C13 C18 . 1.422(3) ?
    C14 C15 . 1.369(3) ?
    C14 H14 . 0.950000 ?
    C15 C16 . 1.399(3) ?
    C15 H15 . 0.950000 ?
    C16 C17 . 1.368(3) ?
    C16 H16 . 0.950000 ?
    C17 C18 . 1.416(3) ?
    C17 H17 . 0.950000 ?
    C18 C19 . 1.417(3) ?
    C19 C20 . 1.353(3) ?
    C19 H19 . 0.950000 ?
    C20 C21 . 1.433(3) ?
    C20 H20 . 0.950000 ?
    C21 C22 . 1.443(3) ?
    C22 C23 . 1.520(3) ?
    C23 C24 . 1.526(3) ?
    C23 H23A . 0.990000 ?
    C23 H23B . 0.990000 ?
    C24 H24A . 0.990000 ?
    C24 H24B . 0.990000 ?
    S1A O2A . 1.4220(16) ?
    S1A O3A . 1.4290(15) ?
    S1A O25A . 1.5787(15) ?
    S1A N4A . 1.6123(19) ?
    O25A C24A . 1.469(2) ?
    N4A C5A . 1.449(3) ?
    N4A H4A . 0.81(3) ?
    C5A C22A . 1.359(3) ?
    C5A C6A . 1.433(3) ?
    C6A C7A . 1.408(3) ?
    C6A C11A . 1.426(3) ?
    C7A C8A . 1.373(3) ?
    C7A H7A . 0.950000 ?
    C8A C9A . 1.400(3) ?
    C8A H8A . 0.950000 ?
    C9A C10A . 1.370(3) ?
    C9A H9A . 0.950000 ?
    C10A C11A . 1.419(3) ?
    C10A H10A . 0.950000 ?
    C11A C12A . 1.449(3) ?
    C12A C21A . 1.412(3) ?
    C12A C13A . 1.455(3) ?
    C13A C14A . 1.414(3) ?
    C13A C18A . 1.425(3) ?
    C14A C15A . 1.373(3) ?
    C14A H14A . 0.950000 ?
    C15A C16A . 1.402(3) ?
    C15A H15A . 0.950000 ?
    C16A C17A . 1.364(3) ?
    C16A H16A . 0.950000 ?
    C17A C18A . 1.413(3) ?
    C17A H17A . 0.950000 ?
    C18A C19A . 1.423(3) ?
    C19A C20A . 1.355(3) ?
    C19A H19A . 0.950000 ?
    C20A C21A . 1.436(3) ?
    C20A H20A . 0.950000 ?
    C21A C22A . 1.443(3) ?
    C22A C23A . 1.520(3) ?
    C23A C24A . 1.523(3) ?
    C23A H23C . 0.990000 ?
    C23A H23D . 0.990000 ?
    C24A H24C . 0.990000 ?
    C24A H24D . 0.990000 ?

loop_
    _geom_angle_atom_site_label_1
    _geom_angle_atom_site_label_2
    _geom_angle_atom_site_label_3
    _geom_angle_site_symmetry_1
    _geom_angle_site_symmetry_3
    _geom_angle
    _geom_angle_publ_flag
    O2 S1 O3 . . 120.35(10) ?
    O2 S1 O25 . . 109.55(9) ?
    O3 S1 O25 . . 103.13(9) ?
    O2 S1 N4 . . 107.51(10) ?
    O3 S1 N4 . . 108.26(9) ?
    O25 S1 N4 . . 107.39(9) ?
    C24 O25 S1 . . 116.90(13) ?
    C5 N4 S1 . . 118.48(14) ?
    C5 N4 H4 . . 120.0(19) ?
    S1 N4 H4 . . 111.5(19) ?
    C22 C5 C6 . . 122.40(19) ?
    C22 C5 N4 . . 120.38(18) ?
    C6 C5 N4 . . 116.98(18) ?
    C7 C6 C11 . . 119.63(19) ?
    C7 C6 C5 . . 121.54(19) ?
    C11 C6 C5 . . 118.73(19) ?
    C8 C7 C6 . . 120.8(2) ?
    C8 C7 H7 . . 119.600000 ?
    C6 C7 H7 . . 119.600000 ?
    C7 C8 C9 . . 119.9(2) ?
    C7 C8 H8 . . 120.100000 ?
    C9 C8 H8 . . 120.100000 ?
    C10 C9 C8 . . 120.6(2) ?
    C10 C9 H9 . . 119.700000 ?
    C8 C9 H9 . . 119.700000 ?
    C9 C10 C11 . . 121.5(2) ?
    C9 C10 H10 . . 119.200000 ?
    C11 C10 H10 . . 119.200000 ?
    C10 C11 C6 . . 117.25(19) ?
    C10 C11 C12 . . 123.64(19) ?
    C6 C11 C12 . . 118.84(19) ?
    C21 C12 C11 . . 118.80(18) ?
    C21 C12 C13 . . 118.19(18) ?
    C11 C12 C13 . . 122.98(19) ?
    C14 C13 C18 . . 116.90(19) ?
    C14 C13 C12 . . 123.89(19) ?
    C18 C13 C12 . . 119.04(19) ?
    C15 C14 C13 . . 121.5(2) ?
    C15 C14 H14 . . 119.300000 ?
    C13 C14 H14 . . 119.300000 ?
    C14 C15 C16 . . 120.8(2) ?
    C14 C15 H15 . . 119.600000 ?
    C16 C15 H15 . . 119.600000 ?
    C17 C16 C15 . . 119.6(2) ?
    C17 C16 H16 . . 120.200000 ?
    C15 C16 H16 . . 120.200000 ?
    C16 C17 C18 . . 120.8(2) ?
    C16 C17 H17 . . 119.600000 ?
    C18 C17 H17 . . 119.600000 ?
    C17 C18 C19 . . 120.9(2) ?
    C17 C18 C13 . . 119.9(2) ?
    C19 C18 C13 . . 119.13(19) ?
    C20 C19 C18 . . 121.3(2) ?
    C20 C19 H19 . . 119.400000 ?
    C18 C19 H19 . . 119.400000 ?
    C19 C20 C21 . . 121.2(2) ?
    C19 C20 H20 . . 119.400000 ?
    C21 C20 H20 . . 119.400000 ?
    C12 C21 C20 . . 119.07(18) ?
    C12 C21 C22 . . 119.94(18) ?
    C20 C21 C22 . . 120.94(19) ?
    C5 C22 C21 . . 119.25(19) ?
    C5 C22 C23 . . 118.83(19) ?
    C21 C22 C23 . . 121.92(18) ?
    C22 C23 C24 . . 113.85(18) ?
    C22 C23 H23A . . 108.800000 ?
    C24 C23 H23A . . 108.800000 ?
    C22 C23 H23B . . 108.800000 ?
    C24 C23 H23B . . 108.800000 ?
    H23A C23 H23B . . 107.700000 ?
    O25 C24 C23 . . 111.76(17) ?
    O25 C24 H24A . . 109.300000 ?
    C23 C24 H24A . . 109.300000 ?
    O25 C24 H24B . . 109.300000 ?
    C23 C24 H24B . . 109.300000 ?
    H24A C24 H24B . . 107.900000 ?
    O2A S1A O3A . . 120.23(10) ?
    O2A S1A O25A . . 109.29(9) ?
    O3A S1A O25A . . 103.10(9) ?
    O2A S1A N4A . . 108.26(10) ?
    O3A S1A N4A . . 108.03(9) ?
    O25A S1A N4A . . 107.23(9) ?
    C24A O25A S1A . . 117.23(13) ?
    C5A N4A S1A . . 119.84(15) ?
    C5A N4A H4A . . 120.(2) ?
    S1A N4A H4A . . 112.(2) ?
    C22A C5A C6A . . 123.01(19) ?
    C22A C5A N4A . . 120.07(19) ?
    C6A C5A N4A . . 116.82(18) ?
    C7A C6A C11A . . 119.89(19) ?
    C7A C6A C5A . . 121.98(19) ?
    C11A C6A C5A . . 118.03(19) ?
    C8A C7A C6A . . 120.8(2) ?
    C8A C7A H7A . . 119.600000 ?
    C6A C7A H7A . . 119.600000 ?
    C7A C8A C9A . . 119.7(2) ?
    C7A C8A H8A . . 120.100000 ?
    C9A C8A H8A . . 120.100000 ?
    C10A C9A C8A . . 120.5(2) ?
    C10A C9A H9A . . 119.700000 ?
    C8A C9A H9A . . 119.700000 ?
    C9A C10A C11A . . 121.5(2) ?
    C9A C10A H10A . . 119.200000 ?
    C11A C10A H10A . . 119.200000 ?
    C10A C11A C6A . . 117.06(19) ?
    C10A C11A C12A . . 123.20(19) ?
    C6A C11A C12A . . 119.45(19) ?
    C21A C12A C11A . . 118.66(18) ?
    C21A C12A C13A . . 118.53(19) ?
    C11A C12A C13A . . 122.80(19) ?
    C14A C13A C18A . . 117.02(19) ?
    C14A C13A C12A . . 123.82(19) ?
    C18A C13A C12A . . 118.97(19) ?
    C15A C14A C13A . . 121.4(2) ?
    C15A C14A H14A . . 119.300000 ?
    C13A C14A H14A . . 119.300000 ?
    C14A C15A C16A . . 120.7(2) ?
    C14A C15A H15A . . 119.700000 ?
    C16A C15A H15A . . 119.700000 ?
    C17A C16A C15A . . 119.8(2) ?
    C17A C16A H16A . . 120.100000 ?
    C15A C16A H16A . . 120.100000 ?
    C16A C17A C18A . . 120.6(2) ?
    C16A C17A H17A . . 119.700000 ?
    C18A C17A H17A . . 119.700000 ?
    C17A C18A C19A . . 120.5(2) ?
    C17A C18A C13A . . 120.1(2) ?
    C19A C18A C13A . . 119.29(19) ?
    C20A C19A C18A . . 120.8(2) ?
    C20A C19A H19A . . 119.600000 ?
    C18A C19A H19A . . 119.600000 ?
    C19A C20A C21A . . 121.6(2) ?
    C19A C20A H20A . . 119.200000 ?
    C21A C20A H20A . . 119.200000 ?
    C12A C21A C20A . . 118.79(19) ?
    C12A C21A C22A . . 120.08(19) ?
    C20A C21A C22A . . 121.12(19) ?
    C5A C22A C21A . . 119.07(19) ?
    C5A C22A C23A . . 119.55(19) ?
    C21A C22A C23A . . 121.31(19) ?
    C22A C23A C24A . . 115.30(19) ?
    C22A C23A H23C . . 108.400000 ?
    C24A C23A H23C . . 108.400000 ?
    C22A C23A H23D . . 108.400000 ?
    C24A C23A H23D . . 108.400000 ?
    H23C C23A H23D . . 107.500000 ?
    O25A C24A C23A . . 112.04(18) ?
    O25A C24A H24C . . 109.200000 ?
    C23A C24A H24C . . 109.200000 ?
    O25A C24A H24D . . 109.200000 ?
    C23A C24A H24D . . 109.200000 ?
    H24C C24A H24D . . 107.900000 ?

loop_
    _geom_torsion_atom_site_label_1
    _geom_torsion_atom_site_label_2
    _geom_torsion_atom_site_label_3
    _geom_torsion_atom_site_label_4
    _geom_torsion_site_symmetry_1
    _geom_torsion_site_symmetry_2
    _geom_torsion_site_symmetry_3
    _geom_torsion_site_symmetry_4
    _geom_torsion
    _geom_torsion_publ_flag
    O2 S1 O25 C24 . . . . 56.26(17) ?
    O3 S1 O25 C24 . . . . -174.43(15) ?
    N4 S1 O25 C24 . . . . -60.22(17) ?
    O2 S1 N4 C5 . . . . -39.59(18) ?
    O3 S1 N4 C5 . . . . -171.05(15) ?
    O25 S1 N4 C5 . . . . 78.22(17) ?
    S1 N4 C5 C22 . . . . -69.6(2) ?
    S1 N4 C5 C6 . . . . 104.97(19) ?
    C22 C5 C6 C7 . . . . 169.4(2) ?
    N4 C5 C6 C7 . . . . -5.1(3) ?
    C22 C5 C6 C11 . . . . -7.0(3) ?
    N4 C5 C6 C11 . . . . 178.62(18) ?
    C11 C6 C7 C8 . . . . 3.1(3) ?
    C5 C6 C7 C8 . . . . -173.2(2) ?
    C6 C7 C8 C9 . . . . 1.5(3) ?
    C7 C8 C9 C10 . . . . -2.6(4) ?
    C8 C9 C10 C11 . . . . -1.1(3) ?
    C9 C10 C11 C6 . . . . 5.5(3) ?
    C9 C10 C11 C12 . . . . 179.5(2) ?
    C7 C6 C11 C10 . . . . -6.4(3) ?
    C5 C6 C11 C10 . . . . 169.96(19) ?
    C7 C6 C11 C12 . . . . 179.25(19) ?
    C5 C6 C11 C12 . . . . -4.3(3) ?
    C10 C11 C12 C21 . . . . -159.1(2) ?
    C6 C11 C12 C21 . . . . 14.8(3) ?
    C10 C11 C12 C13 . . . . 18.8(3) ?
    C6 C11 C12 C13 . . . . -167.28(19) ?
    C21 C12 C13 C14 . . . . -159.1(2) ?
    C11 C12 C13 C14 . . . . 23.0(3) ?
    C21 C12 C13 C18 . . . . 16.0(3) ?
    C11 C12 C13 C18 . . . . -161.9(2) ?
    C18 C13 C14 C15 . . . . 5.6(3) ?
    C12 C13 C14 C15 . . . . -179.2(2) ?
    C13 C14 C15 C16 . . . . 0.7(3) ?
    C14 C15 C16 C17 . . . . -4.5(4) ?
    C15 C16 C17 C18 . . . . 1.7(4) ?
    C16 C17 C18 C19 . . . . -172.6(2) ?
    C16 C17 C18 C13 . . . . 4.7(3) ?
    C14 C13 C18 C17 . . . . -8.2(3) ?
    C12 C13 C18 C17 . . . . 176.34(19) ?
    C14 C13 C18 C19 . . . . 169.21(19) ?
    C12 C13 C18 C19 . . . . -6.2(3) ?
    C17 C18 C19 C20 . . . . 172.4(2) ?
    C13 C18 C19 C20 . . . . -5.0(3) ?
    C18 C19 C20 C21 . . . . 6.3(3) ?
    C11 C12 C21 C20 . . . . 163.09(19) ?
    C13 C12 C21 C20 . . . . -14.9(3) ?
    C11 C12 C21 C22 . . . . -14.5(3) ?
    C13 C12 C21 C22 . . . . 167.48(18) ?
    C19 C20 C21 C12 . . . . 4.0(3) ?
    C19 C20 C21 C22 . . . . -178.4(2) ?
    C6 C5 C22 C21 . . . . 7.5(3) ?
    N4 C5 C22 C21 . . . . -178.30(18) ?
    C6 C5 C22 C23 . . . . -171.96(19) ?
    N4 C5 C22 C23 . . . . 2.3(3) ?
    C12 C21 C22 C5 . . . . 3.5(3) ?
    C20 C21 C22 C5 . . . . -174.0(2) ?
    C12 C21 C22 C23 . . . . -177.06(19) ?
    C20 C21 C22 C23 . . . . 5.4(3) ?
    C5 C22 C23 C24 . . . . 66.4(3) ?
    C21 C22 C23 C24 . . . . -113.0(2) ?
    S1 O25 C24 C23 . . . . 68.6(2) ?
    C22 C23 C24 O25 . . . . -86.3(2) ?
    O2A S1A O25A C24A . . . . -55.90(17) ?
    O3A S1A O25A C24A . . . . 175.12(15) ?
    N4A S1A O25A C24A . . . . 61.23(17) ?
    O2A S1A N4A C5A . . . . 39.32(19) ?
    O3A S1A N4A C5A . . . . 171.00(16) ?
    O25A S1A N4A C5A . . . . -78.49(18) ?
    S1A N4A C5A C22A . . . . 65.8(3) ?
    S1A N4A C5A C6A . . . . -110.58(19) ?
    C22A C5A C6A C7A . . . . -171.6(2) ?
    N4A C5A C6A C7A . . . . 4.6(3) ?
    C22A C5A C6A C11A . . . . 4.8(3) ?
    N4A C5A C6A C11A . . . . -179.00(18) ?
    C11A C6A C7A C8A . . . . -3.5(3) ?
    C5A C6A C7A C8A . . . . 172.9(2) ?
    C6A C7A C8A C9A . . . . -2.5(3) ?
    C7A C8A C9A C10A . . . . 4.2(3) ?
    C8A C9A C10A C11A . . . . 0.1(3) ?
    C9A C10A C11A C6A . . . . -5.9(3) ?
    C9A C10A C11A C12A . . . . -179.6(2) ?
    C7A C6A C11A C10A . . . . 7.5(3) ?
    C5A C6A C11A C10A . . . . -168.97(19) ?
    C7A C6A C11A C12A . . . . -178.60(19) ?
    C5A C6A C11A C12A . . . . 4.9(3) ?
    C10A C11A C12A C21A . . . . 159.4(2) ?
    C6A C11A C12A C21A . . . . -14.1(3) ?
    C10A C11A C12A C13A . . . . -20.0(3) ?
    C6A C11A C12A C13A . . . . 166.53(19) ?
    C21A C12A C13A C14A . . . . 159.5(2) ?
    C11A C12A C13A C14A . . . . -21.2(3) ?
    C21A C12A C13A C18A . . . . -15.3(3) ?
    C11A C12A C13A C18A . . . . 164.02(19) ?
    C18A C13A C14A C15A . . . . -4.5(3) ?
    C12A C13A C14A C15A . . . . -179.4(2) ?
    C13A C14A C15A C16A . . . . -1.2(3) ?
    C14A C15A C16A C17A . . . . 4.5(4) ?
    C15A C16A C17A C18A . . . . -1.7(4) ?
    C16A C17A C18A C19A . . . . 172.4(2) ?
    C16A C17A C18A C13A . . . . -4.1(3) ?
    C14A C13A C18A C17A . . . . 7.1(3) ?
    C12A C13A C18A C17A . . . . -177.75(19) ?
    C14A C13A C18A C19A . . . . -169.51(19) ?
    C12A C13A C18A C19A . . . . 5.6(3) ?
    C17A C18A C19A C20A . . . . -171.7(2) ?
    C13A C18A C19A C20A . . . . 4.9(3) ?
    C18A C19A C20A C21A . . . . -5.8(3) ?
    C11A C12A C21A C20A . . . . -164.78(19) ?
    C13A C12A C21A C20A . . . . 14.6(3) ?
    C11A C12A C21A C22A . . . . 14.1(3) ?
    C13A C12A C21A C22A . . . . -166.58(19) ?
    C19A C20A C21A C12A . . . . -4.2(3) ?
    C19A C20A C21A C22A . . . . 176.9(2) ?
    C6A C5A C22A C21A . . . . -5.0(3) ?
    N4A C5A C22A C21A . . . . 178.91(19) ?
    C6A C5A C22A C23A . . . . 177.9(2) ?
    N4A C5A C22A C23A . . . . 1.8(3) ?
    C12A C21A C22A C5A . . . . -4.7(3) ?
    C20A C21A C22A C5A . . . . 174.1(2) ?
    C12A C21A C22A C23A . . . . 172.33(19) ?
    C20A C21A C22A C23A . . . . -8.9(3) ?
    C5A C22A C23A C24A . . . . -67.5(3) ?
    C21A C22A C23A C24A . . . . 115.5(2) ?
    S1A O25A C24A C23A . . . . -67.4(2) ?
    C22A C23A C24A O25A . . . . 83.9(2) ?

_shelx_res_file                         
;

TITL NAM_naphthalene_incolors_0m_a.res in P-1
    NAM_naphthalene_incolors_0m_a.res
    created by SHELXL-2019/1 at 09:58:27 on 17-Dec-2024
REM Old TITL NAM_naphthalene_incolors_0m in P-1
REM SHELXT solution in P-1: R1 0.110, Rweak 0.006, Alpha 0.047
REM <I/s>   0.000 for    0 systematic absences,  Orientation as input
REM Formula found by SHELXT:  C40 N2 O6 S2
CELL  0.71073   9.8034  11.3183  14.0825   84.827   82.553   87.067
ZERR   4.000   0.0022   0.0024   0.0030    0.007    0.007    0.007
LATT  1
SFAC C H N O S
UNIT 80 60 4 12 4
OMIT 1 0 1
OMIT 0 1 1
OMIT 0 -1 1
OMIT -1 0 1
OMIT 1 1 0
TEMP -173.150
SIZE 0.06 0.10 0.18
L.S. 10
BOND $h
conf
acta
LIST 6
FMAP 2
PLAN 20
WGHT    0.037100    1.330900
FVAR       0.27700
S1    5    0.789227    0.662486    0.536476    11.00000    0.01912    0.01578 =
         0.01485   -0.00053   -0.00322    0.00058
O2    4    0.933540    0.642036    0.514520    11.00000    0.01712    0.02311 =
         0.02362    0.00043   -0.00080   -0.00058
O3    4    0.732134    0.780836    0.543352    11.00000    0.02651    0.01690 =
         0.01939   -0.00068   -0.00422    0.00310
O25   4    0.713350    0.615337    0.456320    11.00000    0.02826    0.01748 =
         0.01732   -0.00176   -0.00866    0.00280
N4    3    0.740796    0.585217    0.635956    11.00000    0.01647    0.01601 =
         0.01554    0.00059   -0.00300    0.00383

H4    2    0.655979    0.598990    0.655293    11.00000    0.03425
C5    1    0.801938    0.466947    0.651910    11.00000    0.01597    0.01423 =
         0.01578    0.00120   -0.00201    0.00131
C6    1    0.902223    0.451817    0.717501    11.00000    0.01737    0.01742 =
         0.01424   -0.00024   -0.00185    0.00025
C7    1    0.948243    0.549556    0.759042    11.00000    0.02551    0.01626 =
         0.01908   -0.00105   -0.00607   -0.00068
AFIX  43
H7    2    0.904915    0.625821    0.748719    11.00000   -1.20000
AFIX   0
C8    1    1.054366    0.535491    0.813875    11.00000    0.03394    0.01687 =
         0.02247   -0.00299   -0.01328   -0.00357
AFIX  43
H8    2    1.082891    0.601314    0.842646    11.00000   -1.20000
AFIX   0
C9    1    1.120802    0.423952    0.827490    11.00000    0.02344    0.02079 =
         0.02221    0.00064   -0.01001   -0.00335
AFIX  43
H9    2    1.196849    0.415109    0.863398    11.00000   -1.20000
AFIX   0
C10   1    1.077062    0.327389    0.789451    11.00000    0.01880    0.01745 =
         0.01997    0.00122   -0.00600    0.00084
AFIX  43
H10   2    1.124571    0.252764    0.798568    11.00000   -1.20000
AFIX   0
C11   1    0.962592    0.336261    0.736823    11.00000    0.01722    0.01584 =
         0.01289    0.00004   -0.00100   -0.00099
C12   1    0.912934    0.236984    0.694573    11.00000    0.01525    0.01594 =
         0.01573   -0.00225   -0.00099   -0.00057
C13   1    0.946968    0.113762    0.724515    11.00000    0.01290    0.01785 =
         0.01803   -0.00030   -0.00070   -0.00167
C14   1    0.987882    0.074846    0.815776    11.00000    0.01797    0.01801 =
         0.02082    0.00058   -0.00542   -0.00318
AFIX  43
H14   2    0.992755    0.131286    0.861110    11.00000   -1.20000
AFIX   0
C15   1    1.020426   -0.042173    0.839802    11.00000    0.02242    0.02275 =
         0.02568    0.00588   -0.01193   -0.00477
AFIX  43
H15   2    1.046491   -0.065704    0.901601    11.00000   -1.20000
AFIX   0
C16   1    1.015774   -0.127544    0.774470    11.00000    0.02454    0.01553 =
         0.04119    0.00170   -0.01222   -0.00231
AFIX  43
H16   2    1.044799   -0.207522    0.790045    11.00000   -1.20000
AFIX   0
C17   1    0.969177   -0.095139    0.688036    11.00000    0.01991    0.01780 =
         0.03426   -0.00516   -0.00815   -0.00212
AFIX  43
H17   2    0.963585   -0.153504    0.644408    11.00000   -1.20000
AFIX   0
C18   1    0.929172    0.024420    0.662833    11.00000    0.01652    0.01629 =
         0.02378   -0.00085   -0.00340   -0.00190
C19   1    0.866120    0.056066    0.578644    11.00000    0.01954    0.01873 =
         0.02216   -0.00498   -0.00453   -0.00276
AFIX  43
H19   2    0.860643   -0.001919    0.534675    11.00000   -1.20000
AFIX   0
C20   1    0.813557    0.167282    0.559661    11.00000    0.01809    0.02055 =
         0.01782   -0.00056   -0.00568   -0.00279
AFIX  43
H20   2    0.763803    0.183933    0.506108    11.00000   -1.20000
AFIX   0
C21   1    0.831567    0.260434    0.618869    11.00000    0.01366    0.01558 =
         0.01590    0.00029    0.00006   -0.00166
C22   1    0.772278    0.378141    0.599710    11.00000    0.01412    0.01942 =
         0.01331    0.00067   -0.00118   -0.00333
C23   1    0.678447    0.406439    0.522121    11.00000    0.01920    0.01948 =
         0.02082   -0.00211   -0.00910   -0.00014
AFIX  23
H23A  2    0.590953    0.443237    0.551209    11.00000   -1.20000
H23B  2    0.656658    0.331290    0.497513    11.00000   -1.20000
AFIX   0
C24   1    0.740005    0.489507    0.437845    11.00000    0.02884    0.01811 =
         0.01828   -0.00430   -0.00832    0.00164
AFIX  23
H24A  2    0.840616    0.472862    0.426038    11.00000   -1.20000
H24B  2    0.700043    0.474107    0.379306    11.00000   -1.20000
AFIX   0
S1A   5    0.570819    1.201485    0.285684    11.00000    0.01804    0.01761 =
         0.01692   -0.00435   -0.00612    0.00079
O2A   4    0.656210    1.187768    0.197405    11.00000    0.02132    0.02457 =
         0.01945   -0.00508   -0.00317   -0.00013
O3A   4    0.543759    1.316503    0.319906    11.00000    0.02209    0.01892 =
         0.02447   -0.00689   -0.00666    0.00037
O25A  4    0.637972    1.128958    0.370106    11.00000    0.02334    0.01844 =
         0.01952   -0.00383   -0.01027    0.00178
N4A   3    0.425128    1.144200    0.280106    11.00000    0.01732    0.01863 =
         0.01747   -0.00589   -0.00315    0.00002

H4A   2    0.368411    1.158293    0.325481    11.00000    0.03536
C5A   1    0.421377    1.034880    0.234441    11.00000    0.01602    0.01759 =
         0.01817   -0.00447   -0.00341   -0.00169
C6A   1    0.365280    1.043141    0.144938    11.00000    0.01471    0.01825 =
         0.01655   -0.00199   -0.00286   -0.00142
C7A   1    0.324948    1.152935    0.099401    11.00000    0.02352    0.01657 =
         0.02351   -0.00480   -0.00732   -0.00047
AFIX  43
H7A   2    0.324963    1.223094    0.131693    11.00000   -1.20000
AFIX   0
C8A   1    0.285606    1.159818    0.008911    11.00000    0.02655    0.01593 =
         0.02759    0.00216   -0.01361   -0.00111
AFIX  43
H8A   2    0.255101    1.233809   -0.020146    11.00000   -1.20000
AFIX   0
C9A   1    0.290648    1.057297   -0.040354    11.00000    0.02383    0.02140 =
         0.01781   -0.00068   -0.00739   -0.00486
AFIX  43
H9A   2    0.269364    1.062893   -0.104567    11.00000   -1.20000
AFIX   0
C10A  1    0.326031    0.948967    0.003302    11.00000    0.01902    0.01868 =
         0.01606   -0.00235   -0.00287   -0.00427
AFIX  43
H10A  2    0.329063    0.880502   -0.031409    11.00000   -1.20000
AFIX   0
C11A  1    0.358254    0.936674    0.099170    11.00000    0.01526    0.01668 =
         0.01601   -0.00190   -0.00350   -0.00056
C12A  1    0.397005    0.823925    0.147604    11.00000    0.01480    0.01811 =
         0.01289   -0.00186   -0.00067   -0.00223
C13A  1    0.365678    0.710319    0.116384    11.00000    0.01874    0.01730 =
         0.01504   -0.00157   -0.00029   -0.00343
C14A  1    0.260578    0.695748    0.058982    11.00000    0.02448    0.01964 =
         0.01573   -0.00102   -0.00289   -0.00430
AFIX  43
H14A  2    0.206867    0.763203    0.038421    11.00000   -1.20000
AFIX   0
C15A  1    0.234493    0.586159    0.032319    11.00000    0.03595    0.02410 =
         0.01784   -0.00095   -0.00791   -0.00841
AFIX  43
H15A  2    0.162058    0.578637   -0.005215    11.00000   -1.20000
AFIX   0
C16A  1    0.313710    0.485275    0.059947    11.00000    0.04850    0.01699 =
         0.01931   -0.00243   -0.00628   -0.00697
AFIX  43
H16A  2    0.299351    0.410817    0.037429    11.00000   -1.20000
AFIX   0
C17A  1    0.411477    0.494423    0.119278    11.00000    0.03478    0.01764 =
         0.02019   -0.00104   -0.00159   -0.00116
AFIX  43
H17A  2    0.463328    0.425592    0.139387    11.00000   -1.20000
AFIX   0
C18A  1    0.436367    0.605330    0.151120    11.00000    0.02175    0.01896 =
         0.01614   -0.00163    0.00172   -0.00157
C19A  1    0.526222    0.612568    0.221826    11.00000    0.01915    0.01721 =
         0.02215    0.00380   -0.00310    0.00094
AFIX  43
H19A  2    0.579069    0.544141    0.241506    11.00000   -1.20000
AFIX   0
C20A  1    0.537387    0.715831    0.261463    11.00000    0.01979    0.02054 =
         0.01770    0.00188   -0.00599   -0.00084
AFIX  43
H20A  2    0.591481    0.716608    0.312690    11.00000   -1.20000
AFIX   0
C21A  1    0.469476    0.824098    0.227945    11.00000    0.01605    0.01832 =
         0.01604   -0.00063   -0.00065   -0.00294
C22A  1    0.476606    0.932285    0.273770    11.00000    0.01674    0.01855 =
         0.01641   -0.00236   -0.00344   -0.00362
C23A  1    0.538249    0.932377    0.367361    11.00000    0.02618    0.02070 =
         0.01700   -0.00091   -0.00907   -0.00135
AFIX  23
H23C  2    0.559130    0.849113    0.390726    11.00000   -1.20000
H23D  2    0.468081    0.965864    0.415779    11.00000   -1.20000
AFIX   0
C24A  1    0.668615    1.001741    0.361257    11.00000    0.02543    0.01580 =
         0.02380   -0.00245   -0.01115    0.00122
AFIX  23
H24C  2    0.722735    0.969505    0.413096    11.00000   -1.20000
H24D  2    0.725485    0.991169    0.298961    11.00000   -1.20000
AFIX   0
HKLF 4


REM  NAM_naphthalene_incolors_0m_a.res in P-1
REM wR2 = 0.1094, GooF = S = 1.015, Restrained GooF = 1.015 for all data
REM R1 = 0.0442 for 5169 Fo > 4sig(Fo) and 0.0759 for all 7063 data
REM 459 parameters refined using 0 restraints

END

WGHT      0.0371      1.3309

REM Highest difference peak  0.315,  deepest hole -0.492,  1-sigma level  0.070
Q1    1   0.4070  0.8211  0.2024  11.00000  0.05    0.32
Q2    1   0.8551  0.4597  0.6876  11.00000  0.05    0.31
Q3    1   0.9472  0.3934  0.7108  11.00000  0.05    0.31
Q4    1   0.6858  1.1099  0.1809  11.00000  0.05    0.27
Q5    1   0.9367  0.4993  0.7230  11.00000  0.05    0.26
Q6    1   0.7683  0.5214  0.6404  11.00000  0.05    0.26
Q7    1   0.8170  0.4260  0.6080  11.00000  0.05    0.25
Q8    1   0.8090  0.3221  0.6022  11.00000  0.05    0.24
Q9    1   0.8915  0.1767  0.7209  11.00000  0.05    0.24
Q10   1   0.4607  0.9638 -0.0721  11.00000  0.05    0.23
Q11   1   0.3267  0.9425  0.0598  11.00000  0.05    0.23
Q12   1   0.3626  1.0431  0.1963  11.00000  0.05    0.23
Q13   1   0.8811  0.4204  0.7546  11.00000  0.05    0.23
Q14   1   0.5037  0.7403  0.4845  11.00000  0.05    0.23
Q15   1   0.9299 -0.0366  0.6811  11.00000  0.05    0.23
Q16   1   0.6798  0.5019  0.3957  11.00000  0.05    0.23
Q17   1   0.3752  0.7632  0.1395  11.00000  0.05    0.22
Q18   1   0.4224  1.0531  0.1872  11.00000  0.05    0.22
Q19   1   0.5706  1.1641  0.4229  11.00000  0.05    0.22
Q20   1   0.8028  0.6312  0.3606  11.00000  0.05    0.22
;
_shelx_res_checksum                     5727

_shelx_hkl_file                         
;
  -2   0   0   24.70    2.20
  -2   0   0   20.10    2.00
  -2   0   0   19.80    2.00
  -2   0   0   24.30    2.10
  -2   0   0   21.00    2.10
   2   0   0   22.70    2.10
   2   0   0   22.80    2.20
   2   0   0   23.20    2.10
  -3   0   0  324.57   16.30
  -3   0   0  289.57   16.20
  -3   0   0  298.97   16.40
  -3   0   0  305.77   16.20
   3   0   0  286.07   16.10
   3   0   0  283.17   16.20
   3   0   0  310.07   16.30
   3   0   0  285.77   16.30
  -4   0   0   76.49    5.70
  -4   0   0   86.59    5.80
  -4   0   0   82.69    5.90
  -4   0   0   83.79    6.10
  -4   0   0   96.29    6.00
   4   0   0   84.89    5.90
   4   0   0   82.29    5.80
   4   0   0   76.99    5.80
   4   0   0   82.59    5.80
  -5   0   0    0.50    1.10
  -5   0   0    1.50    1.10
  -5   0   0    0.40    1.40
  -5   0   0    0.70    1.10
  -5   0   0    0.70    0.90
   5   0   0    0.70    1.30
   5   0   0    0.80    1.20
   5   0   0   -0.20    0.40
   5   0   0    0.10    1.20
   5   0   0    1.30    1.40
  -6   0   0   59.09    5.00
  -6   0   0   45.70    4.60
  -6   0   0   46.50    5.00
  -6   0   0   46.80    4.50
  -6   0   0   45.60    4.50
   6   0   0   48.20    4.70
   6   0   0   53.79    4.90
   6   0   0   47.50    4.70
   6   0   0   54.29    4.70
  -7   0   0    0.40    1.50
  -7   0   0    6.10    2.50
  -7   0   0    5.40    1.90
  -7   0   0    4.10    2.00
  -7   0   0    3.40    1.90
   7   0   0    5.70    2.10
   7   0   0    3.10    1.70
   7   0   0    1.40    0.90
   7   0   0    2.60    1.50
   7   0   0    3.50    1.60
  -8   0   0   82.19    6.70
  -8   0   0   58.69    6.40
  -8   0   0   60.79    6.00
  -8   0   0   67.49    6.90
  -8   0   0   65.89    6.30
   8   0   0   76.49    6.60
   8   0   0   71.79    6.20
   8   0   0   65.29    6.20
   8   0   0   59.69    6.20
  -9   0   0   23.90    4.10
  -9   0   0   16.00    3.80
  -9   0   0   21.70    4.50
  -9   0   0   17.80    3.40
   9   0   0   15.90    3.70
   9   0   0   17.40    3.50
   9   0   0   21.20    3.90
 -10   0   0   10.50    3.20
 -10   0   0   12.00    3.30
 -10   0   0   10.30    3.00
 -10   0   0   11.80    4.40
  10   0   0   13.20    3.30
  10   0   0    8.80    3.10
 -11   0   0    1.10    2.80
 -11   0   0    2.10    2.80
 -11   0   0   -2.80    2.80
 -11   0   0    9.00    3.90
  11   0   0    2.60    4.10
  11   0   0   -2.70    1.80
  11   0   0    4.10    3.50
 -12   0   0  -10.10    5.10
 -12   0   0    2.20    3.50
  12   0   0   -7.00    4.40
  12   0   0   -3.90    4.30
  12   0   0   -1.30    2.90
  12  -1   0   -3.00    4.10
  12  -1   0   -7.00    4.40
  12  -1   0    1.80    2.70
 -12   1   0    3.70    3.40
 -12   1   0    1.20    3.40
 -12   1   0    2.40    4.60
  11  -1   0   25.10    5.10
  11  -1   0   19.20    4.80
  11  -1   0   18.00    4.70
 -11   1   0   30.60    6.00
 -11   1   0   32.20    5.60
 -11   1   0   30.00    4.90
 -11   1   0   36.30    5.50
  10  -1   0    8.00    2.90
  10  -1   0    6.10    3.00
  10  -1   0   12.30    3.40
 -10   1   0   15.70    4.10
 -10   1   0    9.30    3.00
 -10   1   0    6.00    2.80
 -10   1   0    8.40    2.90
   9  -1   0    4.90    2.40
   9  -1   0    2.30    2.70
   9  -1   0    5.60    2.20
   9  -1   0    1.20    1.60
  -9   1   0    5.50    2.30
  -9   1   0    4.50    2.40
  -9   1   0    1.70    2.00
  -9   1   0    1.30    1.90
   8  -1   0    3.80    2.00
   8  -1   0    4.20    2.00
   8  -1   0    0.60    1.60
   8  -1   0    2.40    2.30
   8  -1   0    4.00    2.00
  -8   1   0    7.60    2.80
  -8   1   0    4.60    2.00
  -8   1   0    3.20    2.20
  -8   1   0    2.30    2.00
  -8   1   0    3.90    1.80
   7  -1   0    3.00    1.80
   7  -1   0    1.40    1.40
   7  -1   0    3.00    1.60
   7  -1   0    3.20    1.80
  -7   1   0    1.80    1.60
  -7   1   0    1.10    1.20
  -7   1   0    1.80    1.20
  -7   1   0    1.50    1.40
  -7   1   0    3.70    2.00
   6  -1   0   50.39    4.60
   6  -1   0   49.90    4.70
   6  -1   0   53.49    4.80
   6  -1   0   49.60    4.60
  -6   1   0   54.79    4.60
  -6   1   0   49.00    4.70
  -6   1   0   44.60    4.60
  -6   1   0   52.19    5.10
  -6   1   0   52.89    4.40
   5  -1   0   69.29    5.30
   5  -1   0   73.49    5.50
   5  -1   0   71.69    5.30
   5  -1   0   62.79    5.10
  -5   1   0   63.59    5.30
  -5   1   0   71.99    5.40
  -5   1   0   61.99    5.00
  -5   1   0   69.69    5.60
  -5   1   0   74.09    5.30
   4  -1   0    1.20    1.40
   4  -1   0    0.50    1.00
   4  -1   0    0.10    0.60
   4  -1   0   -0.30    0.80
   4  -1   0    1.50    1.10
  -4   1   0    0.40    0.90
  -4   1   0    1.40    1.10
  -4   1   0   -0.40    1.20
  -4   1   0    1.30    1.10
  -4   1   0   -0.10    1.00
   3  -1   0    2.80    1.10
   3  -1   0    2.20    1.00
   3  -1   0    1.60    1.00
   3  -1   0    2.40    1.20
  -3   1   0    1.30    1.00
  -3   1   0    2.10    1.00
  -3   1   0    2.00    1.10
  -3   1   0    1.00    1.10
  -3   1   0    0.20    1.10
   2  -1   0  580.64   32.90
   2  -1   0  657.03   32.80
   2  -1   0  652.13   32.70
   2  -1   0  625.84   32.70
  -2   1   0  631.44   33.00
  -2   1   0  680.73   32.70
  -2   1   0  644.94   32.80
  -2   1   0  634.04   32.80
  -2   1   0  650.73   32.70
   1   1   0    2.00    0.70
  -2  -1   0   90.99    5.60
  -2  -1   0   85.79    5.80
  -2  -1   0   94.79    5.80
  -2  -1   0   91.09    5.70
  -2  -1   0   95.99    5.80
   2   1   0   92.69    5.80
   2   1   0   90.29    5.70
   2   1   0   93.89    5.90
   2   1   0   98.99    5.60
  -3  -1   0 1155.58   58.19
  -3  -1   0 1113.29   58.29
  -3  -1   0 1127.09   58.09
  -3  -1   0 1199.28   57.99
  -3  -1   0 1117.99   58.09
   3   1   0 1122.89   58.19
   3   1   0 1101.79   58.09
   3   1   0 1114.89   58.09
  -4  -1   0  199.28   12.80
  -4  -1   0  212.38   12.80
  -4  -1   0  230.68   12.80
  -4  -1   0  230.18   13.20
  -4  -1   0  228.48   12.90
   4   1   0  216.48   12.90
   4   1   0  235.88   13.10
   4   1   0  221.78   12.60
   4   1   0  205.28   12.80
  -5  -1   0    1.90    1.80
  -5  -1   0    3.80    1.60
  -5  -1   0    3.10    1.40
   5   1   0    2.80    1.80
   5   1   0    2.90    1.40
   5   1   0    1.30    1.50
   5   1   0    3.50    1.50
   5   1   0    0.30    1.30
  -6  -1   0  219.28   14.00
  -6  -1   0  219.18   13.80
  -6  -1   0  243.88   14.70
  -6  -1   0  233.48   14.00
  -6  -1   0  235.98   14.30
   6   1   0  217.28   14.00
   6   1   0  238.38   14.20
   6   1   0  210.28   13.50
   6   1   0  229.98   14.10
   6   1   0  224.18   14.00
  -7  -1   0   46.90    4.90
  -7  -1   0   55.29    5.80
  -7  -1   0   48.60    5.20
  -7  -1   0   56.29    5.30
  -7  -1   0   47.80    5.10
   7   1   0   49.00    5.00
   7   1   0   51.49    4.90
   7   1   0   46.50    5.00
   7   1   0   55.09    5.20
   7   1   0   49.50    5.20
  -8  -1   0    5.30    2.30
  -8  -1   0    6.40    2.50
  -8  -1   0    0.00    2.00
  -8  -1   0    4.10    2.10
  -8  -1   0    7.50    2.50
   8   1   0    5.60    2.30
   8   1   0    2.10    2.10
   8   1   0    5.10    2.30
   8   1   0    2.40    2.30
   8   1   0    1.90    1.90
  -9  -1   0    7.40    2.70
  -9  -1   0    9.30    3.20
  -9  -1   0    7.70    2.80
  -9  -1   0   13.20    3.40
   9   1   0    8.90    3.10
   9   1   0   10.00    3.20
   9   1   0    6.80    2.70
   9   1   0    9.20    2.90
 -10  -1   0   -1.80    2.40
 -10  -1   0    0.00    2.40
 -10  -1   0   -0.60    2.00
 -10  -1   0    1.60    2.20
  10   1   0   -2.50    2.40
  10   1   0   -2.20    1.70
 -11  -1   0    4.00    3.60
 -11  -1   0    8.10    3.70
 -11  -1   0    2.50    2.80
  11   1   0    6.40    2.90
  11   1   0    9.70    4.20
  11   1   0    7.40    3.10
 -12  -1   0   22.10    5.20
 -12  -1   0   28.40    6.50
 -12  -1   0   17.20    5.00
  12   1   0   17.60    6.20
  12   1   0   15.30    4.90
  12  -2   0    2.90    3.10
 -12   2   0   -1.90    3.40
 -12   2   0    1.50    4.10
  11  -2   0   22.40    4.70
 -11   2   0   20.00    4.60
 -11   2   0   17.00    3.90
 -11   2   0   17.30    4.10
 -11   2   0   22.50    4.90
  10  -2   0    9.90    3.40
  10  -2   0    8.90    3.10
 -10   2   0    1.20    2.40
 -10   2   0    5.50    2.60
 -10   2   0    6.70    2.60
 -10   2   0    8.90    3.10
   9  -2   0   -0.30    1.80
   9  -2   0   -0.90    1.50
   9  -2   0   -0.10    1.50
  -9   2   0    0.90    1.90
  -9   2   0    2.40    1.80
  -9   2   0    2.10    2.20
  -9   2   0    0.30    2.10
   8  -2   0   36.80    5.00
   8  -2   0   47.10    4.90
   8  -2   0   46.10    4.80
  -8   2   0   49.99    5.20
  -8   2   0   36.80    4.60
  -8   2   0   42.60    4.60
  -8   2   0   48.70    5.40
   7  -2   0    5.50    1.90
   7  -2   0    3.40    2.00
   7  -2   0    3.60    1.70
   7  -2   0    4.30    1.90
  -7   2   0    3.60    1.60
  -7   2   0    5.60    1.70
  -7   2   0    6.90    2.30
  -7   2   0    6.00    1.80
  -7   2   0    6.30    2.30
   6  -2   0    1.40    1.10
   6  -2   0    5.90    1.90
   6  -2   0    5.90    1.60
   6  -2   0    4.30    1.50
   6  -2   0    2.90    1.40
  -6   2   0    3.70    1.30
  -6   2   0    5.60    1.70
  -6   2   0    4.20    1.40
  -6   2   0    5.00    2.10
  -6   2   0    2.50    1.40
   5  -2   0   23.60    3.30
   5  -2   0   22.60    2.70
   5  -2   0   20.10    2.50
   5  -2   0   24.30    2.70
  -5   2   0   22.60    3.20
  -5   2   0   19.10    2.60
  -5   2   0   20.30    3.00
  -5   2   0   20.80    2.90
  -5   2   0   25.40    2.70
   4  -2   0    5.40    1.40
   4  -2   0    4.80    1.60
   4  -2   0    6.40    1.50
   4  -2   0    5.30    1.40
  -4   2   0    6.80    1.40
  -4   2   0    6.30    1.30
  -4   2   0    6.00    1.70
  -4   2   0    5.70    1.60
  -4   2   0    2.60    1.20
   3  -2   0    6.10    1.60
   3  -2   0    3.30    1.00
   3  -2   0    3.80    1.00
   3  -2   0    2.50    0.90
   3  -2   0    3.10    1.00
  -3   2   0    4.30    1.60
  -3   2   0    3.60    1.20
  -3   2   0    2.90    0.90
  -3   2   0    3.80    1.00
  -3   2   0    5.80    1.30
   2  -2   0   45.10    3.30
   2  -2   0   40.80    2.80
   2  -2   0   42.50    2.80
   2  -2   0   41.30    2.80
   2  -2   0   40.10    2.80
  -2   2   0   44.10    2.80
  -2   2   0   47.60    3.40
  -2   2   0   42.90    2.80
  -2   2   0   40.60    2.90
  -2   2   0   40.00    2.90
   1  -2   0    0.20    0.40
   1  -2   0    1.00    0.50
   1  -2   0    0.40    0.50
  -1   2   0    0.20    0.50
  -1   2   0   -0.20    0.50
  -1   2   0    0.30    0.50
  -1   2   0    0.50    0.40
  -1   2   0    0.40    0.90
   0  -2   0  111.19    7.10
   0  -2   0  130.89    6.90
   0  -2   0  121.49    6.90
   0  -2   0  118.39    6.90
   0   2   0  122.39    6.90
   0   2   0  144.19    7.00
   0   2   0  133.49    7.20
   0   2   0  129.79    6.90
   0   2   0  129.59    6.90
  -1  -2   0  372.26   20.00
  -1  -2   0  393.66   20.00
  -1  -2   0  381.96   20.00
  -1  -2   0  377.06   20.00
   1   2   0  396.26   20.00
   1   2   0  372.16   20.00
   1   2   0  406.36   20.20
   1   2   0  383.46   20.00
   1   2   0  352.76   20.00
  -2  -2   0   78.69    5.20
  -2  -2   0   80.19    5.30
  -2  -2   0   85.69    5.20
  -2  -2   0   77.79    5.30
  -2  -2   0   70.89    5.30
   2   2   0   79.59    5.20
   2   2   0   73.19    5.10
   2   2   0   76.79    5.40
   2   2   0   85.89    5.40
   2   2   0   75.99    5.20
  -3  -2   0  434.06   24.10
  -3  -2   0  433.56   24.10
  -3  -2   0  446.26   24.10
  -3  -2   0  465.45   24.00
  -3  -2   0  478.25   24.50
   3   2   0  442.46   24.20
   3   2   0  463.75   24.40
   3   2   0  424.76   24.10
   3   2   0  444.86   24.10
   3   2   0  452.05   23.90
  -4  -2   0    8.00    1.90
  -4  -2   0    6.00    1.70
  -4  -2   0    6.10    1.90
  -4  -2   0    7.60    1.70
  -4  -2   0    5.40    2.10
   4   2   0    5.70    1.70
   4   2   0    6.10    1.90
   4   2   0    6.80    1.90
   4   2   0    5.00    1.60
   4   2   0    5.80    2.00
  -5  -2   0   39.00    3.80
  -5  -2   0   40.00    4.20
  -5  -2   0   33.50    3.70
  -5  -2   0   31.70    3.90
  -5  -2   0   37.80    4.50
   5   2   0   41.20    3.80
   5   2   0   39.80    4.10
   5   2   0   33.20    3.90
   5   2   0   43.10    4.10
   5   2   0   35.60    4.00
  -6  -2   0   97.19    7.30
  -6  -2   0   96.89    7.60
  -6  -2   0   93.29    7.60
  -6  -2   0  103.09    7.60
  -6  -2   0   97.09    8.00
   6   2   0   94.99    7.70
   6   2   0  111.79    7.50
   6   2   0   88.39    7.50
   6   2   0  111.69    7.90
   6   2   0  100.59    7.70
  -7  -2   0    3.70    1.70
  -7  -2   0    4.30    2.10
  -7  -2   0    6.90    2.10
  -7  -2   0    2.20    2.10
  -7  -2   0    6.60    2.50
   7   2   0    2.00    1.70
   7   2   0    3.50    1.90
   7   2   0    4.80    2.00
   7   2   0    3.10    1.70
   7   2   0    6.50    2.30
  -8  -2   0    2.10    2.70
  -8  -2   0    0.00    1.70
  -8  -2   0    0.50    1.70
  -8  -2   0   -0.10    2.10
  -8  -2   0    6.30    2.30
   8   2   0    1.50    2.10
   8   2   0    0.30    2.20
   8   2   0    2.10    2.00
   8   2   0   -1.80    1.50
   8   2   0    2.50    1.70
  -9  -2   0    0.30    2.20
  -9  -2   0    1.40    2.80
  -9  -2   0    4.10    2.30
  -9  -2   0   -2.00    2.00
   9   2   0    3.10    2.30
   9   2   0   -1.00    2.10
   9   2   0   -1.90    2.10
   9   2   0   -0.20    2.10
 -10  -2   0    2.10    3.00
 -10  -2   0    4.70    2.70
 -10  -2   0    0.70    2.40
 -10  -2   0    3.10    2.60
  10   2   0    1.50    2.40
  10   2   0   -0.80    2.70
 -11  -2   0    1.70    2.50
 -11  -2   0   -4.90    3.00
 -11  -2   0    0.90    2.80
 -11  -2   0   -3.80    2.80
  11   2   0   -3.30    4.00
  11   2   0    1.10    2.80
  11   2   0    4.70    3.10
 -12  -2   0   -8.50    3.10
 -12  -2   0   -3.20    2.70
 -12  -2   0   -5.70    3.40
  12   2   0    0.50    4.30
  12   2   0   -0.50    3.50
  12   2   0   -1.30    5.60
  12  -3   0    0.20    3.10
  12  -3   0  -10.80    3.80
 -12   3   0    1.30    3.70
 -12   3   0    9.50    4.20
  11  -3   0    0.00    3.00
  11  -3   0    8.60    3.70
  11  -3   0    5.00    2.90
 -11   3   0   -0.60    2.60
 -11   3   0   -1.80    2.70
 -11   3   0    2.20    3.00
 -11   3   0    0.80    2.70
  10  -3   0    5.10    2.50
  10  -3   0    8.30    3.00
  10  -3   0    5.40    2.30
 -10   3   0    5.40    2.90
 -10   3   0    6.80    3.20
 -10   3   0    6.10    2.80
 -10   3   0    3.90    2.40
   9  -3   0   -2.20    1.90
   9  -3   0    1.00    1.40
   9  -3   0    2.30    1.90
  -9   3   0   -0.70    1.80
  -9   3   0   -0.30    1.80
  -9   3   0    4.20    2.20
  -9   3   0   -0.80    1.70
   8  -3   0   18.60    3.10
   8  -3   0   16.60    3.30
   8  -3   0   18.10    3.80
   8  -3   0   22.70    3.60
  -8   3   0   23.70    4.00
  -8   3   0   23.90    4.20
  -8   3   0   16.80    3.40
  -8   3   0   22.40    3.30
   7  -3   0   85.39    6.90
   7  -3   0   73.69    6.20
   7  -3   0   76.29    6.00
   7  -3   0   71.79    6.20
   7  -3   0   77.19    6.00
  -7   3   0   73.69    6.70
  -7   3   0   81.39    6.10
  -7   3   0   81.49    6.80
  -7   3   0   84.79    6.00
  -7   3   0   82.69    6.60
   6  -3   0   13.20    2.90
   6  -3   0   15.10    2.30
   6  -3   0   12.60    2.40
   6  -3   0   11.70    2.10
   6  -3   0   11.40    2.20
  -6   3   0   19.00    2.40
  -6   3   0   15.50    2.70
  -6   3   0   11.80    2.10
  -6   3   0   14.90    3.10
  -6   3   0   14.70    2.70
   5  -3   0   -0.20    1.00
   5  -3   0   -0.70    0.70
   5  -3   0   -0.60    0.70
   5  -3   0    1.30    0.90
   5  -3   0   -0.70    0.70
  -5   3   0    1.60    0.90
  -5   3   0   -0.40    0.80
  -5   3   0    0.30    0.80
  -5   3   0    0.50    1.30
  -5   3   0   -0.60    0.90
   4  -3   0    6.20    1.80
   4  -3   0    7.50    1.50
   4  -3   0    5.30    1.20
   4  -3   0    9.20    1.50
   4  -3   0    6.00    1.30
  -4   3   0    5.00    1.20
  -4   3   0    5.10    1.30
  -4   3   0    7.10    2.00
  -4   3   0    6.50    1.50
  -4   3   0    6.10    1.30
   3  -3   0    5.00    1.00
   3  -3   0    4.50    1.70
   3  -3   0    6.10    1.10
   3  -3   0    5.60    1.10
   3  -3   0    5.60    1.10
  -3   3   0    7.70    1.20
  -3   3   0    4.70    1.00
  -3   3   0    7.60    1.40
  -3   3   0    6.40    1.80
  -3   3   0    5.50    1.20
   2  -3   0   29.20    3.00
   2  -3   0   29.90    2.30
   2  -3   0   30.50    2.20
   2  -3   0   28.90    2.20
   2  -3   0   29.30    2.20
  -2   3   0   32.60    2.40
  -2   3   0   27.70    2.30
  -2   3   0   36.40    3.20
  -2   3   0   29.40    2.10
   1  -3   0  132.19    7.40
   1  -3   0  138.49    7.30
   1  -3   0  126.89    7.30
  -1   3   0  131.29    7.40
  -1   3   0  132.39    7.40
  -1   3   0  136.09    7.30
  -1   3   0  138.59    7.30
   0  -3   0    1.00    0.80
   0  -3   0    0.10    1.20
   0  -3   0    0.10    0.30
   0  -3   0    1.10    0.80
   0  -3   0    0.00    0.70
   0   3   0    0.00    0.80
   0   3   0    0.20    0.80
   0   3   0    2.10    1.10
   0   3   0    0.20    0.80
   0   3   0    0.00    0.70
  -1  -3   0   25.00    2.70
  -1  -3   0   26.80    2.50
  -1  -3   0   25.40    2.50
   1   3   0   25.70    2.70
   1   3   0   25.00    2.50
   1   3   0   23.90    2.50
   1   3   0   26.50    2.70
   1   3   0   25.90    2.60
  -2  -3   0   26.00    2.90
  -2  -3   0   26.10    2.80
  -2  -3   0   22.90    2.80
  -2  -3   0   24.50    2.80
   2   3   0   23.30    2.50
   2   3   0   24.20    2.50
   2   3   0   23.50    2.80
   2   3   0   24.10    2.70
   2   3   0   26.90    2.90
  -3  -3   0  101.89    6.90
  -3  -3   0  110.49    7.20
  -3  -3   0   93.29    7.10
  -3  -3   0  105.29    7.20
  -3  -3   0  108.99    7.20
   3   3   0  108.09    7.20
   3   3   0  111.39    7.30
   3   3   0  111.29    7.00
   3   3   0  102.69    7.30
   3   3   0  105.89    7.10
  -4  -3   0  124.59    8.00
  -4  -3   0  109.99    7.90
  -4  -3   0  119.39    8.30
  -4  -3   0  122.49    8.00
  -4  -3   0  114.69    7.70
   4   3   0  106.99    7.90
   4   3   0  113.89    7.80
   4   3   0  107.69    7.80
   4   3   0  102.99    7.50
   4   3   0  123.49    8.20
  -5  -3   0   44.30    4.60
  -5  -3   0   47.50    4.50
  -5  -3   0   43.60    4.70
  -5  -3   0   39.50    4.20
  -5  -3   0   45.40    4.60
   5   3   0   48.60    4.60
   5   3   0   38.40    4.50
   5   3   0   55.69    4.50
   5   3   0   40.80    4.50
   5   3   0   40.80    4.50
  -6  -3   0   41.70    4.30
  -6  -3   0   37.10    4.30
  -6  -3   0   41.50    5.10
  -6  -3   0   36.90    4.40
  -6  -3   0   39.50    4.40
   6   3   0   45.70    4.70
   6   3   0   41.10    4.60
   6   3   0   37.40    4.30
   6   3   0   39.30    4.10
   6   3   0   44.10    4.90
  -7  -3   0   36.20    4.30
  -7  -3   0   42.60    4.90
  -7  -3   0   41.90    4.50
  -7  -3   0   48.80    5.50
  -7  -3   0   39.90    5.00
   7   3   0   43.60    4.90
   7   3   0   49.90    4.70
   7   3   0   41.20    5.00
   7   3   0   36.30    5.20
   7   3   0   38.50    4.50
  -8  -3   0   11.40    2.90
  -8  -3   0    5.50    2.30
  -8  -3   0    4.80    2.70
  -8  -3   0    9.90    2.60
  -8  -3   0    6.90    2.60
   8   3   0   10.50    3.10
   8   3   0    3.60    2.10
   8   3   0    4.90    2.20
   8   3   0    1.40    1.50
   8   3   0   13.00    3.20
  -9  -3   0   25.20    5.30
  -9  -3   0   19.30    4.20
  -9  -3   0   17.90    3.90
  -9  -3   0   18.30    3.70
  -9  -3   0   25.90    5.20
   9   3   0   24.90    5.00
   9   3   0   26.00    4.80
   9   3   0   30.10    4.90
   9   3   0   17.70    4.00
 -10  -3   0    1.50    3.40
 -10  -3   0    2.30    2.50
 -10  -3   0   -0.50    2.50
 -10  -3   0    0.70    2.40
  10   3   0   -1.30    3.50
  10   3   0   -1.10    1.80
  10   3   0    1.60    2.70
 -11  -3   0    5.80    3.50
 -11  -3   0    2.80    3.00
 -11  -3   0    0.90    3.80
 -11  -3   0    8.00    4.00
  11   3   0    4.50    3.60
  11   3   0    2.50    2.70
  11   3   0   -1.00    3.90
 -12  -3   0   35.30    7.40
 -12  -3   0   24.60    5.90
 -12  -3   0   26.20    5.80
  12   3   0   24.10    5.80
  12   3   0   30.20    7.20
 -12   4   0   22.00    5.10
  11  -4   0   -0.50    3.00
  11  -4   0    8.70    2.80
  11  -4   0    2.90    3.50
 -11   4   0    5.80    3.50
 -11   4   0    8.40    3.60
 -11   4   0   -0.60    2.50
 -11   4   0    2.40    2.90
  10  -4   0    0.70    2.30
  10  -4   0    7.30    2.80
  10  -4   0    6.40    2.60
 -10   4   0    5.00    2.40
 -10   4   0    0.50    2.30
 -10   4   0    6.30    2.70
 -10   4   0    5.50    2.90
   9  -4   0  100.29    8.50
   9  -4   0  100.49    8.60
   9  -4   0  116.89    8.50
  -9   4   0  105.89    8.70
  -9   4   0  104.19    9.00
  -9   4   0  117.29    9.30
  -9   4   0  122.69    8.30
   8  -4   0   31.00    5.00
   8  -4   0   27.10    4.00
   8  -4   0   23.60    3.60
   8  -4   0   25.30    3.70
  -8   4   0   30.40    3.50
  -8   4   0   28.30    4.60
  -8   4   0   29.60    4.50
  -8   4   0   26.60    4.00
   7  -4   0   10.70    2.20
   7  -4   0   10.60    3.00
   7  -4   0   10.70    2.40
   7  -4   0   13.70    2.60
   7  -4   0    9.20    2.10
  -7   4   0   13.60    2.40
  -7   4   0    9.30    2.60
  -7   4   0   11.70    2.40
  -7   4   0   14.20    3.20
  -7   4   0   14.30    2.20
   6  -4   0   15.40    2.20
   6  -4   0   12.40    2.40
   6  -4   0   13.50    2.20
   6  -4   0   12.20    2.20
   6  -4   0   16.10    3.00
  -6   4   0   16.90    2.50
  -6   4   0   10.10    1.80
  -6   4   0   15.50    3.10
  -6   4   0   16.20    2.70
  -6   4   0   13.10    2.00
   5  -4   0    0.90    0.90
   5  -4   0    0.80    1.20
   5  -4   0    0.70    0.80
   5  -4   0    0.70    1.00
   5  -4   0    0.10    0.90
  -5   4   0    0.70    0.80
  -5   4   0    0.00    0.80
  -5   4   0    0.10    0.70
  -5   4   0    0.50    1.00
  -5   4   0    1.00    1.50
   4  -4   0  396.66   21.20
   4  -4   0  388.36   21.10
   4  -4   0  394.06   21.50
   4  -4   0  359.36   22.20
   4  -4   0  410.76   21.40
  -4   4   0  416.86   21.10
  -4   4   0  404.36   21.60
  -4   4   0  424.66   21.70
  -4   4   0  428.96   21.10
  -4   4   0  380.46   22.50
   3  -4   0    7.80    1.40
   3  -4   0    9.80    1.50
   3  -4   0    7.50    2.00
   3  -4   0   12.80    1.40
   3  -4   0    9.60    1.30
  -3   4   0    8.90    2.20
  -3   4   0   11.20    1.70
  -3   4   0    7.70    1.40
  -3   4   0    9.70    1.20
   2  -4   0   10.90    1.30
   2  -4   0   12.20    1.50
   2  -4   0   11.50    1.30
   2  -4   0   10.80    1.40
  -2   4   0   11.60    2.10
  -2   4   0   10.00    1.20
  -2   4   0   12.60    1.50
  -2   4   0   14.20    1.70
  -2   4   0   11.40    1.20
   1  -4   0    5.80    1.20
   1  -4   0    5.50    1.00
   1  -4   0    5.90    1.10
   1  -4   0    5.80    1.10
  -1   4   0    4.90    1.00
  -1   4   0    6.60    1.70
  -1   4   0    4.80    1.10
  -1   4   0    5.50    1.00
   0  -4   0   94.39    5.80
   0  -4   0   93.49    6.40
   0  -4   0   95.39    5.80
   0  -4   0   89.89    5.70
   0   4   0   89.49    5.90
   0   4   0   92.19    5.80
   0   4   0   94.49    6.40
   0   4   0  100.19    5.80
   0   4   0   96.59    5.90
  -1  -4   0   60.99    4.30
  -1  -4   0   51.89    4.50
  -1  -4   0   53.29    4.20
  -1  -4   0   58.09    4.40
   1   4   0   61.59    4.50
   1   4   0   57.69    4.30
   1   4   0   57.99    4.20
   1   4   0   60.59    4.50
   1   4   0   54.99    4.20
  -2  -4   0    3.80    1.60
  -2  -4   0    2.90    1.70
  -2  -4   0    3.30    1.40
  -2  -4   0    2.20    1.40
   2   4   0    5.20    1.70
   2   4   0    6.00    1.70
   2   4   0    3.30    1.50
   2   4   0    2.70    1.30
   2   4   0    2.50    1.30
  -3  -4   0   58.79    5.50
  -3  -4   0   71.19    5.50
  -3  -4   0   68.19    5.30
  -3  -4   0   68.39    5.30
  -3  -4   0   69.19    5.50
   3   4   0   71.59    5.40
   3   4   0   64.69    5.20
   3   4   0   70.29    5.50
   3   4   0   73.39    5.70
   3   4   0   64.39    5.30
  -4  -4   0   21.30    3.30
  -4  -4   0   26.60    3.50
  -4  -4   0   25.30    3.40
  -4  -4   0   21.80    3.60
  -4  -4   0   32.40    3.70
   4   4   0   23.00    3.50
   4   4   0   25.30    3.60
   4   4   0   19.50    3.30
   4   4   0   22.30    3.20
   4   4   0   22.30    3.30
  -5  -4   0   39.30    4.30
  -5  -4   0   36.80    4.00
  -5  -4   0   32.50    4.60
  -5  -4   0   35.70    3.90
  -5  -4   0   37.70    4.20
   5   4   0   31.70    4.50
   5   4   0   38.00    4.00
   5   4   0   30.60    3.50
   5   4   0   33.50    4.10
   5   4   0   39.60    4.50
  -6  -4   0   53.39    5.20
  -6  -4   0   46.10    5.10
  -6  -4   0   47.50    5.00
  -6  -4   0   47.10    5.20
  -6  -4   0   48.00    4.70
   6   4   0   47.80    5.30
   6   4   0   36.80    4.70
   6   4   0   35.50    4.90
   6   4   0   42.30    4.60
   6   4   0   36.20    5.00
  -7  -4   0   14.20    3.20
  -7  -4   0   15.10    3.50
  -7  -4   0   11.20    3.00
  -7  -4   0   10.00    2.80
  -7  -4   0   13.10    3.20
   7   4   0   11.70    3.10
   7   4   0   12.00    3.20
   7   4   0   13.30    2.90
   7   4   0   11.10    3.20
   7   4   0   13.90    3.50
  -8  -4   0   22.20    4.60
  -8  -4   0   22.60    4.30
  -8  -4   0   31.80    4.60
  -8  -4   0   24.40    4.10
  -8  -4   0   16.90    4.50
   8   4   0   22.10    4.30
   8   4   0   21.00    4.10
   8   4   0   15.60    3.70
   8   4   0   24.40    4.00
   8   4   0   27.80    4.00
  -9  -4   0   50.99    7.30
  -9  -4   0   54.49    6.00
  -9  -4   0   59.29    6.70
  -9  -4   0   46.40    6.70
  -9  -4   0   52.29    6.90
   9   4   0   48.90    6.80
   9   4   0   48.50    7.00
   9   4   0   50.09    6.90
   9   4   0   38.70    6.30
 -10  -4   0    6.10    3.00
 -10  -4   0    9.70    3.20
 -10  -4   0    5.40    3.00
 -10  -4   0   12.70    4.00
  10   4   0    8.30    4.30
  10   4   0    7.40    3.60
  10   4   0    2.20    2.50
 -11  -4   0   10.80    3.70
 -11  -4   0    7.00    3.60
 -11  -4   0    8.60    3.30
 -11  -4   0    7.30    4.90
  11   4   0    1.10    3.40
  11   4   0    1.80    3.80
 -12  -4   0   10.10    4.40
 -12  -4   0    2.80    4.80
 -12  -4   0    9.00    4.00
  12   4   0   10.90    4.50
  12   4   0   11.00    6.20
  11  -5   0   -2.00    1.90
  11  -5   0   -1.40    3.50
  11  -5   0    3.70    3.80
 -11   5   0    3.80    3.50
 -11   5   0    3.00    3.60
 -11   5   0    2.40    3.10
 -11   5   0    3.70    2.80
  10  -5   0    4.60    2.50
  10  -5   0    5.40    2.70
  10  -5   0   -3.00    2.30
 -10   5   0    1.60    2.20
 -10   5   0    0.80    2.00
 -10   5   0    4.30    3.10
 -10   5   0   -1.40    2.40
   9  -5   0   53.19    5.80
   9  -5   0   69.79    6.50
   9  -5   0   74.79    6.50
  -9   5   0   74.09    7.30
  -9   5   0   59.79    6.30
  -9   5   0   74.09    6.90
  -9   5   0   74.19    5.70
   8  -5   0    4.40    2.00
   8  -5   0    2.80    1.80
   8  -5   0    4.30    1.80
  -8   5   0    0.90    1.60
  -8   5   0    4.00    2.10
  -8   5   0    0.30    1.40
  -8   5   0    5.10    2.40
   7  -5   0   12.50    2.40
   7  -5   0    8.80    1.80
   7  -5   0   12.40    2.40
   7  -5   0   11.50    3.10
  -7   5   0   13.00    2.70
  -7   5   0   12.20    2.70
  -7   5   0    9.90    1.80
  -7   5   0    7.90    2.60
   6  -5   0   66.79    6.00
   6  -5   0   63.09    4.60
   6  -5   0   55.79    4.40
   6  -5   0   57.69    4.80
   6  -5   0   61.19    5.00
  -6   5   0   70.79    6.30
  -6   5   0   64.19    4.40
  -6   5   0   61.59    5.20
  -6   5   0   52.19    4.80
  -6   5   0   65.59    4.40
   5  -5   0   20.60    2.00
   5  -5   0   14.80    2.20
   5  -5   0   16.70    2.00
   5  -5   0   16.50    3.20
   5  -5   0   20.30    2.60
  -5   5   0   11.90    2.90
  -5   5   0   16.70    2.50
  -5   5   0   16.90    2.50
  -5   5   0   18.50    1.80
  -5   5   0   15.00    1.80
   4  -5   0   25.30    2.40
   4  -5   0   21.40    2.10
   4  -5   0   24.20    2.10
   4  -5   0   25.00    2.50
  -4   5   0   23.40    1.90
  -4   5   0   23.80    2.60
  -4   5   0   25.10    2.50
  -4   5   0   29.90    3.90
   3  -5   0    3.00    1.00
   3  -5   0    1.40    0.70
   3  -5   0    3.10    1.10
   3  -5   0    1.70    0.70
  -3   5   0    3.80    1.70
  -3   5   0    2.50    0.70
  -3   5   0    2.50    0.90
  -3   5   0    1.70    1.00
  -3   5   0    2.70    0.70
   2  -5   0  412.96   21.50
   2  -5   0  393.86   21.40
   2  -5   0  388.86   21.10
   2  -5   0  401.86   21.20
  -2   5   0  418.56   21.60
  -2   5   0  403.86   21.00
  -2   5   0  416.96   21.10
  -2   5   0  419.16   21.60
  -2   5   0  404.26   22.70
   1  -5   0  250.77   14.20
   1  -5   0  250.07   14.00
   1  -5   0  258.57   14.00
   1  -5   0  270.97   14.30
  -1   5   0  278.87   15.40
  -1   5   0  273.27   14.00
  -1   5   0  250.57   14.30
  -1   5   0  258.37   14.00
   0  -5   0   45.20    3.30
   0  -5   0   44.40    3.40
   0  -5   0   37.50    3.30
   0  -5   0   39.00    3.30
   0   5   0   46.50    3.60
   0   5   0   36.50    4.00
   0   5   0   40.30    3.30
   0   5   0   40.20    3.20
   0   5   0   38.10    3.40
  -1  -5   0    0.30    0.40
  -1  -5   0   -0.80    1.00
  -1  -5   0    2.50    1.30
  -1  -5   0    0.80    1.30
  -1  -5   0    1.90    1.20
   1   5   0    2.60    1.10
   1   5   0    0.70    1.10
   1   5   0    0.80    1.20
   1   5   0    2.10    1.70
   1   5   0    2.70    1.30
  -2  -5   0   16.90    2.70
  -2  -5   0   19.20    2.90
  -2  -5   0   17.40    2.70
  -2  -5   0   21.90    2.90
   2   5   0   23.60    2.70
   2   5   0   16.50    2.80
   2   5   0   20.50    2.90
   2   5   0   16.60    2.60
   2   5   0   23.30    3.20
  -3  -5   0    2.60    1.60
  -3  -5   0   -0.70    1.00
  -3  -5   0    2.60    1.40
  -3  -5   0    0.60    1.20
  -3  -5   0    1.20    1.60
   3   5   0    1.10    1.40
   3   5   0    1.90    1.20
   3   5   0   -0.80    1.20
   3   5   0    0.70    1.40
   3   5   0    1.10    1.20
  -4  -5   0    1.40    1.40
  -4  -5   0    0.10    1.40
  -4  -5   0   -0.20    1.60
  -4  -5   0   -1.00    0.90
  -4  -5   0   -3.50    1.10
   4   5   0    1.30    1.50
   4   5   0   -0.20    1.40
   4   5   0    2.70    1.50
   4   5   0   -0.50    1.40
   4   5   0    2.10    1.40
  -5  -5   0   27.80    4.20
  -5  -5   0   20.40    3.60
  -5  -5   0   16.50    3.30
  -5  -5   0   23.80    3.80
  -5  -5   0   26.00    4.00
   5   5   0   17.70    3.10
   5   5   0   23.60    3.40
   5   5   0   16.80    3.20
   5   5   0   22.50    3.90
   5   5   0   16.60    3.30
  -6  -5   0   11.80    2.90
  -6  -5   0   12.40    3.20
  -6  -5   0    8.20    2.40
  -6  -5   0    8.90    2.50
  -6  -5   0    9.30    2.70
   6   5   0   14.40    3.30
   6   5   0    7.80    2.10
   6   5   0   11.80    3.00
   6   5   0    5.90    2.40
   6   5   0    7.90    2.50
  -7  -5   0   31.00    4.70
  -7  -5   0   30.40    4.80
  -7  -5   0   41.30    5.40
  -7  -5   0   38.60    5.90
  -7  -5   0   34.10    5.10
   7   5   0   33.80    5.20
   7   5   0   28.70    4.70
   7   5   0   28.50    4.60
   7   5   0   30.10    4.60
   7   5   0   29.80    4.70
  -8  -5   0   47.30    6.20
  -8  -5   0   48.10    5.90
  -8  -5   0   47.90    5.80
  -8  -5   0   69.19    7.30
  -8  -5   0   55.39    6.50
   8   5   0   61.89    6.00
   8   5   0   59.29    6.50
   8   5   0   55.79    6.70
   8   5   0   40.40    6.20
   8   5   0   47.30    6.60
  -9  -5   0   11.90    3.80
  -9  -5   0   14.10    3.40
  -9  -5   0   15.50    4.00
  -9  -5   0    6.20    2.90
  -9  -5   0    6.40    3.30
   9   5   0   13.10    3.80
   9   5   0   11.00    3.80
   9   5   0   11.90    3.60
   9   5   0    9.30    3.20
 -10  -5   0    1.70    2.80
 -10  -5   0   -0.70    2.70
 -10  -5   0    2.40    3.60
 -10  -5   0    1.30    3.70
  10   5   0    3.80    3.00
  10   5   0   -1.40    3.70
  10   5   0   -0.90    2.50
 -11  -5   0    1.40    4.10
 -11  -5   0   -3.80    3.50
 -11  -5   0    1.60    2.80
 -11  -5   0    8.70    4.20
  11   5   0    2.90    4.80
  11   5   0    5.30    3.80
  11   5   0   -2.90    3.60
 -12  -5   0    2.00    3.40
 -12  -5   0   11.50    5.30
 -12  -5   0    6.80    5.30
  12   5   0    8.10    5.50
  12   5   0    0.60    3.60
  11  -6   0   -1.80    2.20
  11  -6   0    6.00    3.40
 -11   6   0    0.40    3.50
 -11   6   0    5.00    3.00
 -11   6   0    0.80    2.60
  10  -6   0   24.60    4.00
  10  -6   0   28.30    4.50
  10  -6   0   29.00    4.10
 -10   6   0   24.90    4.70
 -10   6   0   26.50    5.40
 -10   6   0   27.10    4.70
   9  -6   0   12.80    2.90
   9  -6   0   11.10    2.60
   9  -6   0    9.30    2.90
  -9   6   0   12.30    2.20
  -9   6   0   15.10    3.90
  -9   6   0   13.50    3.00
  -9   6   0   16.10    3.40
   8  -6   0   37.20    4.10
   8  -6   0   34.50    4.50
   8  -6   0   41.50    3.60
  -8   6   0   33.80    3.20
  -8   6   0   24.90    4.00
  -8   6   0   39.20    4.60
  -8   6   0   21.90    5.10
   7  -6   0   37.90    4.10
   7  -6   0   52.99    4.60
   7  -6   0   43.60    3.80
  -7   6   0   44.50    4.60
  -7   6   0   39.90    4.30
  -7   6   0   44.00    3.30
  -7   6   0   37.80    5.80
   6  -6   0    0.10    1.10
   6  -6   0    0.70    0.90
   6  -6   0    0.50    1.10
   6  -6   0    0.20    0.90
  -6   6   0    1.50    2.10
  -6   6   0    1.90    1.40
  -6   6   0   -0.90    1.00
  -6   6   0    0.10    0.70
   5  -6   0   27.30    2.40
   5  -6   0   29.00    2.90
   5  -6   0   24.40    2.90
  -5   6   0   29.50    2.10
  -5   6   0   30.80    3.10
  -5   6   0   31.40    3.10
  -5   6   0   27.60    2.10
  -5   6   0   24.60    4.00
   4  -6   0   11.50    1.50
   4  -6   0   11.90    1.80
   4  -6   0   12.90    1.90
   4  -6   0   11.70    1.40
  -4   6   0   11.80    1.10
  -4   6   0   13.00    2.00
  -4   6   0   12.60    2.80
  -4   6   0   11.00    1.90
  -4   6   0   12.00    1.10
   3  -6   0   49.00    3.70
   3  -6   0   47.80    3.30
   3  -6   0   54.29    3.90
   3  -6   0   53.69    3.40
  -3   6   0   51.29    3.10
  -3   6   0   51.69    3.10
  -3   6   0   49.90    4.80
  -3   6   0   47.40    3.80
  -3   6   0   54.69    3.90
   2  -6   0    1.70    0.90
   2  -6   0    1.60    0.70
   2  -6   0    0.50    0.80
   2  -6   0    1.10    0.70
  -2   6   0    0.30    1.60
  -2   6   0    0.90    0.80
  -2   6   0   -1.20    1.20
  -2   6   0    0.90    0.60
  -2   6   0    2.50    1.00
  -2   6   0   -0.10    0.60
   1  -6   0    1.30    0.70
   1  -6   0    0.90    0.70
   1  -6   0    0.60    0.80
   1  -6   0    0.70    0.80
  -1   6   0    0.40    0.80
  -1   6   0    0.00    0.70
  -1   6   0   -0.80    0.90
  -1   6   0    1.30    0.90
   0  -6   0   58.89    4.30
   0  -6   0   56.29    4.30
   0  -6   0   60.89    4.50
   0  -6   0   60.19    4.50
   0   6   0   59.09    5.30
   0   6   0   57.39    4.50
   0   6   0   55.09    4.30
   0   6   0   54.49    4.50
   0   6   0   54.59    4.20
  -1  -6   0   81.59    6.30
  -1  -6   0   87.79    6.30
  -1  -6   0   89.99    6.40
  -1  -6   0  100.19    7.10
   1   6   0  101.39    6.70
   1   6   0   78.19    6.40
   1   6   0   89.49    6.90
   1   6   0  103.69    6.50
   1   6   0   98.29    6.40
  -2  -6   0   21.70    3.20
  -2  -6   0   21.10    3.70
  -2  -6   0   30.00    3.90
  -2  -6   0   27.40    3.30
   2   6   0   26.00    3.60
   2   6   0   27.00    3.60
   2   6   0   32.10    3.70
   2   6   0   29.80    3.30
   2   6   0   23.60    3.20
  -3  -6   0   80.29    6.50
  -3  -6   0   87.79    6.80
  -3  -6   0   76.29    6.50
  -3  -6   0   87.09    6.80
   3   6   0   86.59    6.70
   3   6   0   94.59    7.00
   3   6   0   91.69    6.70
   3   6   0   89.49    7.00
   3   6   0   78.59    6.50
  -4  -6   0   43.50    4.80
  -4  -6   0   47.10    5.10
  -4  -6   0   45.70    4.60
  -4  -6   0   39.70    4.60
  -4  -6   0   41.40    4.40
   4   6   0   39.50    4.70
   4   6   0   41.10    4.50
   4   6   0   43.70    4.90
   4   6   0   49.20    4.80
   4   6   0   46.10    4.70
  -5  -6   0   40.80    4.80
  -5  -6   0   44.20    5.10
  -5  -6   0   40.50    4.80
  -5  -6   0   44.20    4.90
  -5  -6   0   47.10    5.40
   5   6   0   43.40    4.60
   5   6   0   44.40    4.80
   5   6   0   40.00    4.70
   5   6   0   46.20    5.30
   5   6   0   44.40    5.20
  -6  -6   0   33.70    4.80
  -6  -6   0   24.00    4.20
  -6  -6   0   35.40    5.50
  -6  -6   0   31.50    4.60
  -6  -6   0   27.30    4.40
   6   6   0   32.90    4.70
   6   6   0   27.40    4.50
   6   6   0   36.80    5.20
   6   6   0   30.80    4.60
   6   6   0   26.40    4.60
  -7  -6   0    2.60    2.30
  -7  -6   0    0.40    2.00
  -7  -6   0    2.20    2.30
  -7  -6   0    3.80    2.00
  -7  -6   0    1.70    2.30
   7   6   0    3.00    2.20
   7   6   0    3.90    2.80
   7   6   0    3.90    2.60
   7   6   0    3.60    2.30
   7   6   0    1.40    2.00
  -8  -6   0   56.99    7.30
  -8  -6   0   53.39    7.20
  -8  -6   0   65.09    7.60
  -8  -6   0   55.29    6.20
  -8  -6   0   50.99    6.10
   8   6   0   55.89    6.70
   8   6   0   59.39    6.90
   8   6   0   45.20    6.80
   8   6   0   54.39    7.30
  -9  -6   0    4.60    2.60
  -9  -6   0    4.80    3.40
  -9  -6   0    3.30    3.50
  -9  -6   0    4.20    3.00
  -9  -6   0    2.80    2.90
   9   6   0    8.20    3.60
   9   6   0    2.40    2.80
   9   6   0    1.00    3.30
   9   6   0   -2.10    2.30
 -10  -6   0  108.09   10.90
 -10  -6   0  119.79   10.10
 -10  -6   0   97.19   10.50
 -10  -6   0  126.29   11.70
  10   6   0   86.39   10.00
  10   6   0  121.29   11.30
  10   6   0  112.69   10.20
 -11  -6   0   21.30    7.10
 -11  -6   0   27.20    6.50
 -11  -6   0   20.10    4.80
 -11  -6   0   26.60    6.30
  11   6   0   12.40    5.30
  11   6   0   18.20    4.40
  10  -7   0   -1.40    1.80
  10  -7   0   -7.80    2.50
 -10   7   0   -3.60    2.20
 -10   7   0   -3.90    2.80
 -10   7   0   -0.40    2.10
   9  -7   0   25.90    4.00
   9  -7   0   18.70    3.50
  -9   7   0   22.70    4.00
  -9   7   0   25.80    4.40
  -9   7   0   26.20    4.90
   8  -7   0   -0.10    1.20
   8  -7   0   -1.50    1.20
   8  -7   0   -1.30    1.50
  -8   7   0   -0.80    2.50
  -8   7   0   -0.80    1.40
  -8   7   0   -0.10    1.60
   7  -7   0    5.30    2.00
   7  -7   0    3.40    1.20
   7  -7   0    5.30    1.70
  -7   7   0    6.10    2.40
  -7   7   0    5.30    1.90
  -7   7   0    5.80    2.10
   6  -7   0   60.69    4.00
   6  -7   0   64.39    5.10
   6  -7   0   60.99    4.90
  -6   7   0   55.29    6.20
  -6   7   0   65.59    5.30
  -6   7   0   62.39    5.20
   5  -7   0   27.80    2.90
   5  -7   0   26.00    2.10
   5  -7   0   27.60    2.10
   5  -7   0   30.50    3.20
  -5   7   0   27.70    4.60
  -5   7   0   34.00    3.30
  -5   7   0   22.60    3.10
   4  -7   0   16.80    1.60
   4  -7   0   17.40    1.60
   4  -7   0   21.00    2.30
   4  -7   0   21.30    2.50
  -4   7   0   18.40    2.50
  -4   7   0   18.00    2.60
  -4   7   0   23.10    3.80
   3  -7   0    7.40    1.60
   3  -7   0    6.50    1.10
   3  -7   0    5.80    1.40
   3  -7   0    8.00    1.10
  -3   7   0    4.80    1.20
  -3   7   0    5.10    0.70
  -3   7   0    5.70    1.50
  -3   7   0    8.20    2.40
  -3   7   0    5.80    2.10
  -3   7   0    4.90    0.70
   2  -7   0    0.50    0.80
   2  -7   0    0.50    0.70
   2  -7   0    0.40    0.70
   2  -7   0    0.30    0.80
  -2   7   0    1.30    0.60
  -2   7   0    0.30    1.90
  -2   7   0    1.70    1.90
  -2   7   0    0.50    0.70
  -2   7   0    0.50    0.80
  -2   7   0    2.20    1.10
   1  -7   0    2.10    0.90
   1  -7   0    3.10    1.00
   1  -7   0    3.40    1.30
   1  -7   0    2.70    1.10
  -1   7   0    2.90    1.20
  -1   7   0    3.10    1.00
  -1   7   0    2.80    1.00
  -1   7   0    3.40    1.80
   0  -7   0   50.39    4.00
   0  -7   0   53.99    4.30
   0  -7   0   48.70    4.10
   0  -7   0   48.60    4.20
   0   7   0   53.99    5.20
   0   7   0   48.70    4.00
   0   7   0   48.80    4.30
   0   7   0   48.10    4.30
   0   7   0   50.49    4.00
  -1  -7   0    0.60    1.30
  -1  -7   0    1.60    1.30
  -1  -7   0    2.00    1.90
  -1  -7   0    2.10    1.20
  -1  -7   0    2.70    1.40
   1   7   0    1.50    1.20
   1   7   0    0.60    1.50
   1   7   0    0.70    1.20
   1   7   0    1.60    1.40
   1   7   0    1.90    1.30
  -2  -7   0   14.30    2.60
  -2  -7   0   15.30    2.80
  -2  -7   0   12.30    2.90
  -2  -7   0   15.70    2.80
   2   7   0   13.50    2.70
   2   7   0   14.90    2.80
   2   7   0   12.40    2.70
   2   7   0   15.80    2.60
   2   7   0   12.20    2.40
  -3  -7   0   14.70    3.20
  -3  -7   0   22.30    3.50
  -3  -7   0   25.40    3.70
  -3  -7   0   19.70    3.40
   3   7   0   27.80    3.90
   3   7   0   29.60    4.00
   3   7   0   24.30    3.80
   3   7   0   22.00    3.50
   3   7   0   30.20    4.10
  -4  -7   0   19.40    3.60
  -4  -7   0   24.80    4.10
  -4  -7   0   18.30    3.40
  -4  -7   0   23.40    4.00
  -4  -7   0   22.30    3.60
   4   7   0   23.90    3.80
   4   7   0   18.50    3.50
   4   7   0   19.80    3.60
   4   7   0   23.60    3.90
   4   7   0   24.80    3.80
  -5  -7   0   -0.70    1.60
  -5  -7   0    2.90    1.90
  -5  -7   0   -0.90    1.60
  -5  -7   0    1.90    2.00
  -5  -7   0    1.40    1.50
   5   7   0   -4.40    1.70
   5   7   0    3.90    2.10
   5   7   0   -3.00    1.60
   5   7   0    1.00    1.60
   5   7   0   -0.10    1.70
  -6  -7   0    4.30    2.20
  -6  -7   0    4.00    2.20
  -6  -7   0    8.20    2.80
  -6  -7   0    3.30    2.20
  -6  -7   0    4.20    2.80
   6   7   0    4.40    2.00
   6   7   0    8.60    2.80
   6   7   0    6.40    2.50
   6   7   0    8.30    2.80
   6   7   0    6.70    2.90
  -7  -7   0    2.10    2.20
  -7  -7   0    2.30    2.10
  -7  -7   0    1.30    2.50
  -7  -7   0    2.20    2.50
  -7  -7   0    5.90    3.30
   7   7   0    6.90    2.70
   7   7   0    7.10    3.20
   7   7   0   -2.40    2.10
   7   7   0    1.40    2.50
  -8  -7   0   15.70    4.00
  -8  -7   0   18.00    4.40
  -8  -7   0   21.40    5.00
  -8  -7   0   18.40    4.20
  -8  -7   0    9.40    4.20
   8   7   0   15.40    3.30
   8   7   0    5.60    4.00
   8   7   0   24.00    5.20
   8   7   0   14.80    4.60
  -9  -7   0    8.70    4.10
  -9  -7   0   14.70    4.20
  -9  -7   0    4.20    2.90
  -9  -7   0   10.30    4.10
  -9  -7   0    6.60    4.10
   9   7   0   -0.30    2.90
   9   7   0   10.80    4.40
   9   7   0    4.80    4.30
   9   7   0    5.60    2.90
 -10  -7   0    7.60    4.50
 -10  -7   0    4.40    3.40
 -10  -7   0    3.40    3.80
  10   7   0    5.80    2.80
  10   7   0   20.40    4.90
 -11  -7   0    3.70    4.00
 -11  -7   0   -2.70    3.00
 -11  -7   0    5.00    5.30
  11   7   0    1.50    4.20
  11   7   0   -0.20    4.10
  10  -8   0   -2.20    1.90
  10  -8   0   -1.00    2.60
 -10   8   0    1.00    2.30
 -10   8   0   -2.70    2.40
 -10   8   0    2.80    3.70
   9  -8   0    8.60    2.10
   9  -8   0    6.50    2.60
  -9   8   0    7.30    2.50
  -9   8   0    8.00    2.60
  -9   8   0    8.70    3.90
   8  -8   0    4.20    2.20
   8  -8   0    7.40    2.20
  -8   8   0    6.50    2.20
  -8   8   0    7.00    3.50
  -8   8   0    5.40    2.40
   7  -8   0    7.60    2.10
   7  -8   0    3.20    1.50
  -7   8   0    2.10    2.70
  -7   8   0    3.20    1.60
  -7   8   0    2.80    1.50
   6  -8   0   39.60    3.90
   6  -8   0   42.10    3.80
  -6   8   0   48.20    6.70
  -6   8   0   36.90    4.00
  -6   8   0   39.00    4.00
   5  -8   0   -0.80    0.80
   5  -8   0    0.60    1.20
  -5   8   0    1.80    1.30
  -5   8   0    3.30    2.20
  -5   8   0    1.70    1.10
   4  -8   0    0.20    0.40
   4  -8   0    0.80    0.40
   4  -8   0    0.80    0.90
   4  -8   0   -0.10    0.90
  -4   8   0    1.60    2.00
  -4   8   0    1.40    2.30
  -4   8   0    1.70    1.20
  -4   8   0    0.30    0.90
   3  -8   0   60.69    3.90
   3  -8   0   65.89    4.90
   3  -8   0   65.39    4.70
   3  -8   0   61.29    3.90
  -3   8   0   63.19    6.20
  -3   8   0   63.09    6.40
  -3   8   0   59.29    4.80
  -3   8   0   66.09    4.90
   2  -8   0   69.19    5.10
   2  -8   0   67.79    5.30
   2  -8   0   76.99    4.80
   2  -8   0   71.49    4.70
  -2   8   0   68.49    5.40
  -2   8   0   73.39    4.50
  -2   8   0   69.99    6.50
  -2   8   0   72.39    4.50
  -2   8   0   80.49    5.50
  -2   8   0   57.99    6.40
   1  -8   0    4.50    1.40
   1  -8   0    6.50    1.50
   1  -8   0    4.90    1.60
   1  -8   0    5.60    1.30
  -1   8   0    3.80    1.40
  -1   8   0    4.00    1.90
  -1   8   0    4.20    1.10
  -1   8   0    5.60    1.40
   0  -8   0   73.19    5.50
   0  -8   0   63.79    5.20
   0  -8   0   73.49    5.10
   0  -8   0   61.19    5.00
   0   8   0   56.19    5.30
   0   8   0   67.69    5.00
   0   8   0   59.49    6.10
   0   8   0   69.39    5.10
   0   8   0   63.49    5.40
  -1  -8   0   56.49    5.70
  -1  -8   0   52.99    4.60
  -1  -8   0   55.69    4.90
  -1  -8   0   52.99    4.90
  -1  -8   0   55.09    4.90
   1   8   0   50.49    4.90
   1   8   0   57.39    4.80
   1   8   0   58.39    4.70
   1   8   0   50.89    5.20
   1   8   0   46.20    4.80
  -2  -8   0    0.60    1.40
  -2  -8   0    2.00    1.80
  -2  -8   0    1.10    1.50
  -2  -8   0    1.60    1.50
   2   8   0    3.00    1.70
   2   8   0    1.60    1.40
   2   8   0    1.40    1.30
   2   8   0    0.90    1.40
   2   8   0    2.10    1.30
  -3  -8   0    9.20    2.50
  -3  -8   0    3.20    1.90
  -3  -8   0    4.60    2.20
  -3  -8   0    3.60    1.90
   3   8   0    4.50    2.00
   3   8   0    2.20    2.30
   3   8   0    4.40    1.90
   3   8   0    6.60    2.30
   3   8   0    4.10    2.10
  -4  -8   0    0.70    1.30
  -4  -8   0    1.50    1.90
  -4  -8   0    1.20    1.80
  -4  -8   0    2.40    2.10
  -4  -8   0   -1.00    1.40
   4   8   0    2.10    1.80
   4   8   0    3.70    2.50
   4   8   0   -1.10    1.80
   4   8   0    0.50    1.80
   4   8   0    2.10    2.10
  -5  -8   0   10.10    2.80
  -5  -8   0    6.10    2.50
  -5  -8   0    8.50    2.60
  -5  -8   0    4.50    2.20
  -5  -8   0    6.40    2.50
   5   8   0    9.50    2.80
   5   8   0    8.10    2.50
   5   8   0    8.10    2.50
   5   8   0   10.40    3.00
   5   8   0    6.10    2.40
  -6  -8   0   47.20    5.70
  -6  -8   0   49.30    5.80
  -6  -8   0   50.49    5.90
  -6  -8   0   40.20    5.80
  -6  -8   0   36.80    6.20
   6   8   0   43.50    6.40
   6   8   0   49.60    5.50
   6   8   0   45.60    5.70
   6   8   0   49.10    5.70
  -7  -8   0    4.70    3.00
  -7  -8   0   -1.40    2.80
  -7  -8   0    0.60    2.00
  -7  -8   0    1.50    1.90
  -7  -8   0   -6.30    4.00
   7   8   0   -2.90    1.80
   7   8   0   -0.30    1.60
   7   8   0    4.40    3.10
  -8  -8   0   15.50    4.60
  -8  -8   0   16.90    4.80
  -8  -8   0   26.00    5.10
  -8  -8   0   11.00    3.10
   8   8   0    9.40    3.10
   8   8   0    8.90    3.10
   8   8   0   15.20    4.70
  -9  -8   0   12.70    4.30
  -9  -8   0    9.90    3.40
  -9  -8   0    7.20    4.40
  -9  -8   0   15.50    4.70
   9   8   0   16.70    5.20
   9   8   0   12.70    4.60
   9   8   0    7.10    3.90
 -10  -8   0   -8.30    4.30
 -10  -8   0   -7.60    2.90
 -10  -8   0    0.00    3.10
  10   8   0    2.20    3.60
  10   8   0    3.90    3.70
   9  -9   0    7.50    2.60
   9  -9   0    1.70    1.70
  -9   9   0    0.30    1.90
  -9   9   0    3.90    2.30
  -9   9   0    1.90    3.30
   8  -9   0   10.80    2.50
   8  -9   0    7.70    2.40
  -8   9   0    8.50    3.80
  -8   9   0    9.70    2.50
  -8   9   0    7.30    2.50
   7  -9   0   18.70    3.10
   7  -9   0   12.60    2.40
  -7   9   0   12.30    3.70
  -7   9   0   11.80    2.60
  -7   9   0   16.40    2.90
   6  -9   0   47.70    4.20
   6  -9   0   45.90    4.50
  -6   9   0   38.10    6.20
  -6   9   0   45.40    4.30
  -6   9   0   45.70    4.50
   5  -9   0   27.30    3.10
   5  -9   0   26.60    3.00
  -5   9   0   27.50    3.20
  -5   9   0   20.90    3.10
  -5   9   0   28.00    4.80
   4  -9   0   13.40    2.10
   4  -9   0   11.80    2.10
  -4   9   0   12.90    2.30
  -4   9   0   12.40    2.20
  -4   9   0    8.90    3.00
   3  -9   0    7.00    1.00
   3  -9   0    7.80    1.70
   3  -9   0    5.90    0.90
   3  -9   0    6.00    1.60
  -3   9   0    3.20    2.40
  -3   9   0    6.60    1.70
  -3   9   0    7.20    1.80
   2  -9   0   74.39    4.90
   2  -9   0   71.89    4.90
   2  -9   0   75.69    5.70
   2  -9   0   77.19    5.60
  -2   9   0   69.29    7.10
  -2   9   0   64.99    5.60
  -2   9   0   73.39    4.60
  -2   9   0   74.89    5.70
  -2   9   0   71.19    4.60
  -2   9   0   90.39    8.80
   1  -9   0  212.88   12.60
   1  -9   0  208.98   12.50
   1  -9   0  227.28   13.30
  -1   9   0  217.78   14.70
  -1   9   0  206.08   13.30
  -1   9   0  240.58   12.60
  -1   9   0  218.98   12.50
   0  -9   0   15.30    2.60
   0  -9   0   14.20    2.60
   0  -9   0   22.30    2.70
   0  -9   0   18.20    2.90
   0   9   0   17.80    2.60
   0   9   0   11.10    2.50
   0   9   0   12.80    2.30
   0   9   0   16.70    3.50
   0   9   0   15.80    2.70
  -1  -9   0   61.99    5.30
  -1  -9   0   61.09    5.60
  -1  -9   0   69.99    5.80
  -1  -9   0   59.99    5.70
   1   9   0   69.49    5.70
   1   9   0   62.69    5.80
   1   9   0   64.69    5.90
   1   9   0   62.79    5.30
   1   9   0   69.59    6.60
  -2  -9   0  177.48   12.50
  -2  -9   0  174.38   11.50
  -2  -9   0  168.98   11.70
  -2  -9   0  164.08   11.60
   2   9   0  174.48   11.90
   2   9   0  179.98   12.20
   2   9   0  184.68   11.50
   2   9   0  183.98   12.40
   2   9   0  170.88   11.50
  -3  -9   0   18.00    3.90
  -3  -9   0   22.90    4.10
  -3  -9   0   24.70    4.10
  -3  -9   0   25.80    4.10
  -3  -9   0   25.10    4.10
   3   9   0   17.80    3.70
   3   9   0   26.90    3.90
   3   9   0   22.00    3.90
   3   9   0   26.40    4.70
   3   9   0   23.00    3.50
  -4  -9   0   33.40    5.10
  -4  -9   0   30.70    5.10
  -4  -9   0   27.80    4.70
   4   9   0   31.50    4.80
   4   9   0   29.90    4.90
   4   9   0   26.40    4.70
  -5  -9   0    1.00    2.10
  -5  -9   0   -2.90    1.20
  -5  -9   0    0.20    2.10
  -5  -9   0    5.70    2.50
   5   9   0    0.10    2.70
   5   9   0   -0.90    2.00
   5   9   0    2.80    2.40
  -6  -9   0   13.70    3.90
  -6  -9   0    9.10    3.40
  -6  -9   0    8.00    3.00
  -6  -9   0    1.90    2.90
   6   9   0    6.60    2.90
   6   9   0   -0.40    3.40
   6   9   0   13.10    3.70
  -7  -9   0   33.10    6.10
  -7  -9   0   28.40    5.30
  -7  -9   0   42.10    6.40
  -7  -9   0   26.90    4.70
   7   9   0   37.30    6.20
   7   9   0   25.10    4.80
   7   9   0   38.20    6.40
  -8  -9   0    4.80    3.70
  -8  -9   0    8.80    3.40
  -8  -9   0    4.20    4.20
  -8  -9   0    2.20    3.90
   8   9   0    3.10    3.00
   8   9   0    7.90    3.80
   8   9   0    6.10    3.80
  -9  -9   0   15.20    4.40
  -9  -9   0    4.80    3.30
  -9  -9   0    7.70    5.40
  -9  -9   0   14.80    5.40
   9   9   0   11.90    4.40
   9   9   0   16.60    5.90
   9   9   0   12.20    4.80
 -10  -9   0    5.70    4.80
 -10  -9   0    1.60    3.90
 -10  -9   0    7.00    3.70
  10   9   0    3.00    4.20
  10   9   0    2.80    4.50
   8 -10   0    2.50    2.10
   8 -10   0    2.10    1.80
  -8  10   0    3.40    1.90
  -8  10   0   -2.20    1.50
  -8  10   0    0.90    2.00
   7 -10   0    5.10    1.90
   7 -10   0    3.40    2.00
  -7  10   0    4.20    1.90
  -7  10   0    3.50    1.90
  -7  10   0    7.50    3.70
   6 -10   0   -0.20    1.20
   6 -10   0   -1.40    1.30
  -6  10   0    2.10    3.20
  -6  10   0    0.40    1.30
  -6  10   0   -0.40    1.30
   5 -10   0    8.50    2.20
   5 -10   0    5.40    1.50
  -5  10   0    6.00    1.70
  -5  10   0    4.80    1.80
  -5  10   0   14.40    3.80
   4 -10   0   17.90    2.50
   4 -10   0   11.20    2.30
  -4  10   0   10.20    2.10
  -4  10   0   13.00    2.40
  -4  10   0   12.10    3.70
   3 -10   0    7.40    1.80
   3 -10   0    5.90    1.50
   3 -10   0    3.70    0.70
  -3  10   0    3.60    2.20
  -3  10   0    1.70    1.30
  -3  10   0    4.30    1.70
   2 -10   0    5.00    1.50
   2 -10   0   10.20    1.60
   2 -10   0    7.00    1.90
  -2  10   0    7.20    1.20
  -2  10   0    2.50    2.00
  -2  10   0    8.90    2.10
   1 -10   0   15.40    2.40
   1 -10   0   15.20    2.80
  -1  10   0   14.40    3.30
  -1  10   0   13.20    2.60
  -1  10   0   12.20    2.00
  -1  10   0   15.40    3.00
   0 -10   0    3.40    1.70
   0 -10   0    1.60    1.70
   0 -10   0   -0.30    1.50
   0  10   0    0.10    1.40
   0  10   0   -0.60    1.40
   0  10   0    2.00    1.80
  -1 -10   0  184.18   11.60
  -1 -10   0  167.18   11.60
  -1 -10   0  175.48   11.80
   1  10   0  157.08   11.70
   1  10   0  187.58   12.10
   1  10   0  174.48   11.30
  -2 -10   0    7.70    2.90
  -2 -10   0    3.90    1.90
  -2 -10   0    5.40    2.30
   2  10   0    5.60    2.10
   2  10   0    2.90    1.60
   2  10   0    8.00    2.30
  -3 -10   0   25.20    4.20
  -3 -10   0   15.20    4.00
  -3 -10   0   18.70    3.80
   3  10   0   18.60    4.00
   3  10   0   22.10    4.40
   3  10   0   18.90    3.80
  -4 -10   0   52.99    6.40
  -4 -10   0   49.20    6.00
  -4 -10   0   66.69    6.50
  -4 -10   0   71.39   10.40
   4  10   0   52.79    5.90
   4  10   0   59.09    6.60
   4  10   0   48.50    6.20
  -5 -10   0    5.50    2.50
  -5 -10   0   -1.30    2.30
  -5 -10   0    4.20    2.90
   5  10   0    5.50    2.70
   5  10   0    1.50    2.30
   5  10   0    6.20    3.40
  -6 -10   0   34.70    5.90
  -6 -10   0   40.30    6.40
  -6 -10   0   33.20    5.70
  -6 -10   0   38.70    6.30
   6  10   0   47.50    6.90
   6  10   0   44.70    6.40
   6  10   0   45.60    6.90
  -7 -10   0   81.09    8.30
  -7 -10   0   58.79    7.40
  -7 -10   0   93.79    9.50
  -7 -10   0   72.59    8.50
   7  10   0   75.29    8.30
   7  10   0   63.09    7.60
   7  10   0   86.49    9.50
  -8 -10   0   -2.60    4.60
  -8 -10   0   -2.50    3.00
  -8 -10   0    3.90    3.40
  -8 -10   0   -0.50    3.40
   8  10   0    5.70    4.10
   8  10   0    0.50    3.30
   8  10   0   11.50    4.20
  -9 -10   0   -3.40    6.80
  -9 -10   0    4.60    3.30
  -9 -10   0   -2.20    2.70
  -9 -10   0   -3.60    5.40
   9  10   0    0.90    3.80
   9  10   0   -1.40    3.70
   7 -11   0    4.80    1.90
   7 -11   0    2.40    2.10
  -7  11   0   -1.90    1.50
  -7  11   0    2.70    1.60
  -7  11   0    5.00    3.20
   6 -11   0    1.00    1.30
   6 -11   0    1.60    1.40
  -6  11   0    0.80    1.40
  -6  11   0    6.60    3.60
  -6  11   0    1.70    1.50
   5 -11   0   16.20    2.60
   5 -11   0   11.70    2.40
  -5  11   0   10.40    2.40
  -5  11   0   10.70    3.80
  -5  11   0   13.90    2.70
   4 -11   0    2.80    1.70
   4 -11   0    1.10    1.30
  -4  11   0    0.80    1.30
  -4  11   0    2.50    1.50
  -4  11   0    4.00    3.00
   3 -11   0    6.60    2.00
   3 -11   0    5.10    1.70
  -3  11   0    4.40    2.80
  -3  11   0    3.90    1.90
  -3  11   0    6.00    2.00
   2 -11   0    9.10    2.40
   2 -11   0   12.30    1.80
   2 -11   0   12.40    2.60
  -2  11   0    9.80    2.50
  -2  11   0   12.70    3.70
  -2  11   0   11.90    2.60
   1 -11   0    9.10    2.60
   1 -11   0    9.80    2.00
  -1  11   0   11.50    2.50
  -1  11   0    9.10    1.80
  -1  11   0   16.90    4.00
  -1  11   0   18.90    3.60
   0 -11   0   19.00    3.50
   0 -11   0   25.10    3.70
   0 -11   0   20.10    3.30
   0  11   0   19.50    3.60
   0  11   0   23.00    3.30
  -1 -11   0   75.29    6.70
  -1 -11   0   60.39    6.20
  -1 -11   0   71.69    6.60
   1  11   0   76.99    6.10
   1  11   0   61.19    6.70
   1  11   0   86.09    7.20
  -2 -11   0   16.00    3.40
  -2 -11   0   11.90    3.00
  -2 -11   0    9.20    2.90
   2  11   0   11.60    3.30
   2  11   0   13.10    2.90
   2  11   0   12.20    3.30
  -3 -11   0    4.10    2.40
  -3 -11   0    3.90    2.70
  -3 -11   0    0.00    1.90
   3  11   0    5.40    2.40
   3  11   0    3.30    2.40
   3  11   0   -1.00    2.00
  -4 -11   0   10.80    3.60
  -4 -11   0    6.00    2.80
  -4 -11   0    7.70    3.10
  -4 -11   0   11.10    3.50
   4  11   0    3.70    2.80
   4  11   0    7.80    3.30
   4  11   0    9.50    3.20
  -5 -11   0   40.40    5.70
  -5 -11   0   24.20    5.10
  -5 -11   0   40.80    6.00
   5  11   0   27.40    5.00
   5  11   0   34.90    5.90
   5  11   0   27.60    5.00
  -6 -11   0   19.40    4.60
  -6 -11   0   21.90    4.70
  -6 -11   0   21.30    4.80
  -6 -11   0   17.90    4.80
   6  11   0   18.60    4.70
   6  11   0   12.80    4.10
   6  11   0   12.50    4.60
  -7 -11   0   14.00    4.50
  -7 -11   0   13.50    4.10
  -7 -11   0    0.70    4.20
  -7 -11   0   14.20    5.20
   7  11   0   17.90    5.50
   7  11   0   19.20    4.90
   7  11   0   10.00    4.30
  -8 -11   0    8.90    3.80
  -8 -11   0    8.90    7.60
  -8 -11   0    3.80    3.80
  -8 -11   0    7.70    5.20
   8  11   0    8.80    4.30
   8  11   0   14.20    5.00
   6 -12   0   21.80    3.10
   6 -12   0   22.70    3.40
  -6  12   0   27.80    5.80
  -6  12   0   13.90    2.70
  -6  12   0   19.60    3.10
   5 -12   0   -0.10    1.40
   5 -12   0    2.30    1.80
  -5  12   0   -2.50    1.30
  -5  12   0    0.60    2.90
  -5  12   0   -2.90    1.40
   4 -12   0    2.10    1.40
   4 -12   0    2.00    1.70
  -4  12   0    3.70    2.70
  -4  12   0    5.30    2.00
  -4  12   0    2.60    1.70
   3 -12   0   14.90    2.70
   3 -12   0    9.30    2.20
  -3  12   0   11.30    2.90
  -3  12   0   15.60    2.80
  -3  12   0    9.40    4.20
   2 -12   0    0.90    1.70
   2 -12   0    2.70    1.70
  -2  12   0    1.50    1.70
  -2  12   0    0.90    1.90
  -2  12   0    0.90    1.80
   1 -12   0    0.40    1.80
   1 -12   0    2.70    1.70
   1 -12   0    7.80    2.00
  -1  12   0    5.10    2.50
  -1  12   0    4.30    2.10
  -1  12   0    4.30    3.10
  -1  12   0    0.10    1.30
   0 -12   0    0.20    1.80
   0 -12   0    1.50    1.80
   0  12   0    2.20    1.60
   0  12   0    1.10    2.00
  -1 -12   0   10.80    2.90
  -1 -12   0    4.80    2.20
  -1 -12   0    8.50    2.90
   1  12   0    5.80    3.20
   1  12   0   10.90    2.70
   1  12   0    6.80    2.60
  -2 -12   0   81.99    7.60
  -2 -12   0   92.39    7.60
  -2 -12   0   63.59    6.90
   2  12   0   85.39    7.80
   2  12   0   51.99    6.90
   2  12   0   64.59    6.80
  -3 -12   0    6.20    2.70
  -3 -12   0    9.90    3.60
   3  12   0    6.30    2.70
   3  12   0   11.80    3.30
   3  12   0    0.30    2.90
  -4 -12   0    5.30    3.40
  -4 -12   0    9.60    3.40
  -4 -12   0   11.90    4.00
  -4 -12   0    8.90    3.20
   4  12   0   12.90    3.30
   4  12   0    6.20    3.20
  -5 -12   0   -4.80    3.70
  -5 -12   0    0.50    2.40
  -5 -12   0    5.30    3.90
  -5 -12   0    5.10    4.20
   5  12   0    1.60    2.80
   5  12   0   -0.10    3.00
   5  12   0    1.00    3.60
  -6 -12   0   -0.30    5.20
  -6 -12   0    8.00    3.80
  -6 -12   0   -4.80    3.50
  -6 -12   0    0.20    2.50
   6  12   0   -1.80    3.70
   6  12   0    1.10    2.80
  -7 -12   0    4.60    4.00
  -7 -12   0    2.10    3.40
  -7 -12   0    6.30    6.00
   7  12   0    7.30    4.20
   7  12   0   11.70    6.40
   5 -13   0   40.40    4.80
   5 -13   0   58.89    4.90
  -5  13   0   48.30    4.90
  -5  13   0   45.40    8.00
  -5  13   0   46.20    4.80
   4 -13   0    4.10    1.80
   4 -13   0    2.00    2.20
  -4  13   0    2.40    1.70
  -4  13   0    7.30    4.10
  -4  13   0    2.90    1.90
   3 -13   0    1.00    2.10
   3 -13   0    4.20    1.90
  -3  13   0    0.60    3.00
  -3  13   0   -2.50    1.50
  -3  13   0    1.00    1.60
   2 -13   0    2.20    2.20
   2 -13   0   -0.30    1.50
  -2  13   0   -1.60    1.90
  -2  13   0    0.20    3.10
  -2  13   0   -0.80    1.50
   1 -13   0    1.30    2.10
   1 -13   0   -1.40    1.40
  -1  13   0   -1.70    3.00
  -1  13   0   -0.30    1.60
  -1  13   0    3.60    2.40
   0 -13   0    2.40    2.10
   0 -13   0    3.50    2.50
   0  13   0    7.20    2.70
   0  13   0    3.20    2.10
   0  13   0   -0.10    2.00
   0  13   0    3.70    2.50
  -1 -13   0    1.90    2.00
  -1 -13   0   -0.80    2.80
  -1 -13   0    0.50    2.40
   1  13   0    2.60    2.30
   1  13   0   -4.60    2.30
  -2 -13   0    2.00    3.30
  -2 -13   0   -1.60    1.90
  -2 -13   0   -3.80    2.30
   2  13   0    3.30    2.50
   2  13   0    4.70    2.80
   2  13   0    1.60    3.00
  -3 -13   0   -4.00    2.20
  -3 -13   0   -0.90    3.00
  -3 -13   0   -6.00    3.30
   3  13   0   -6.20    2.80
   3  13   0    2.70    2.70
   3  13   0   -3.40    2.70
  -4 -13   0   -0.40    2.40
  -4 -13   0    1.70    3.50
  -4 -13   0    6.80    4.20
   4  13   0    6.40    4.30
   4  13   0    1.40    3.10
   4  13   0   11.80    3.80
  -5 -13   0    3.90    4.90
  -5 -13   0    7.30    5.10
  -5 -13   0   -1.70    2.80
  -5 -13   0   13.30    4.20
   5  13   0    1.20    3.40
  -6 -13   0    5.60    3.60
  -6 -13   0   -1.50    3.00
   6  13   0   -3.60    3.30
   3 -14   0   23.50    3.60
   3 -14   0   20.20    3.50
  -3  14   0   28.00    5.80
  -3  14   0   22.60    3.70
  -3  14   0   23.90    4.00
   2 -14   0   23.70    4.10
   2 -14   0   25.50    4.10
  -2  14   0   33.60    4.80
  -2  14   0   18.30    5.80
  -2  14   0   19.60    3.80
   1 -14   0    6.40    2.60
   1 -14   0   11.50    3.10
  -1  14   0    8.10    3.40
  -1  14   0   11.60    3.00
  -1  14   0    3.50    3.30
   0 -14   0    0.10    2.50
   0  14   0    2.70    2.50
   0  14   0   -4.30    2.10
  -1 -14   0   10.30    3.90
  -1 -14   0    3.90    3.60
   1  14   0    4.40    3.70
  -2 -14   0    3.90    2.40
  -2 -14   0   14.20    6.10
  -2 -14   0    1.40    3.80
   2  14   0    4.90    3.60
  -3 -14   0   -6.30    4.00
  -3 -14   0    3.30    3.40
   3  14   0    4.10    3.30
   3  14   0    0.60    6.00
  -4 -14   0    2.40    3.10
   4  14   0    4.00    3.80
   3  14  -1   -3.80    2.80
  -3 -14   1    1.80    2.40
   2  14  -1   10.60    4.20
  -2 -14   1    3.00    4.20
  -2 -14   1   17.70    4.40
   1  14  -1    1.50    2.10
   1  14  -1   -4.70    3.20
  -1 -14   1   -2.50    4.30
  -1 -14   1   -0.20    3.40
   0  14  -1    7.90    2.90
   0  14  -1    7.20    4.60
   0  14  -1    5.90    3.50
   0 -14   1    7.60    3.00
   0 -14   1   17.60    4.30
  -1  14  -1   34.60    7.00
  -1  14  -1   40.00    5.50
  -1  14  -1   27.50    5.10
   1 -14   1   35.90    5.10
   1 -14   1   27.00    5.20
  -2  14  -1    1.50    2.30
  -2  14  -1   -3.60    2.50
  -2  14  -1   -2.40    2.50
   2 -14   1   -1.20    1.90
   2 -14   1    2.50    3.00
  -3  14  -1    1.70    2.00
   3 -14   1    2.90    2.10
   5  13  -1   -4.30    2.90
  -5 -13   1   -1.80    6.50
  -5 -13   1  -12.10    5.50
  -5 -13   1   -3.40    2.30
  -5 -13   1    1.90    2.70
   4  13  -1    0.90    3.20
   4  13  -1   -6.60    3.40
   4  13  -1    6.90    4.00
  -4 -13   1    7.30    5.10
  -4 -13   1    7.80    4.40
  -4 -13   1   -2.20    2.40
   3  13  -1    0.80    2.80
   3  13  -1    0.60    3.20
  -3 -13   1   -4.20    2.00
  -3 -13   1    0.70    3.40
   2  13  -1    7.40    3.20
   2  13  -1   19.80    4.70
   2  13  -1   10.30    3.40
  -2 -13   1   12.60    4.50
  -2 -13   1    8.70    3.60
  -2 -13   1   11.10    3.50
   1  13  -1    1.80    2.40
   1  13  -1   -2.70    2.80
  -1 -13   1   -5.30    3.00
  -1 -13   1   -5.00    2.30
   0  13  -1   -0.80    1.90
   0  13  -1    4.70    2.10
   0  13  -1    1.10    2.50
   0  13  -1   -0.10    3.10
   0 -13   1    1.80    2.70
   0 -13   1   -0.20    2.40
  -1  13  -1    1.70    2.20
  -1  13  -1   -1.00    1.80
  -1  13  -1   -2.40    1.60
   1 -13   1   -0.10    1.70
   1 -13   1   -0.80    2.10
  -2  13  -1   17.70    3.70
  -2  13  -1   24.50    4.30
  -2  13  -1   17.80    5.00
   2 -13   1   18.60    4.00
   2 -13   1   18.40    3.70
  -3  13  -1    5.60    3.80
  -3  13  -1    3.80    2.10
  -3  13  -1    3.50    2.20
   3 -13   1    4.90    2.10
   3 -13   1    1.80    2.30
  -4  13  -1   28.60    6.00
  -4  13  -1   27.20    4.50
  -4  13  -1   41.80    4.80
   4 -13   1   35.50    4.20
   4 -13   1   32.20    4.70
  -5  13  -1    1.80    2.00
  -5  13  -1    2.30    1.90
  -5  13  -1    2.70    4.10
   5 -13   1    3.70    2.10
   5 -13   1    1.90    2.30
   7  12  -1   44.20    7.40
  -7 -12   1   30.70    5.80
  -7 -12   1   22.20    5.70
  -7 -12   1   30.40    6.90
   6  12  -1    1.40    3.50
   6  12  -1    0.00    3.50
   6  12  -1   -6.20    4.70
  -6 -12   1   -0.60    4.30
  -6 -12   1   -0.80    2.40
  -6 -12   1   -0.60    4.50
  -6 -12   1   -3.40    2.70
   5  12  -1   -0.90    3.10
   5  12  -1    5.30    3.00
  -5 -12   1   -1.40    2.70
  -5 -12   1    4.50    3.30
  -5 -12   1   -0.90    4.20
   4  12  -1    4.70    3.00
   4  12  -1   -3.50    2.90
   4  12  -1    1.40    2.60
  -4 -12   1    6.80    3.70
  -4 -12   1   -0.30    3.30
  -4 -12   1   -6.40    3.30
  -4 -12   1    5.80    2.80
   3  12  -1    4.60    2.70
   3  12  -1    1.90    2.70
   3  12  -1   -1.00    2.80
  -3 -12   1    2.00    2.30
  -3 -12   1    0.70    3.00
   2  12  -1    2.80    2.80
   2  12  -1    1.00    2.40
   2  12  -1   -2.80    2.00
  -2 -12   1    1.80    2.40
  -2 -12   1    1.50    1.90
  -2 -12   1    0.80    2.70
   1  12  -1   -2.00    2.30
   1  12  -1    0.90    2.10
  -1 -12   1   -2.50    2.10
  -1 -12   1    1.50    2.70
  -1 -12   1    1.70    2.10
   0  12  -1   -3.10    1.90
   0  12  -1    3.50    2.20
   0  12  -1   -0.50    1.80
   0  12  -1   -0.90    1.70
   0 -12   1   -0.70    2.00
   0 -12   1   -1.60    2.20
  -1  12  -1   19.40    3.70
  -1  12  -1   17.80    4.60
  -1  12  -1   18.00    2.70
  -1  12  -1   20.20    3.90
   1 -12   1   18.90    3.50
   1 -12   1   14.60    3.30
  -2  12  -1   16.30    3.50
  -2  12  -1   25.10    5.50
  -2  12  -1   23.40    4.00
   2 -12   1   19.60    2.80
   2 -12   1   16.10    3.30
   2 -12   1   19.50    3.50
  -3  12  -1    0.30    1.50
  -3  12  -1    0.50    2.20
  -3  12  -1   -2.20    2.00
   3 -12   1    0.40    1.30
   3 -12   1   -2.60    1.90
  -4  12  -1    5.00    3.50
  -4  12  -1    0.50    1.40
  -4  12  -1    1.00    1.80
   4 -12   1    1.10    1.90
   4 -12   1    3.90    1.70
  -5  12  -1   17.70    3.20
  -5  12  -1   14.60    3.10
  -5  12  -1   17.50    4.90
   5 -12   1   27.60    3.90
   5 -12   1   21.00    3.40
  -6  12  -1    1.10    1.90
  -6  12  -1    4.90    2.30
  -6  12  -1    9.10    4.50
   6 -12   1    3.00    1.80
   6 -12   1    4.80    2.50
   8  11  -1   40.30    6.80
   8  11  -1   34.70    7.10
  -8 -11   1   41.10    6.80
  -8 -11   1   36.10    7.90
  -8 -11   1   30.50    6.00
   7  11  -1   22.10    4.90
   7  11  -1   27.80    5.40
   7  11  -1   22.50    5.80
  -7 -11   1   26.50    6.10
  -7 -11   1   23.70    5.70
  -7 -11   1   20.30    4.70
  -7 -11   1   26.40    7.00
   6  11  -1   12.10    4.10
   6  11  -1   19.20    5.20
   6  11  -1   20.80    4.40
  -6 -11   1    9.90    3.40
  -6 -11   1   14.90    4.40
  -6 -11   1   15.30    5.20
  -6 -11   1   10.90    3.90
   5  11  -1   -2.20    2.50
   5  11  -1    0.20    3.00
   5  11  -1   -2.80    2.60
  -5 -11   1   -2.80    1.70
  -5 -11   1    4.70    3.20
  -5 -11   1    2.20    2.80
   4  11  -1   -0.20    2.80
   4  11  -1    9.90    3.40
   4  11  -1    3.00    2.50
  -4 -11   1    1.90    2.50
  -4 -11   1    1.80    3.30
  -4 -11   1    4.90    2.50
  -4 -11   1   12.30    4.10
   3  11  -1    1.90    2.20
   3  11  -1    8.00    2.90
   3  11  -1   -1.00    2.00
  -3 -11   1    2.20    2.30
  -3 -11   1   -0.80    2.70
   2  11  -1   53.79    6.60
   2  11  -1   77.29    7.10
   2  11  -1   54.89    6.00
  -2 -11   1   64.99    6.50
  -2 -11   1   58.89    6.30
   1  11  -1   20.20    3.80
   1  11  -1   21.70    3.90
   1  11  -1   22.80    3.60
  -1 -11   1   12.50    3.20
  -1 -11   1   17.80    3.60
  -1 -11   1   17.00    3.50
   0  11  -1    8.80    2.70
   0  11  -1    6.70    2.10
   0 -11   1    5.00    2.20
   0 -11   1   11.90    3.00
  -1  11  -1    1.80    1.60
  -1  11  -1    3.60    1.90
  -1  11  -1    2.20    1.40
  -1  11  -1   -0.30    2.10
   1 -11   1    2.20    1.70
   1 -11   1    0.30    1.40
   1 -11   1   -1.10    1.70
  -2  11  -1   -1.50    1.30
  -2  11  -1   -1.60    1.50
  -2  11  -1   -4.20    1.50
  -2  11  -1    0.20    1.10
   2 -11   1    1.40    1.40
   2 -11   1   -1.90    1.30
   2 -11   1    2.90    1.60
  -3  11  -1   -0.60    1.60
  -3  11  -1    4.10    3.00
  -3  11  -1    0.60    1.50
   3 -11   1    0.10    1.10
   3 -11   1   -1.70    1.20
   3 -11   1   -0.20    1.50
  -4  11  -1   33.20    4.50
  -4  11  -1   22.30    3.60
  -4  11  -1   30.50    5.90
   4 -11   1   36.00    4.10
   4 -11   1   33.10    3.80
  -5  11  -1    4.40    2.20
  -5  11  -1    1.40    1.60
  -5  11  -1    6.00    3.00
   5 -11   1    2.00    1.60
   5 -11   1    3.70    2.00
  -6  11  -1    2.00    1.90
  -6  11  -1    3.80    4.00
  -6  11  -1    4.00    2.20
   6 -11   1    4.70    2.00
   6 -11   1    4.60    2.20
  -7  11  -1    7.40    2.50
  -7  11  -1   12.40    4.70
  -7  11  -1    8.70    2.20
   7 -11   1    6.30    2.60
   7 -11   1    5.90    2.00
   9  10  -1   10.60    5.20
   9  10  -1    4.90    4.30
  -9 -10   1   17.00    5.80
  -9 -10   1    9.60    4.90
  -9 -10   1    6.70    3.80
   8  10  -1   14.60    4.50
   8  10  -1    7.70    5.60
   8  10  -1   14.90    4.60
  -8 -10   1   24.80    5.60
  -8 -10   1   17.00    6.10
  -8 -10   1   10.20    3.90
  -8 -10   1   28.90    6.30
   7  10  -1    0.30    3.20
   7  10  -1    0.30    4.20
   7  10  -1    7.50    4.00
  -7 -10   1    8.30    3.50
  -7 -10   1   11.00    3.90
  -7 -10   1    5.30    4.60
  -7 -10   1   10.30    3.80
   6  10  -1    6.70    3.40
   6  10  -1    8.50    3.20
   6  10  -1    7.40    3.70
  -6 -10   1   14.20    4.40
  -6 -10   1   12.20    3.50
  -6 -10   1   19.70    4.50
  -6 -10   1   11.80    3.40
   5  10  -1  102.99    9.20
   5  10  -1   86.79    8.70
   5  10  -1   82.19    8.30
  -5 -10   1   83.69    8.40
  -5 -10   1  107.39    9.40
  -5 -10   1   80.59    8.20
  -5 -10   1  107.09    9.50
   4  10  -1    3.20    2.70
   4  10  -1    4.80    2.90
   4  10  -1    4.60    2.40
  -4 -10   1    3.10    2.40
  -4 -10   1    8.10    3.10
  -4 -10   1    4.80    2.40
   3  10  -1  463.65   29.20
   3  10  -1  466.95   28.60
  -3 -10   1  467.25   28.80
  -3 -10   1  467.15   29.20
  -3 -10   1  573.74   29.60
  -3 -10   1  559.54   29.40
   2  10  -1   57.99    6.40
   2  10  -1   48.10    5.50
   2  10  -1   67.79    6.50
  -2 -10   1   61.29    6.00
  -2 -10   1   59.19    6.10
   1  10  -1   27.90    4.10
   1  10  -1   34.10    4.80
   1  10  -1   27.60    4.00
  -1 -10   1   30.00    4.40
  -1 -10   1   31.60    4.30
  -1 -10   1   29.70    4.40
   0  10  -1   37.70    4.50
   0  10  -1   47.00    4.50
   0 -10   1   43.70    4.90
   0 -10   1   42.80    4.80
   0 -10   1   56.19    5.10
  -1  10  -1   25.40    3.70
  -1  10  -1   18.70    4.00
  -1  10  -1   20.10    3.50
   1 -10   1   15.70    2.70
   1 -10   1   16.30    3.00
  -2  10  -1   12.50    2.00
  -2  10  -1   11.40    3.50
  -2  10  -1   17.40    2.90
  -2  10  -1   14.70    2.80
   2 -10   1   14.10    2.50
   2 -10   1   12.30    2.10
   2 -10   1    8.30    2.30
  -3  10  -1   15.70    1.70
  -3  10  -1   10.40    3.60
  -3  10  -1   10.70    2.50
  -3  10  -1   13.30    2.70
   3 -10   1    9.20    2.10
   3 -10   1   10.00    1.80
   3 -10   1   16.60    2.80
  -4  10  -1    5.30    3.20
  -4  10  -1    6.30    1.90
  -4  10  -1    2.30    1.50
   4 -10   1    6.10    2.00
   4 -10   1    5.20    1.10
   4 -10   1    5.40    1.70
  -5  10  -1   38.30    4.50
  -5  10  -1   42.90    4.50
  -5  10  -1   46.50    7.00
   5 -10   1   51.89    4.80
   5 -10   1   42.30    4.30
  -6  10  -1    1.30    2.30
  -6  10  -1    3.50    2.00
  -6  10  -1    1.40    1.70
   6 -10   1    2.20    1.80
   6 -10   1    4.40    1.80
  -7  10  -1   -0.70    1.70
  -7  10  -1    2.70    3.00
  -7  10  -1    1.50    1.70
   7 -10   1    2.90    1.40
   7 -10   1    0.40    2.00
  -8  10  -1    1.80    3.70
  -8  10  -1    1.70    2.10
  -8  10  -1    0.20    2.10
   8 -10   1    2.00    2.20
  10   9  -1   10.00    4.10
  10   9  -1    3.90    4.60
 -10  -9   1   -6.10    5.00
 -10  -9   1    3.30    3.40
   9   9  -1   19.50    6.50
   9   9  -1    7.30    4.10
   9   9  -1   16.50    5.40
  -9  -9   1    9.30    4.70
  -9  -9   1    9.70    6.80
  -9  -9   1   16.80    4.50
  -9  -9   1    8.90    4.90
   8   9  -1   25.90    5.20
   8   9  -1   17.60    4.70
   8   9  -1   18.00    5.70
  -8  -9   1   18.20    4.40
  -8  -9   1   28.20    5.70
  -8  -9   1   27.90    4.90
  -8  -9   1   23.70    5.30
   7   9  -1   24.90    5.40
   7   9  -1   28.10    5.10
   7   9  -1   31.00    5.60
  -7  -9   1   24.60    5.20
  -7  -9   1   28.30    5.30
  -7  -9   1   24.00    5.10
  -7  -9   1   43.50    6.80
   6   9  -1   18.50    4.20
   6   9  -1   16.40    4.60
   6   9  -1    9.60    3.20
  -6  -9   1    7.70    2.80
  -6  -9   1   12.30    4.00
  -6  -9   1   14.90    4.30
   5   9  -1    4.30    2.40
   5   9  -1    9.90    3.20
   5   9  -1   10.10    3.00
  -5  -9   1    0.70    2.30
  -5  -9   1    6.00    2.60
  -5  -9   1    4.00    2.90
  -5  -9   1    6.00    2.80
   4   9  -1   13.60    3.80
   4   9  -1   16.00    3.80
   4   9  -1   18.10    3.50
  -4  -9   1   16.60    3.80
  -4  -9   1   15.10    3.40
  -4  -9   1   18.40    3.80
  -4  -9   1    7.20    2.80
   3   9  -1    1.50    1.80
   3   9  -1    0.30    2.30
   3   9  -1    0.00    1.40
   3   9  -1    4.70    2.40
   3   9  -1    1.90    2.10
  -3  -9   1    5.50    2.40
  -3  -9   1   -0.50    1.80
  -3  -9   1    2.60    1.80
  -3  -9   1    3.50    2.00
   2   9  -1  163.08   11.90
   2   9  -1  157.98   10.90
   2   9  -1  176.38   11.80
   2   9  -1  170.38   11.30
   2   9  -1  168.68   11.80
  -2  -9   1  171.58   11.90
  -2  -9   1  152.78   11.20
  -2  -9   1  150.98   10.90
  -2  -9   1  160.98   11.30
   1   9  -1   12.60    2.50
   1   9  -1   10.90    2.90
   1   9  -1    7.20    2.50
   1   9  -1    8.40    2.70
   1   9  -1   14.00    2.80
  -1  -9   1   14.10    2.80
  -1  -9   1   14.70    3.00
  -1  -9   1   10.40    2.60
  -1  -9   1   16.10    2.90
   0   9  -1   72.29    5.50
   0   9  -1   60.39    5.80
   0   9  -1   62.59    5.40
   0   9  -1   71.19    6.70
   0  -9   1   60.19    5.40
   0  -9   1   65.99    5.30
   0  -9   1   62.49    5.70
   0  -9   1   63.29    5.70
  -1   9  -1   95.49    8.30
  -1   9  -1  104.89    8.60
  -1   9  -1   92.09    7.40
  -1   9  -1   95.39    6.80
  -1   9  -1   94.79    7.30
  -1   9  -1  100.89    6.80
   1  -9   1   93.19    6.70
   1  -9   1   99.19    7.30
   1  -9   1  106.29    7.00
  -2   9  -1   16.30    2.70
  -2   9  -1   16.80    2.30
  -2   9  -1   20.70    4.10
  -2   9  -1   14.90    2.30
  -2   9  -1   15.50    2.80
   2  -9   1   16.70    2.40
   2  -9   1   16.90    2.40
   2  -9   1   16.40    2.70
   2  -9   1   20.60    3.00
  -3   9  -1    0.70    1.50
  -3   9  -1    1.80    2.20
  -3   9  -1   -0.10    0.80
  -3   9  -1   -1.20    1.00
   3  -9   1   -0.80    0.90
   3  -9   1   -1.20    0.80
   3  -9   1    1.30    1.20
  -4   9  -1    9.60    3.40
  -4   9  -1   11.20    1.30
  -4   9  -1   12.00    2.40
  -4   9  -1   12.30    2.30
   4  -9   1    7.80    2.00
   4  -9   1    9.80    1.60
   4  -9   1   12.80    2.20
  -5   9  -1   30.80    3.80
  -5   9  -1   38.40    6.10
  -5   9  -1   39.90    4.00
   5  -9   1   38.90    3.90
   5  -9   1   30.80    2.60
   5  -9   1   30.00    3.60
  -6   9  -1    3.70    1.80
  -6   9  -1    9.00    3.30
  -6   9  -1    8.30    2.20
   6  -9   1    9.20    2.40
   6  -9   1    7.80    1.90
  -7   9  -1    1.50    1.70
  -7   9  -1   -2.60    1.20
  -7   9  -1   -1.50    2.50
   7  -9   1    0.20    1.60
   7  -9   1    1.70    1.40
  -8   9  -1   18.70    3.60
  -8   9  -1   15.60    3.40
  -8   9  -1   24.10    5.20
   8  -9   1   21.20    3.40
   8  -9   1   20.30    3.90
  -9   9  -1    1.20    2.30
  -9   9  -1    1.20    2.10
  -9   9  -1    1.20    3.40
   9  -9   1    0.20    2.10
   9  -9   1   -2.60    1.60
  10   8  -1   17.10    5.40
  10   8  -1   36.80    6.80
 -10  -8   1   44.30    8.50
 -10  -8   1   30.60    6.10
 -10  -8   1   28.10    5.70
   9   8  -1   -2.10    3.20
   9   8  -1    4.80    4.70
   9   8  -1    4.50    3.30
  -9  -8   1   -6.70    3.50
  -9  -8   1    0.60    4.60
  -9  -8   1    1.90    2.70
  -9  -8   1   -0.90    2.80
   8   8  -1    2.00    3.70
   8   8  -1    0.70    2.50
   8   8  -1    8.20    3.30
  -8  -8   1    6.00    3.20
  -8  -8   1    6.90    3.70
  -8  -8   1    8.40    3.20
  -8  -8   1    8.00    4.10
   7   8  -1    0.70    3.00
   7   8  -1    0.70    2.10
   7   8  -1    0.60    2.00
   7   8  -1    5.60    3.30
  -7  -8   1    1.80    2.00
  -7  -8   1    5.50    3.60
  -7  -8   1    0.40    2.30
  -7  -8   1   -2.60    3.00
  -7  -8   1    1.50    3.40
   6   8  -1   16.20    4.00
   6   8  -1   13.10    3.10
   6   8  -1   12.00    3.80
   6   8  -1   12.90    3.30
  -6  -8   1   16.30    4.10
  -6  -8   1   13.90    3.40
  -6  -8   1   13.00    3.50
  -6  -8   1   12.40    3.50
  -6  -8   1   15.30    3.90
   5   8  -1   38.20    5.20
   5   8  -1   40.40    5.20
   5   8  -1   29.10    5.10
   5   8  -1   41.00    5.80
   5   8  -1   28.50    4.70
  -5  -8   1   49.60    5.80
  -5  -8   1   37.00    5.20
  -5  -8   1   37.00    5.40
  -5  -8   1   45.80    5.00
  -5  -8   1   33.80    5.00
   4   8  -1   22.50    4.10
   4   8  -1   13.90    3.20
   4   8  -1   12.80    3.20
   4   8  -1   17.80    3.30
   4   8  -1   14.10    3.30
  -4  -8   1   17.80    3.70
  -4  -8   1   24.00    4.20
  -4  -8   1   17.20    3.40
  -4  -8   1   19.40    3.60
  -4  -8   1   19.40    3.70
   3   8  -1   10.90    2.60
   3   8  -1    8.30    2.50
   3   8  -1    9.50    2.90
   3   8  -1   10.90    3.10
   3   8  -1    8.20    2.40
  -3  -8   1    6.90    2.10
  -3  -8   1    9.50    2.50
  -3  -8   1   10.90    2.80
  -3  -8   1    7.30    2.70
   2   8  -1    0.60    1.40
   2   8  -1    2.90    1.80
   2   8  -1    1.70    1.70
   2   8  -1   -0.40    1.20
   2   8  -1    1.80    1.50
  -2  -8   1    2.30    1.60
  -2  -8   1   -0.30    1.40
  -2  -8   1   -0.80    1.70
  -2  -8   1   -0.50    1.40
  -2  -8   1    2.70    1.70
   1   8  -1    1.90    1.40
   1   8  -1    0.70    1.20
   1   8  -1    1.80    1.60
   1   8  -1   -0.40    1.20
   1   8  -1   -0.90    1.10
  -1  -8   1    0.50    1.20
  -1  -8   1    0.40    1.00
  -1  -8   1    2.10    1.30
  -1  -8   1    1.30    1.40
   0   8  -1  106.89    8.30
   0   8  -1  109.49    7.40
   0   8  -1  107.49    7.20
   0   8  -1  105.69    7.60
   0   8  -1  110.89    7.90
   0  -8   1  106.39    7.40
   0  -8   1  100.09    7.40
   0  -8   1  101.19    7.20
   0  -8   1   90.69    7.30
  -1   8  -1   36.70    3.80
  -1   8  -1   35.50    4.30
  -1   8  -1   40.10    4.50
  -1   8  -1   29.30    4.00
  -1   8  -1   41.40    3.50
  -1   8  -1   33.60    3.30
   1  -8   1   35.20    3.50
   1  -8   1   32.50    3.30
   1  -8   1   35.90    3.70
  -2   8  -1   61.79    5.70
  -2   8  -1   53.69    4.70
  -2   8  -1   55.69    5.80
  -2   8  -1   54.69    4.10
  -2   8  -1   49.40    4.60
  -2   8  -1   50.59    4.00
   2  -8   1   48.20    4.40
   2  -8   1   46.20    4.00
   2  -8   1   58.39    4.30
   2  -8   1   58.59    4.80
  -3   8  -1  109.59    8.10
  -3   8  -1  122.69    8.20
  -3   8  -1  121.99    9.60
  -3   8  -1  144.29    9.90
  -3   8  -1  113.09    7.20
  -3   8  -1  125.79    7.30
   3  -8   1  122.39    8.00
   3  -8   1  119.19    8.10
   3  -8   1  112.89    7.40
   3  -8   1  127.19    7.50
  -4   8  -1   11.80    1.60
  -4   8  -1   14.70    2.60
  -4   8  -1   12.00    1.60
  -4   8  -1   12.40    2.30
   4  -8   1   13.10    2.20
   4  -8   1   15.20    2.50
   4  -8   1   11.10    1.70
   4  -8   1   11.90    1.70
  -5   8  -1    2.60    1.40
  -5   8  -1    3.00    2.60
  -5   8  -1    3.40    1.70
  -5   8  -1    2.20    1.00
   5  -8   1    1.30    0.90
   5  -8   1    0.80    1.10
   5  -8   1    2.10    1.40
  -6   8  -1   36.40    2.30
  -6   8  -1   33.70    4.00
  -6   8  -1   43.30    6.30
  -6   8  -1   32.90    3.90
   6  -8   1   34.20    3.70
   6  -8   1   29.60    2.90
   6  -8   1   37.10    4.10
  -7   8  -1    3.50    2.10
  -7   8  -1    5.90    2.00
  -7   8  -1    4.20    2.70
   7  -8   1    3.20    1.40
   7  -8   1    2.70    1.70
   7  -8   1    7.10    2.10
  -8   8  -1    3.60    2.40
  -8   8  -1    5.70    2.60
   8  -8   1    4.10    1.90
   8  -8   1    5.50    2.20
  -9   8  -1   19.40    3.90
  -9   8  -1   25.40    5.60
  -9   8  -1   28.80    4.40
   9  -8   1   22.30    4.10
   9  -8   1   23.50    3.70
 -10   8  -1    1.60    2.60
 -10   8  -1   -0.40    2.50
 -10   8  -1   -1.20    2.30
  10  -8   1    0.60    3.40
  10  -8   1    2.20    2.30
  11   7  -1   35.60    7.20
  11   7  -1   27.20    6.50
 -11  -7   1   27.90    7.20
 -11  -7   1   33.30    6.40
 -11  -7   1   28.50    6.50
  10   7  -1    6.10    3.50
  10   7  -1    1.60    4.10
 -10  -7   1   -2.80    4.00
 -10  -7   1    1.40    2.90
 -10  -7   1    6.30    3.20
   9   7  -1   -3.30    2.60
   9   7  -1    3.50    3.70
   9   7  -1   -2.70    3.00
   9   7  -1    0.00    2.90
  -9  -7   1   -2.10    2.70
  -9  -7   1    0.60    3.30
  -9  -7   1    1.70    3.00
  -9  -7   1    1.10    2.30
  -9  -7   1   -0.60    3.60
   8   7  -1   10.60    3.00
   8   7  -1   13.10    4.30
   8   7  -1   15.80    4.80
   8   7  -1   20.90    4.60
  -8  -7   1   15.50    4.10
  -8  -7   1   18.50    4.40
  -8  -7   1   10.80    4.20
  -8  -7   1   12.00    4.50
  -8  -7   1   13.60    3.30
   7   7  -1   -1.50    2.20
   7   7  -1   -1.20    1.70
   7   7  -1   -0.70    1.60
   7   7  -1   -1.10    2.00
  -7  -7   1    3.80    3.00
  -7  -7   1    0.50    1.70
  -7  -7   1   -0.50    1.90
  -7  -7   1    2.20    2.60
  -7  -7   1   -1.30    2.50
   6   7  -1    8.60    3.20
   6   7  -1    3.50    2.50
   6   7  -1    5.00    2.00
   6   7  -1    8.10    3.10
   6   7  -1   10.20    3.20
  -6  -7   1    6.40    2.40
  -6  -7   1    6.60    3.10
  -6  -7   1    8.40    3.20
  -6  -7   1    9.30    3.00
  -6  -7   1    2.50    2.70
   5   7  -1    6.80    2.90
   5   7  -1    8.20    3.00
   5   7  -1   10.40    2.70
   5   7  -1   11.90    2.70
   5   7  -1    5.60    2.50
  -5  -7   1    4.30    2.00
  -5  -7   1   12.70    3.00
  -5  -7   1    7.20    2.70
  -5  -7   1   11.40    2.80
  -5  -7   1    8.90    2.60
   4   7  -1    1.00    1.90
   4   7  -1    4.90    2.20
   4   7  -1    3.20    2.00
   4   7  -1    3.10    1.90
   4   7  -1    1.90    1.80
  -4  -7   1    0.40    1.80
  -4  -7   1    2.60    2.00
  -4  -7   1    2.30    2.00
  -4  -7   1    1.30    1.90
  -4  -7   1    1.40    1.40
   3   7  -1   17.70    3.40
   3   7  -1   19.90    3.20
   3   7  -1   23.10    3.80
   3   7  -1   14.90    3.20
   3   7  -1   16.10    3.10
  -3  -7   1   14.60    3.00
  -3  -7   1   16.10    3.10
  -3  -7   1   17.30    3.20
  -3  -7   1   14.10    2.90
   2   7  -1    8.40    2.20
   2   7  -1    9.30    2.40
   2   7  -1   13.70    2.70
   2   7  -1    7.80    2.10
   2   7  -1    7.00    2.30
  -2  -7   1    9.70    2.70
  -2  -7   1    7.30    2.20
  -2  -7   1    5.00    1.80
  -2  -7   1    7.40    2.20
   1   7  -1    7.10    1.90
   1   7  -1    7.30    2.20
   1   7  -1    4.20    1.70
   1   7  -1    5.70    1.60
   1   7  -1    5.50    1.90
  -1  -7   1    2.90    1.50
  -1  -7   1    4.20    1.60
  -1  -7   1    5.10    1.60
  -1  -7   1    3.60    1.70
   0   7  -1  164.48   10.40
   0   7  -1  146.99    9.60
   0   7  -1  138.59    9.60
   0   7  -1  164.78    9.50
   0   7  -1  139.79    9.20
   0  -7   1  135.09    9.30
   0  -7   1  155.18    9.50
   0  -7   1  148.19    9.50
   0  -7   1  140.69    9.20
  -1   7  -1    2.60    1.20
  -1   7  -1    2.00    1.10
  -1   7  -1    5.40    2.20
  -1   7  -1    2.60    1.20
  -1   7  -1    2.30    1.20
   1  -7   1    4.70    1.30
   1  -7   1    3.80    1.50
   1  -7   1    3.20    1.30
  -2   7  -1    3.50    1.40
  -2   7  -1    0.90    0.90
  -2   7  -1    2.70    1.20
  -2   7  -1    1.40    1.00
  -2   7  -1    2.30    1.50
  -2   7  -1    2.70    1.70
   2  -7   1    1.20    1.00
   2  -7   1    1.70    0.80
   2  -7   1    1.00    1.00
   2  -7   1    1.90    1.10
  -3   7  -1   51.39    4.10
  -3   7  -1   44.10    3.30
  -3   7  -1   42.00    4.80
  -3   7  -1   38.30    3.20
  -3   7  -1   42.10    3.90
   3  -7   1   49.60    3.90
   3  -7   1   43.70    3.40
   3  -7   1   41.90    3.90
   3  -7   1   42.20    3.40
  -4   7  -1   88.29    6.50
  -4   7  -1   89.19    5.50
  -4   7  -1   94.49    7.70
  -4   7  -1   87.19    5.50
  -4   7  -1   95.39    6.50
   4  -7   1   92.19    6.20
   4  -7   1   87.49    5.70
   4  -7   1   79.79    6.20
   4  -7   1   83.99    5.70
  -5   7  -1   -0.10    1.10
  -5   7  -1    0.20    1.70
  -5   7  -1   -0.50    0.60
  -5   7  -1    0.50    1.00
  -5   7  -1    0.70    0.70
   5  -7   1    0.60    1.20
   5  -7   1    0.30    0.90
   5  -7   1    0.20    1.10
   5  -7   1    0.30    0.80
  -6   7  -1   83.59    6.60
  -6   7  -1   85.39    5.20
  -6   7  -1   71.79    6.20
  -6   7  -1   86.59    8.00
   6  -7   1   83.09    6.10
   6  -7   1   80.19    6.30
   6  -7   1   76.89    5.50
  -7   7  -1    2.60    2.50
  -7   7  -1    3.90    1.20
  -7   7  -1    5.20    2.20
  -7   7  -1    3.20    1.70
   7  -7   1    4.50    1.80
   7  -7   1    5.70    1.60
   7  -7   1    0.60    1.70
  -8   7  -1    1.80    2.10
  -8   7  -1    2.30    1.90
  -8   7  -1    2.30    1.90
  -8   7  -1    6.30    1.50
   8  -7   1    2.10    1.60
   8  -7   1    3.30    1.70
   8  -7   1    2.10    2.10
  -9   7  -1   31.00    5.80
  -9   7  -1   27.20    4.30
  -9   7  -1   27.90    4.70
   9  -7   1   39.70    5.00
   9  -7   1   25.70    4.40
   9  -7   1   38.70    4.20
 -10   7  -1   19.90    4.40
 -10   7  -1   15.80    4.80
 -10   7  -1   37.90    5.60
  10  -7   1   24.10    4.00
  10  -7   1   21.50    3.90
  11   6  -1   19.70    5.30
  11   6  -1   17.30    5.80
  11   6  -1   20.00    5.70
 -11  -6   1   17.00    5.10
 -11  -6   1   15.70    6.70
 -11  -6   1   14.70    4.50
  10   6  -1   -5.00    3.90
  10   6  -1    4.60    4.30
  10   6  -1   -2.00    2.40
 -10  -6   1    0.70    3.60
 -10  -6   1   -1.50    3.20
 -10  -6   1    2.40    2.50
 -10  -6   1    4.50    3.80
   9   6  -1   19.00    4.70
   9   6  -1   21.50    4.80
   9   6  -1    8.60    3.50
   9   6  -1   13.00    3.80
  -9  -6   1   17.90    4.80
  -9  -6   1   12.10    4.50
  -9  -6   1   14.30    3.90
  -9  -6   1   13.80    4.50
  -9  -6   1   22.80    5.80
   8   6  -1    2.10    3.00
   8   6  -1    0.70    2.30
   8   6  -1   -1.50    1.60
   8   6  -1   -3.60    2.40
  -8  -6   1    1.40    2.10
  -8  -6   1   -1.50    2.50
  -8  -6   1    4.40    3.10
  -8  -6   1   -2.00    2.20
  -8  -6   1    0.00    2.60
   7   6  -1   98.09    9.00
   7   6  -1   97.09    8.50
   7   6  -1   80.09    8.20
   7   6  -1  109.89    8.40
   7   6  -1  106.99    9.00
  -7  -6   1   93.99    8.30
  -7  -6   1   86.69    7.80
  -7  -6   1  110.79    9.10
  -7  -6   1   76.49    7.80
  -7  -6   1  103.39    9.30
   6   6  -1    5.00    2.30
   6   6  -1   -0.30    2.10
   6   6  -1   10.10    2.70
   6   6  -1    2.40    1.80
   6   6  -1    3.90    2.50
  -6  -6   1    7.80    2.80
  -6  -6   1    5.30    2.30
  -6  -6   1    5.10    2.00
  -6  -6   1    4.30    2.30
  -6  -6   1    4.10    2.60
   5   6  -1   15.00    3.20
   5   6  -1   11.80    2.60
   5   6  -1   11.00    3.00
   5   6  -1   12.10    2.90
  -5  -6   1   11.20    2.90
  -5  -6   1   14.30    3.10
  -5  -6   1   14.00    3.20
  -5  -6   1   13.70    3.20
  -5  -6   1   14.10    2.90
   4   6  -1   65.39    5.70
   4   6  -1   68.79    6.20
   4   6  -1   69.99    6.50
   4   6  -1   69.79    6.20
   4   6  -1   72.19    6.50
  -4  -6   1   69.09    6.10
  -4  -6   1   76.89    6.30
  -4  -6   1   68.29    6.40
  -4  -6   1   71.49    6.40
  -4  -6   1   66.29    6.10
   3   6  -1    5.20    2.00
   3   6  -1    4.00    1.90
   3   6  -1    6.30    2.00
   3   6  -1    9.60    2.40
   3   6  -1   10.60    2.40
  -3  -6   1    6.40    2.30
  -3  -6   1    7.00    2.20
  -3  -6   1    5.90    2.10
  -3  -6   1    7.40    2.00
  -3  -6   1    2.80    1.60
   2   6  -1    4.20    1.90
   2   6  -1    5.40    1.80
   2   6  -1    5.60    1.90
   2   6  -1    4.10    1.80
   2   6  -1   10.60    2.20
  -2  -6   1    5.90    2.20
  -2  -6   1    6.60    2.10
  -2  -6   1    4.20    1.60
  -2  -6   1    8.00    2.00
   1   6  -1    8.90    1.70
   1   6  -1    9.60    2.10
   1   6  -1    9.00    1.80
   1   6  -1    7.10    1.80
   1   6  -1    8.50    2.00
  -1  -6   1    8.20    2.00
  -1  -6   1    6.90    1.70
  -1  -6   1    7.90    2.30
  -1  -6   1    8.00    1.80
   0   6  -1   23.80    3.40
   0   6  -1   24.90    2.70
   0   6  -1   23.90    2.60
   0   6  -1   19.50    2.90
   0   6  -1   25.60    3.00
   0  -6   1   25.40    2.80
   0  -6   1   23.40    2.70
   0  -6   1   21.90    2.90
  -1   6  -1   84.59    5.80
  -1   6  -1   91.39    5.80
  -1   6  -1   80.79    6.00
  -1   6  -1   82.49    6.00
  -1   6  -1   83.19    6.70
   1  -6   1   87.49    5.80
   1  -6   1   92.59    5.90
   1  -6   1   83.29    5.90
  -2   6  -1    0.50    0.70
  -2   6  -1    0.20    0.80
  -2   6  -1    1.20    1.10
  -2   6  -1    2.10    0.90
  -2   6  -1    1.00    1.30
  -2   6  -1   -0.70    0.80
   2  -6   1    3.30    1.10
   2  -6   1    3.40    1.00
   2  -6   1    0.40    0.80
   2  -6   1    1.20    0.90
  -3   6  -1   40.00    3.10
  -3   6  -1   46.00    3.30
  -3   6  -1   42.30    3.80
  -3   6  -1   42.40    3.60
  -3   6  -1   44.80    4.50
   3  -6   1   41.20    3.30
   3  -6   1   40.10    3.30
   3  -6   1   41.50    3.50
   3  -6   1   41.10    3.60
  -4   6  -1   29.50    2.50
  -4   6  -1   23.20    2.80
  -4   6  -1   28.00    2.50
  -4   6  -1   25.80    2.90
  -4   6  -1   34.30    4.60
   4  -6   1   24.80    2.60
   4  -6   1   25.60    2.80
   4  -6   1   30.50    3.10
  -5   6  -1    9.00    2.00
  -5   6  -1    2.10    2.20
  -5   6  -1    6.60    1.80
  -5   6  -1    5.90    1.30
   5  -6   1    8.60    1.60
   5  -6   1    5.70    1.70
   5  -6   1    5.60    1.50
   5  -6   1    6.80    1.50
  -6   6  -1    3.80    1.70
  -6   6  -1    4.80    2.40
  -6   6  -1    9.20    2.10
  -6   6  -1   10.00    1.60
   6  -6   1    7.60    1.80
   6  -6   1    6.90    2.00
   6  -6   1    9.90    2.80
   6  -6   1    7.90    1.60
   6  -6   1    7.00    1.60
  -7   6  -1   45.20    4.70
  -7   6  -1   42.70    4.60
  -7   6  -1   44.20    3.80
  -7   6  -1   36.60    5.60
   7  -6   1   44.80    4.40
   7  -6   1   42.40    4.00
   7  -6   1   42.80    4.50
  -8   6  -1    0.50    1.40
  -8   6  -1    3.40    2.60
  -8   6  -1    5.00    2.00
  -8   6  -1    0.70    1.90
   8  -6   1    0.60    1.60
   8  -6   1    3.20    2.10
   8  -6   1    2.20    1.70
  -9   6  -1    0.40    2.00
  -9   6  -1   -0.50    1.50
  -9   6  -1    3.20    2.20
  -9   6  -1    4.60    2.20
   9  -6   1    0.70    2.00
   9  -6   1    1.70    1.90
   9  -6   1    2.30    2.30
 -10   6  -1   -2.60    1.90
 -10   6  -1    1.20    2.30
 -10   6  -1    2.00    2.80
 -10   6  -1    0.10    2.30
  10  -6   1    1.70    2.40
  10  -6   1   -1.20    1.70
  10  -6   1   -1.40    2.70
 -11   6  -1    9.30    3.60
 -11   6  -1    7.60    3.40
 -11   6  -1    7.20    3.70
  11  -6   1    9.50    4.20
  11  -6   1    6.40    3.00
  11   5  -1   16.30    4.50
  11   5  -1   15.70    5.80
  11   5  -1   14.70    5.60
 -11  -5   1   28.50    6.60
 -11  -5   1   16.90    5.50
 -11  -5   1   17.10    4.20
 -11  -5   1   18.10    5.30
  10   5  -1   41.20    6.90
  10   5  -1   41.40    6.80
  10   5  -1   39.30    6.90
 -10  -5   1   34.90    6.20
 -10  -5   1   41.80    6.10
 -10  -5   1   48.00    7.20
 -10  -5   1   44.00    7.90
   9   5  -1    3.50    2.90
   9   5  -1    0.80    2.60
   9   5  -1    6.00    3.00
   9   5  -1    9.00    3.60
  -9  -5   1    4.20    2.30
  -9  -5   1    1.60    3.40
  -9  -5   1   -0.60    2.20
  -9  -5   1    2.00    2.60
   8   5  -1    3.50    2.60
   8   5  -1   13.50    3.50
   8   5  -1    4.90    2.70
   8   5  -1    2.90    3.00
   8   5  -1    6.80    3.50
  -8  -5   1    5.40    2.80
  -8  -5   1    5.60    2.50
  -8  -5   1    3.40    2.60
  -8  -5   1    4.90    2.40
  -8  -5   1    1.20    2.00
   7   5  -1   12.30    3.30
   7   5  -1    8.30    2.70
   7   5  -1    7.40    3.00
   7   5  -1    8.50    3.20
   7   5  -1    8.50    2.90
  -7  -5   1   11.50    3.00
  -7  -5   1    8.90    2.50
  -7  -5   1   10.60    3.20
  -7  -5   1    4.30    2.90
  -7  -5   1    6.60    2.40
   6   5  -1   15.10    3.20
   6   5  -1   22.30    3.80
   6   5  -1   21.10    4.10
   6   5  -1   22.70    3.50
   6   5  -1   22.30    4.20
  -6  -5   1   17.60    3.40
  -6  -5   1   19.00    3.80
  -6  -5   1   20.50    3.80
  -6  -5   1   19.70    4.30
  -6  -5   1   26.60    4.20
   5   5  -1   66.19    6.00
   5   5  -1   69.59    6.10
   5   5  -1   67.79    6.30
   5   5  -1   60.69    6.10
   5   5  -1   60.49    5.50
  -5  -5   1   68.79    6.10
  -5  -5   1   59.39    5.70
  -5  -5   1   62.79    6.30
  -5  -5   1   70.89    5.90
  -5  -5   1   67.89    6.20
   4   5  -1   41.20    4.30
   4   5  -1   36.10    4.30
   4   5  -1   37.50    4.10
   4   5  -1   33.40    4.20
   4   5  -1   40.00    3.90
  -4  -5   1   39.10    4.50
  -4  -5   1   33.80    4.20
  -4  -5   1   34.80    4.30
  -4  -5   1   40.10    4.20
  -4  -5   1   34.30    4.50
   3   5  -1   71.29    5.40
   3   5  -1   63.69    5.60
   3   5  -1   61.79    5.30
   3   5  -1   67.19    5.70
   3   5  -1   60.29    5.30
  -3  -5   1   71.99    5.80
  -3  -5   1   64.59    5.40
  -3  -5   1   53.99    5.20
  -3  -5   1   62.59    5.20
  -3  -5   1   68.19    5.60
   2   5  -1    2.90    1.60
   2   5  -1    5.10    1.70
   2   5  -1    3.80    1.40
   2   5  -1    4.30    1.70
   2   5  -1    4.10    1.80
  -2  -5   1    5.50    1.80
  -2  -5   1    1.90    1.60
  -2  -5   1    3.50    1.70
  -2  -5   1    1.90    1.40
   1   5  -1   10.40    2.10
   1   5  -1    8.70    1.80
   1   5  -1    5.90    1.60
   1   5  -1    8.10    1.90
   1   5  -1    8.30    2.00
  -1  -5   1   10.50    2.10
  -1  -5   1    8.90    1.90
  -1  -5   1    7.70    1.90
   0   5  -1  162.48   10.00
   0   5  -1  176.38   10.30
   0   5  -1  181.28   10.60
   0   5  -1  165.68   10.00
   0   5  -1  167.48    9.90
   0  -5   1  156.18    9.90
   0  -5   1  174.18   10.10
   0  -5   1  162.88    9.90
  -1   5  -1   94.89    6.70
  -1   5  -1   90.69    6.10
  -1   5  -1   91.49    5.90
  -1   5  -1   82.79    6.10
  -1   5  -1   95.79    6.90
  -1   5  -1   94.79    6.00
   1  -5   1   93.69    6.20
   1  -5   1  100.29    6.10
   1  -5   1   98.29    6.00
  -2   5  -1  179.48    9.90
  -2   5  -1  167.88    9.50
  -2   5  -1  172.68    9.50
  -2   5  -1  160.18   10.50
  -2   5  -1  163.08    9.90
   2  -5   1  163.58    9.50
   2  -5   1  164.08    9.80
   2  -5   1  164.18    9.60
   2  -5   1  165.58    9.70
  -3   5  -1    2.50    0.90
  -3   5  -1    1.50    1.70
  -3   5  -1    2.20    1.10
  -3   5  -1    2.60    0.90
  -3   5  -1    1.60    1.10
   3  -5   1    3.60    1.10
   3  -5   1    2.40    0.90
   3  -5   1    2.00    1.00
  -4   5  -1    0.80    0.90
  -4   5  -1   -0.20    1.50
  -4   5  -1    2.00    1.00
  -4   5  -1    0.70    0.70
   4  -5   1    1.50    0.80
   4  -5   1    1.50    0.90
   4  -5   1    0.20    0.90
   4  -5   1    0.10    1.20
   4  -5   1    2.20    1.00
  -5   5  -1   27.40    2.60
  -5   5  -1   26.30    3.00
  -5   5  -1   31.50    4.50
  -5   5  -1   27.20    2.70
  -5   5  -1   24.20    3.10
   5  -5   1   25.00    2.90
   5  -5   1   24.90    3.10
   5  -5   1   26.40    2.70
   5  -5   1   33.50    2.90
   5  -5   1   30.70    4.10
  -6   5  -1    5.10    2.50
  -6   5  -1    5.20    1.70
  -6   5  -1    8.40    1.70
  -6   5  -1    4.50    1.50
  -6   5  -1    4.40    1.40
   6  -5   1    3.30    1.50
   6  -5   1    6.40    1.70
   6  -5   1    3.60    2.20
   6  -5   1    4.60    1.50
   6  -5   1    6.70    1.70
  -7   5  -1    0.30    1.30
  -7   5  -1   -1.30    2.00
  -7   5  -1    1.70    1.70
  -7   5  -1    1.00    1.40
   7  -5   1    0.00    1.20
   7  -5   1   -3.20    2.10
   7  -5   1   -0.10    1.10
   7  -5   1    2.80    1.70
  -8   5  -1    7.00    2.80
  -8   5  -1    2.10    1.70
  -8   5  -1    4.80    2.10
  -8   5  -1    3.40    1.80
   8  -5   1    0.80    1.50
   8  -5   1    3.30    1.70
   8  -5   1    4.70    2.20
  -9   5  -1   58.89    6.90
  -9   5  -1   41.70    6.00
  -9   5  -1   66.69    5.50
  -9   5  -1   56.49    6.20
   9  -5   1   70.79    6.40
   9  -5   1   55.49    5.80
   9  -5   1   60.59    5.80
 -10   5  -1    7.90    2.80
 -10   5  -1   15.70    4.10
 -10   5  -1   15.70    3.90
 -10   5  -1   16.20    3.80
  10  -5   1    5.00    3.00
  10  -5   1   14.40    3.50
  10  -5   1   10.60    3.50
 -11   5  -1   -2.30    2.60
 -11   5  -1    2.70    3.00
 -11   5  -1    1.50    3.60
 -11   5  -1    8.70    3.40
  11  -5   1    2.80    4.10
  11  -5   1    6.80    4.10
  11  -5   1    7.00    3.00
  12   4  -1   13.90    5.90
  12   4  -1   11.50    4.80
 -12  -4   1   12.50    4.80
 -12  -4   1   17.30    6.00
 -12  -4   1    8.00    3.70
  11   4  -1   -0.40    4.40
  11   4  -1   -0.50    2.80
  11   4  -1    4.10    3.70
 -11  -4   1   -3.30    3.80
 -11  -4   1    1.80    3.30
 -11  -4   1    4.00    4.10
 -11  -4   1   -4.20    2.70
  10   4  -1   20.80    4.70
  10   4  -1   16.00    4.60
  10   4  -1   16.50    4.40
 -10  -4   1   22.10    5.30
 -10  -4   1   10.30    3.60
 -10  -4   1   14.70    3.90
 -10  -4   1   22.00    4.70
   9   4  -1    1.70    2.80
   9   4  -1   -0.50    1.90
   9   4  -1   -2.00    3.10
  -9  -4   1   -0.10    1.90
  -9  -4   1    2.30    3.00
  -9  -4   1    3.00    2.70
  -9  -4   1    0.20    2.50
   8   4  -1   28.00    4.80
   8   4  -1   21.90    4.10
   8   4  -1   25.00    4.60
   8   4  -1   21.30    3.70
  -8  -4   1   19.50    4.30
  -8  -4   1   20.20    4.40
  -8  -4   1   20.80    4.10
  -8  -4   1   21.50    3.90
  -8  -4   1   26.70    5.20
   7   4  -1   20.60    3.80
   7   4  -1   18.80    3.30
   7   4  -1   15.80    3.20
   7   4  -1   18.90    3.90
   7   4  -1   17.90    3.70
  -7  -4   1   19.50    3.70
  -7  -4   1   19.00    3.50
  -7  -4   1   21.30    3.90
  -7  -4   1   23.90    4.60
  -7  -4   1   16.80    3.40
   6   4  -1   44.30    5.00
   6   4  -1   28.50    4.20
   6   4  -1   37.70    5.10
   6   4  -1   28.10    4.40
   6   4  -1   35.40    4.00
  -6  -4   1   40.50    4.90
  -6  -4   1   46.00    4.60
  -6  -4   1   34.50    4.70
  -6  -4   1   36.80    4.20
  -6  -4   1   34.60    4.90
   5   4  -1    6.30    2.30
   5   4  -1    9.80    2.30
   5   4  -1   10.90    2.50
   5   4  -1   11.50    2.70
   5   4  -1   13.50    2.90
  -5  -4   1   10.00    2.30
  -5  -4   1    7.40    2.10
  -5  -4   1   15.70    2.90
  -5  -4   1   10.40    2.70
  -5  -4   1   12.60    3.10
   4   4  -1    1.80    1.60
   4   4  -1   -0.50    0.90
   4   4  -1   -0.70    0.80
   4   4  -1    0.30    1.10
   4   4  -1    1.30    1.20
  -4  -4   1    4.40    1.80
  -4  -4   1    1.60    1.40
  -4  -4   1    0.30    1.60
  -4  -4   1    1.90    1.60
  -4  -4   1    1.70    1.60
   3   4  -1   20.80    3.10
   3   4  -1   25.90    3.50
   3   4  -1   23.80    3.30
   3   4  -1   27.50    3.60
   3   4  -1   23.70    2.70
  -3  -4   1   18.50    3.00
  -3  -4   1   21.90    3.00
  -3  -4   1   24.10    3.30
  -3  -4   1   21.60    3.20
  -3  -4   1   20.60    3.00
   2   4  -1    5.40    1.90
   2   4  -1    5.60    1.50
   2   4  -1    3.80    1.60
   2   4  -1    6.90    2.00
   2   4  -1    2.70    1.40
  -2  -4   1    2.70    1.50
  -2  -4   1    3.50    1.60
  -2  -4   1    5.00    1.70
  -2  -4   1    3.50    1.30
   1   4  -1   74.39    5.30
   1   4  -1   82.69    5.50
   1   4  -1   75.89    5.50
   1   4  -1   75.09    5.40
   1   4  -1   68.59    5.30
  -1  -4   1   79.09    5.40
  -1  -4   1   73.29    5.30
  -1  -4   1   72.69    5.50
  -1  -4   1   82.89    5.60
   0   4  -1   35.90    3.10
   0   4  -1   39.20    3.10
   0   4  -1   32.80    3.40
   0   4  -1   28.30    3.10
   0   4  -1   32.60    2.90
   0  -4   1   31.10    2.90
   0  -4   1   32.60    3.10
   0  -4   1   39.00    3.10
  -1   4  -1   36.90    2.80
  -1   4  -1   36.50    2.80
  -1   4  -1   28.50    2.80
  -1   4  -1   32.30    2.90
  -1   4  -1   36.30    3.50
   1  -4   1   28.00    2.70
   1  -4   1   32.00    2.70
  -2   4  -1   57.69    4.10
  -2   4  -1   56.89    4.90
  -2   4  -1   57.59    4.30
  -2   4  -1   62.59    4.10
  -2   4  -1   64.99    4.40
   2  -4   1   60.69    4.20
   2  -4   1   66.19    4.20
   2  -4   1   61.19    4.30
  -3   4  -1   19.00    2.80
  -3   4  -1   13.60    1.70
  -3   4  -1   13.90    1.80
  -3   4  -1   12.50    1.90
  -3   4  -1   12.80    2.00
   3  -4   1   17.10    2.00
   3  -4   1   13.30    2.00
   3  -4   1   14.80    1.80
   3  -4   1   14.80    2.60
   3  -4   1   13.10    1.80
  -4   4  -1    4.40    1.40
  -4   4  -1    8.30    2.00
  -4   4  -1    5.40    1.40
  -4   4  -1    4.80    1.20
  -4   4  -1    7.70    1.40
   4  -4   1    4.40    1.20
   4  -4   1    5.40    1.30
   4  -4   1    5.40    1.30
   4  -4   1    5.90    1.40
   4  -4   1    6.80    2.20
  -5   4  -1  167.78    9.80
  -5   4  -1  158.68   10.20
  -5   4  -1  174.48   10.40
  -5   4  -1  167.38    9.80
   5  -4   1  151.08    9.70
   5  -4   1  170.28   10.80
   5  -4   1  168.28    9.90
   5  -4   1  163.58   10.10
   5  -4   1  153.68    9.90
  -6   4  -1   11.70    1.90
  -6   4  -1   11.60    2.00
  -6   4  -1   13.00    2.80
  -6   4  -1    9.70    2.30
  -6   4  -1    9.60    2.10
   6  -4   1    8.30    2.20
   6  -4   1    8.20    1.80
   6  -4   1   11.10    2.00
   6  -4   1    7.60    1.70
   6  -4   1   10.30    2.10
  -7   4  -1   53.99    4.50
  -7   4  -1   53.99    4.50
  -7   4  -1   42.40    5.00
  -7   4  -1   54.19    5.20
  -7   4  -1   48.20    4.70
   7  -4   1   43.40    4.60
   7  -4   1   50.39    4.50
   7  -4   1   45.20    4.40
   7  -4   1   47.60    5.40
   7  -4   1   56.59    5.10
  -8   4  -1   56.59    5.60
  -8   4  -1   54.59    5.80
  -8   4  -1   58.19    6.20
  -8   4  -1   53.69    5.00
   8  -4   1   54.39    5.30
   8  -4   1   54.89    5.30
  -9   4  -1   12.50    4.00
  -9   4  -1   27.50    3.90
  -9   4  -1   19.70    3.90
  -9   4  -1   26.00    4.40
   9  -4   1   27.40    4.30
   9  -4   1   24.40    3.90
   9  -4   1   24.10    3.70
 -10   4  -1   56.19    6.00
 -10   4  -1   57.49    6.80
 -10   4  -1   40.90    6.60
 -10   4  -1   50.79    6.30
  10  -4   1   50.49    6.00
  10  -4   1   62.99    6.50
  10  -4   1   70.09    6.60
 -11   4  -1   12.30    3.90
 -11   4  -1   23.60    5.40
 -11   4  -1   13.40    4.20
 -11   4  -1   12.80    3.60
  11  -4   1   14.70    3.80
  11  -4   1   18.20    4.80
  11  -4   1   19.40    4.60
 -12   4  -1   38.20    6.70
 -12   4  -1   29.20    6.50
  12  -4   1   34.60    5.90
  12   3  -1   51.29    7.90
  12   3  -1   29.20    7.20
 -12  -3   1   37.10    6.30
 -12  -3   1   38.20    6.40
 -12  -3   1   31.00    6.30
  11   3  -1   -5.50    3.50
  11   3  -1    0.50    2.90
 -11  -3   1   -6.30    2.20
 -11  -3   1   -3.40    3.10
 -11  -3   1   -5.10    3.30
 -11  -3   1   -3.30    2.90
  10   3  -1   -1.50    2.10
  10   3  -1    0.40    2.80
  10   3  -1   -1.50    3.20
 -10  -3   1   -4.40    2.40
 -10  -3   1   -6.30    2.00
 -10  -3   1   -5.00    3.00
 -10  -3   1    1.60    2.50
   9   3  -1   32.20    5.20
   9   3  -1   29.40    4.50
   9   3  -1   24.60    4.80
   9   3  -1   25.20    4.90
  -9  -3   1   35.30    5.60
  -9  -3   1   27.50    4.80
  -9  -3   1   27.10    4.60
  -9  -3   1   32.70    5.90
   8   3  -1   60.39    6.50
   8   3  -1   61.89    6.70
   8   3  -1   53.49    6.00
   8   3  -1   61.09    6.40
   8   3  -1   58.29    5.70
  -8  -3   1   54.39    5.70
  -8  -3   1   65.09    6.50
  -8  -3   1   69.49    6.60
  -8  -3   1   71.19    7.20
  -8  -3   1   60.39    6.50
   7   3  -1    2.90    1.90
   7   3  -1   -1.00    1.80
   7   3  -1   -1.00    1.60
   7   3  -1    1.40    1.70
   7   3  -1    5.50    2.40
  -7  -3   1    2.30    1.70
  -7  -3   1    1.90    1.90
  -7  -3   1    4.90    2.50
  -7  -3   1    1.50    1.90
  -7  -3   1    1.90    1.70
   6   3  -1   52.09    5.40
   6   3  -1   51.99    5.40
   6   3  -1   60.69    5.00
   6   3  -1   55.49    5.40
   6   3  -1   60.09    5.70
  -6  -3   1   54.99    5.30
  -6  -3   1   54.29    5.90
  -6  -3   1   51.09    5.50
  -6  -3   1   47.90    5.10
  -6  -3   1   49.60    4.90
   5   3  -1   57.19    5.00
   5   3  -1   42.80    4.70
   5   3  -1   40.90    4.50
   5   3  -1   48.70    4.80
   5   3  -1   44.20    4.20
  -5  -3   1   44.50    4.50
  -5  -3   1   49.10    5.00
  -5  -3   1   45.00    4.50
  -5  -3   1   44.20    4.30
  -5  -3   1   48.60    4.80
   4   3  -1   10.90    2.50
   4   3  -1   16.60    2.80
   4   3  -1   14.00    2.60
   4   3  -1   14.70    2.40
   4   3  -1   17.20    2.80
  -4  -3   1   19.20    2.80
  -4  -3   1   17.40    2.80
  -4  -3   1   16.50    2.90
  -4  -3   1   18.40    3.00
  -4  -3   1   14.40    2.60
   3   3  -1  129.89    8.50
   3   3  -1  124.19    8.20
   3   3  -1  125.79    8.30
   3   3  -1  127.29    8.40
   3   3  -1  129.59    7.90
  -3  -3   1  126.19    8.30
  -3  -3   1  121.79    8.10
  -3  -3   1  122.29    7.90
  -3  -3   1  116.09    8.40
  -3  -3   1  128.29    8.20
   2   3  -1    1.80    1.20
   2   3  -1    1.20    1.40
   2   3  -1   -0.60    1.10
   2   3  -1    0.00    1.20
   2   3  -1   -0.20    0.80
  -2  -3   1   -0.80    1.20
  -2  -3   1    1.00    1.10
  -2  -3   1    0.20    0.90
  -2  -3   1    1.30    1.30
  -2  -3   1   -2.00    0.80
   1   3  -1   15.50    2.30
   1   3  -1   19.00    2.30
   1   3  -1   17.20    2.40
   1   3  -1   17.80    2.20
   1   3  -1   18.70    2.40
  -1  -3   1   20.80    2.30
  -1  -3   1   19.30    2.40
  -1  -3   1   16.60    2.20
  -1  -3   1   22.00    2.40
   0   3  -1  196.58   11.30
   0   3  -1  189.48   11.10
   0   3  -1  203.68   11.20
   0   3  -1  213.28   11.20
   0   3  -1  196.48   11.30
   0  -3   1  203.48   11.10
   0  -3   1  203.28   11.10
  -1   3  -1   74.89    4.60
  -1   3  -1   78.49    4.80
  -1   3  -1   64.09    5.00
  -1   3  -1   75.09    4.70
  -1   3  -1   72.49    4.50
   1  -3   1   72.79    4.60
   1  -3   1   71.99    4.60
   1  -3   1   68.99    4.60
  -2   3  -1    1.30    1.00
  -2   3  -1    2.40    1.00
  -2   3  -1   -0.50    1.20
  -2   3  -1    1.90    0.90
  -2   3  -1    2.20    0.90
   2  -3   1    1.80    0.80
   2  -3   1    2.80    0.80
   2  -3   1    2.20    1.10
   2  -3   1    1.70    0.90
   2  -3   1    1.80    0.90
  -3   3  -1   46.90    3.70
  -3   3  -1   48.90    3.40
  -3   3  -1   44.40    3.40
  -3   3  -1   47.00    4.10
  -3   3  -1   42.90    3.60
   3  -3   1   45.20    3.50
   3  -3   1   52.39    4.10
   3  -3   1   48.70    3.50
   3  -3   1   47.10    3.60
   3  -3   1   46.10    3.60
  -4   3  -1    5.20    1.90
  -4   3  -1    2.80    1.30
  -4   3  -1    4.00    1.20
  -4   3  -1    4.00    1.20
  -4   3  -1    2.10    1.10
   4  -3   1    5.40    1.30
   4  -3   1    2.90    1.10
   4  -3   1    3.50    1.20
   4  -3   1    3.80    1.60
   4  -3   1    3.70    1.20
  -5   3  -1   10.70    2.10
  -5   3  -1    9.40    2.50
  -5   3  -1   12.10    1.80
  -5   3  -1   10.80    1.90
  -5   3  -1    6.60    1.70
   5  -3   1    8.40    1.70
   5  -3   1    7.40    1.70
   5  -3   1    8.80    2.20
   5  -3   1   10.60    2.00
   5  -3   1    9.00    1.70
  -6   3  -1   35.60    3.80
  -6   3  -1   35.40    3.60
  -6   3  -1   40.20    4.20
  -6   3  -1   29.60    3.70
  -6   3  -1   42.60    3.80
   6  -3   1   35.50    3.80
   6  -3   1   36.60    3.70
   6  -3   1   42.10    4.00
   6  -3   1   34.20    3.60
   6  -3   1   32.80    4.50
  -7   3  -1    2.70    1.80
  -7   3  -1    1.60    1.50
  -7   3  -1   -0.40    1.00
  -7   3  -1    2.00    1.40
  -7   3  -1    1.00    1.60
   7  -3   1    1.00    1.50
   7  -3   1    1.40    1.40
   7  -3   1    2.60    1.60
   7  -3   1    1.10    1.50
   7  -3   1    3.10    1.40
  -8   3  -1   15.60    3.40
  -8   3  -1   13.40    2.80
  -8   3  -1   12.00    2.70
  -8   3  -1    9.30    2.80
   8  -3   1   12.90    2.90
   8  -3   1   13.00    2.90
   8  -3   1   13.40    2.90
   8  -3   1    8.30    2.50
  -9   3  -1   42.70    5.10
  -9   3  -1   44.70    4.90
  -9   3  -1   34.10    5.50
  -9   3  -1   52.29    5.70
   9  -3   1   42.90    5.00
   9  -3   1   44.00    5.00
   9  -3   1   38.80    4.80
 -10   3  -1   38.40    6.10
 -10   3  -1   57.29    6.90
 -10   3  -1   50.39    5.90
 -10   3  -1   49.20    5.30
  10  -3   1   47.00    5.70
  10  -3   1   40.40    5.90
  10  -3   1   32.20    5.30
 -11   3  -1  101.49    9.50
 -11   3  -1  105.19    9.80
 -11   3  -1   88.59    8.20
 -11   3  -1   85.19    8.70
  11  -3   1   74.69    8.20
  11  -3   1   78.19    8.60
  11  -3   1   97.19    8.90
 -12   3  -1   -3.80    3.30
 -12   3  -1    3.70    3.50
  12  -3   1    8.10    3.50
  12  -3   1   -8.80    4.20
  12   2  -1   -2.60    4.20
  12   2  -1    9.90    4.10
 -12  -2   1   10.20    4.90
 -12  -2   1    2.90    3.70
 -12  -2   1    2.40    2.80
  11   2  -1    6.00    4.30
  11   2  -1    8.70    4.00
  11   2  -1   10.80    4.10
 -11  -2   1    8.60    3.50
 -11  -2   1    7.50    4.20
 -11  -2   1   15.80    4.60
 -11  -2   1    6.00    3.20
  10   2  -1   26.50    4.90
  10   2  -1   15.10    3.60
  10   2  -1   30.70    5.40
 -10  -2   1   31.50    6.00
 -10  -2   1   15.00    4.30
 -10  -2   1   14.90    4.00
   9   2  -1   31.40    5.30
   9   2  -1   35.70    5.30
   9   2  -1   36.90    5.00
   9   2  -1   28.40    5.00
  -9  -2   1   31.50    5.20
  -9  -2   1   41.00    5.50
  -9  -2   1   31.00    4.80
  -9  -2   1   40.80    6.00
   8   2  -1   21.70    3.90
   8   2  -1   29.90    4.10
   8   2  -1   33.10    4.80
   8   2  -1   21.10    3.80
   8   2  -1   23.80    4.20
  -8  -2   1   23.90    3.70
  -8  -2   1   23.50    4.70
  -8  -2   1   26.30    4.50
  -8  -2   1   29.30    4.10
  -8  -2   1   21.90    4.00
   7   2  -1   33.40    3.80
   7   2  -1   35.70    4.40
   7   2  -1   26.70    4.40
   7   2  -1   30.60    4.50
   7   2  -1   37.10    4.80
  -7  -2   1   31.60    4.50
  -7  -2   1   30.10    4.30
  -7  -2   1   40.70    5.50
  -7  -2   1   32.20    4.40
  -7  -2   1   37.00    5.00
   6   2  -1   12.30    3.10
   6   2  -1   25.70    3.80
   6   2  -1   18.00    3.50
   6   2  -1   16.40    2.70
   6   2  -1   23.20    3.70
  -6  -2   1   14.80    3.50
  -6  -2   1   18.30    3.10
  -6  -2   1   24.80    3.80
  -6  -2   1   22.00    3.20
  -6  -2   1   19.80    3.30
   5   2  -1   93.69    6.30
   5   2  -1   89.49    6.80
   5   2  -1   85.59    6.80
   5   2  -1   87.69    6.80
   5   2  -1   73.39    6.40
  -5  -2   1   82.89    6.60
  -5  -2   1   82.79    6.30
  -5  -2   1   93.59    6.70
  -5  -2   1   97.99    7.30
  -5  -2   1   95.39    7.00
   4   2  -1  104.89    7.50
   4   2  -1  125.89    8.40
   4   2  -1  118.39    8.20
   4   2  -1  123.09    8.20
   4   2  -1  127.29    8.30
  -4  -2   1  129.39    8.20
  -4  -2   1  116.69    8.20
  -4  -2   1  126.39    7.90
  -4  -2   1  124.99    8.60
  -4  -2   1  128.49    8.20
   3   2  -1  822.92   42.40
   3   2  -1  860.21   42.60
   3   2  -1  803.32   41.80
   3   2  -1  821.82   42.30
   3   2  -1  798.42   42.30
  -3  -2   1  769.62   42.40
  -3  -2   1  802.22   42.30
  -3  -2   1  840.72   42.40
  -3  -2   1  789.82   42.20
  -3  -2   1  787.42   41.80
   2   2  -1  100.79    6.70
   2   2  -1   96.29    6.60
   2   2  -1  107.59    6.60
   2   2  -1  105.19    6.60
   2   2  -1   94.69    6.20
  -2  -2   1  103.49    6.60
  -2  -2   1   97.59    6.60
  -2  -2   1  107.89    6.60
  -2  -2   1  101.39    6.20
  -2  -2   1  120.79    7.00
   1   2  -1  246.28   13.60
   1   2  -1  255.97   13.70
   1   2  -1  244.78   13.40
   1   2  -1  252.37   13.60
   1   2  -1  262.27   13.60
  -1  -2   1  253.17   13.60
  -1  -2   1  249.68   13.40
  -1  -2   1  238.68   13.60
  -1  -2   1  250.77   13.60
   0   2  -1  637.84   33.20
   0   2  -1  649.93   33.20
   0   2  -1  631.64   33.20
   0   2  -1  641.54   33.20
   0   2  -1  643.34   33.30
   0  -2   1  661.73   33.20
   0  -2   1  664.43   33.20
  -1   2  -1   71.89    4.20
  -1   2  -1   63.09    4.00
  -1   2  -1   59.39    3.90
  -1   2  -1   65.39    4.00
  -1   2  -1   61.29    3.90
   1  -2   1   55.89    3.90
   1  -2   1   59.39    4.20
   1  -2   1   61.69    3.90
   1  -2   1   63.19    3.90
  -2   2  -1  228.58   12.70
  -2   2  -1  249.88   13.10
  -2   2  -1  233.18   12.60
  -2   2  -1  226.18   12.70
  -2   2  -1  230.68   12.60
   2  -2   1  245.18   13.10
   2  -2   1  223.48   12.60
   2  -2   1  239.58   12.70
   2  -2   1  238.88   12.70
  -3   2  -1  173.58    9.60
  -3   2  -1  155.88    9.70
  -3   2  -1  155.28    9.70
  -3   2  -1  185.78   10.30
  -3   2  -1  170.28    9.60
   3  -2   1  166.48    9.60
   3  -2   1  163.08   10.00
   3  -2   1  171.68    9.60
   3  -2   1  173.78    9.70
  -4   2  -1    3.30    1.30
  -4   2  -1    2.80    1.20
  -4   2  -1    4.40    1.20
  -4   2  -1    4.20    1.60
  -4   2  -1    3.00    1.30
   4  -2   1    5.60    1.50
   4  -2   1    3.30    1.60
   4  -2   1    5.60    1.50
   4  -2   1    2.50    1.20
  -5   2  -1   66.49    4.90
  -5   2  -1   59.49    5.00
  -5   2  -1   62.89    5.20
  -5   2  -1   66.19    4.90
  -5   2  -1   54.99    5.20
   5  -2   1   66.89    5.10
   5  -2   1   64.99    5.00
   5  -2   1   62.49    5.40
   5  -2   1   64.99    5.00
  -6   2  -1    9.90    2.00
  -6   2  -1    8.50    1.90
  -6   2  -1    6.80    2.40
  -6   2  -1   11.80    2.30
  -6   2  -1    7.10    2.10
   6  -2   1   12.20    2.40
   6  -2   1    6.10    1.80
   6  -2   1    6.60    2.20
   6  -2   1    6.20    1.70
  -7   2  -1    1.80    1.40
  -7   2  -1    0.10    1.70
  -7   2  -1    1.80    1.20
  -7   2  -1   -1.50    1.00
  -7   2  -1    0.30    1.70
   7  -2   1    0.80    1.50
   7  -2   1    1.90    1.50
   7  -2   1   -1.50    1.70
   7  -2   1   -0.40    1.30
  -8   2  -1    3.60    2.40
  -8   2  -1    4.50    2.50
  -8   2  -1   10.30    2.60
  -8   2  -1    9.70    2.60
   8  -2   1    4.00    2.70
   8  -2   1    4.00    2.20
   8  -2   1    4.00    1.70
  -9   2  -1   23.20    4.50
  -9   2  -1   15.00    3.50
  -9   2  -1   23.70    3.80
  -9   2  -1   15.90    3.80
   9  -2   1   18.80    3.60
   9  -2   1   19.50    3.50
 -10   2  -1    2.90    2.70
 -10   2  -1   11.80    3.60
 -10   2  -1   11.00    3.60
 -10   2  -1    6.60    2.70
  10  -2   1    5.40    2.90
  10  -2   1    5.20    2.40
 -11   2  -1    6.10    3.20
 -11   2  -1    4.50    3.20
 -11   2  -1    7.10    3.30
 -11   2  -1   15.80    4.20
  11  -2   1    3.30    3.80
  11  -2   1    3.50    2.90
 -12   2  -1   -5.40    2.90
 -12   2  -1   -3.60    2.90
  12  -2   1    3.40    3.10
  12  -2   1    3.90    5.70
  12  -2   1   -8.20    4.90
  12   1  -1    1.50    2.80
  12   1  -1   -2.10    6.00
 -12  -1   1    0.00    3.00
 -12  -1   1    6.70    4.50
  11   1  -1   -6.40    3.10
  11   1  -1   -0.80    2.30
  11   1  -1    1.10    2.30
 -11  -1   1    0.20    2.70
 -11  -1   1   -5.70    2.30
 -11  -1   1    0.40    3.20
 -11  -1   1    5.50    3.60
  10   1  -1    4.30    3.00
  10   1  -1    5.40    2.80
 -10  -1   1    6.30    3.20
 -10  -1   1    7.20    3.20
 -10  -1   1    4.10    2.50
 -10  -1   1    0.30    2.00
   9   1  -1   56.19    6.30
   9   1  -1   66.29    6.60
   9   1  -1   68.49    6.30
  -9  -1   1   63.39    6.10
  -9  -1   1   52.69    6.20
  -9  -1   1   52.89    6.40
  -9  -1   1   70.29    7.60
   8   1  -1   14.70    3.30
   8   1  -1   20.60    3.50
   8   1  -1   21.70    3.60
   8   1  -1    9.50    2.70
   8   1  -1   17.30    3.40
  -8  -1   1   11.50    2.80
  -8  -1   1   15.00    3.20
  -8  -1   1   17.10    4.00
  -8  -1   1   20.70    3.90
  -8  -1   1    9.70    2.80
   7   1  -1   -0.80    1.50
   7   1  -1   -1.10    1.30
   7   1  -1    3.00    1.60
   7   1  -1    2.30    1.80
   7   1  -1   -0.90    1.30
  -7  -1   1   -1.70    1.50
  -7  -1   1    0.00    1.60
  -7  -1   1    0.10    1.20
  -7  -1   1    4.40    1.90
  -7  -1   1   -1.60    1.50
   6   1  -1    6.30    2.00
   6   1  -1    6.30    2.00
   6   1  -1    4.20    1.60
   6   1  -1    6.70    2.10
   6   1  -1    5.60    2.00
  -6  -1   1    6.00    2.00
  -6  -1   1    5.40    1.90
  -6  -1   1    4.80    1.90
  -6  -1   1    5.40    2.00
  -6  -1   1    8.40    2.40
   5   1  -1  201.58   13.10
   5   1  -1  216.88   13.20
   5   1  -1  212.88   13.30
   5   1  -1  211.98   12.70
  -5  -1   1  226.58   13.70
  -5  -1   1  216.88   13.30
  -5  -1   1  236.88   13.00
  -5  -1   1  223.78   13.20
  -5  -1   1  218.78   13.20
   4   1  -1   25.50    3.20
   4   1  -1   24.50    3.20
   4   1  -1   26.40    3.10
   4   1  -1   29.80    2.90
  -4  -1   1   27.90    3.10
  -4  -1   1   25.90    2.80
  -4  -1   1   32.60    3.40
  -4  -1   1   29.40    3.60
  -4  -1   1   31.90    3.10
   3   1  -1  672.13   34.40
   3   1  -1  658.43   34.80
   3   1  -1  674.33   34.90
   3   1  -1  628.34   34.90
  -3  -1   1  666.73   35.10
  -3  -1   1  684.43   34.50
  -3  -1   1  655.23   34.90
  -3  -1   1  684.13   34.80
  -3  -1   1  661.63   34.80
   2   1  -1  258.97   14.40
   2   1  -1  262.67   14.00
   2   1  -1  262.87   14.60
   2   1  -1  266.57   14.40
  -2  -1   1  270.67   14.10
  -2  -1   1  263.87   14.40
  -2  -1   1  270.27   14.50
  -2  -1   1  258.87   14.40
  -2  -1   1  272.37   14.60
   1   1  -1   44.20    3.10
   1   1  -1   45.70    3.00
   1   1  -1   41.40    2.70
   1   1  -1   42.40    3.00
  -1  -1   1   40.00    2.70
  -1  -1   1   40.20    3.00
  -1  -1   1   49.20    3.20
  -1  -1   1   45.80    3.10
   0   1  -1    0.20    0.50
   0  -1   1   -0.10    0.20
   0  -1   1   -0.30    0.40
  -1   1  -1  154.18    8.30
  -1   1  -1  143.79    8.20
  -1   1  -1  147.79    8.00
   1  -1   1  143.99    8.10
   1  -1   1  149.09    8.00
  -2   1  -1  367.96   18.20
  -2   1  -1  338.47   18.40
  -2   1  -1  332.17   18.20
  -2   1  -1  367.16   18.20
  -2   1  -1  338.97   18.20
   2  -1   1  305.77   18.20
   2  -1   1  354.46   18.20
   2  -1   1  354.56   18.20
  -3   1  -1  265.97   14.60
  -3   1  -1  268.57   14.40
  -3   1  -1  275.37   14.50
  -3   1  -1  280.17   14.70
  -3   1  -1  239.48   14.50
   3  -1   1  254.77   14.40
   3  -1   1  270.07   14.70
   3  -1   1  252.37   14.40
  -4   1  -1   18.20    2.60
  -4   1  -1   19.60    2.30
  -4   1  -1   22.00    2.60
  -4   1  -1   24.50    3.00
  -4   1  -1   16.30    2.40
   4  -1   1   20.50    2.60
   4  -1   1   16.10    2.40
   4  -1   1   17.00    2.70
  -5   1  -1    7.10    2.00
  -5   1  -1    8.30    1.70
  -5   1  -1   12.70    2.40
  -5   1  -1    7.20    2.00
  -5   1  -1   10.90    2.10
   5  -1   1    6.70    1.90
   5  -1   1    7.00    1.80
   5  -1   1    9.70    2.10
  -6   1  -1    6.80    2.20
  -6   1  -1    6.20    1.90
  -6   1  -1    2.20    1.50
  -6   1  -1    6.90    2.20
  -6   1  -1    4.00    1.70
   6  -1   1    5.80    1.90
   6  -1   1    3.40    1.60
   6  -1   1    7.90    2.00
   6  -1   1    4.80    1.90
  -7   1  -1   36.60    4.10
  -7   1  -1   28.70    4.00
  -7   1  -1   36.00    4.90
  -7   1  -1   34.30    3.70
  -7   1  -1   40.20    4.50
   7  -1   1   32.20    4.40
   7  -1   1   35.20    4.00
   7  -1   1   33.10    4.00
   7  -1   1   35.20    4.10
  -8   1  -1   11.90    2.80
  -8   1  -1    6.60    2.50
  -8   1  -1   10.50    2.60
  -8   1  -1    6.00    2.20
  -8   1  -1    4.50    2.30
   8  -1   1    2.10    2.50
   8  -1   1    9.60    2.60
   8  -1   1    9.60    2.50
   8  -1   1    6.90    3.30
   8  -1   1   10.30    2.80
  -9   1  -1    2.10    2.20
  -9   1  -1    3.80    2.00
  -9   1  -1    2.00    2.20
  -9   1  -1    3.70    2.70
   9  -1   1    7.50    2.50
   9  -1   1    4.40    2.20
   9  -1   1    4.60    2.00
 -10   1  -1   14.20    3.80
 -10   1  -1   10.50    3.10
 -10   1  -1   17.00    4.40
 -10   1  -1   13.40    3.80
  10  -1   1   13.70    3.60
  10  -1   1   16.60    3.90
  10  -1   1   14.30    3.70
 -11   1  -1    5.90    2.90
 -11   1  -1   12.10    3.90
 -11   1  -1    5.00    3.40
 -11   1  -1    9.20    4.10
  11  -1   1    7.80    3.50
  11  -1   1    8.40    2.90
  11  -1   1   11.20    3.60
 -12   1  -1   15.70    4.50
 -12   1  -1   12.70    4.40
 -12   1  -1    7.10    5.60
  12  -1   1   10.10    4.60
  12  -1   1   17.50    4.60
  12   0  -1    4.40    3.40
  12   0  -1    1.40    4.70
 -12   0   1   -5.00    2.60
 -12   0   1   -3.50    3.20
  11   0  -1    0.60    2.00
  11   0  -1    8.20    3.40
  11   0  -1   -4.40    3.00
 -11   0   1    0.50    2.90
 -11   0   1    4.60    3.30
 -11   0   1    3.90    2.90
 -11   0   1   -0.80    2.50
  10   0  -1    3.80    2.60
  10   0  -1   -3.80    2.40
  10   0  -1    0.30    2.70
 -10   0   1    1.00    2.70
 -10   0   1    0.70    2.50
 -10   0   1    8.00    3.10
 -10   0   1    2.20    2.10
   9   0  -1    0.20    1.60
   9   0  -1    4.40    2.20
   9   0  -1   -0.10    3.00
   9   0  -1    0.60    2.00
  -9   0   1    1.80    2.30
  -9   0   1    2.20    2.00
  -9   0   1    1.40    2.20
  -9   0   1    2.00    1.80
   8   0  -1   42.30    4.80
   8   0  -1   35.80    4.40
   8   0  -1   39.80    4.60
   8   0  -1   33.40    4.90
  -8   0   1   50.69    5.60
  -8   0   1   40.70    4.90
  -8   0   1   37.10    4.50
  -8   0   1   37.80    4.50
   7   0  -1    3.00    1.60
   7   0  -1    2.00    1.50
   7   0  -1    0.90    1.40
   7   0  -1    1.60    1.40
  -7   0   1   -0.80    1.10
  -7   0   1   -1.00    1.40
  -7   0   1    3.00    1.70
  -7   0   1    2.10    1.40
  -7   0   1    1.10    1.90
   6   0  -1  203.68   12.60
   6   0  -1  178.88   12.00
   6   0  -1  201.88   12.60
   6   0  -1  211.38   12.60
  -6   0   1  196.58   12.90
  -6   0   1  201.58   12.40
  -6   0   1  205.38   12.40
  -6   0   1  207.88   12.50
  -6   0   1  199.88   12.70
   5   0  -1    0.50    1.30
   5   0  -1    1.80    1.30
   5   0  -1    0.50    1.00
   5   0  -1   -0.30    1.10
  -5   0   1    0.20    1.10
  -5   0   1    0.40    1.00
  -5   0   1   -0.40    1.00
  -5   0   1    2.70    1.60
  -5   0   1    2.00    1.30
   4   0  -1   23.90    2.90
   4   0  -1   28.30    2.80
   4   0  -1   27.40    3.00
  -4   0   1   27.70    2.70
  -4   0   1   27.10    2.80
  -4   0   1   19.80    2.80
  -4   0   1   26.00    2.80
  -4   0   1   25.00    3.10
   3   0  -1  374.16   20.60
   3   0  -1  372.16   20.50
   3   0  -1  418.56   20.40
  -3   0   1  371.36   20.30
  -3   0   1  388.86   20.60
  -3   0   1  380.16   20.50
  -3   0   1  393.46   20.80
  -3   0   1  376.26   20.50
   2   0  -1  341.17   16.40
   2   0  -1  291.27   16.60
   2   0  -1  298.87   16.50
  -2   0   1  308.77   16.60
  -2   0   1  313.97   16.60
  -2   0   1  330.57   16.80
  -2   0   1  307.77   16.50
   1   0  -1    0.00    0.40
   1   0  -1    0.50    0.30
  -1   0   1   -0.50    0.40
  -1   0  -1    0.20    0.60
  -1   0  -1    0.10    0.40
  -1   0  -1   -0.20    0.40
   1   0   1    0.00    0.10
   1   0   1   -0.20    0.40
  -2   0  -1    3.80    1.20
  -2   0  -1    5.50    1.20
  -2   0  -1    5.50    1.20
  -2   0  -1    4.80    1.20
  -2   0  -1    2.70    1.10
   2   0   1    6.70    1.40
   2   0   1    4.70    1.10
   2   0   1    7.20    1.40
   2   0   1    4.50    1.00
  -3   0  -1  278.87   15.80
  -3   0  -1  293.67   15.80
  -3   0  -1  272.87   15.80
  -3   0  -1  284.47   16.00
   3   0   1  285.27   15.80
   3   0   1  280.17   15.80
   3   0   1  333.27   16.00
   3   0   1  281.47   15.80
  -4   0  -1   94.79    6.40
  -4   0  -1   88.89    6.30
  -4   0  -1   95.49    6.50
  -4   0  -1   96.99    6.60
  -4   0  -1   91.79    6.60
   4   0   1   95.89    6.50
   4   0   1  108.49    6.60
   4   0   1   82.79    6.30
   4   0   1   94.99    6.50
  -5   0  -1   21.80    3.30
  -5   0  -1   25.90    3.40
  -5   0  -1   23.50    3.20
  -5   0  -1   25.40    3.50
  -5   0  -1   26.30    3.60
   5   0   1   29.20    3.30
   5   0   1   29.60    3.40
   5   0   1   28.80    3.10
   5   0   1   28.10    3.30
  -6   0  -1   20.30    3.20
  -6   0  -1   24.40    3.60
  -6   0  -1   28.20    4.10
  -6   0  -1   23.20    3.40
  -6   0  -1   35.20    3.80
   6   0   1   27.00    3.70
   6   0   1   27.60    3.70
   6   0   1   25.30    3.60
   6   0   1   22.70    3.40
  -7   0  -1   45.30    4.70
  -7   0  -1   39.30    4.50
  -7   0  -1   42.50    4.50
  -7   0  -1   40.60    4.90
  -7   0  -1   41.90    4.60
   7   0   1   42.90    4.60
   7   0   1   41.70    4.50
   7   0   1   49.10    4.80
   7   0   1   44.70    4.80
  -8   0  -1    4.30    2.20
  -8   0  -1    3.20    1.80
  -8   0  -1    6.70    2.30
  -8   0  -1   12.60    3.30
  -8   0  -1    4.10    2.20
   8   0   1    5.30    2.30
   8   0   1    4.40    2.60
   8   0   1    1.30    1.30
   8   0   1    1.00    2.10
   8   0   1    7.80    2.40
  -9   0  -1   -0.20    2.00
  -9   0  -1   -0.20    2.10
  -9   0  -1    1.60    2.20
  -9   0  -1    2.00    2.10
   9   0   1    1.20    2.20
   9   0   1   -0.30    1.60
   9   0   1    0.60    1.40
 -10   0  -1    0.90    2.50
 -10   0  -1    4.50    2.40
 -10   0  -1    5.40    2.50
 -10   0  -1    2.90    2.70
  10   0   1    4.30    2.30
  10   0   1    0.10    1.90
  10   0   1   -2.30    2.60
 -11   0  -1   -1.30    2.50
 -11   0  -1    2.20    2.50
 -11   0  -1    3.80    2.80
 -11   0  -1    3.20    3.50
  11   0   1    3.10    2.90
  11   0   1    0.50    3.60
 -12   0  -1   11.40    4.10
 -12   0  -1   14.10    4.80
 -12   0  -1    7.00    4.00
 -12   0  -1    5.40    4.20
  12   0   1    7.60    3.70
  12   0   1    7.80    5.40
  12  -1  -1   23.80    5.90
  12  -1  -1   24.60    4.80
 -12   1   1   17.90    4.40
 -12   1   1   28.10    5.80
  11  -1  -1    4.30    3.20
  11  -1  -1    1.60    2.20
  11  -1  -1   -1.80    3.30
 -11   1   1    0.50    2.30
 -11   1   1    1.20    2.70
 -11   1   1    6.60    3.20
 -11   1   1    5.20    3.40
  10  -1  -1    2.40    2.50
  10  -1  -1   -2.40    1.60
 -10   1   1   -4.80    2.10
 -10   1   1    2.80    2.30
 -10   1   1   -1.00    2.10
 -10   1   1   -2.10    2.40
   9  -1  -1    9.40    2.80
   9  -1  -1    6.00    2.70
   9  -1  -1    8.10    2.80
  -9   1   1    7.10    2.60
  -9   1   1    8.20    2.40
  -9   1   1    8.30    3.00
  -9   1   1   14.80    3.50
   8  -1  -1    8.30    2.60
   8  -1  -1    7.70    2.50
   8  -1  -1   12.30    3.00
   8  -1  -1   10.70    3.40
  -8   1   1   15.60    3.00
  -8   1   1   14.20    2.90
  -8   1   1   10.30    3.40
  -8   1   1    5.70    2.20
   7  -1  -1    5.10    1.90
   7  -1  -1    8.40    2.30
   7  -1  -1    7.40    2.20
   7  -1  -1    9.60    2.40
  -7   1   1   12.60    3.00
  -7   1   1    6.60    2.20
  -7   1   1   11.40    2.50
  -7   1   1    6.10    2.00
  -7   1   1   10.40    2.00
   6  -1  -1   18.50    3.10
   6  -1  -1   23.10    3.20
   6  -1  -1   25.00    3.10
   6  -1  -1   21.00    3.10
  -6   1   1   28.80    3.80
  -6   1   1   26.70    3.50
  -6   1   1   19.60    2.80
  -6   1   1   19.10    2.90
  -6   1   1   21.90    3.20
   5  -1  -1  147.39    9.30
   5  -1  -1  153.58    9.50
   5  -1  -1  139.39    9.30
   5  -1  -1  155.78    9.50
  -5   1   1  129.69    9.30
  -5   1   1  148.49    9.30
  -5   1   1  160.88    9.40
  -5   1   1  158.18    9.60
  -5   1   1  159.48    9.90
   4  -1  -1   40.00    3.40
   4  -1  -1   33.50    3.10
   4  -1  -1   31.10    3.10
   4  -1  -1   35.80    3.20
  -4   1   1   34.40    3.40
  -4   1   1   34.30    3.20
  -4   1   1   38.80    3.20
  -4   1   1   35.00    3.20
  -4   1   1   33.30    3.10
   3  -1  -1  243.58   13.00
   3  -1  -1  228.78   12.90
   3  -1  -1  242.98   13.10
   3  -1  -1  228.18   13.00
  -3   1   1  232.98   13.00
  -3   1   1  237.88   12.90
  -3   1   1  236.68   13.10
  -3   1   1  238.18   13.20
  -3   1   1  248.88   13.00
   2  -1  -1   39.20    2.80
   2  -1  -1   40.30    2.80
   2  -1  -1   42.40    2.90
   2  -1  -1   39.10    2.70
  -2   1   1   39.50    2.80
  -2   1   1   41.50    2.80
  -2   1   1   38.60    2.70
  -2   1   1   39.90    2.90
  -2   1   1   39.30    2.70
   1  -1  -1    1.10    0.50
   1  -1  -1    0.50    0.30
   1  -1  -1    0.40    0.30
   1  -1  -1    0.20    0.30
   1  -1  -1    0.30    0.20
  -1   1   1    0.70    0.30
  -1   1   1    0.60    0.30
  -1   1   1    0.00    0.50
  -1   1   1    0.10    0.30
  -1   1   1    0.60    0.30
   0  -1  -1    0.00    0.30
   0  -1  -1    0.10    0.10
   0  -1  -1    0.40    0.60
  -2  -1  -1  230.18   13.20
  -2  -1  -1  239.88   13.30
  -2  -1  -1  247.88   13.20
  -2  -1  -1  249.78   13.20
  -2  -1  -1  242.38   13.10
   2   1   1  241.38   13.20
   2   1   1  243.78   13.20
   2   1   1  239.58   13.20
   2   1   1  238.08   13.30
   2   1   1  247.08   13.20
  -3  -1  -1  234.98   13.30
  -3  -1  -1  233.28   13.20
  -3  -1  -1  215.98   13.30
  -3  -1  -1  243.48   13.20
  -3  -1  -1  232.98   13.20
   3   1   1  266.77   13.30
   3   1   1  233.88   13.20
   3   1   1  220.38   13.20
   3   1   1  225.88   13.30
   3   1   1  230.98   13.20
  -4  -1  -1  109.49    7.30
  -4  -1  -1  110.39    7.60
  -4  -1  -1  121.19    7.40
  -4  -1  -1  106.99    7.40
  -4  -1  -1  107.89    7.30
   4   1   1  116.29    7.20
   4   1   1  101.49    7.30
   4   1   1  106.19    7.40
   4   1   1  109.09    7.30
   4   1   1  103.59    7.30
  -5  -1  -1    1.00    1.60
  -5  -1  -1    1.90    1.60
  -5  -1  -1    1.40    1.20
  -5  -1  -1    0.90    1.20
  -5  -1  -1    2.60    1.30
   5   1   1    1.40    1.30
   5   1   1    0.50    1.50
   5   1   1   -0.30    1.30
   5   1   1    1.70    1.20
   5   1   1    1.00    1.40
  -6  -1  -1  103.59    7.90
  -6  -1  -1  118.29    8.10
  -6  -1  -1  123.19    8.70
  -6  -1  -1  104.09    8.00
  -6  -1  -1  106.39    8.00
   6   1   1  106.19    8.00
   6   1   1  100.49    8.00
   6   1   1  101.09    7.80
   6   1   1  110.99    8.00
   6   1   1  125.09    8.10
  -7  -1  -1  123.59    9.20
  -7  -1  -1  114.29    8.90
  -7  -1  -1  119.39    8.80
  -7  -1  -1  122.09    8.80
  -7  -1  -1  129.09    9.60
   7   1   1  137.59    9.00
   7   1   1  113.39    8.80
   7   1   1  120.29    9.00
   7   1   1  107.59    8.80
   7   1   1  115.89    8.90
  -8  -1  -1    2.00    2.00
  -8  -1  -1    0.40    1.80
  -8  -1  -1    1.80    2.10
  -8  -1  -1    1.90    1.90
  -8  -1  -1   -0.10    2.30
   8   1   1    0.30    1.90
   8   1   1    1.30    1.70
   8   1   1    0.60    1.70
   8   1   1    1.20    1.50
   8   1   1   -0.90    1.60
  -9  -1  -1   17.30    4.00
  -9  -1  -1   25.50    4.80
  -9  -1  -1   24.40    4.60
  -9  -1  -1   14.20    3.70
   9   1   1   23.10    4.10
   9   1   1   16.70    3.80
   9   1   1   24.90    4.30
 -10  -1  -1   46.90    6.60
 -10  -1  -1   49.90    7.00
 -10  -1  -1   39.70    5.70
 -10  -1  -1   50.99    7.20
  10   1   1   56.69    6.70
  10   1   1   55.29    6.50
  10   1   1   46.80    6.60
 -11  -1  -1    5.10    3.30
 -11  -1  -1    7.90    3.90
 -11  -1  -1   10.50    4.10
 -11  -1  -1    6.50    4.10
  11   1   1    7.30    3.20
  11   1   1    7.60    3.60
  11   1   1    9.20    4.60
 -12  -1  -1    4.60    3.40
 -12  -1  -1   -0.50    3.30
 -12  -1  -1   -5.10    6.70
 -12  -1  -1    6.80    4.20
  12   1   1   -0.20    3.10
  12   1   1   -8.90    4.10
  12   1   1   -5.50    5.50
  12  -2  -1   -1.20    2.60
  12  -2  -1   -2.40    4.40
 -12   2   1    4.00    3.50
 -12   2   1    3.00    3.70
  11  -2  -1   -0.80    2.90
  11  -2  -1    4.20    2.90
  11  -2  -1    2.60    3.50
 -11   2   1    0.60    3.00
 -11   2   1    3.90    3.00
 -11   2   1    0.20    2.80
 -11   2   1    1.50    2.90
  10  -2  -1    1.10    2.60
  10  -2  -1    4.20    2.60
  10  -2  -1    2.50    2.30
 -10   2   1    0.80    2.10
 -10   2   1    6.70    3.00
 -10   2   1    7.70    3.10
 -10   2   1    4.20    2.70
   9  -2  -1   62.79    5.90
   9  -2  -1   58.59    6.00
   9  -2  -1   58.99    6.30
   9  -2  -1   49.60    5.60
  -9   2   1   60.29    6.10
  -9   2   1   64.19    6.50
  -9   2   1   48.70    5.70
  -9   2   1   52.29    5.40
   8  -2  -1    8.70    2.60
   8  -2  -1   11.00    2.60
   8  -2  -1    8.60    2.60
   8  -2  -1   10.80    2.70
  -8   2   1    7.50    2.10
  -8   2   1    8.10    2.30
  -8   2   1    7.20    2.30
  -8   2   1   12.00    3.00
   7  -2  -1   19.10    3.00
   7  -2  -1   18.20    3.00
   7  -2  -1   22.20    3.30
   7  -2  -1   21.10    3.30
   7  -2  -1   14.80    2.70
  -7   2   1   16.20    2.70
  -7   2   1   15.10    2.90
  -7   2   1   15.30    3.20
  -7   2   1   17.30    3.20
  -7   2   1   14.30    2.60
   6  -2  -1    5.30    1.70
   6  -2  -1    3.10    1.70
   6  -2  -1    3.40    1.40
   6  -2  -1    6.10    1.60
   6  -2  -1    4.00    1.60
  -6   2   1    3.00    1.20
  -6   2   1    1.60    1.40
  -6   2   1    3.20    1.40
  -6   2   1    3.80    1.60
  -6   2   1    2.10    1.40
   5  -2  -1   71.69    5.20
   5  -2  -1   73.09    5.30
   5  -2  -1   73.59    5.20
   5  -2  -1   71.19    5.30
   5  -2  -1   77.49    5.70
  -5   2   1   72.19    5.40
  -5   2   1   76.09    5.20
  -5   2   1   69.79    5.50
  -5   2   1   73.99    5.10
  -5   2   1   72.99    5.60
   4  -2  -1    0.60    0.90
   4  -2  -1    1.00    0.90
   4  -2  -1    1.00    0.90
   4  -2  -1    1.10    0.90
   4  -2  -1    1.00    1.10
  -4   2   1    0.40    1.10
  -4   2   1    2.90    1.10
  -4   2   1    0.10    1.10
  -4   2   1    1.80    0.90
  -4   2   1    1.00    0.80
   3  -2  -1    4.10    1.00
   3  -2  -1    5.40    1.10
   3  -2  -1    5.70    1.10
   3  -2  -1    5.00    1.00
   3  -2  -1    4.00    1.40
  -3   2   1    7.60    1.10
  -3   2   1    4.50    1.40
  -3   2   1    6.90    1.10
  -3   2   1    6.40    1.30
  -3   2   1    3.60    1.10
   2  -2  -1   17.10    1.40
   2  -2  -1   18.70    1.50
   2  -2  -1   19.30    1.40
   2  -2  -1   17.80    1.50
   2  -2  -1   17.70    2.10
  -2   2   1   17.50    1.30
  -2   2   1   19.00    1.60
  -2   2   1   21.80    2.20
  -2   2   1   18.90    1.60
  -2   2   1   17.80    1.30
   0  -2  -1   63.69    3.50
   0  -2  -1   60.99    3.90
   0  -2  -1   59.89    3.50
   0  -2  -1   62.69    3.50
   0   2   1   61.79    3.90
   0   2   1   62.49    3.50
   0   2   1   62.39    3.50
   0   2   1   63.19    3.60
   0   2   1   60.79    3.50
  -1  -2  -1  234.28   12.70
  -1  -2  -1  220.08   12.80
  -1  -2  -1  241.18   12.70
   1   2   1  237.28   12.80
   1   2   1  237.08   12.60
   1   2   1  243.98   12.70
   1   2   1  228.38   12.70
   1   2   1  248.78   12.70
  -2  -2  -1    4.30    1.40
  -2  -2  -1    5.30    1.30
  -2  -2  -1    4.80    1.20
  -2  -2  -1    5.50    1.40
   2   2   1    4.90    1.40
   2   2   1    2.30    1.40
   2   2   1    5.50    1.50
   2   2   1    3.30    1.30
   2   2   1    2.70    1.40
  -3  -2  -1  158.98    9.80
  -3  -2  -1  154.78    9.80
  -3  -2  -1  165.88   10.10
  -3  -2  -1  172.08    9.90
  -3  -2  -1  163.78    9.90
   3   2   1  165.88    9.80
   3   2   1  162.38    9.80
   3   2   1  169.78   10.00
   3   2   1  160.38    9.70
   3   2   1  159.58    9.90
  -4  -2  -1  171.48   10.50
  -4  -2  -1  173.48   10.70
  -4  -2  -1  167.38   10.80
  -4  -2  -1  171.08   10.50
  -4  -2  -1  162.28   10.50
   4   2   1  169.08   10.70
   4   2   1  166.38   10.60
   4   2   1  169.58   10.40
   4   2   1  178.58   10.70
   4   2   1  172.08   10.60
  -5  -2  -1   84.89    6.50
  -5  -2  -1   94.09    6.60
  -5  -2  -1   84.69    6.50
  -5  -2  -1   78.89    6.70
  -5  -2  -1   84.09    6.50
   5   2   1   83.29    6.30
   5   2   1   82.49    6.40
   5   2   1   78.99    6.60
   5   2   1   77.79    6.40
   5   2   1   87.39    6.50
  -6  -2  -1    1.80    1.90
  -6  -2  -1   -0.60    1.30
  -6  -2  -1    3.60    1.50
  -6  -2  -1   -0.60    1.00
   6   2   1   -0.50    1.30
   6   2   1    4.20    1.80
   6   2   1    1.80    1.70
   6   2   1    2.40    1.60
   6   2   1    0.70    1.80
  -7  -2  -1    2.30    2.20
  -7  -2  -1    3.80    1.80
  -7  -2  -1    5.10    1.90
  -7  -2  -1    2.50    2.00
  -7  -2  -1    5.70    2.10
   7   2   1    4.60    1.90
   7   2   1    2.00    1.70
   7   2   1    3.50    1.90
   7   2   1    2.30    2.10
   7   2   1    2.60    2.00
  -8  -2  -1    0.60    1.80
  -8  -2  -1   -0.10    2.00
  -8  -2  -1    0.00    2.20
  -8  -2  -1   -2.40    1.50
  -8  -2  -1   -1.30    1.50
   8   2   1    3.30    2.30
   8   2   1    1.30    2.10
   8   2   1    2.70    2.10
   8   2   1   -0.30    1.30
   8   2   1    2.10    2.00
  -9  -2  -1    5.60    3.30
  -9  -2  -1    1.50    3.00
  -9  -2  -1    6.50    2.80
  -9  -2  -1    3.30    2.10
  -9  -2  -1    1.90    2.30
   9   2   1    6.70    2.90
   9   2   1    3.70    2.40
   9   2   1    0.30    2.00
   9   2   1    6.10    2.80
 -10  -2  -1   -1.30    2.60
 -10  -2  -1    0.60    2.20
 -10  -2  -1    2.00    3.00
 -10  -2  -1   -4.00    1.80
  10   2   1   -0.80    2.10
  10   2   1    3.50    2.80
  10   2   1    6.90    2.80
 -11  -2  -1    6.70    3.30
 -11  -2  -1    3.80    3.60
 -11  -2  -1    7.00    3.60
 -11  -2  -1    9.50    4.40
  11   2   1    7.20    3.60
  11   2   1    7.20    3.90
  11   2   1    3.50    3.50
 -12  -2  -1   28.60    6.90
 -12  -2  -1   13.60    4.60
 -12  -2  -1   21.70    5.60
  12   2   1   21.80    5.90
  12   2   1   20.90    6.80
  12   2   1   14.60    4.70
  12  -3  -1    7.40    3.20
  12  -3  -1   16.70    4.90
 -12   3   1   19.40    5.10
 -12   3   1    7.80    4.10
  11  -3  -1    4.20    3.50
  11  -3  -1    7.30    3.20
  11  -3  -1    9.50    3.20
 -11   3   1    6.40    3.00
 -11   3   1    4.60    3.30
 -11   3   1    5.80    3.00
 -11   3   1   -1.00    2.60
  10  -3  -1    2.40    2.10
  10  -3  -1    2.00    2.20
  10  -3  -1   -0.90    2.50
 -10   3   1    3.40    2.60
 -10   3   1    2.20    2.20
 -10   3   1   -2.10    2.10
 -10   3   1    3.20    2.30
   9  -3  -1    8.90    2.70
   9  -3  -1   10.30    2.80
   9  -3  -1    7.80    2.40
  -9   3   1    7.80    2.50
  -9   3   1    5.50    2.60
  -9   3   1   11.60    2.70
  -9   3   1    4.30    2.60
   8  -3  -1    7.80    2.50
   8  -3  -1   17.40    3.30
   8  -3  -1   15.60    3.30
   8  -3  -1   16.20    2.90
  -8   3   1    8.80    2.40
  -8   3   1   15.20    2.70
  -8   3   1    9.40    2.40
  -8   3   1   16.70    3.40
   7  -3  -1    0.70    1.20
   7  -3  -1   -1.60    1.50
   7  -3  -1   -1.00    1.10
   7  -3  -1    1.60    1.20
   7  -3  -1   -0.60    1.20
  -7   3   1    0.10    1.20
  -7   3   1   -0.90    1.10
  -7   3   1   -0.50    1.30
  -7   3   1    0.00    1.40
  -7   3   1   -0.70    1.30
   6  -3  -1    8.50    1.80
   6  -3  -1    7.70    1.90
   6  -3  -1   11.50    2.60
   6  -3  -1    7.00    1.80
   6  -3  -1    6.80    1.80
  -6   3   1   10.10    2.10
  -6   3   1    9.70    2.20
  -6   3   1   12.10    2.60
  -6   3   1   10.30    1.90
  -6   3   1    4.50    1.50
   5  -3  -1   80.69    5.40
   5  -3  -1   84.39    6.10
   5  -3  -1   83.09    5.70
   5  -3  -1   83.49    5.50
   5  -3  -1   82.79    5.70
  -5   3   1   82.49    5.40
  -5   3   1   73.09    6.20
  -5   3   1   87.39    5.40
  -5   3   1   78.49    5.70
  -5   3   1   84.09    6.00
   4  -3  -1    7.90    1.40
   4  -3  -1    6.60    1.20
   4  -3  -1    5.80    1.30
   4  -3  -1    7.90    1.30
   4  -3  -1    8.80    2.10
  -4   3   1    7.10    1.20
  -4   3   1    5.70    1.60
  -4   3   1    6.90    1.50
  -4   3   1    6.80    1.10
  -4   3   1    7.80    1.50
   3  -3  -1  128.29    8.10
   3  -3  -1  119.49    7.00
   3  -3  -1  129.59    7.30
   3  -3  -1  122.79    7.00
   3  -3  -1  129.29    7.20
  -3   3   1  133.99    6.90
  -3   3   1  134.29    7.40
  -3   3   1  144.09    8.30
  -3   3   1  118.09    7.20
  -3   3   1  126.19    6.90
   2  -3  -1    4.90    0.50
   2  -3  -1    4.90    0.50
   2  -3  -1    4.10    0.70
   2  -3  -1    4.20    0.70
  -2   3   1    6.90    1.70
  -2   3   1    3.80    0.70
  -2   3   1    3.80    0.70
   1  -3  -1   35.30    2.00
   1  -3  -1   31.80    2.00
  -1   3   1   32.80    2.00
  -1   3   1   31.80    3.10
  -1   3   1   30.70    2.00
   0  -3  -1   45.70    2.80
   0  -3  -1   38.90    2.80
   0  -3  -1   41.70    2.80
   0  -3  -1   43.40    3.60
   0  -3  -1   44.70    2.90
   0   3   1   41.00    2.80
   0   3   1   47.90    2.80
   0   3   1   44.10    3.40
   0   3   1   47.50    3.00
   0   3   1   44.20    3.00
  -1  -3  -1  196.38   10.80
  -1  -3  -1  201.48   10.80
  -1  -3  -1  184.98   10.80
  -1  -3  -1  200.18   11.20
   1   3   1  171.68   10.80
   1   3   1  198.08   10.80
   1   3   1  195.88   10.70
   1   3   1  206.48   10.90
   1   3   1  197.88   11.10
  -2  -3  -1   58.09    4.30
  -2  -3  -1   58.49    4.40
  -2  -3  -1   59.19    4.40
  -2  -3  -1   59.49    4.50
   2   3   1   53.09    4.30
   2   3   1   52.99    4.20
   2   3   1   62.19    4.50
   2   3   1   60.09    4.50
   2   3   1   55.19    4.30
  -3  -3  -1   18.80    2.70
  -3  -3  -1   20.90    2.90
  -3  -3  -1   19.80    2.70
  -3  -3  -1   26.30    3.10
  -3  -3  -1   23.50    2.70
   3   3   1   19.30    2.70
   3   3   1   16.80    2.70
   3   3   1   13.20    2.50
   3   3   1   21.90    2.80
   3   3   1   17.40    2.60
  -4  -3  -1    8.20    2.20
  -4  -3  -1    7.50    2.10
  -4  -3  -1    5.80    1.80
  -4  -3  -1    8.10    1.90
  -4  -3  -1    3.60    1.70
   4   3   1    7.80    2.10
   4   3   1    6.70    2.00
   4   3   1    6.40    2.00
   4   3   1    6.40    2.00
   4   3   1    6.90    2.00
  -5  -3  -1   36.30    4.30
  -5  -3  -1   45.20    4.90
  -5  -3  -1   48.40    4.60
  -5  -3  -1   45.60    4.60
  -5  -3  -1   48.40    4.60
   5   3   1   37.20    4.20
   5   3   1   46.10    4.60
   5   3   1   51.09    4.60
   5   3   1   58.39    5.00
   5   3   1   46.50    4.80
  -6  -3  -1   28.20    4.00
  -6  -3  -1   31.60    4.60
  -6  -3  -1   26.90    4.00
  -6  -3  -1   29.00    4.10
   6   3   1   27.00    4.10
   6   3   1   23.70    3.70
   6   3   1   29.00    4.10
   6   3   1   26.30    3.90
   6   3   1   26.20    4.00
  -7  -3  -1  129.29    9.40
  -7  -3  -1  131.39    9.80
  -7  -3  -1  122.99   10.00
  -7  -3  -1  122.09    9.10
  -7  -3  -1  108.49    9.10
   7   3   1  133.09    9.80
   7   3   1  107.59    9.20
   7   3   1  132.29    9.20
   7   3   1  130.29    9.60
   7   3   1  123.09    9.60
  -8  -3  -1    3.20    2.40
  -8  -3  -1    2.60    2.40
  -8  -3  -1    3.80    2.00
  -8  -3  -1    3.90    2.30
  -8  -3  -1   -0.10    2.10
   8   3   1    3.00    2.30
   8   3   1    5.30    2.30
   8   3   1    4.20    2.20
   8   3   1    1.90    2.20
   8   3   1    1.90    2.30
  -9  -3  -1   -1.70    2.10
  -9  -3  -1    0.00    1.90
  -9  -3  -1    0.10    2.50
  -9  -3  -1   -1.50    2.70
  -9  -3  -1    2.10    2.60
   9   3   1   -1.30    2.00
   9   3   1   -3.80    2.30
   9   3   1   -3.20    1.90
 -10  -3  -1   30.50    5.90
 -10  -3  -1   22.70    4.90
 -10  -3  -1   24.60    4.80
 -10  -3  -1   17.60    4.00
  10   3   1   23.30    4.50
  10   3   1   22.40    5.00
  10   3   1   27.00    5.20
 -11  -3  -1   27.70    5.30
 -11  -3  -1   31.10    6.00
 -11  -3  -1   30.70    6.50
 -11  -3  -1   30.90    6.40
  11   3   1   28.80    5.90
  11   3   1   28.80    5.10
  11   3   1   32.80    6.20
 -12  -3  -1    2.10    4.20
 -12  -3  -1    4.30    4.50
 -12  -3  -1    2.90    3.30
  12   3   1    0.60    6.00
  12   3   1    0.80    4.80
  12   3   1   -0.70    2.50
  11  -4  -1    1.50    3.30
  11  -4  -1    2.20    3.30
  11  -4  -1    6.10    3.00
 -11   4   1    4.20    3.40
 -11   4   1    4.00    3.40
 -11   4   1    5.90    2.60
 -11   4   1    8.10    3.50
  10  -4  -1  108.59    9.40
  10  -4  -1  125.19    9.30
  10  -4  -1  123.79    9.80
 -10   4   1  104.29    9.40
 -10   4   1  138.39   10.70
 -10   4   1  131.39    8.80
 -10   4   1  118.79   10.10
   9  -4  -1    5.90    2.10
   9  -4  -1    4.10    2.30
   9  -4  -1    7.20    2.40
  -9   4   1    2.80    2.20
  -9   4   1    4.60    2.00
  -9   4   1    2.30    2.20
  -9   4   1    4.70    2.30
   8  -4  -1    5.70    2.00
   8  -4  -1    2.10    1.80
   8  -4  -1    3.30    1.70
   8  -4  -1    2.30    2.20
  -8   4   1    2.90    1.70
  -8   4   1    5.20    2.30
  -8   4   1    2.80    1.70
  -8   4   1    5.50    1.70
   7  -4  -1   97.49    6.50
   7  -4  -1   90.39    6.90
   7  -4  -1   83.19    6.40
   7  -4  -1   99.39    7.50
   7  -4  -1   94.29    6.90
  -7   4   1   95.19    6.30
  -7   4   1   81.69    6.70
  -7   4   1   95.99    7.70
  -7   4   1   94.29    6.30
  -7   4   1   89.29    7.10
   6  -4  -1   40.60    3.50
   6  -4  -1   37.20    3.80
   6  -4  -1   45.90    4.60
   6  -4  -1   41.80    3.80
   6  -4  -1   43.60    3.60
  -6   4   1   46.30    4.20
  -6   4   1   34.50    4.30
  -6   4   1   46.90    3.50
  -6   4   1   41.20    3.30
  -6   4   1   41.60    3.90
   5  -4  -1   15.00    2.80
   5  -4  -1   13.70    2.10
   5  -4  -1   15.20    1.80
   5  -4  -1   17.50    1.90
   5  -4  -1   14.70    2.10
  -5   4   1   14.80    1.60
  -5   4   1   17.50    3.10
  -5   4   1   11.00    2.00
  -5   4   1   16.00    1.60
  -5   4   1   14.20    2.10
   4  -4  -1   16.90    1.60
   4  -4  -1   11.90    1.70
   4  -4  -1   16.60    1.90
   4  -4  -1   10.70    1.40
   4  -4  -1   13.60    2.50
  -4   4   1   12.50    1.80
  -4   4   1   15.90    1.90
  -4   4   1   11.60    2.40
  -4   4   1   14.50    1.30
  -4   4   1   12.80    1.30
   3  -4  -1  247.28   13.00
   3  -4  -1  255.07   13.50
   3  -4  -1  254.17   13.40
  -3   4   1  261.47   13.60
  -3   4   1  241.58   14.60
  -3   4   1  253.97   13.50
   2  -4  -1   25.60    1.80
   2  -4  -1   23.60    1.80
  -2   4   1   23.60    1.90
  -2   4   1   23.30    1.90
  -2   4   1   29.50    3.10
   1  -4  -1  112.99    6.30
   1  -4  -1  117.69    6.50
   1  -4  -1  116.89    6.60
   1  -4  -1  123.79    6.30
  -1   4   1  118.19    6.60
  -1   4   1  114.39    6.20
  -1   4   1  122.49    7.80
  -1   4   1  119.39    6.60
  -1   4   1  121.79    6.20
   0  -4  -1  446.06   23.40
   0  -4  -1  462.45   23.50
   0  -4  -1  440.36   24.20
   0  -4  -1  445.96   23.50
   0  -4  -1  445.76   23.50
   0   4   1  471.35   23.40
   0   4   1  469.05   23.40
   0   4   1  426.76   23.50
   0   4   1  467.55   24.30
   0   4   1  437.76   23.60
  -1  -4  -1   30.60    2.90
  -1  -4  -1   33.40    2.80
  -1  -4  -1   32.90    2.90
  -1  -4  -1   30.60    3.10
   1   4   1   32.60    2.80
   1   4   1   28.60    3.00
   1   4   1   31.50    2.80
   1   4   1   32.90    3.40
   1   4   1   29.80    2.80
  -2  -4  -1    2.10    1.30
  -2  -4  -1    1.20    1.20
  -2  -4  -1    0.60    1.10
  -2  -4  -1    2.90    1.70
   2   4   1    2.20    1.20
   2   4   1    2.50    1.40
   2   4   1    1.70    1.30
   2   4   1    2.20    1.50
   2   4   1    0.70    1.10
  -3  -4  -1  120.39    7.90
  -3  -4  -1  111.49    7.80
  -3  -4  -1  124.69    8.00
  -3  -4  -1  114.89    7.80
   3   4   1  126.79    8.10
   3   4   1  106.69    7.70
   3   4   1  115.09    7.90
   3   4   1  113.69    7.80
   3   4   1  112.79    7.80
  -4  -4  -1    0.10    1.10
  -4  -4  -1   -0.20    1.40
  -4  -4  -1    1.10    1.50
  -4  -4  -1    0.30    1.60
  -4  -4  -1    0.90    1.20
   4   4   1   -0.80    1.10
   4   4   1    1.70    1.70
   4   4   1   -0.80    1.30
   4   4   1    2.20    1.50
   4   4   1    1.80    1.70
  -5  -4  -1   47.40    4.80
  -5  -4  -1   51.29    5.20
  -5  -4  -1   51.29    4.70
  -5  -4  -1   48.60    4.90
  -5  -4  -1   44.70    4.70
   5   4   1   47.00    4.60
   5   4   1   48.40    4.80
   5   4   1   40.70    4.40
   5   4   1   39.50    4.70
   5   4   1   38.10    4.60
  -6  -4  -1   12.20    2.80
  -6  -4  -1   14.20    3.30
  -6  -4  -1   18.10    3.20
  -6  -4  -1   10.20    2.70
  -6  -4  -1   15.90    3.00
   6   4   1   14.60    2.90
   6   4   1   14.00    2.80
   6   4   1   15.90    3.20
   6   4   1   13.10    2.90
   6   4   1   15.70    3.40
  -7  -4  -1   17.60    3.20
  -7  -4  -1   13.60    3.30
  -7  -4  -1    9.20    3.00
  -7  -4  -1   16.20    3.30
  -7  -4  -1    9.00    3.10
   7   4   1    7.50    2.70
   7   4   1    9.50    2.60
   7   4   1   10.80    2.80
   7   4   1   12.10    2.90
   7   4   1    9.10    3.00
  -8  -4  -1   30.30    5.30
  -8  -4  -1   43.30    5.20
  -8  -4  -1   43.10    6.10
  -8  -4  -1   39.30    6.00
  -8  -4  -1   36.20    5.40
   8   4   1   31.50    5.10
   8   4   1   38.60    5.70
   8   4   1   42.20    5.80
   8   4   1   39.90    4.30
   8   4   1   33.10    5.40
  -9  -4  -1    5.90    2.70
  -9  -4  -1    5.20    3.20
  -9  -4  -1   15.60    4.50
  -9  -4  -1    2.10    2.60
  -9  -4  -1   15.80    3.90
   9   4   1    8.00    3.30
   9   4   1    7.50    2.90
   9   4   1    5.40    3.00
   9   4   1    6.80    3.20
 -10  -4  -1    9.00    3.50
 -10  -4  -1   14.60    4.40
 -10  -4  -1   11.10    4.00
 -10  -4  -1    8.70    3.80
  10   4   1   17.20    4.70
  10   4   1   17.30    4.20
  10   4   1   12.50    3.90
 -11  -4  -1    1.40    3.10
 -11  -4  -1    7.90    4.60
 -11  -4  -1    2.30    3.10
 -11  -4  -1    0.40    3.60
  11   4   1   -0.50    4.50
  11   4   1    8.30    3.20
  11   4   1   -0.60    3.30
 -12  -4  -1    4.10    3.40
 -12  -4  -1    9.80    4.20
 -12  -4  -1    2.40    3.80
  12   4   1    0.20    3.00
  12   4   1   -5.20    4.40
  11  -5  -1   15.70    4.90
  11  -5  -1   20.00    4.00
  11  -5  -1   21.20    4.70
 -11   5   1   18.60    4.30
 -11   5   1   14.10    3.80
 -11   5   1   33.00    5.50
  10  -5  -1    6.40    2.70
  10  -5  -1    7.00    2.50
  10  -5  -1    6.30    2.80
 -10   5   1    2.40    2.70
 -10   5   1    6.70    2.80
 -10   5   1    0.80    2.00
   9  -5  -1   10.80    2.80
   9  -5  -1    9.10    2.40
   9  -5  -1   10.00    2.80
  -9   5   1   13.10    3.60
  -9   5   1   11.10    2.80
  -9   5   1   16.40    3.60
  -9   5   1   10.70    2.10
   8  -5  -1    2.10    1.50
   8  -5  -1    4.00    1.80
   8  -5  -1    5.50    2.30
  -8   5   1    1.70    1.80
  -8   5   1    2.80    2.20
  -8   5   1    2.80    1.30
  -8   5   1    6.20    1.90
   7  -5  -1   45.00    4.30
   7  -5  -1   46.70    4.30
   7  -5  -1   43.90    5.60
   7  -5  -1   44.70    3.70
  -7   5   1   43.90    3.50
  -7   5   1   37.30    5.40
  -7   5   1   43.30    4.20
  -7   5   1   49.00    4.70
   6  -5  -1   16.60    2.00
   6  -5  -1   18.50    2.00
   6  -5  -1   14.10    3.00
   6  -5  -1   17.50    2.50
   6  -5  -1   14.40    2.30
  -6   5   1   17.70    1.70
  -6   5   1   15.70    1.70
  -6   5   1   17.20    2.70
  -6   5   1   11.60    2.20
  -6   5   1   17.30    3.30
   5  -5  -1   33.60    4.10
   5  -5  -1   41.10    2.90
   5  -5  -1   43.60    3.50
   5  -5  -1   41.00    2.80
   5  -5  -1   43.30    3.50
  -5   5   1   40.00    2.50
  -5   5   1   36.00    3.40
  -5   5   1   43.70    4.60
  -5   5   1   34.10    3.30
   4  -5  -1   96.99    5.80
   4  -5  -1   88.99    5.10
   4  -5  -1   96.89    5.80
  -4   5   1  100.19    7.20
  -4   5   1   87.99    5.80
  -4   5   1   92.69    5.90
   3  -5  -1  190.88   10.50
   3  -5  -1  200.38   10.60
  -3   5   1  187.18   12.00
  -3   5   1  183.48   10.60
  -3   5   1  207.58   10.70
   2  -5  -1  188.28   10.30
   2  -5  -1  195.18   10.20
  -2   5   1  180.08   10.30
  -2   5   1  176.38   11.50
  -2   5   1  194.28   11.70
  -2   5   1  196.38   10.30
   1  -5  -1    0.50    0.50
   1  -5  -1    0.10    0.60
   1  -5  -1    0.50    0.50
   1  -5  -1    1.40    0.70
  -1   5   1    0.30    0.70
  -1   5   1    1.10    0.50
  -1   5   1    0.60    0.50
  -1   5   1    0.50    0.70
  -1   5   1    1.80    1.40
   0  -5  -1    3.30    1.10
   0  -5  -1    3.20    1.00
   0  -5  -1    0.10    1.50
   0  -5  -1    3.00    1.00
   0  -5  -1    1.80    0.90
   0   5   1    2.10    0.90
   0   5   1    2.10    0.90
   0   5   1    3.40    1.10
   0   5   1    3.40    1.80
   0   5   1    3.40    1.10
  -1  -5  -1   22.80    2.40
  -1  -5  -1   26.60    2.90
  -1  -5  -1   19.90    2.50
  -1  -5  -1   17.30    2.40
   1   5   1   18.40    2.30
   1   5   1   19.90    2.60
   1   5   1   23.70    3.20
   1   5   1   20.80    2.60
   1   5   1   25.40    2.60
  -2  -5  -1   42.30    3.90
  -2  -5  -1   42.30    4.00
  -2  -5  -1   38.90    3.70
   2   5   1   38.60    3.60
   2   5   1   44.50    3.80
   2   5   1   34.30    3.60
   2   5   1   43.10    3.90
   2   5   1   45.00    4.00
  -3  -5  -1  160.58   10.60
  -3  -5  -1  148.89   10.60
  -3  -5  -1  176.58   10.80
  -3  -5  -1  175.18   10.70
   3   5   1  170.38   10.60
   3   5   1  174.28   11.00
   3   5   1  174.08   10.70
   3   5   1  171.18   10.70
   3   5   1  171.18   10.90
  -4  -5  -1    2.90    1.60
  -4  -5  -1    3.50    1.70
  -4  -5  -1    2.40    1.40
  -4  -5  -1    3.80    1.50
  -4  -5  -1    1.60    1.30
   4   5   1    0.50    1.10
   4   5   1    0.50    1.50
   4   5   1    2.10    1.70
   4   5   1    2.30    1.20
   4   5   1    0.50    1.60
  -5  -5  -1    1.50    1.60
  -5  -5  -1    0.40    1.50
  -5  -5  -1    1.30    1.80
  -5  -5  -1    4.90    2.10
  -5  -5  -1    4.70    2.10
   5   5   1    3.40    1.60
   5   5   1    4.60    2.00
   5   5   1    3.50    2.10
   5   5   1    3.00    2.00
   5   5   1    4.40    1.90
  -6  -5  -1   39.20    5.40
  -6  -5  -1   21.50    3.90
  -6  -5  -1   23.40    3.80
  -6  -5  -1   28.70    4.30
  -6  -5  -1   21.80    3.80
   6   5   1   21.50    4.00
   6   5   1   37.30    4.40
   6   5   1   30.50    4.50
   6   5   1   27.10    4.40
   6   5   1   26.70    4.20
  -7  -5  -1    0.00    1.90
  -7  -5  -1   -1.20    1.10
  -7  -5  -1    1.20    1.90
  -7  -5  -1    1.70    2.10
  -7  -5  -1    1.20    1.70
   7   5   1    3.50    2.20
   7   5   1    1.90    2.20
   7   5   1    0.80    2.20
   7   5   1    1.10    2.30
   7   5   1    1.20    1.70
  -8  -5  -1   34.00    5.80
  -8  -5  -1   24.50    4.50
  -8  -5  -1   31.00    4.80
  -8  -5  -1   30.40    5.10
  -8  -5  -1   27.80    4.90
   8   5   1   28.50    5.20
   8   5   1   25.60    4.70
   8   5   1   33.40    5.20
   8   5   1   32.90    5.30
  -9  -5  -1   79.99    8.90
  -9  -5  -1   77.09    7.90
  -9  -5  -1   88.19    8.70
  -9  -5  -1   79.19    7.80
  -9  -5  -1   91.39    8.60
   9   5   1   95.09    8.80
   9   5   1   91.09    8.80
   9   5   1   72.29    8.00
   9   5   1   83.59    8.70
 -10  -5  -1   41.40    6.60
 -10  -5  -1   30.90    5.70
 -10  -5  -1   25.20    5.60
 -10  -5  -1   60.89    8.60
  10   5   1   41.80    6.80
  10   5   1   42.40    6.80
  10   5   1   49.80    7.10
 -11  -5  -1    8.10    4.80
 -11  -5  -1   -0.20    3.50
 -11  -5  -1    7.90    4.80
 -11  -5  -1   -1.00    3.20
  11   5   1   -1.80    3.40
  11   5   1   -0.60    2.90
  11   5   1   -2.80    4.80
 -12  -5  -1   11.80    4.80
 -12  -5  -1   11.90    5.20
 -12  -5  -1    2.60    3.50
  12   5   1   11.60    4.90
  12   5   1    0.30    4.10
  11  -6  -1   -2.20    3.50
  11  -6  -1    8.30    3.10
 -11   6   1    1.50    3.00
 -11   6   1    0.00    3.50
 -11   6   1    6.40    3.50
  10  -6  -1    0.70    1.90
  10  -6  -1    2.70    2.20
 -10   6   1    0.70    2.60
 -10   6   1    1.50    2.40
 -10   6   1   -0.60    2.10
   9  -6  -1   40.80    4.60
   9  -6  -1   37.40    4.90
   9  -6  -1   36.10    3.70
  -9   6   1   30.80    4.50
  -9   6   1   34.20    5.00
  -9   6   1   41.80    6.20
   8  -6  -1   16.60    2.20
   8  -6  -1   15.10    2.90
   8  -6  -1   17.50    2.90
  -8   6   1   20.50    1.70
  -8   6   1   16.90    2.90
  -8   6   1   12.40    3.30
  -8   6   1   15.00    3.10
   7  -6  -1    2.70    1.40
   7  -6  -1    1.00    1.20
   7  -6  -1    1.10    0.90
  -7   6   1    2.80    1.40
  -7   6   1    1.40    0.50
  -7   6   1    1.70    1.40
  -7   6   1    1.50    2.30
   6  -6  -1   11.70    2.00
   6  -6  -1   12.00    1.30
   6  -6  -1   11.90    2.20
  -6   6   1   11.30    2.80
  -6   6   1   10.30    2.00
  -6   6   1   11.00    2.10
   5  -6  -1  120.39    7.20
   5  -6  -1  114.79    7.30
  -5   6   1  121.69    9.00
  -5   6   1  107.59    7.30
  -5   6   1  108.79    7.20
   4  -6  -1   24.30    2.40
   4  -6  -1   26.00    2.30
  -4   6   1   24.00    2.30
  -4   6   1   22.10    2.40
  -4   6   1   27.00    4.00
   3  -6  -1   53.09    3.70
   3  -6  -1   52.59    3.60
  -3   6   1   54.59    3.80
  -3   6   1   57.49    3.80
  -3   6   1   49.40    4.90
   2  -6  -1   46.40    3.10
   2  -6  -1   38.70    2.90
   2  -6  -1   40.80    2.20
   2  -6  -1   37.10    2.20
  -2   6   1   35.20    4.20
  -2   6   1   44.20    3.10
  -2   6   1   42.40    4.20
  -2   6   1   39.80    3.00
   1  -6  -1  113.09    6.60
   1  -6  -1  106.29    6.20
   1  -6  -1  106.19    6.20
   1  -6  -1  109.69    6.70
  -1   6   1  112.19    6.70
  -1   6   1  121.29    8.10
  -1   6   1  111.09    6.10
  -1   6   1  109.69    6.10
  -1   6   1   98.69    6.60
   0  -6  -1   14.50    2.70
   0  -6  -1   11.90    1.80
   0  -6  -1   19.60    2.00
   0  -6  -1   20.40    2.20
   0  -6  -1   13.30    2.00
   0   6   1   14.00    1.80
   0   6   1   16.40    1.80
   0   6   1   12.80    2.10
   0   6   1   14.20    2.80
   0   6   1   12.10    2.00
  -1  -6  -1   39.00    3.70
  -1  -6  -1   49.20    4.10
  -1  -6  -1   43.10    3.80
  -1  -6  -1   48.50    3.90
  -1  -6  -1   43.30    4.30
   1   6   1   53.29    3.90
   1   6   1   44.40    4.30
   1   6   1   50.79    3.90
   1   6   1   46.30    4.10
   1   6   1   45.40    4.00
  -2  -6  -1   10.10    2.30
  -2  -6  -1    9.10    2.10
  -2  -6  -1    6.00    1.80
  -2  -6  -1   11.00    2.20
   2   6   1    8.50    1.90
   2   6   1    6.50    1.90
   2   6   1    9.90    2.40
   2   6   1    7.80    1.70
   2   6   1   10.70    2.00
  -3  -6  -1   31.50    4.30
  -3  -6  -1   34.70    3.80
  -3  -6  -1   37.50    3.90
  -3  -6  -1   32.00    3.80
   3   6   1   34.10    3.90
   3   6   1   30.50    3.80
   3   6   1   30.50    3.50
   3   6   1   34.90    4.00
   3   6   1   37.00    3.80
  -4  -6  -1  115.19    8.50
  -4  -6  -1  109.79    8.60
  -4  -6  -1  120.29    8.60
  -4  -6  -1  112.79    8.70
  -4  -6  -1  108.79    8.40
   4   6   1  109.09    8.40
   4   6   1  120.89    8.50
   4   6   1  123.19    8.80
   4   6   1  128.99    9.00
   4   6   1  112.29    8.40
  -5  -6  -1   82.89    7.30
  -5  -6  -1   75.29    6.90
  -5  -6  -1   82.89    7.00
  -5  -6  -1   81.79    6.90
  -5  -6  -1   89.39    7.20
   5   6   1   77.89    6.70
   5   6   1   77.39    6.80
   5   6   1   70.39    6.90
   5   6   1   88.29    7.10
   5   6   1   87.79    7.40
  -6  -6  -1   14.40    3.60
  -6  -6  -1   14.10    3.50
  -6  -6  -1   19.00    3.60
  -6  -6  -1   15.90    3.30
  -6  -6  -1   12.10    3.00
   6   6   1    9.90    2.90
   6   6   1   13.60    3.20
   6   6   1   12.70    3.30
   6   6   1   11.00    2.50
   6   6   1   12.20    3.10
  -7  -6  -1   47.60    5.50
  -7  -6  -1   41.00    5.90
  -7  -6  -1   41.00    6.00
  -7  -6  -1   58.29    6.40
  -7  -6  -1   50.69    5.60
   7   6   1   46.20    5.60
   7   6   1   43.10    6.20
   7   6   1   49.50    5.60
   7   6   1   45.80    6.00
   7   6   1   59.19    6.40
  -8  -6  -1    3.00    2.60
  -8  -6  -1    3.80    2.90
  -8  -6  -1    3.80    2.80
  -8  -6  -1    2.50    2.40
  -8  -6  -1    4.40    2.70
   8   6   1    7.20    3.00
   8   6   1    3.70    2.60
   8   6   1    4.20    2.90
   8   6   1    0.70    2.20
  -9  -6  -1   19.90    4.90
  -9  -6  -1   20.00    4.10
  -9  -6  -1   31.60    5.90
  -9  -6  -1   33.30    5.80
  -9  -6  -1   19.90    5.00
   9   6   1   12.50    4.00
   9   6   1   19.50    5.00
   9   6   1   27.00    5.30
   9   6   1   34.10    6.00
 -10  -6  -1   10.60    4.50
 -10  -6  -1    3.70    3.20
 -10  -6  -1    6.80    4.00
 -10  -6  -1    1.70    3.20
  10   6   1    7.30    3.60
  10   6   1    6.40    3.90
  10   6   1    8.90    4.60
 -11  -6  -1   13.70    4.40
 -11  -6  -1   18.00    5.30
 -11  -6  -1   16.80    5.50
  11   6   1    7.20    4.10
  11   6   1    2.70    4.70
  10  -7  -1   -1.20    1.70
  10  -7  -1   -1.00    2.30
 -10   7   1    8.90    4.00
 -10   7   1    1.90    2.50
 -10   7   1   -2.30    2.10
   9  -7  -1   30.40    4.30
   9  -7  -1   33.60    4.40
  -9   7   1   32.90    5.00
  -9   7   1   40.50    4.90
  -9   7   1   39.00    6.10
   8  -7  -1   94.99    7.20
   8  -7  -1   93.69    7.10
  -8   7   1   89.99    8.70
  -8   7   1   88.59    7.20
  -8   7   1   94.39    7.50
   7  -7  -1   22.30    3.00
   7  -7  -1   18.90    2.70
  -7   7   1   13.40    2.70
  -7   7   1   16.40    2.80
  -7   7   1   11.60    3.20
   6  -7  -1  121.59    7.80
   6  -7  -1  121.29    7.70
  -6   7   1  118.69    7.90
  -6   7   1  121.49    9.70
  -6   7   1  106.99    7.60
   5  -7  -1   24.40    2.60
   5  -7  -1   25.20    2.50
  -5   7   1   21.10    2.40
  -5   7   1   17.80    2.50
  -5   7   1   15.70    3.50
   4  -7  -1   20.10    2.00
   4  -7  -1   21.60    2.30
  -4   7   1   17.30    3.60
  -4   7   1   16.80    2.30
  -4   7   1   18.70    2.20
   3  -7  -1    3.90    1.10
   3  -7  -1    6.10    1.20
  -3   7   1    9.70    2.60
  -3   7   1    6.30    2.30
  -3   7   1    6.50    1.30
  -3   7   1    5.50    1.20
   2  -7  -1   96.99    5.20
   2  -7  -1   90.99    5.10
   2  -7  -1   96.59    6.00
   2  -7  -1   99.89    6.10
  -2   7   1  100.29    6.20
  -2   7   1   95.69    6.20
  -2   7   1   97.79    7.70
  -2   7   1  103.49    7.80
   1  -7  -1  126.09    7.60
   1  -7  -1  117.09    7.10
   1  -7  -1  121.89    7.10
   1  -7  -1  119.59    7.60
  -1   7   1  133.29    7.00
  -1   7   1  125.69    7.00
  -1   7   1  130.89    9.00
  -1   7   1  118.39    7.60
  -1   7   1  118.69    7.70
   0  -7  -1    1.40    1.00
   0  -7  -1   -0.40    0.70
   0  -7  -1    2.30    1.10
   0  -7  -1    2.20    0.90
   0   7   1   -0.10    0.80
   0   7   1    1.50    1.10
   0   7   1    2.80    1.40
   0   7   1    1.80    0.90
   0   7   1    0.60    0.90
  -1  -7  -1   53.39    4.30
  -1  -7  -1   53.39    4.50
  -1  -7  -1   53.59    4.50
  -1  -7  -1   51.99    4.50
  -1  -7  -1   54.69    5.10
   1   7   1   49.10    4.60
   1   7   1   55.89    5.10
   1   7   1   53.19    4.30
   1   7   1   57.79    4.70
   1   7   1   57.89    4.30
  -2  -7  -1    3.50    1.60
  -2  -7  -1    5.20    1.80
  -2  -7  -1    5.40    1.80
  -2  -7  -1    4.60    1.60
   2   7   1    7.70    1.80
   2   7   1    7.90    2.00
   2   7   1    5.80    1.80
   2   7   1    5.90    2.00
   2   7   1    5.10    1.40
  -3  -7  -1   46.90    4.70
  -3  -7  -1   48.20    5.10
  -3  -7  -1   51.79    4.90
  -3  -7  -1   44.10    4.70
   3   7   1   53.79    5.00
   3   7   1   52.39    5.00
   3   7   1   57.19    4.90
   3   7   1   51.29    5.20
   3   7   1   57.09    5.30
  -4  -7  -1   42.50    4.80
  -4  -7  -1   50.69    5.30
  -4  -7  -1   39.70    4.70
  -4  -7  -1   43.20    4.70
   4   7   1   47.70    5.10
   4   7   1   48.60    4.90
   4   7   1   44.60    4.80
   4   7   1   47.00    4.90
   4   7   1   53.39    5.30
  -5  -7  -1   64.59    6.20
  -5  -7  -1   48.00    5.30
  -5  -7  -1   64.69    5.90
  -5  -7  -1   48.70    5.60
  -5  -7  -1   53.89    5.60
   5   7   1   51.89    6.00
   5   7   1   51.19    5.70
   5   7   1   53.29    5.50
   5   7   1   55.19    5.90
   5   7   1   48.00    5.40
  -6  -7  -1    8.50    2.90
  -6  -7  -1    8.90    3.30
  -6  -7  -1   11.70    3.20
  -6  -7  -1   12.20    2.90
  -6  -7  -1   11.90    3.00
   6   7   1   12.50    3.40
   6   7   1    9.80    2.90
   6   7   1    4.90    2.10
   6   7   1   11.20    3.40
   6   7   1    7.60    2.70
  -7  -7  -1   -1.10    1.80
  -7  -7  -1    0.50    1.90
  -7  -7  -1   -1.40    2.10
  -7  -7  -1   -0.80    1.90
  -7  -7  -1    1.30    2.50
   7   7   1    1.50    2.20
   7   7   1    1.40    3.00
   7   7   1   -1.80    1.90
   7   7   1    3.40    2.70
  -8  -7  -1   -2.80    1.60
  -8  -7  -1   -3.20    2.40
  -8  -7  -1    2.70    2.90
  -8  -7  -1    0.30    2.70
  -8  -7  -1   -4.00    2.40
   8   7   1   -1.30    2.00
   8   7   1    2.00    2.70
   8   7   1   -0.70    3.00
   8   7   1   -2.00    2.30
  -9  -7  -1   15.70    4.70
  -9  -7  -1    7.30    3.10
  -9  -7  -1    5.00    4.50
  -9  -7  -1    5.30    2.90
  -9  -7  -1   13.00    4.50
   9   7   1    0.50    2.90
   9   7   1    7.30    4.00
   9   7   1    8.60    3.60
 -10  -7  -1   21.00    4.70
 -10  -7  -1   20.40    5.50
  10   7   1   18.40    4.70
  10   7   1   23.10    5.30
 -11  -7  -1   24.30    6.90
 -11  -7  -1   44.20    7.40
 -11  -7  -1   41.90    6.70
  11   7   1   34.20    7.50
  11   7   1   19.60    5.90
  10  -8  -1    7.30    2.80
  10  -8  -1    3.20    2.10
 -10   8   1    1.90    2.70
 -10   8   1    6.80    3.20
 -10   8   1    2.60    2.50
   9  -8  -1   16.90    3.10
   9  -8  -1   13.90    2.80
  -9   8   1   11.00    2.90
  -9   8   1    9.30    2.50
  -9   8   1   10.70    4.40
   8  -8  -1   22.50    3.60
   8  -8  -1   21.30    3.20
  -8   8   1   24.70    3.70
  -8   8   1   24.80    3.70
  -8   8   1   24.90    4.90
   7  -8  -1   25.90    3.50
   7  -8  -1   29.20    3.20
  -7   8   1   29.70    3.40
  -7   8   1   25.40    5.10
  -7   8   1   27.60    3.40
   6  -8  -1    0.60    1.10
   6  -8  -1    1.50    1.00
  -6   8   1    1.60    1.30
  -6   8   1   -0.50    0.90
  -6   8   1   -1.00    1.90
   5  -8  -1   33.50    3.20
   5  -8  -1   35.40    3.10
  -5   8   1   34.30    3.30
  -5   8   1   34.00    3.20
  -5   8   1   29.80    5.00
   4  -8  -1    2.20    0.90
   4  -8  -1    2.30    1.00
  -4   8   1    0.80    2.30
  -4   8   1    4.00    1.20
  -4   8   1    0.00    1.90
  -4   8   1    2.90    1.00
   3  -8  -1   61.89    4.50
   3  -8  -1   63.09    4.40
  -3   8   1   63.49    6.10
  -3   8   1   57.39    4.50
  -3   8   1   61.19    6.30
  -3   8   1   67.39    4.60
   2  -8  -1   77.29    4.50
   2  -8  -1   91.19    5.80
   2  -8  -1   81.09    4.50
   2  -8  -1   91.79    5.70
  -2   8   1   79.59    5.70
  -2   8   1   75.89    7.20
  -2   8   1   86.69    5.70
  -2   8   1   86.89    7.40
   1  -8  -1    0.90    1.10
   1  -8  -1   -0.20    0.60
   1  -8  -1    0.60    0.70
   1  -8  -1    0.60    0.90
  -1   8   1    0.20    0.90
  -1   8   1   -0.50    0.60
  -1   8   1   -2.40    1.70
  -1   8   1    0.30    0.60
   0  -8  -1   11.10    2.10
   0  -8  -1   10.30    2.00
   0  -8  -1    8.70    1.70
   0  -8  -1    9.60    1.90
   0   8   1   10.20    1.70
   0   8   1   11.90    1.80
   0   8   1    9.00    1.90
   0   8   1   12.20    2.90
  -1  -8  -1   94.49    6.60
  -1  -8  -1   88.39    7.30
  -1  -8  -1   86.09    6.40
  -1  -8  -1   80.09    6.00
  -1  -8  -1   83.59    6.30
   1   8   1   87.49    6.60
   1   8   1   74.19    6.40
   1   8   1   85.29    6.00
   1   8   1   93.59    7.30
   1   8   1   87.89    6.20
  -2  -8  -1    5.10    2.00
  -2  -8  -1    2.50    1.50
  -2  -8  -1    0.60    1.40
  -2  -8  -1    4.30    1.80
   2   8   1    3.90    1.70
   2   8   1    3.90    1.60
   2   8   1    5.30    2.00
   2   8   1    4.70    1.80
   2   8   1    7.10    1.90
  -3  -8  -1  171.88   11.80
  -3  -8  -1  177.38   11.70
  -3  -8  -1  194.88   13.30
  -3  -8  -1  178.58   11.90
  -3  -8  -1  170.48   12.30
   3   8   1  180.38   12.10
   3   8   1  169.88   11.70
   3   8   1  185.88   12.20
   3   8   1  183.88   11.70
   3   8   1  169.88   12.00
  -4  -8  -1   16.70    3.30
  -4  -8  -1   15.80    3.20
  -4  -8  -1   16.40    3.60
  -4  -8  -1   14.10    3.10
   4   8   1   14.80    3.10
   4   8   1   18.30    3.70
   4   8   1   18.20    3.30
   4   8   1   19.40    3.60
   4   8   1   22.20    3.80
  -5  -8  -1    3.60    2.20
  -5  -8  -1    1.90    1.60
  -5  -8  -1    1.90    1.80
  -5  -8  -1    0.30    1.60
  -5  -8  -1    2.40    1.90
   5   8   1    1.60    1.80
   5   8   1    0.00    1.90
   5   8   1   -1.20    2.10
   5   8   1   -2.80    1.60
   5   8   1   -2.00    2.00
  -6  -8  -1    4.90    2.70
  -6  -8  -1    1.20    1.50
  -6  -8  -1    3.80    2.10
  -6  -8  -1   -1.30    2.00
  -6  -8  -1    2.40    1.80
   6   8   1    2.00    1.60
   6   8   1    2.70    3.00
   6   8   1   -1.10    2.30
   6   8   1    0.10    2.00
  -7  -8  -1   -0.10    1.50
  -7  -8  -1    5.60    3.00
  -7  -8  -1   -2.10    2.70
  -7  -8  -1    2.00    1.90
   7   8   1   -0.90    2.40
   7   8   1    0.10    1.90
   7   8   1   -1.70    2.10
  -8  -8  -1    4.90    3.90
  -8  -8  -1    8.60    4.10
  -8  -8  -1   11.40    3.50
  -8  -8  -1    7.30    3.50
   8   8   1   10.40    3.70
   8   8   1    8.70    3.40
   8   8   1    5.80    3.20
  -9  -8  -1   68.09    7.80
  -9  -8  -1   93.19    9.70
  -9  -8  -1   86.09    9.80
  -9  -8  -1   71.69    8.40
   9   8   1   75.09    8.90
   9   8   1   84.29    9.70
   9   8   1   60.09    8.60
 -10  -8  -1   10.60    5.10
 -10  -8  -1    3.80    3.90
 -10  -8  -1    4.40    4.50
  10   8   1    8.20    4.40
  10   8   1    3.30    4.20
   9  -9  -1    0.80    2.10
   9  -9  -1    6.40    2.20
  -9   9   1   -0.70    3.00
  -9   9   1    2.30    2.00
  -9   9   1    0.20    1.80
   8  -9  -1    5.40    1.90
   8  -9  -1    3.30    1.80
  -8   9   1    4.10    2.00
  -8   9   1    5.30    3.30
  -8   9   1    3.00    1.80
   7  -9  -1   10.70    2.00
   7  -9  -1    9.60    2.10
  -7   9   1    9.50    3.30
   6  -9  -1   -0.50    1.00
   6  -9  -1    0.30    1.10
  -6   9   1    2.00    1.20
  -6   9   1   -0.30    0.90
  -6   9   1    0.70    2.70
   5  -9  -1   -0.10    0.90
   5  -9  -1    1.30    1.00
  -5   9   1    0.10    2.00
  -5   9   1    1.00    1.10
  -5   9   1    1.60    1.00
   4  -9  -1   18.70    2.40
   4  -9  -1   23.60    2.40
  -4   9   1   16.40    2.40
  -4   9   1   17.20    4.10
  -4   9   1   23.00    2.50
   3  -9  -1  149.19    8.60
   3  -9  -1  146.79    8.50
  -3   9   1  116.59    8.40
  -3   9   1  130.89   10.40
  -3   9   1  141.29    8.60
   2  -9  -1   31.00    3.00
   2  -9  -1   24.40    2.70
   2  -9  -1   23.30    1.40
   2  -9  -1   21.90    1.40
  -2   9   1   30.40    4.80
  -2   9   1   27.30    2.90
  -2   9   1   20.30    2.90
  -2   9   1   28.50    4.60
   1  -9  -1   23.60    2.80
   1  -9  -1   19.70    2.20
   1  -9  -1   22.60    2.30
   1  -9  -1   23.30    3.10
  -1   9   1   22.70    3.20
  -1   9   1   26.80    4.60
  -1   9   1   22.80    2.10
  -1   9   1   22.80    2.10
   0  -9  -1   97.19    6.90
   0  -9  -1   95.29    6.40
   0  -9  -1   89.39    6.40
   0  -9  -1   93.89    6.90
   0   9   1   99.89    6.40
   0   9   1  102.79    7.10
   0   9   1   86.39    6.90
   0   9   1   95.89    8.10
   0   9   1   93.39    6.30
  -1  -9  -1    2.20    1.40
  -1  -9  -1    4.10    1.50
  -1  -9  -1    3.10    1.40
  -1  -9  -1    2.90    1.80
  -1  -9  -1    1.80    1.50
   1   9   1    0.70    1.20
   1   9   1    0.10    1.20
   1   9   1    0.50    1.60
   1   9   1    5.00    2.30
   1   9   1    1.50    1.40
  -2  -9  -1   11.90    3.00
  -2  -9  -1   12.70    2.60
  -2  -9  -1   12.70    2.50
  -2  -9  -1    7.10    2.30
  -2  -9  -1    9.60    2.60
   2   9   1   12.10    2.50
   2   9   1   14.80    3.00
   2   9   1   10.10    2.70
   2   9   1   12.20    2.80
   2   9   1   14.10    2.60
  -3  -9  -1    4.30    2.50
  -3  -9  -1    0.10    1.80
  -3  -9  -1    1.60    1.80
  -3  -9  -1    2.80    2.10
   3   9   1    3.30    2.30
   3   9   1    2.60    2.00
   3   9   1    2.50    1.70
   3   9   1    1.60    1.60
  -4  -9  -1   19.40    3.90
  -4  -9  -1   22.50    4.10
  -4  -9  -1   20.10    4.00
   4   9   1   28.30    4.10
   4   9   1   35.00    5.00
   4   9   1   20.80    4.00
  -5  -9  -1   29.00    4.70
  -5  -9  -1   16.70    3.80
  -5  -9  -1   19.20    4.10
  -5  -9  -1   20.20    3.90
   5   9   1   26.30    4.50
   5   9   1   27.90    5.10
   5   9   1   26.00    4.50
  -6  -9  -1   27.20    4.90
  -6  -9  -1   33.20    5.30
  -6  -9  -1   25.60    4.70
  -6  -9  -1   26.80    5.10
   6   9   1   18.40    4.10
   6   9   1   18.40    4.40
   6   9   1   17.00    4.00
  -7  -9  -1   12.70    4.20
  -7  -9  -1   13.40    4.10
  -7  -9  -1    8.40    3.60
  -7  -9  -1    9.50    3.60
   7   9   1   14.40    3.70
   7   9   1   11.60    3.70
   7   9   1   12.90    3.90
  -8  -9  -1    4.20    3.00
  -8  -9  -1    7.10    4.20
  -8  -9  -1   -1.80    3.20
  -8  -9  -1   10.40    3.60
   8   9   1    0.20    2.70
   8   9   1   11.00    4.60
   8   9   1   10.80    3.80
  -9  -9  -1   27.30    5.80
  -9  -9  -1   14.00    4.40
  -9  -9  -1   22.30    6.20
  -9  -9  -1   14.00    4.20
   9   9   1   31.30    6.50
   9   9   1   26.80    5.30
   9   9   1   22.60    5.20
 -10  -9  -1  -14.00    4.90
 -10  -9  -1   -4.80    3.30
 -10  -9  -1   -4.40    3.00
  10   9   1    5.20    4.20
  10   9   1   -4.90    3.10
   8 -10  -1   -2.50    1.50
   8 -10  -1   -0.30    1.30
  -8  10   1    2.90    1.80
  -8  10   1    0.10    3.00
  -8  10   1    2.40    1.70
   7 -10  -1   36.10    3.70
   7 -10  -1   39.30    3.80
  -7  10   1   32.50    5.90
  -7  10   1   26.10    3.40
  -7  10   1   32.30    3.70
   6 -10  -1    5.30    1.40
   6 -10  -1    6.80    1.90
  -6  10   1    4.50    1.40
  -6  10   1    3.40    3.10
  -6  10   1    4.90    1.70
   5 -10  -1    3.50    1.40
   5 -10  -1    5.70    1.50
  -5  10   1    7.50    3.00
  -5  10   1    4.10    1.50
  -5  10   1    3.90    1.50
   4 -10  -1   10.90    2.00
   4 -10  -1   12.20    1.90
  -4  10   1    9.40    1.90
  -4  10   1    8.50    1.90
  -4  10   1   10.70    3.70
   3 -10  -1    0.00    0.90
   3 -10  -1   -0.40    0.90
  -3  10   1   -2.60    0.90
  -3  10   1   -0.20    0.90
  -3  10   1    4.30    2.30
   2 -10  -1    0.60    1.00
   2 -10  -1    2.20    1.40
  -2  10   1    0.20    1.60
  -2  10   1    2.80    1.40
  -2  10   1    2.00    1.20
   1 -10  -1    1.80    1.00
   1 -10  -1    2.30    1.60
  -1  10   1    2.20    0.90
  -1  10   1    2.50    1.50
   0 -10  -1   35.50    4.00
   0 -10  -1   38.40    4.00
   0 -10  -1   39.90    3.70
   0  10   1   39.80    4.10
   0  10   1   37.90    4.40
   0  10   1   36.40    3.60
  -1 -10  -1  376.56   21.20
  -1 -10  -1  376.76   20.90
  -1 -10  -1  374.06   21.30
   1  10   1  381.46   21.50
   1  10   1  311.57   21.10
   1  10   1  364.26   20.60
  -2 -10  -1    1.60    1.80
  -2 -10  -1    0.90    1.80
  -2 -10  -1   -0.60    2.40
  -2 -10  -1   -1.80    1.70
   2  10   1    1.60    2.00
   2  10   1   -0.70    1.70
   2  10   1    2.60    1.70
  -3 -10  -1   40.60    5.50
  -3 -10  -1   41.30    6.20
  -3 -10  -1   50.99    5.50
   3  10   1   53.19    5.70
   3  10   1   42.60    5.10
   3  10   1   53.39    5.80
  -4 -10  -1  163.28   11.40
  -4 -10  -1  135.59   10.70
  -4 -10  -1  143.49   11.20
  -4 -10  -1  126.09   10.50
   4  10   1  138.99   10.50
   4  10   1  122.09   10.60
   4  10   1  161.58   11.50
  -5 -10  -1    5.40    2.90
  -5 -10  -1   10.40    3.60
  -5 -10  -1    5.10    2.30
   5  10   1    4.80    2.80
   5  10   1    1.10    2.30
   5  10   1    4.30    3.20
  -6 -10  -1   33.10    5.40
  -6 -10  -1   41.40    6.50
  -6 -10  -1   35.40    6.20
  -6 -10  -1   27.80    5.50
   6  10   1   27.90    5.30
   6  10   1   23.40    4.50
   6  10   1   46.90    6.80
  -7 -10  -1   19.80    5.00
  -7 -10  -1   19.30    5.30
  -7 -10  -1   23.50    5.30
  -7 -10  -1   21.10    4.50
   7  10   1   30.10    5.80
   7  10   1   23.80    4.90
   7  10   1   19.20    5.00
  -8 -10  -1    8.50    3.40
  -8 -10  -1   16.50    4.40
  -8 -10  -1   11.20    3.90
  -8 -10  -1   13.80    4.10
   8  10   1    9.50    5.30
   8  10   1   19.20    4.50
   8  10   1   23.80    5.10
  -9 -10  -1   18.60    5.60
  -9 -10  -1   24.80    6.70
  -9 -10  -1   35.10    6.40
  -9 -10  -1   31.20    7.90
   9  10   1   43.90    7.40
   9  10   1   26.40    6.50
   7 -11  -1    1.60    1.40
   7 -11  -1    3.20    1.40
  -7  11   1   -1.40    1.30
  -7  11   1    0.70    1.30
  -7  11   1   -3.00    2.60
   6 -11  -1   35.00    3.30
   6 -11  -1   34.40    3.40
  -6  11   1   28.80    3.30
  -6  11   1   28.50    3.30
  -6  11   1   22.60    5.50
   5 -11  -1    0.50    1.10
   5 -11  -1    2.20    1.40
  -5  11   1   -0.10    1.20
  -5  11   1   -1.70    1.10
  -5  11   1    0.60    1.80
   4 -11  -1    0.40    1.20
   4 -11  -1    2.90    1.20
  -4  11   1    0.40    1.10
  -4  11   1   -0.10    2.70
  -4  11   1    1.20    1.10
   3 -11  -1   -1.10    1.00
   3 -11  -1    2.60    1.50
  -3  11   1    1.50    1.20
  -3  11   1    1.60    1.30
  -3  11   1   -1.80    2.30
   2 -11  -1    0.00    1.00
   2 -11  -1   -0.90    1.20
  -2  11   1   -2.10    0.90
  -2  11   1    1.20    1.10
  -2  11   1   -1.80    2.30
   1 -11  -1    0.80    1.70
   1 -11  -1    0.00    1.00
  -1  11   1   -1.20    1.20
  -1  11   1    0.10    1.20
  -1  11   1   -1.80    0.70
   0 -11  -1   53.79    5.00
   0 -11  -1   44.10    4.20
   0 -11  -1   47.70    4.80
   0  11   1   41.10    4.80
   0  11   1   47.10    4.00
   0  11   1   43.20    4.80
  -1 -11  -1    1.10    1.70
  -1 -11  -1    3.90    2.10
  -1 -11  -1    3.30    1.80
   1  11   1    3.60    1.60
   1  11   1    1.30    1.70
   1  11   1    1.50    2.00
  -2 -11  -1   80.39    7.80
  -2 -11  -1   74.39    6.90
  -2 -11  -1   75.19    7.00
  -2 -11  -1   83.09    7.10
   2  11   1   66.69    6.90
   2  11   1   81.39    6.80
   2  11   1   80.09    7.20
  -3 -11  -1    6.90    2.60
  -3 -11  -1    8.50    2.80
  -3 -11  -1    5.70    2.40
   3  11   1    1.70    2.00
   3  11   1    3.60    2.30
   3  11   1    4.70    2.50
  -4 -11  -1   19.80    4.20
  -4 -11  -1   32.30    5.30
  -4 -11  -1   25.80    4.60
  -4 -11  -1   22.10    4.50
   4  11   1   22.60    4.20
   4  11   1   20.80    4.10
   4  11   1   21.40    4.70
  -5 -11  -1   15.80    4.10
  -5 -11  -1   24.10    5.10
  -5 -11  -1   16.40    4.30
  -5 -11  -1   21.40    4.90
   5  11   1   19.30    3.80
   5  11   1   12.80    3.90
   5  11   1   23.00    4.70
  -6 -11  -1   50.89    7.30
  -6 -11  -1   40.70    6.80
  -6 -11  -1   44.90    7.00
   6  11   1   60.29    8.00
   6  11   1   39.50    6.20
   6  11   1   50.59    7.20
  -7 -11  -1   21.70    5.50
  -7 -11  -1   14.30    5.60
  -7 -11  -1   11.70    4.80
  -7 -11  -1   29.20    5.60
   7  11   1   29.50    5.80
   7  11   1   23.70    5.60
   7  11   1   33.30    6.10
  -8 -11  -1   28.80    5.90
  -8 -11  -1   19.30    5.50
  -8 -11  -1   26.10    6.70
  -8 -11  -1   21.20    5.50
   8  11   1   36.70    6.90
   8  11   1   31.80    6.50
   6 -12  -1   15.70    2.20
   6 -12  -1   12.30    2.30
  -6  12   1   14.10    2.30
  -6  12   1   14.10    2.10
  -6  12   1   10.20    4.70
   5 -12  -1    0.00    1.20
   5 -12  -1   -1.10    1.20
  -5  12   1    3.30    1.40
  -5  12   1   -1.20    2.30
  -5  12   1    0.70    1.30
   4 -12  -1   32.40    3.30
   4 -12  -1   32.30    3.40
  -4  12   1   32.20    3.50
  -4  12   1   25.40    5.60
  -4  12   1   25.60    3.40
   3 -12  -1   11.50    2.20
   3 -12  -1    7.80    2.10
  -3  12   1    6.70    1.90
  -3  12   1    6.80    2.00
   2 -12  -1    1.30    1.60
   2 -12  -1    2.50    1.40
  -2  12   1    3.40    2.40
  -2  12   1    3.30    1.80
  -2  12   1    0.40    1.50
   1 -12  -1    0.40    1.70
  -1  12   1    5.60    3.10
  -1  12   1    0.50    1.50
  -1  12   1    2.60    1.90
   0 -12  -1    8.90    2.20
   0 -12  -1    7.20    2.40
   0 -12  -1    6.40    2.30
   0  12   1   10.80    1.90
   0  12   1    6.50    2.80
  -1 -12  -1    3.70    2.20
  -1 -12  -1   -2.30    1.80
  -1 -12  -1   -0.80    1.60
   1  12   1    1.70    1.80
   1  12   1   -2.20    1.80
   1  12   1    2.70    1.90
  -2 -12  -1   19.10    3.90
  -2 -12  -1   18.80    3.80
  -2 -12  -1   13.40    3.20
   2  12   1   11.20    2.90
   2  12   1   14.80    3.20
   2  12   1   15.70    3.40
  -3 -12  -1    0.40    2.70
  -3 -12  -1    0.70    1.70
  -3 -12  -1    1.70    2.70
  -3 -12  -1    2.60    2.90
   3  12   1    2.30    2.70
   3  12   1    2.20    2.50
   3  12   1    1.30    2.30
  -4 -12  -1    1.70    2.70
  -4 -12  -1    2.90    2.40
  -4 -12  -1    2.40    3.20
   4  12   1    6.80    2.90
   4  12   1    3.70    2.70
   4  12   1    2.00    3.30
  -5 -12  -1   43.20    7.10
  -5 -12  -1   43.60    6.30
  -5 -12  -1   36.10    6.60
  -5 -12  -1   39.00    7.10
   5  12   1   50.19    7.20
   5  12   1   44.60    6.70
   5  12   1   40.60    6.90
  -6 -12  -1   10.20    3.70
  -6 -12  -1    9.90    4.50
  -6 -12  -1   13.10    4.70
   6  12   1    4.30    3.90
   6  12   1    8.70    3.70
   6  12   1    5.70    4.50
  -7 -12  -1   -0.20    3.70
  -7 -12  -1   -9.40    5.50
  -7 -12  -1    3.70    3.10
   7  12   1    0.50    2.90
   5 -13  -1    4.80    1.60
   5 -13  -1    1.80    1.60
  -5  13   1    2.60    1.40
  -5  13   1    3.50    4.10
  -5  13   1    4.00    1.60
   4 -13  -1    2.80    1.80
  -4  13   1    5.80    1.70
  -4  13   1    3.30    1.70
  -4  13   1    3.70    3.30
   3 -13  -1    4.80    1.70
   3 -13  -1    2.90    1.70
  -3  13   1    0.40    3.10
  -3  13   1    1.10    1.80
  -3  13   1    1.80    1.50
   2 -13  -1    0.20    1.50
   2 -13  -1   -0.50    1.70
  -2  13   1   -4.50    2.60
  -2  13   1   -0.20    1.80
  -2  13   1   -3.10    1.30
   1 -13  -1   12.90    2.90
   1 -13  -1   13.40    2.80
  -1  13   1    9.70    4.10
  -1  13   1   13.20    2.90
  -1  13   1   12.00    3.30
   0 -13  -1   10.20    3.10
   0  13   1    4.20    2.70
  -1 -13  -1    2.40    2.30
  -1 -13  -1    1.20    1.70
  -1 -13  -1    1.30    2.40
   1  13   1   -1.70    1.90
   1  13   1   -1.20    1.90
   1  13   1   -2.30    1.90
  -2 -13  -1    6.00    3.00
  -2 -13  -1    9.30    3.30
  -2 -13  -1    9.60    3.50
   2  13   1   11.40    3.00
   2  13   1   13.80    4.20
   2  13   1    9.60    2.80
  -3 -13  -1    3.00    3.90
  -3 -13  -1   -2.80    2.00
  -3 -13  -1    5.40    3.10
   3  13   1    2.70    2.80
   3  13   1    2.30    3.10
   3  13   1    4.60    3.20
  -4 -13  -1   -1.70    3.80
  -4 -13  -1    8.80    3.20
  -4 -13  -1    3.80    4.40
  -4 -13  -1    8.50    3.80
   4  13   1    2.10    3.90
   4  13   1   14.30    4.10
   4  13   1    7.50    3.70
  -5 -13  -1    8.20    4.00
  -5 -13  -1   15.50    5.30
  -5 -13  -1   16.50    4.30
  -5 -13  -1    9.00    5.20
   5  13   1    6.30    4.40
   5  13   1   13.20    4.40
  -6 -13  -1   -4.10    2.50
  -6 -13  -1    1.50    4.00
   6  13   1    5.80    3.60
   3 -14  -1   18.90    3.40
   3 -14  -1   18.10    2.90
  -3  14   1    5.30    4.40
  -3  14   1   14.20    2.80
  -3  14   1   17.70    3.00
   2 -14  -1    0.50    2.00
  -2  14   1    2.60    2.20
  -2  14   1    2.60    1.90
  -2  14   1    2.60    4.10
   1 -14  -1   -0.80    2.10
   1 -14  -1    2.30    1.80
  -1  14   1    1.90    1.90
  -1  14   1    2.60    3.60
  -1  14   1   -1.50    2.50
   0 -14  -1   10.00    3.50
   0  14   1   12.50    2.90
   0  14   1    9.60    3.40
   0  14   1   15.40    4.50
  -1 -14  -1    0.50    2.90
  -1 -14  -1    1.60    2.10
   1  14   1    1.30    2.90
  -2 -14  -1   10.30    3.50
  -2 -14  -1   14.70    4.30
  -2 -14  -1   10.10    3.70
   2  14   1   11.10    3.40
   2  14   1    8.00    3.90
  -3 -14  -1   15.20    5.10
  -3 -14  -1   12.90    4.30
   3  14   1   17.40    4.80
   3  14   1   10.70    3.80
  -4 -14  -1   -7.00    2.20
   4  14   1   -6.10    2.50
  -3 -14   2    5.40    3.00
  -2 -14   2    4.50    4.90
   1  14  -2   23.90    5.40
   1  14  -2   23.00    4.70
   1  14  -2   34.90    6.90
  -1 -14   2   17.60    4.90
   0  14  -2   28.00    5.70
   0  14  -2   13.90    4.70
   0  14  -2   15.00    4.10
   0 -14   2   21.00    4.50
   0 -14   2   26.30    5.40
  -1  14  -2    7.10    3.10
  -1  14  -2    3.90    3.60
  -1  14  -2    4.70    3.20
   1 -14   2    0.30    3.50
   1 -14   2    3.20    2.40
  -2  14  -2   11.10    4.00
  -2  14  -2    2.40    2.30
  -2  14  -2    4.60    3.90
   2 -14   2   -2.80    3.60
   2 -14   2   -0.20    2.30
   5  13  -2   -1.40    3.30
  -5 -13   2    0.10    2.90
   4  13  -2  -11.10    6.20
   4  13  -2   -2.50    2.10
  -4 -13   2   -5.60    2.50
  -4 -13   2   -4.40    4.40
  -4 -13   2  -13.20    4.10
   3  13  -2   20.80    4.80
   3  13  -2   18.40    4.40
   3  13  -2   29.20    5.90
  -3 -13   2   13.10    4.50
  -3 -13   2   13.10    4.90
  -3 -13   2   18.80    4.10
   2  13  -2    0.70    3.00
   2  13  -2   -2.20    2.90
  -2 -13   2    0.40    2.20
  -2 -13   2    0.60    3.70
  -2 -13   2   -3.30    2.80
   1  13  -2   -2.30    2.90
   1  13  -2    3.40    2.80
  -1 -13   2   -4.00    3.10
  -1 -13   2    2.60    3.30
   0  13  -2    0.80    3.10
   0  13  -2   -1.80    2.50
   0  13  -2   -1.70    2.20
   0  13  -2    1.70    2.10
   0 -13   2    0.30    2.60
   0 -13   2    1.20    2.10
   0 -13   2    1.10    2.90
  -1  13  -2   14.30    3.80
  -1  13  -2    6.70    2.60
  -1  13  -2    8.70    3.00
  -1  13  -2    9.70    3.60
   1 -13   2    9.50    3.20
   1 -13   2    7.80    3.00
   1 -13   2    7.70    2.90
  -2  13  -2    4.40    2.70
  -2  13  -2    2.90    3.00
  -2  13  -2    0.40    2.20
   2 -13   2   -4.00    2.30
   2 -13   2    1.30    2.00
  -3  13  -2   31.00    5.30
  -3  13  -2   45.40    5.20
  -3  13  -2   40.50    7.30
   3 -13   2   34.30    4.80
   3 -13   2   32.30    5.10
  -4  13  -2   30.20    4.90
  -4  13  -2   40.60    5.50
  -4  13  -2   47.90    7.80
   4 -13   2   51.79    5.30
   4 -13   2   37.60    5.50
  -5  13  -2    2.40    2.20
  -5  13  -2   -1.70    3.80
  -5  13  -2    0.00    2.30
   5 -13   2   -2.60    1.70
   5 -13   2    1.30    2.70
   7  12  -2   -3.80    3.60
  -7 -12   2   -4.90    2.80
  -7 -12   2   -0.10    6.10
  -7 -12   2   -1.20    3.30
   6  12  -2   19.60    5.10
   6  12  -2    9.80    4.50
  -6 -12   2    7.80    4.30
  -6 -12   2   24.70    5.10
  -6 -12   2   44.90    7.60
  -6 -12   2   19.00    7.10
   5  12  -2   33.10    6.70
   5  12  -2   32.90    5.70
   5  12  -2   40.30    6.80
  -5 -12   2   30.40    5.80
  -5 -12   2   36.30    6.60
  -5 -12   2   32.10    6.10
   4  12  -2   12.90    4.70
   4  12  -2   16.70    3.90
   4  12  -2   13.10    4.20
  -4 -12   2   10.50    4.80
  -4 -12   2   14.40    4.40
  -4 -12   2   13.20    4.00
   3  12  -2   13.00    3.90
   3  12  -2   17.60    4.30
   3  12  -2   16.00    4.00
  -3 -12   2   13.20    4.10
  -3 -12   2   11.40    3.70
  -3 -12   2   19.90    4.00
   2  12  -2   -6.20    2.40
   2  12  -2    2.90    2.30
   2  12  -2    4.90    2.50
  -2 -12   2   -5.00    2.30
  -2 -12   2    0.00    1.90
   1  12  -2   18.60    4.30
   1  12  -2   23.20    3.70
  -1 -12   2   19.60    4.10
  -1 -12   2   15.30    4.00
   0  12  -2   33.20    4.20
   0  12  -2   28.80    5.20
   0  12  -2   25.40    4.80
   0  12  -2   24.90    4.20
   0 -12   2   32.50    5.10
   0 -12   2   30.90    4.60
  -1  12  -2    2.10    2.00
  -1  12  -2    3.10    1.90
  -1  12  -2    5.30    3.30
  -1  12  -2    1.50    1.90
   1 -12   2    0.30    2.10
   1 -12   2   -1.10    1.60
   1 -12   2    3.30    2.20
  -2  12  -2   -1.40    1.70
  -2  12  -2    0.50    2.90
  -2  12  -2   -2.20    2.10
  -2  12  -2   -1.10    1.40
   2 -12   2   -0.30    1.80
   2 -12   2    0.30    1.80
   2 -12   2   -0.70    2.20
  -3  12  -2   -2.70    1.90
  -3  12  -2    4.00    2.20
  -3  12  -2    0.40    2.30
   3 -12   2    1.80    1.80
   3 -12   2    4.30    2.10
   3 -12   2    1.00    2.60
  -4  12  -2   -1.80    2.90
  -4  12  -2    1.60    1.90
  -4  12  -2    4.70    2.30
   4 -12   2    0.70    2.30
   4 -12   2    0.10    1.60
  -5  12  -2    5.70    2.50
  -5  12  -2    5.30    2.40
  -5  12  -2   10.20    4.50
   5 -12   2    3.60    2.20
   5 -12   2    4.70    2.60
  -6  12  -2   -1.30    2.20
  -6  12  -2   -1.80    1.80
  -6  12  -2    6.90    3.40
   6 -12   2    0.80    2.60
   6 -12   2   -1.60    1.60
   8  11  -2    8.30    4.70
   8  11  -2   -3.70    3.50
  -8 -11   2    1.40    3.50
  -8 -11   2   -2.50    5.30
  -8 -11   2    0.80    3.60
   7  11  -2    0.80    3.60
   7  11  -2   12.80    4.50
   7  11  -2   14.70    6.00
  -7 -11   2    2.90    3.40
  -7 -11   2    5.50    5.10
  -7 -11   2   -7.00    6.10
  -7 -11   2    4.90    3.60
   6  11  -2   15.90    5.20
   6  11  -2    8.50    3.30
   6  11  -2    3.40    3.50
  -6 -11   2   12.40    6.00
  -6 -11   2    7.10    4.70
  -6 -11   2    7.30    3.10
  -6 -11   2    7.10    3.20
   5  11  -2   18.60    4.40
   5  11  -2   32.20    6.00
   5  11  -2   22.40    5.20
  -5 -11   2   23.70    5.00
  -5 -11   2   28.80    5.40
  -5 -11   2   20.90    4.90
  -5 -11   2   26.00    5.20
   4  11  -2   -3.30    1.90
   4  11  -2   -0.10    2.70
   4  11  -2   -2.00    3.10
  -4 -11   2    1.80    3.00
  -4 -11   2   -0.70    1.60
  -4 -11   2    0.20    2.60
   3  11  -2   12.80    4.00
   3  11  -2    4.80    3.10
   3  11  -2   11.90    3.40
  -3 -11   2   14.40    3.80
  -3 -11   2   18.70    3.80
  -3 -11   2   20.10    4.10
   2  11  -2   21.50    3.90
   2  11  -2   17.10    4.20
   2  11  -2   29.50    4.80
  -2 -11   2   15.90    3.70
  -2 -11   2   13.40    3.40
   1  11  -2   19.90    3.60
   1  11  -2   14.30    3.40
  -1 -11   2   17.20    3.80
  -1 -11   2   18.70    3.70
  -1 -11   2   19.00    3.70
   0  11  -2   11.80    2.70
   0  11  -2   11.80    3.10
   0  11  -2    8.10    3.10
   0  11  -2   18.10    3.70
   0 -11   2    8.00    2.80
   0 -11   2   15.70    3.30
  -1  11  -2   33.10    3.80
  -1  11  -2   28.60    4.60
  -1  11  -2   29.70    4.60
  -1  11  -2   37.20    5.60
   1 -11   2   24.50    3.90
   1 -11   2   29.30    4.40
   1 -11   2   26.40    3.80
  -2  11  -2    0.00    1.50
  -2  11  -2    3.60    2.00
  -2  11  -2    5.00    2.70
  -2  11  -2    2.40    2.20
   2 -11   2    0.00    1.90
   2 -11   2    1.00    1.90
   2 -11   2    3.00    1.70
  -3  11  -2   24.00    4.00
  -3  11  -2   25.90    4.00
  -3  11  -2   17.00    2.50
  -3  11  -2   27.30    5.50
   3 -11   2   20.40    3.40
   3 -11   2   19.50    2.90
   3 -11   2   29.50    4.20
  -4  11  -2   -3.70    2.30
  -4  11  -2    2.00    1.80
  -4  11  -2    3.10    1.80
   4 -11   2   -0.90    1.70
   4 -11   2   -0.30    1.50
   4 -11   2    2.60    1.60
  -5  11  -2    0.60    1.50
  -5  11  -2    1.70    3.10
  -5  11  -2    0.60    2.10
   5 -11   2   -1.00    1.40
   5 -11   2    0.10    2.10
  -6  11  -2    1.40    1.70
  -6  11  -2    1.00    2.00
  -6  11  -2    6.70    3.70
   6 -11   2    0.10    2.20
   6 -11   2    3.30    1.60
  -7  11  -2    0.60    1.80
  -7  11  -2    0.90    2.40
  -7  11  -2    7.60    3.80
   7 -11   2   -1.70    2.30
   7 -11   2    7.50    2.50
   9  10  -2   44.80    8.30
   9  10  -2   44.40    7.60
  -9 -10   2   32.90    6.30
  -9 -10   2   50.39    8.70
  -9 -10   2   33.40    6.50
   8  10  -2   49.99    7.80
   8  10  -2   50.79    7.70
   8  10  -2   34.70    7.30
  -8 -10   2   40.80    7.10
  -8 -10   2   46.20    7.90
  -8 -10   2   35.50    6.40
  -8 -10   2   46.60    8.10
   7  10  -2   -3.30    4.10
   7  10  -2    6.10    3.00
   7  10  -2   -5.30    2.50
  -7 -10   2   -6.90    3.40
  -7 -10   2    1.30    2.70
  -7 -10   2    3.00    3.60
  -7 -10   2    6.50    3.20
   6  10  -2   18.40    4.60
   6  10  -2   31.20    5.80
   6  10  -2   30.80    5.80
  -6 -10   2   22.10    4.50
  -6 -10   2   26.80    5.10
  -6 -10   2   29.60    5.80
  -6 -10   2   24.40    5.60
   5  10  -2    0.70    2.80
   5  10  -2    8.90    2.80
   5  10  -2    6.50    2.80
  -5 -10   2    1.90    2.50
  -5 -10   2    1.30    2.40
  -5 -10   2    0.80    3.30
  -5 -10   2   -1.90    2.20
   4  10  -2    4.60    2.60
   4  10  -2    3.10    2.50
   4  10  -2    2.30    2.10
  -4 -10   2    1.80    1.90
  -4 -10   2    3.40    2.60
  -4 -10   2    9.00    3.00
  -4 -10   2    8.80    3.30
   3  10  -2   71.09    6.90
   3  10  -2   63.49    7.20
  -3 -10   2   72.49    7.10
  -3 -10   2   76.49    7.20
  -3 -10   2   77.09    7.30
   2  10  -2   10.90    3.10
   2  10  -2    6.90    2.70
   2  10  -2   15.50    3.40
  -2 -10   2   11.50    3.30
  -2 -10   2    8.80    2.70
  -2 -10   2    8.60    2.80
   1  10  -2   62.09    6.20
   1  10  -2   75.09    6.70
   1  10  -2   69.29    6.80
  -1 -10   2   65.29    6.30
  -1 -10   2   61.99    6.20
   0  10  -2   72.09    6.50
   0  10  -2   72.49    6.90
   0 -10   2   78.99    6.70
   0 -10   2   85.99    7.10
  -1  10  -2    3.60    1.80
  -1  10  -2    4.00    1.70
  -1  10  -2   -0.30    1.60
  -1  10  -2   -0.50    1.20
   1 -10   2    1.80    1.50
   1 -10   2    0.30    1.70
   1 -10   2   -0.50    1.80
  -2  10  -2   34.40    3.80
  -2  10  -2   44.10    4.70
  -2  10  -2   36.10    5.60
  -2  10  -2   34.80    4.30
   2 -10   2   35.80    4.70
   2 -10   2   38.70    4.10
   2 -10   2   33.10    4.10
  -3  10  -2    5.80    1.60
  -3  10  -2   13.00    3.50
  -3  10  -2   10.00    2.80
  -3  10  -2    6.60    2.20
   3 -10   2    9.40    2.30
   3 -10   2   11.40    2.50
   3 -10   2    8.80    2.00
  -4  10  -2   -0.50    1.30
  -4  10  -2    0.60    2.20
  -4  10  -2    2.80    1.30
  -4  10  -2   -0.50    1.60
   4 -10   2   -1.90    1.50
   4 -10   2    1.90    1.20
   4 -10   2    0.50    1.40
  -5  10  -2    6.90    3.30
  -5  10  -2   10.80    2.70
  -5  10  -2    7.40    2.20
   5 -10   2    6.00    1.70
   5 -10   2   10.10    2.60
   5 -10   2    8.50    2.30
  -6  10  -2    8.60    2.60
  -6  10  -2    9.60    2.60
  -6  10  -2    7.20    3.90
   6 -10   2    9.60    2.70
   6 -10   2   12.90    2.70
  -7  10  -2   -3.60    3.40
  -7  10  -2    4.20    2.20
  -7  10  -2    1.90    1.90
   7 -10   2    3.80    2.60
   7 -10   2    2.90    1.80
  -8  10  -2    6.30    2.90
  -8  10  -2    5.40    3.60
  -8  10  -2    3.00    2.20
   8 -10   2    1.00    1.70
   8 -10   2    3.70    2.60
   9   9  -2    3.60    3.80
   9   9  -2    5.60    3.90
  -9  -9   2   13.60    5.20
  -9  -9   2    4.30    3.30
  -9  -9   2    8.10    3.80
   8   9  -2   22.30    5.40
   8   9  -2   10.50    4.10
   8   9  -2   18.30    4.50
  -8  -9   2   18.80    4.80
  -8  -9   2   10.30    3.80
  -8  -9   2    9.20    4.20
  -8  -9   2   21.40    5.30
   7   9  -2    5.60    4.00
   7   9  -2   -0.20    3.00
   7   9  -2   -2.90    2.60
  -7  -9   2   -3.70    2.70
  -7  -9   2   -0.60    2.10
  -7  -9   2   -2.10    2.60
  -7  -9   2   -1.30    2.70
   6   9  -2   41.50    6.60
   6   9  -2   46.50    6.80
   6   9  -2   38.20    6.00
  -6  -9   2   34.80    5.40
  -6  -9   2   39.50    6.10
  -6  -9   2   40.70    6.40
  -6  -9   2   43.50    6.70
   5   9  -2   24.00    4.70
   5   9  -2   17.90    4.10
   5   9  -2    9.40    3.10
  -5  -9   2   15.10    3.60
  -5  -9   2   17.70    4.10
  -5  -9   2   20.80    4.00
  -5  -9   2   18.90    4.60
   4   9  -2   19.80    4.50
   4   9  -2   21.60    4.50
   4   9  -2   16.70    3.70
  -4  -9   2   19.40    4.10
  -4  -9   2   24.30    4.20
  -4  -9   2   18.10    3.90
  -4  -9   2   18.90    4.20
   3   9  -2   16.30    5.20
   3   9  -2   24.00    4.30
   3   9  -2   26.60    4.40
   3   9  -2   20.20    4.10
   3   9  -2   16.10    3.40
  -3  -9   2   14.10    3.80
  -3  -9   2   11.60    3.10
  -3  -9   2   17.80    3.60
  -3  -9   2   20.70    4.00
   2   9  -2   17.30    3.70
   2   9  -2   17.40    3.80
   2   9  -2   25.30    4.30
   2   9  -2   21.40    3.60
   2   9  -2   25.20    3.90
  -2  -9   2   23.70    4.10
  -2  -9   2   18.70    3.70
  -2  -9   2   23.70    4.20
  -2  -9   2   28.70    4.30
   1   9  -2   79.59    7.00
   1   9  -2  102.09    7.90
   1   9  -2   75.39    7.20
   1   9  -2   81.19    7.10
   1   9  -2   93.09    7.60
  -1  -9   2   91.09    7.30
  -1  -9   2   90.39    7.10
  -1  -9   2   80.19    7.00
   0   9  -2   32.70    3.80
   0   9  -2   32.80    5.00
   0   9  -2   26.80    4.30
   0   9  -2   28.40    3.80
   0  -9   2   29.60    4.10
   0  -9   2   28.40    4.00
   0  -9   2   29.50    3.70
  -1   9  -2    4.80    1.70
  -1   9  -2    2.20    2.40
  -1   9  -2    6.90    3.10
  -1   9  -2    4.10    2.30
  -1   9  -2    2.60    1.70
  -1   9  -2    4.20    1.90
   1  -9   2    6.60    2.30
   1  -9   2    3.60    1.70
   1  -9   2    5.80    2.00
   1  -9   2    5.30    2.00
  -2   9  -2   35.00    5.10
  -2   9  -2   32.90    3.40
  -2   9  -2   27.30    4.00
  -2   9  -2   23.50    3.70
   2  -9   2   28.30    3.30
   2  -9   2   28.60    3.80
   2  -9   2   33.80    3.90
  -3   9  -2   80.79    7.60
  -3   9  -2   79.19    6.70
  -3   9  -2   93.99    6.80
  -3   9  -2   80.89    5.80
   3  -9   2   74.89    6.30
   3  -9   2   73.49    6.10
   3  -9   2   77.49    5.80
  -4   9  -2  141.19    9.50
  -4   9  -2  116.79    9.30
  -4   9  -2  121.09   10.60
  -4   9  -2  141.39    8.40
   4  -9   2  141.29    9.50
   4  -9   2  139.59    8.60
   4  -9   2  140.49    9.30
  -5   9  -2   42.20    4.80
  -5   9  -2   50.49    5.00
  -5   9  -2   54.09    7.30
  -5   9  -2   51.19    3.70
   5  -9   2   51.99    4.20
   5  -9   2   48.50    4.70
   5  -9   2   44.00    4.90
  -6   9  -2   13.70    2.00
  -6   9  -2   12.30    3.00
  -6   9  -2   15.70    3.10
  -6   9  -2   20.70    4.60
   6  -9   2   15.50    2.30
   6  -9   2   15.60    2.90
   6  -9   2   19.30    3.40
  -7   9  -2    6.90    2.50
  -7   9  -2   11.30    3.90
  -7   9  -2    3.70    2.40
   7  -9   2    5.80    2.30
   7  -9   2    0.70    2.40
   7  -9   2    5.40    2.00
  -8   9  -2   -2.70    3.20
  -8   9  -2    0.30    2.30
  -8   9  -2    0.20    1.90
   8  -9   2   -2.80    1.40
   8  -9   2    4.70    2.70
  -9   9  -2    0.90    2.60
  -9   9  -2   -2.60    2.30
  -9   9  -2   -1.90    3.30
   9  -9   2    1.60    2.10
   9  -9   2    3.70    3.00
  10   8  -2   14.30    4.80
  10   8  -2   11.10    5.00
 -10  -8   2   17.10    5.60
 -10  -8   2   15.80    4.40
 -10  -8   2   16.80    5.80
   9   8  -2    3.90    3.50
   9   8  -2   -0.10    3.00
  -9  -8   2    3.80    3.00
  -9  -8   2    3.40    4.60
  -9  -8   2    6.20    3.90
   8   8  -2   19.80    4.80
   8   8  -2   25.50    5.20
   8   8  -2   30.20    5.80
  -8  -8   2   27.50    4.90
  -8  -8   2   23.40    5.60
  -8  -8   2   23.30    5.70
  -8  -8   2   21.90    4.90
   7   8  -2    2.20    3.30
   7   8  -2    1.90    2.20
   7   8  -2    3.90    3.60
   7   8  -2    4.00    2.90
  -7  -8   2    1.50    2.60
  -7  -8   2    0.30    2.40
  -7  -8   2    2.90    3.40
  -7  -8   2    5.10    2.40
  -7  -8   2    4.00    3.30
   6   8  -2    0.90    1.80
   6   8  -2   -1.20    1.70
   6   8  -2   -0.40    2.40
   6   8  -2    0.10    2.50
  -6  -8   2    1.80    2.70
  -6  -8   2    0.20    2.10
  -6  -8   2    0.20    2.80
  -6  -8   2    2.60    2.00
  -6  -8   2   -1.90    1.80
   5   8  -2    0.90    2.20
   5   8  -2    6.90    2.60
   5   8  -2   -1.50    1.90
   5   8  -2    2.80    2.00
   5   8  -2    3.60    2.30
  -5  -8   2   -0.10    1.70
  -5  -8   2   -0.60    2.10
  -5  -8   2   -0.30    2.60
  -5  -8   2   -1.10    1.60
  -5  -8   2    5.20    2.70
   4   8  -2   -0.20    1.50
   4   8  -2   -2.90    1.80
   4   8  -2    3.70    2.20
   4   8  -2    1.40    2.00
   4   8  -2   -3.20    1.70
  -4  -8   2    0.40    1.90
  -4  -8   2   -0.10    1.20
  -4  -8   2    1.40    2.00
  -4  -8   2    1.10    2.20
  -4  -8   2    0.30    1.80
   3   8  -2   -1.00    1.60
   3   8  -2   -0.90    1.60
   3   8  -2    0.60    1.70
   3   8  -2    5.40    2.60
   3   8  -2   -0.50    1.80
  -3  -8   2   -1.00    1.50
  -3  -8   2   -1.50    1.10
  -3  -8   2    0.40    1.80
  -3  -8   2   -1.00    1.30
  -3  -8   2    0.10    1.60
   2   8  -2   25.80    4.00
   2   8  -2   19.60    3.50
   2   8  -2   16.90    3.30
   2   8  -2   20.70    3.80
   2   8  -2   20.20    3.30
  -2  -8   2   21.00    3.50
  -2  -8   2   14.00    3.30
  -2  -8   2   18.30    3.30
  -2  -8   2   18.70    3.50
   1   8  -2  121.09    8.30
   1   8  -2  102.99    8.10
   1   8  -2  104.99    8.30
   1   8  -2  112.89    8.70
   1   8  -2  113.49    8.60
  -1  -8   2  106.49    8.00
  -1  -8   2  111.49    8.30
  -1  -8   2  116.09    8.40
   0   8  -2   54.59    5.70
   0   8  -2   63.79    5.10
   0   8  -2   48.40    4.80
   0   8  -2   65.39    5.50
   0  -8   2   59.79    5.10
   0  -8   2   42.40    4.60
   0  -8   2   51.49    5.00
   0  -8   2   56.59    5.10
  -1   8  -2  156.38   10.10
  -1   8  -2  159.68   10.10
  -1   8  -2  163.38   10.80
  -1   8  -2  165.18   10.70
  -1   8  -2  165.38   11.40
  -1   8  -2  163.78   11.40
   1  -8   2  163.18   10.60
   1  -8   2  164.38   10.50
   1  -8   2  157.98   10.30
   1  -8   2  151.88   10.10
  -2   8  -2   11.70    2.80
  -2   8  -2   17.20    2.50
  -2   8  -2   17.10    2.90
  -2   8  -2   16.20    2.60
  -2   8  -2   25.10    4.30
  -2   8  -2   18.40    2.60
   2  -8   2   14.10    2.90
   2  -8   2   21.70    2.60
   2  -8   2   17.40    2.70
   2  -8   2   15.20    2.80
  -3   8  -2    1.20    1.40
  -3   8  -2    3.30    1.60
  -3   8  -2   -1.10    1.00
  -3   8  -2    0.50    1.00
  -3   8  -2    0.50    1.00
  -3   8  -2   -1.10    2.10
   3  -8   2    1.40    1.40
   3  -8   2    3.50    1.50
   3  -8   2    4.30    1.40
   3  -8   2    2.50    1.30
  -4   8  -2    5.70    1.50
  -4   8  -2    5.40    1.90
  -4   8  -2   11.40    2.50
  -4   8  -2    3.20    1.90
  -4   8  -2    3.60    1.50
   4  -8   2    7.10    2.00
   4  -8   2    9.10    1.80
   4  -8   2    5.60    1.70
  -5   8  -2    2.60    1.40
  -5   8  -2   -0.10    1.50
  -5   8  -2    0.50    1.50
  -5   8  -2   -0.30    1.00
   5  -8   2    2.00    1.20
   5  -8   2    2.70    1.70
   5  -8   2    0.60    1.30
  -6   8  -2    2.50    1.90
  -6   8  -2    5.30    2.80
  -6   8  -2    7.50    1.50
  -6   8  -2    4.60    2.00
   6  -8   2    4.90    2.20
   6  -8   2    6.30    1.70
   6  -8   2    2.30    1.50
  -7   8  -2    0.70    1.70
  -7   8  -2    3.00    1.70
  -7   8  -2    1.60    1.20
  -7   8  -2    2.20    2.70
   7  -8   2   -0.10    1.30
   7  -8   2   -0.10    1.70
   7  -8   2    1.30    1.60
  -8   8  -2    4.10    3.10
  -8   8  -2   -1.90    2.00
  -8   8  -2   -0.70    1.60
   8  -8   2    0.20    1.90
   8  -8   2    0.20    1.70
   8  -8   2    3.80    2.20
  -9   8  -2   16.90    4.80
  -9   8  -2   17.20    3.80
  -9   8  -2   18.80    4.00
   9  -8   2   12.80    3.00
   9  -8   2   21.80    4.00
 -10   8  -2   23.30    5.10
 -10   8  -2   24.20    4.60
 -10   8  -2   25.00    5.00
  10  -8   2   27.20    4.70
  10  -8   2   25.00    5.10
  10   7  -2   17.20    5.50
  10   7  -2    5.50    3.60
 -10  -7   2   14.00    3.80
 -10  -7   2   15.10    5.60
 -10  -7   2   19.70    4.20
   9   7  -2    1.70    2.90
   9   7  -2    4.00    3.30
   9   7  -2    4.70    4.60
  -9  -7   2   -0.60    3.00
  -9  -7   2    0.10    2.30
  -9  -7   2    4.50    4.00
  -9  -7   2    1.60    3.40
   8   7  -2    4.10    3.30
   8   7  -2    0.30    2.40
   8   7  -2    3.60    3.10
   8   7  -2   -0.30    3.20
  -8  -7   2    4.90    2.30
  -8  -7   2    3.40    3.10
  -8  -7   2    5.90    3.40
  -8  -7   2    4.60    3.00
  -8  -7   2    0.10    3.40
   7   7  -2    1.60    2.80
   7   7  -2    1.30    3.10
   7   7  -2    2.20    2.00
   7   7  -2    2.20    2.40
   7   7  -2   -2.90    1.90
  -7  -7   2    0.10    1.50
  -7  -7   2    4.10    2.80
  -7  -7   2   -0.80    2.40
  -7  -7   2   -0.70    2.50
  -7  -7   2   -0.70    2.70
   6   7  -2   35.40    5.80
   6   7  -2   36.50    5.30
   6   7  -2   27.70    5.00
   6   7  -2   45.10    5.20
   6   7  -2   48.30    6.60
  -6  -7   2   41.50    5.80
  -6  -7   2   45.90    5.40
  -6  -7   2   33.50    5.50
  -6  -7   2   37.00    5.90
  -6  -7   2   40.70    4.70
   5   7  -2    2.70    2.30
   5   7  -2    3.30    2.00
   5   7  -2    3.90    2.30
   5   7  -2    4.30    2.50
   5   7  -2    7.40    2.40
  -5  -7   2    6.60    2.50
  -5  -7   2    4.70    1.90
  -5  -7   2    7.80    2.50
  -5  -7   2    8.30    2.50
  -5  -7   2    7.30    2.90
   4   7  -2   30.50    4.60
   4   7  -2   38.20    5.30
   4   7  -2   26.30    4.20
   4   7  -2   29.20    4.20
   4   7  -2   32.00    4.70
  -4  -7   2   34.00    4.70
  -4  -7   2   31.00    4.50
  -4  -7   2   29.90    4.40
  -4  -7   2   33.30    4.60
  -4  -7   2   28.80    4.80
   3   7  -2    3.00    1.50
   3   7  -2   -0.70    1.50
   3   7  -2    0.70    1.60
   3   7  -2   -1.10    1.40
   3   7  -2    0.20    1.70
  -3  -7   2   -0.30    1.20
  -3  -7   2   -0.10    1.50
  -3  -7   2    2.00    2.00
  -3  -7   2    0.80    1.60
  -3  -7   2    0.60    1.70
   2   7  -2   59.29    5.50
   2   7  -2   61.39    5.70
   2   7  -2   56.79    5.40
   2   7  -2   61.99    5.60
   2   7  -2   57.19    5.70
  -2  -7   2   59.69    5.70
  -2  -7   2   68.09    5.70
  -2  -7   2   75.09    5.90
  -2  -7   2   55.99    5.50
   1   7  -2    5.00    1.70
   1   7  -2    5.90    1.90
   1   7  -2    8.70    2.40
   1   7  -2    7.10    2.20
   1   7  -2    8.80    2.30
  -1  -7   2    8.90    2.30
  -1  -7   2    8.60    2.10
  -1  -7   2    9.20    2.30
   0   7  -2    9.20    2.00
   0   7  -2   10.10    2.50
   0   7  -2    6.60    1.70
   0   7  -2    6.80    2.00
   0  -7   2    9.00    2.10
   0  -7   2    6.50    1.90
   0  -7   2    5.10    1.80
  -1   7  -2   -1.20    1.00
  -1   7  -2    0.30    0.90
  -1   7  -2    1.60    1.30
  -1   7  -2   -1.00    1.00
  -1   7  -2    0.50    1.50
  -1   7  -2    0.20    1.60
   1  -7   2    0.40    1.10
   1  -7   2   -1.30    0.90
   1  -7   2    1.80    1.20
   1  -7   2    0.00    1.00
  -2   7  -2   20.80    3.10
  -2   7  -2   26.30    2.90
  -2   7  -2   24.70    3.90
  -2   7  -2   22.90    3.30
  -2   7  -2   26.90    2.90
  -2   7  -2   24.60    3.80
   2  -7   2   23.80    2.80
   2  -7   2   27.80    3.20
   2  -7   2   29.80    3.10
   2  -7   2   26.40    2.90
  -3   7  -2   42.30    3.70
  -3   7  -2   49.40    3.80
  -3   7  -2   60.09    5.60
  -3   7  -2   44.50    4.20
  -3   7  -2   41.30    4.10
   3  -7   2   43.10    3.80
   3  -7   2   45.80    4.00
   3  -7   2   42.00    4.00
   3  -7   2   41.90    4.20
  -4   7  -2   93.19    7.40
  -4   7  -2  111.29    7.70
  -4   7  -2  109.29    6.90
  -4   7  -2  108.79    8.60
  -4   7  -2  114.89    7.00
   4  -7   2  101.59    7.00
   4  -7   2  101.69    7.00
   4  -7   2  116.19    7.80
   4  -7   2  108.59    7.40
  -5   7  -2   25.10    4.50
  -5   7  -2   29.20    3.10
  -5   7  -2   29.40    3.00
  -5   7  -2   27.30    3.80
  -5   7  -2   35.50    3.80
   5  -7   2   36.80    3.70
   5  -7   2   30.10    3.20
   5  -7   2   31.90    3.70
  -6   7  -2    2.80    1.70
  -6   7  -2    1.70    1.40
  -6   7  -2    0.90    1.30
  -6   7  -2    2.60    1.90
   6  -7   2    4.30    1.60
   6  -7   2    5.50    1.80
   6  -7   2    2.60    1.40
  -7   7  -2   14.50    2.30
  -7   7  -2    9.60    2.50
  -7   7  -2   15.10    3.10
  -7   7  -2   17.90    4.40
   7  -7   2   15.70    3.00
   7  -7   2   16.80    2.70
   7  -7   2   13.10    2.60
  -8   7  -2   -3.10    2.60
  -8   7  -2    0.60    1.80
  -8   7  -2   -2.90    1.50
  -8   7  -2    1.50    1.50
   8  -7   2   -2.90    1.60
   8  -7   2    2.40    1.90
   8  -7   2   -0.50    1.40
  -9   7  -2   -1.00    2.80
  -9   7  -2   -0.80    2.40
  -9   7  -2   -1.30    1.60
  -9   7  -2   -1.20    2.30
   9  -7   2   -0.90    2.10
   9  -7   2   -1.60    1.70
   9  -7   2    0.70    2.30
 -10   7  -2   -1.80    2.80
 -10   7  -2   -0.90    2.70
 -10   7  -2    3.70    2.70
  10  -7   2    0.10    2.10
  10  -7   2   -1.40    2.60
  10  -7   2    2.30    3.30
  11   6  -2    2.60    2.70
  11   6  -2    5.00    5.20
  11   6  -2   18.00    8.00
 -11  -6   2    7.60    3.50
 -11  -6   2   14.60    5.60
 -11  -6   2    5.10    4.10
  10   6  -2   11.50    4.50
  10   6  -2   -0.20    2.60
  10   6  -2    0.20    3.50
 -10  -6   2   -2.00    4.50
 -10  -6   2   -1.20    2.50
 -10  -6   2   -3.10    3.60
 -10  -6   2    7.90    4.40
   9   6  -2    4.40    3.60
   9   6  -2    4.30    3.20
   9   6  -2    5.30    2.80
  -9  -6   2    6.90    3.90
  -9  -6   2    5.50    3.00
  -9  -6   2    5.40    3.90
  -9  -6   2    5.50    3.40
   8   6  -2   43.50    6.30
   8   6  -2   32.00    5.40
   8   6  -2   32.80    5.70
   8   6  -2   30.50    5.40
  -8  -6   2   29.20    5.20
  -8  -6   2   32.80    4.80
  -8  -6   2   45.80    6.70
  -8  -6   2   36.50    6.60
  -8  -6   2   37.80    5.80
   7   6  -2   47.00    6.70
   7   6  -2   43.70    6.40
   7   6  -2   47.90    5.30
   7   6  -2   46.30    6.70
   7   6  -2   41.40    5.80
  -7  -6   2   51.09    6.30
  -7  -6   2   47.80    5.10
  -7  -6   2   43.70    6.30
  -7  -6   2   48.90    6.40
  -7  -6   2   40.70    6.00
   6   6  -2    2.80    2.40
   6   6  -2    4.40    1.80
   6   6  -2    1.60    2.20
   6   6  -2    3.00    2.60
   6   6  -2    0.30    1.70
  -6  -6   2    5.70    2.50
  -6  -6   2    1.70    1.50
  -6  -6   2    3.30    2.60
  -6  -6   2    0.00    2.50
  -6  -6   2    4.00    2.30
   5   6  -2   46.90    4.80
   5   6  -2   53.19    5.70
   5   6  -2   59.19    6.00
   5   6  -2   58.59    5.90
   5   6  -2   51.89    5.40
  -5  -6   2   50.39    5.30
  -5  -6   2   40.80    5.20
  -5  -6   2   54.49    6.00
  -5  -6   2   48.20    5.00
  -5  -6   2   46.80    5.50
   4   6  -2   32.50    3.90
   4   6  -2   35.90    5.20
   4   6  -2   38.00    5.10
   4   6  -2   28.30    4.30
   4   6  -2   39.40    4.30
  -4  -6   2   37.30    4.20
  -4  -6   2   35.80    4.80
  -4  -6   2   35.30    4.70
  -4  -6   2   38.40    5.30
  -4  -6   2   34.80    4.10
   3   6  -2    3.90    1.60
   3   6  -2    6.50    2.40
   3   6  -2    4.90    2.10
   3   6  -2    3.00    2.00
   3   6  -2    5.10    1.80
  -3  -6   2    2.80    1.60
  -3  -6   2    6.50    2.30
  -3  -6   2    2.70    1.90
  -3  -6   2    4.00    1.60
  -3  -6   2    3.00    1.80
   2   6  -2    8.70    2.40
   2   6  -2    9.00    2.10
   2   6  -2    7.00    2.20
   2   6  -2    7.20    2.10
   2   6  -2    5.20    2.00
  -2  -6   2    5.60    2.20
  -2  -6   2    9.80    2.40
  -2  -6   2    7.70    2.10
  -2  -6   2   10.30    2.30
  -2  -6   2    3.20    1.40
   1   6  -2   52.19    4.60
   1   6  -2   47.30    4.60
   1   6  -2   46.40    4.60
   1   6  -2   49.40    4.50
   1   6  -2   52.09    4.60
  -1  -6   2   48.10    4.50
  -1  -6   2   50.89    4.60
  -1  -6   2   49.10    4.50
   0   6  -2   30.60    3.20
   0   6  -2   30.00    3.30
   0   6  -2   28.00    3.30
   0   6  -2   27.80    3.10
   0   6  -2   33.10    3.50
   0  -6   2   30.20    3.30
   0  -6   2   29.50    3.30
   0  -6   2   27.50    3.20
  -1   6  -2   38.70    3.70
  -1   6  -2   37.40    4.20
  -1   6  -2   31.80    3.40
  -1   6  -2   36.70    3.40
  -1   6  -2   37.90    3.70
  -1   6  -2   35.50    4.10
   1  -6   2   37.80    3.40
   1  -6   2   38.40    3.50
   1  -6   2   36.60    3.50
  -2   6  -2   16.00    2.50
  -2   6  -2   12.70    2.20
  -2   6  -2   10.10    1.80
  -2   6  -2   15.90    3.10
  -2   6  -2   13.50    2.10
   2  -6   2   11.70    2.10
   2  -6   2   11.30    1.90
   2  -6   2    9.20    1.80
   2  -6   2   10.40    2.00
  -3   6  -2   -1.60    1.60
  -3   6  -2   -0.80    0.80
  -3   6  -2    0.60    1.00
  -3   6  -2    0.30    0.90
  -3   6  -2    1.00    1.10
   3  -6   2   -0.10    1.10
   3  -6   2    2.00    1.10
   3  -6   2    0.00    0.90
   3  -6   2   -0.30    0.90
  -4   6  -2    3.30    1.40
  -4   6  -2    7.10    1.50
  -4   6  -2    6.30    2.20
  -4   6  -2    4.40    1.50
  -4   6  -2    4.80    1.30
   4  -6   2    3.90    1.50
   4  -6   2    8.20    1.70
   4  -6   2    6.70    1.50
  -5   6  -2   72.99    6.80
  -5   6  -2   66.09    4.90
  -5   6  -2   73.29    5.70
  -5   6  -2   67.29    5.40
   5  -6   2   64.19    5.20
   5  -6   2   61.89    4.90
   5  -6   2   68.69    5.10
   5  -6   2   54.29    5.20
   5  -6   2   59.49    6.00
  -6   6  -2   25.20    4.40
  -6   6  -2   18.30    3.40
  -6   6  -2   19.00    3.10
  -6   6  -2   21.30    2.90
  -6   6  -2   23.00    4.10
   6  -6   2   26.40    3.00
   6  -6   2   23.70    3.40
   6  -6   2   29.00    4.60
   6  -6   2   20.10    3.00
  -7   6  -2   25.80    3.30
  -7   6  -2   17.50    4.30
  -7   6  -2   23.80    3.60
  -7   6  -2   20.70    3.50
   7  -6   2   25.00    3.60
   7  -6   2   30.40    3.80
   7  -6   2   25.70    3.90
  -8   6  -2   22.60    4.10
  -8   6  -2   24.00    3.30
  -8   6  -2   25.20    4.80
  -8   6  -2   27.70    4.30
   8  -6   2   23.50    3.90
   8  -6   2   22.40    4.00
   8  -6   2   20.90    3.40
  -9   6  -2    3.00    2.20
  -9   6  -2    4.80    2.60
  -9   6  -2    8.50    2.90
  -9   6  -2    4.70    2.60
   9  -6   2    3.30    2.60
   9  -6   2    8.30    2.70
   9  -6   2    4.50    2.60
 -10   6  -2    0.20    2.60
 -10   6  -2   -2.60    2.50
 -10   6  -2   -4.90    2.60
 -10   6  -2    1.90    2.30
  10  -6   2   -0.10    2.70
  10  -6   2   -2.50    2.10
  10  -6   2   -0.20    1.90
 -11   6  -2   -2.70    2.60
 -11   6  -2   -8.00    2.80
 -11   6  -2   -2.80    2.80
  11  -6   2   -0.60    2.20
  11  -6   2   -0.80    4.00
  11   5  -2    5.30    5.50
  11   5  -2    4.30    4.70
  11   5  -2    3.00    3.40
 -11  -5   2    4.90    4.40
 -11  -5   2    3.20    3.30
 -11  -5   2    1.60    4.20
 -11  -5   2    3.50    4.60
  10   5  -2   31.80    6.30
  10   5  -2   38.00    6.20
  10   5  -2   32.70    5.90
 -10  -5   2   39.60    7.10
 -10  -5   2   35.70    6.20
 -10  -5   2   35.40    5.60
 -10  -5   2   39.90    7.30
   9   5  -2   34.60    6.20
   9   5  -2   47.70    6.90
   9   5  -2   33.10    5.90
  -9  -5   2   40.70    6.60
  -9  -5   2   49.00    7.40
  -9  -5   2   39.10    5.70
  -9  -5   2   36.20    5.80
   8   5  -2    2.00    2.10
   8   5  -2    1.90    2.90
   8   5  -2   -0.40    2.10
   8   5  -2   -2.50    2.00
   8   5  -2   -1.10    2.30
  -8  -5   2    2.70    2.20
  -8  -5   2    1.60    2.00
  -8  -5   2    0.60    1.70
  -8  -5   2    3.10    2.70
  -8  -5   2    0.30    2.10
   7   5  -2    0.90    1.70
   7   5  -2    1.50    1.90
   7   5  -2    2.60    2.20
   7   5  -2    1.20    2.30
   7   5  -2    5.60    2.60
  -7  -5   2    4.30    2.40
  -7  -5   2    4.30    2.70
  -7  -5   2    4.20    2.40
  -7  -5   2    0.70    2.50
  -7  -5   2    3.40    1.70
   6   5  -2   40.60    5.40
   6   5  -2   33.50    5.30
   6   5  -2   32.00    5.10
   6   5  -2   33.40    5.00
   6   5  -2   35.20    4.00
  -6  -5   2   33.80    5.30
  -6  -5   2   39.70    5.40
  -6  -5   2   41.60    4.70
  -6  -5   2   32.60    4.80
  -6  -5   2   32.90    4.10
   5   5  -2    7.60    2.50
   5   5  -2    6.80    2.30
   5   5  -2    6.30    2.00
   5   5  -2    7.00    2.30
   5   5  -2    8.80    2.20
  -5  -5   2   11.00    2.80
  -5  -5   2    9.40    2.50
  -5  -5   2    7.30    2.70
  -5  -5   2    7.70    2.40
  -5  -5   2    7.10    2.20
   4   5  -2    0.10    1.20
   4   5  -2   -1.00    1.50
   4   5  -2   -1.10    1.20
   4   5  -2    2.20    1.80
   4   5  -2   -0.80    1.30
  -4  -5   2   -0.10    1.20
  -4  -5   2   -0.50    1.40
  -4  -5   2    0.70    1.20
  -4  -5   2    1.30    1.80
  -4  -5   2    0.80    1.40
   3   5  -2    0.30    1.20
   3   5  -2   -0.70    1.20
   3   5  -2   -0.40    1.40
   3   5  -2    0.50    1.50
   3   5  -2    0.20    1.10
  -3  -5   2   -1.30    1.20
  -3  -5   2    1.50    1.50
  -3  -5   2   -1.30    1.30
  -3  -5   2    2.50    1.60
  -3  -5   2   -0.60    1.20
   2   5  -2  102.29    7.10
   2   5  -2   97.09    7.20
   2   5  -2   91.39    7.20
   2   5  -2  104.79    7.50
   2   5  -2  103.09    7.00
  -2  -5   2  104.09    7.30
  -2  -5   2   97.69    7.20
  -2  -5   2  102.09    7.20
  -2  -5   2   97.49    7.00
  -2  -5   2   92.29    7.20
   1   5  -2  120.69    8.00
   1   5  -2  119.89    8.10
   1   5  -2  106.59    8.00
   1   5  -2  126.09    8.10
   1   5  -2  129.89    8.30
  -1  -5   2  116.19    8.00
  -1  -5   2  121.89    8.00
  -1  -5   2  126.09    8.20
  -1  -5   2  123.09    8.10
   0   5  -2  129.99    8.20
   0   5  -2  126.69    8.30
   0   5  -2  119.49    8.30
   0   5  -2  127.49    8.10
   0   5  -2  136.39    8.60
   0  -5   2  115.29    8.10
   0  -5   2  134.49    8.30
   0  -5   2  139.69    8.60
  -1   5  -2   82.59    5.70
  -1   5  -2   85.49    6.20
  -1   5  -2   80.79    5.50
  -1   5  -2   70.39    5.40
  -1   5  -2   80.19    6.00
  -1   5  -2   76.39    5.70
   1  -5   2   80.59    5.70
   1  -5   2   76.49    5.50
   1  -5   2   78.19    5.60
  -2   5  -2   66.99    5.80
  -2   5  -2   74.49    5.10
  -2   5  -2   82.39    5.60
  -2   5  -2   73.99    5.20
  -2   5  -2   75.89    5.50
   2  -5   2   69.89    5.20
   2  -5   2   79.89    5.30
   2  -5   2   75.89    5.40
   2  -5   2   63.09    5.10
  -3   5  -2   14.90    2.80
  -3   5  -2   10.10    1.80
  -3   5  -2    8.20    1.90
  -3   5  -2   12.30    2.20
   3  -5   2   12.70    2.00
   3  -5   2   12.90    2.00
   3  -5   2   10.70    1.90
  -4   5  -2   38.80    3.70
  -4   5  -2   36.00    3.60
  -4   5  -2   33.90    3.20
  -4   5  -2   36.10    3.20
  -4   5  -2   42.70    4.50
   4  -5   2   39.90    4.30
   4  -5   2   33.50    3.50
   4  -5   2   31.40    3.30
   4  -5   2   32.90    3.20
   4  -5   2   40.80    3.50
  -5   5  -2    0.40    0.90
  -5   5  -2    1.90    1.30
  -5   5  -2    2.10    1.10
  -5   5  -2    3.90    1.50
   5  -5   2    0.70    1.70
   5  -5   2    1.20    1.30
   5  -5   2   -1.00    0.90
   5  -5   2    1.70    0.90
   5  -5   2    0.90    1.10
  -6   5  -2    9.70    2.40
  -6   5  -2   10.10    2.10
  -6   5  -2    9.50    2.10
  -6   5  -2    7.50    2.00
  -6   5  -2   12.60    3.00
   6  -5   2    7.20    2.00
   6  -5   2    8.10    2.40
   6  -5   2    9.40    2.10
   6  -5   2    8.30    1.80
   6  -5   2   10.30    2.40
  -7   5  -2   87.79    8.40
  -7   5  -2  109.99    8.40
  -7   5  -2  100.59    8.10
  -7   5  -2  113.29    7.70
   7  -5   2  115.49    8.30
   7  -5   2  114.39    8.10
   7  -5   2  109.09    7.70
  -8   5  -2    9.70    2.50
  -8   5  -2   10.10    2.20
  -8   5  -2    5.20    2.50
  -8   5  -2    7.20    3.20
   8  -5   2    5.10    2.20
   8  -5   2    8.80    2.70
   8  -5   2   10.30    2.70
  -9   5  -2   -1.60    1.60
  -9   5  -2   -2.60    1.80
  -9   5  -2    3.60    2.10
  -9   5  -2    0.60    1.90
   9  -5   2    2.00    1.90
   9  -5   2   -2.00    1.90
   9  -5   2   -2.90    2.20
 -10   5  -2   33.80    4.50
 -10   5  -2   25.00    5.00
 -10   5  -2   32.30    5.60
 -10   5  -2   38.20    6.60
  10  -5   2   26.90    4.40
  10  -5   2   25.40    4.40
  10  -5   2   24.50    4.50
 -11   5  -2   -0.90    2.60
 -11   5  -2    2.50    3.20
 -11   5  -2   -3.60    2.90
 -11   5  -2    6.50    3.20
  11  -5   2   -2.60    2.00
  11  -5   2    0.60    3.00
  11  -5   2   -0.90    3.50
  11   4  -2   28.20    6.00
  11   4  -2   29.90    6.00
  11   4  -2   23.90    5.60
 -11  -4   2   20.60    6.00
 -11  -4   2   18.50    4.40
 -11  -4   2   32.10    6.60
 -11  -4   2   25.80    5.60
  10   4  -2    2.00    3.60
  10   4  -2   -2.90    2.30
  10   4  -2   -7.70    3.40
 -10  -4   2   -0.40    2.30
 -10  -4   2    1.60    3.10
 -10  -4   2   -0.90    2.90
 -10  -4   2    2.20    2.70
   9   4  -2   10.70    3.80
   9   4  -2   18.20    4.30
   9   4  -2   20.50    3.90
   9   4  -2    7.30    3.00
  -9  -4   2   16.60    3.90
  -9  -4   2   10.60    3.90
  -9  -4   2   11.30    3.50
  -9  -4   2   13.10    4.30
   8   4  -2   51.59    5.30
   8   4  -2   56.19    6.50
   8   4  -2   46.60    6.50
   8   4  -2   58.79    6.30
   8   4  -2   42.30    6.00
  -8  -4   2   62.59    7.20
  -8  -4   2   36.50    5.80
  -8  -4   2   49.10    6.70
  -8  -4   2   63.19    6.10
  -8  -4   2   43.20    5.20
   7   4  -2   39.10    5.40
   7   4  -2   34.70    3.90
   7   4  -2   28.20    4.80
   7   4  -2   24.50    4.30
   7   4  -2   34.50    5.00
  -7  -4   2   28.10    4.70
  -7  -4   2   40.00    6.10
  -7  -4   2   35.30    5.10
  -7  -4   2   33.10    4.90
  -7  -4   2   32.30    4.40
   6   4  -2   40.60    5.60
   6   4  -2   45.20    5.00
   6   4  -2   48.00    5.30
   6   4  -2   44.10    5.00
   6   4  -2   46.30    4.40
  -6  -4   2   48.10    5.20
  -6  -4   2   40.60    5.90
  -6  -4   2   35.80    4.90
  -6  -4   2   42.70    5.00
  -6  -4   2   35.80    4.10
   5   4  -2    3.10    1.80
   5   4  -2   -2.10    1.30
   5   4  -2    0.80    1.70
   5   4  -2   -0.80    1.10
   5   4  -2    1.10    1.60
  -5  -4   2   -1.90    0.80
  -5  -4   2    0.20    1.70
  -5  -4   2    0.40    1.10
  -5  -4   2    0.50    1.20
  -5  -4   2    1.90    1.40
   4   4  -2    9.30    2.30
   4   4  -2   10.20    2.30
   4   4  -2    9.00    2.00
   4   4  -2    5.60    1.70
   4   4  -2    6.80    2.30
  -4  -4   2    8.70    2.20
  -4  -4   2    7.60    2.30
  -4  -4   2    8.50    2.50
  -4  -4   2    8.60    2.10
  -4  -4   2    9.20    2.20
   3   4  -2    2.10    1.60
   3   4  -2    1.60    0.90
   3   4  -2    1.20    1.30
   3   4  -2   -0.50    1.30
   3   4  -2    3.20    1.60
  -3  -4   2   -0.20    1.60
  -3  -4   2    0.40    1.30
  -3  -4   2    0.40    1.20
  -3  -4   2    1.80    1.60
  -3  -4   2   -0.30    1.30
   2   4  -2    4.20    1.80
   2   4  -2    6.30    1.80
   2   4  -2    7.50    2.20
   2   4  -2    7.90    2.00
   2   4  -2    4.30    1.70
  -2  -4   2    6.50    1.90
  -2  -4   2    7.30    2.00
  -2  -4   2    8.40    2.00
  -2  -4   2    4.60    1.70
  -2  -4   2    7.70    1.80
   1   4  -2    6.00    1.70
   1   4  -2    5.10    1.70
   1   4  -2    3.30    1.50
   1   4  -2    2.60    1.40
   1   4  -2    3.40    1.50
  -1  -4   2    3.10    1.40
  -1  -4   2    4.00    1.60
  -1  -4   2    5.20    1.70
  -1  -4   2    3.00    1.50
   0   4  -2   26.20    3.00
   0   4  -2   25.10    2.80
   0   4  -2   26.90    2.90
   0   4  -2   23.80    2.70
   0   4  -2   28.30    3.10
   0  -4   2   26.50    2.80
   0  -4   2   27.00    2.90
  -1   4  -2  132.39    7.90
  -1   4  -2  122.99    7.90
  -1   4  -2  129.39    8.10
  -1   4  -2  126.39    8.20
  -1   4  -2  129.89    8.00
   1  -4   2  123.69    7.80
   1  -4   2  135.69    8.00
   1  -4   2  128.89    7.90
  -2   4  -2  737.03   37.30
  -2   4  -2  731.93   37.10
  -2   4  -2  714.03   37.70
  -2   4  -2  715.63   37.20
   2  -4   2  650.83   37.00
   2  -4   2  721.53   37.10
  -3   4  -2   58.59    4.50
  -3   4  -2   49.90    4.30
  -3   4  -2   47.70    4.60
  -3   4  -2   61.29    4.30
   3  -4   2   54.79    4.70
   3  -4   2   57.89    4.30
   3  -4   2   59.19    4.30
   3  -4   2   55.49    4.30
  -4   4  -2    1.60    0.80
  -4   4  -2    2.10    1.30
  -4   4  -2    1.30    1.00
  -4   4  -2    2.80    1.50
  -4   4  -2    2.90    1.20
   4  -4   2    1.60    1.10
   4  -4   2    3.00    1.20
   4  -4   2    3.30    1.60
   4  -4   2    0.70    0.90
   4  -4   2    1.80    1.10
  -5   4  -2   -0.30    0.80
  -5   4  -2   -0.10    1.00
  -5   4  -2    1.60    1.20
  -5   4  -2    1.90    1.90
  -5   4  -2    0.80    1.40
   5  -4   2    0.50    1.20
   5  -4   2    0.10    1.10
   5  -4   2    0.30    1.00
   5  -4   2   -1.30    1.00
   5  -4   2    0.10    1.20
  -6   4  -2    9.40    2.60
  -6   4  -2   10.10    2.40
  -6   4  -2    8.90    1.90
  -6   4  -2   11.70    2.10
  -6   4  -2    9.70    2.30
   6  -4   2   12.40    2.30
   6  -4   2   12.50    2.40
   6  -4   2   13.00    2.50
   6  -4   2    8.10    2.60
   6  -4   2   10.40    2.10
  -7   4  -2  165.18   11.70
  -7   4  -2  183.88   12.40
  -7   4  -2  180.28   11.20
  -7   4  -2  175.98   11.90
  -7   4  -2  184.68   11.20
   7  -4   2  176.28   11.60
   7  -4   2  161.58   12.00
   7  -4   2  168.38   11.40
   7  -4   2  173.88   11.20
   7  -4   2  177.68   11.20
  -8   4  -2   25.20    4.80
  -8   4  -2   38.00    5.20
  -8   4  -2   41.90    4.50
  -8   4  -2   35.90    5.20
   8  -4   2   36.70    4.30
   8  -4   2   43.70    4.90
   8  -4   2   39.80    4.70
  -9   4  -2    4.00    2.20
  -9   4  -2    6.20    2.60
  -9   4  -2    3.10    2.30
  -9   4  -2    6.30    2.60
   9  -4   2    7.30    2.50
   9  -4   2    2.80    2.10
   9  -4   2    3.40    2.00
 -10   4  -2   50.09    6.80
 -10   4  -2   64.79    6.20
 -10   4  -2   40.00    6.60
 -10   4  -2   55.79    6.70
  10  -4   2   38.90    5.80
  10  -4   2   47.90    6.10
  10  -4   2   49.50    6.40
 -11   4  -2   14.00    3.90
 -11   4  -2   14.30    4.00
 -11   4  -2   10.70    3.70
 -11   4  -2   10.40    3.90
  11  -4   2    8.00    3.10
  11  -4   2   12.30    4.10
  11  -4   2   10.80    4.60
 -12   4  -2    1.00    2.90
 -12   4  -2    3.80    3.30
  12  -4   2    0.90    2.30
  12   3  -2    3.10    3.10
  12   3  -2    0.70    4.50
 -12  -3   2    2.90    3.00
 -12  -3   2   -2.50    3.90
  11   3  -2   52.19    7.60
  11   3  -2   53.29    7.20
  11   3  -2   47.70    6.80
 -11  -3   2   48.60    7.80
 -11  -3   2   59.69    6.60
 -11  -3   2   46.70    6.90
 -11  -3   2   62.99    9.00
  10   3  -2    9.10    3.50
  10   3  -2    7.70    3.70
  10   3  -2    9.90    3.40
 -10  -3   2    6.80    3.20
 -10  -3   2    9.20    4.10
 -10  -3   2    1.80    3.70
 -10  -3   2    4.50    3.20
   9   3  -2   27.60    4.90
   9   3  -2   38.80    5.70
   9   3  -2   32.60    5.40
   9   3  -2   22.30    4.10
  -9  -3   2   37.30    5.90
  -9  -3   2   32.00    5.20
  -9  -3   2   39.50    6.60
  -9  -3   2   30.00    4.60
   8   3  -2   53.19    4.90
   8   3  -2   34.20    5.40
   8   3  -2   38.90    5.80
   8   3  -2   41.70    5.20
   8   3  -2   39.80    5.50
  -8  -3   2   42.60    5.30
  -8  -3   2   35.90    5.40
  -8  -3   2   39.40    4.60
  -8  -3   2   40.40    5.60
  -8  -3   2   55.39    6.30
   7   3  -2    8.60    2.30
   7   3  -2    7.20    2.40
   7   3  -2    3.20    2.00
   7   3  -2    5.60    2.10
   7   3  -2    3.50    2.10
  -7  -3   2    4.50    2.00
  -7  -3   2   10.50    3.00
  -7  -3   2    8.10    2.10
  -7  -3   2    7.70    2.20
   6   3  -2   47.30    5.20
   6   3  -2   53.89    5.10
   6   3  -2   56.39    5.50
   6   3  -2   44.10    5.20
   6   3  -2   46.50    4.40
  -6  -3   2   45.80    5.10
  -6  -3   2   47.50    5.70
  -6  -3   2   57.99    5.60
  -6  -3   2   42.60    4.70
  -6  -3   2   50.09    4.70
   5   3  -2    2.20    1.90
   5   3  -2    3.20    1.40
   5   3  -2    0.60    1.50
   5   3  -2    0.90    1.50
   5   3  -2    2.40    1.80
  -5  -3   2    1.20    1.30
  -5  -3   2   -0.50    1.40
  -5  -3   2   -0.60    1.70
  -5  -3   2   -1.30    1.00
  -5  -3   2    1.30    1.40
   4   3  -2   13.60    2.80
   4   3  -2   18.00    3.10
   4   3  -2   20.90    3.20
   4   3  -2   12.80    2.60
   4   3  -2   16.30    2.40
  -4  -3   2   15.80    3.10
  -4  -3   2   16.20    2.40
  -4  -3   2   12.20    2.80
  -4  -3   2   18.20    2.80
  -4  -3   2   13.90    2.60
   3   3  -2    1.40    1.60
   3   3  -2   -1.60    1.30
   3   3  -2    0.60    1.30
   3   3  -2    0.60    1.40
   3   3  -2   -0.60    0.90
  -3  -3   2   -0.70    1.10
  -3  -3   2    1.70    1.20
  -3  -3   2    2.90    1.60
  -3  -3   2    0.50    1.30
  -3  -3   2    0.40    1.50
   2   3  -2   33.40    3.50
   2   3  -2   29.40    3.30
   2   3  -2   36.70    3.70
   2   3  -2   27.80    2.80
   2   3  -2   31.10    3.40
  -2  -3   2   37.60    3.60
  -2  -3   2   30.10    2.90
  -2  -3   2   29.60    3.30
  -2  -3   2   33.50    3.40
  -2  -3   2   28.00    3.30
   1   3  -2   15.50    2.30
   1   3  -2   13.60    2.00
   1   3  -2   13.20    2.10
   1   3  -2    8.80    1.90
   1   3  -2   10.80    2.00
  -1  -3   2   11.70    2.10
  -1  -3   2   10.70    2.10
  -1  -3   2   10.50    2.00
  -1  -3   2   11.70    1.90
   0   3  -2  228.28   13.10
   0   3  -2  235.78   13.00
   0   3  -2  222.98   13.10
   0   3  -2  239.58   13.10
   0  -3   2  245.38   13.10
   0  -3   2  231.38   13.00
   0  -3   2  229.78   13.10
  -1   3  -2   21.50    2.50
  -1   3  -2   21.80    2.40
  -1   3  -2   19.30    2.40
  -1   3  -2   21.00    2.30
  -1   3  -2   24.50    2.50
   1  -3   2   21.20    2.40
  -2   3  -2  129.49    8.00
  -2   3  -2  141.99    7.90
  -2   3  -2  126.09    8.20
  -2   3  -2  124.99    8.00
  -2   3  -2  130.99    7.90
   2  -3   2  145.39    8.00
   2  -3   2  128.79    8.20
   2  -3   2  127.09    7.90
   2  -3   2  129.29    7.90
  -3   3  -2    5.00    1.50
  -3   3  -2    6.40    1.40
  -3   3  -2    6.60    1.50
  -3   3  -2    6.50    1.50
  -3   3  -2    8.20    1.90
   3  -3   2   10.20    1.90
   3  -3   2    8.90    1.60
   3  -3   2    6.50    1.50
   3  -3   2    7.00    1.60
  -4   3  -2    9.80    1.80
  -4   3  -2    9.10    2.20
  -4   3  -2   10.30    2.10
  -4   3  -2    9.50    2.00
  -4   3  -2   11.90    1.90
   4  -3   2    9.60    1.90
   4  -3   2    8.50    1.80
   4  -3   2   10.50    2.00
   4  -3   2    8.70    2.20
  -5   3  -2   57.89    5.50
  -5   3  -2   61.69    5.10
  -5   3  -2   60.19    4.80
  -5   3  -2   60.39    5.20
  -5   3  -2   67.99    5.00
   5  -3   2   61.49    5.00
   5  -3   2   59.09    4.90
   5  -3   2   63.69    5.50
   5  -3   2   69.59    5.10
  -6   3  -2    3.00    1.30
  -6   3  -2    5.20    1.80
  -6   3  -2    5.20    1.60
  -6   3  -2    4.60    2.20
  -6   3  -2    5.00    1.60
   6  -3   2    7.40    2.30
   6  -3   2    3.80    1.60
   6  -3   2    4.60    1.60
   6  -3   2    4.10    1.60
  -7   3  -2    8.00    2.50
  -7   3  -2   11.30    2.40
  -7   3  -2   13.50    2.50
  -7   3  -2   14.90    3.30
  -7   3  -2    7.00    2.10
   7  -3   2   11.50    2.60
   7  -3   2   11.50    2.40
   7  -3   2    9.60    2.40
   7  -3   2   11.90    3.10
  -8   3  -2   14.70    3.10
  -8   3  -2   13.80    3.20
  -8   3  -2    7.60    2.00
  -8   3  -2    8.40    2.50
   8  -3   2    8.80    2.60
   8  -3   2   12.20    2.80
  -9   3  -2   -1.70    1.60
  -9   3  -2    0.70    1.60
  -9   3  -2    1.90    2.20
  -9   3  -2    6.40    2.90
   9  -3   2   -2.20    1.30
   9  -3   2    4.50    2.50
   9  -3   2    1.40    1.60
 -10   3  -2   -0.40    2.10
 -10   3  -2    3.00    2.70
 -10   3  -2   -2.00    2.40
 -10   3  -2   -2.90    2.00
  10  -3   2    2.00    2.00
  10  -3   2    3.00    2.60
  10  -3   2    0.70    1.60
 -11   3  -2    2.90    3.00
 -11   3  -2    1.20    2.30
 -11   3  -2   -1.80    2.50
 -11   3  -2   -3.50    2.80
  11  -3   2   -3.10    2.70
  11  -3   2    2.10    2.60
  11  -3   2    3.30    3.20
 -12   3  -2   37.50    6.80
 -12   3  -2   33.60    6.50
  12  -3   2   32.40    6.10
  12   2  -2   -5.80    4.50
  12   2  -2    4.60    3.30
 -12  -2   2   11.10    4.80
 -12  -2   2   -3.20    3.10
  11   2  -2   -1.80    2.90
  11   2  -2   -1.40    3.80
  11   2  -2   -1.50    3.10
 -11  -2   2   -3.00    3.50
 -11  -2   2   -0.80    3.40
 -11  -2   2   -1.70    2.90
 -11  -2   2    4.30    2.80
  10   2  -2    4.10    2.80
  10   2  -2   11.60    4.00
 -10  -2   2   10.40    3.30
 -10  -2   2   10.90    2.90
 -10  -2   2    9.40    3.90
 -10  -2   2    5.50    3.30
   9   2  -2   -1.40    2.00
   9   2  -2    0.80    1.60
   9   2  -2    0.70    2.10
   9   2  -2   -2.30    2.30
  -9  -2   2    1.80    1.60
  -9  -2   2    1.40    2.20
  -9  -2   2    0.90    2.20
  -9  -2   2    0.50    2.30
   8   2  -2   29.40    4.50
   8   2  -2   18.00    3.80
   8   2  -2   26.40    3.60
   8   2  -2   24.30    4.20
   8   2  -2   22.40    4.10
  -8  -2   2   23.20    4.30
  -8  -2   2   28.90    4.50
  -8  -2   2   23.50    4.10
  -8  -2   2   28.50    4.10
  -8  -2   2   19.40    4.60
   7   2  -2    3.90    2.10
   7   2  -2    5.70    2.20
   7   2  -2   10.70    2.90
   7   2  -2    9.50    2.60
   7   2  -2    4.20    2.30
  -7  -2   2    7.20    2.40
  -7  -2   2    6.60    2.40
  -7  -2   2    7.30    2.70
  -7  -2   2    6.40    2.30
   6   2  -2   62.59    5.80
   6   2  -2   70.19    6.30
   6   2  -2   63.79    5.90
   6   2  -2   77.79    5.60
   6   2  -2   64.99    6.00
  -6  -2   2   61.49    6.00
  -6  -2   2   58.89    5.80
  -6  -2   2   65.99    6.30
  -6  -2   2   71.79    5.50
  -6  -2   2   67.59    5.90
   5   2  -2  176.88   11.20
   5   2  -2  202.68   12.30
   5   2  -2  185.78   12.00
   5   2  -2  190.08   12.30
   5   2  -2  182.38   12.10
  -5  -2   2  194.38   12.30
  -5  -2   2  186.78   12.10
  -5  -2   2  201.68   12.70
  -5  -2   2  198.18   12.20
  -5  -2   2  202.38   11.60
   4   2  -2   33.00    3.80
   4   2  -2   31.50    3.10
   4   2  -2   28.80    3.50
   4   2  -2   36.50    3.80
   4   2  -2   31.70    3.40
  -4  -2   2   34.30    3.60
  -4  -2   2   33.20    3.70
  -4  -2   2   29.90    3.50
  -4  -2   2   26.10    3.80
  -4  -2   2   31.00    3.00
   3   2  -2  152.28    9.70
   3   2  -2  158.18    9.80
   3   2  -2  155.78    9.10
   3   2  -2  162.08   10.00
   3   2  -2  148.89    9.70
  -3  -2   2  164.68    9.90
  -3  -2   2  147.99    9.70
  -3  -2   2  160.08   10.00
  -3  -2   2  161.78    9.70
  -3  -2   2  161.28    9.10
   2   2  -2   17.30    2.50
   2   2  -2   17.20    2.40
   2   2  -2   13.80    2.30
   2   2  -2   13.00    2.40
   2   2  -2   16.60    1.90
  -2  -2   2   21.30    2.50
  -2  -2   2   16.80    2.00
  -2  -2   2   15.80    2.40
  -2  -2   2   14.80    2.40
  -2  -2   2   16.70    2.30
   1   2  -2  150.98    8.40
   1   2  -2  138.39    8.90
   1   2  -2  152.88    8.90
   1   2  -2  154.28    8.90
   1   2  -2  149.59    8.90
  -1  -2   2  154.88    8.90
  -1  -2   2  164.88    9.10
  -1  -2   2  143.39    8.40
  -1  -2   2  144.79    8.80
  -1  -2   2  155.48    8.90
   0   2  -2  116.79    6.90
   0   2  -2  106.99    6.70
   0   2  -2  114.49    6.70
   0  -2   2  111.29    6.70
   0  -2   2  110.69    6.80
  -1   2  -2  288.37   15.70
  -1   2  -2  299.17   15.50
  -1   2  -2  287.47   15.60
  -1   2  -2  295.87   15.60
  -1   2  -2  275.37   15.50
   1  -2   2  305.47   15.60
   1  -2   2  290.67   15.50
   1  -2   2  270.47   15.50
  -2   2  -2    1.60    0.90
  -2   2  -2    1.60    1.10
  -2   2  -2   -0.30    1.10
  -2   2  -2    1.60    1.20
  -2   2  -2    0.30    1.00
   2  -2   2    0.80    1.00
   2  -2   2   -1.40    1.10
   2  -2   2    1.50    1.00
  -3   2  -2    0.30    1.00
  -3   2  -2   -0.10    1.00
  -3   2  -2    1.00    1.00
  -3   2  -2    0.30    1.50
  -3   2  -2   -0.90    0.90
   3  -2   2    1.80    1.10
   3  -2   2    3.20    1.60
   3  -2   2    0.90    1.20
  -4   2  -2   -1.20    1.00
  -4   2  -2    1.50    1.00
  -4   2  -2    1.70    1.20
  -4   2  -2    0.20    1.20
  -4   2  -2    0.90    1.00
   4  -2   2    0.40    1.40
   4  -2   2   -1.00    1.00
   4  -2   2    0.10    1.20
   4  -2   2    0.20    1.10
  -5   2  -2    0.20    1.10
  -5   2  -2   -0.60    1.00
  -5   2  -2   -0.40    1.00
  -5   2  -2    2.20    1.10
  -5   2  -2    0.90    1.10
   5  -2   2   -0.70    1.00
   5  -2   2    1.30    1.10
   5  -2   2    0.80    1.20
   5  -2   2   -0.40    1.10
  -6   2  -2   35.70    3.90
  -6   2  -2   35.60    3.70
  -6   2  -2   32.00    4.50
  -6   2  -2   36.50    3.80
  -6   2  -2   43.50    4.50
   6  -2   2   34.50    3.90
   6  -2   2   36.70    4.20
   6  -2   2   40.10    4.10
   6  -2   2   33.60    3.70
  -7   2  -2    5.20    2.20
  -7   2  -2    5.60    2.00
  -7   2  -2    3.30    1.90
  -7   2  -2    5.60    1.80
  -7   2  -2    5.20    2.00
   7  -2   2    5.20    1.90
   7  -2   2    7.30    2.20
   7  -2   2    4.60    1.90
   7  -2   2   -0.60    2.00
  -8   2  -2    1.30    1.70
  -8   2  -2    1.40    2.00
  -8   2  -2    4.10    3.10
  -8   2  -2    2.40    1.80
  -8   2  -2    0.90    2.10
   8  -2   2    4.10    2.50
   8  -2   2    5.40    2.00
   8  -2   2   -1.10    2.20
   8  -2   2    3.00    1.90
   8  -2   2    8.80    2.80
  -9   2  -2   82.99    7.50
  -9   2  -2   94.89    8.30
  -9   2  -2  101.89    8.80
  -9   2  -2   77.79    7.70
   9  -2   2   96.59    8.10
   9  -2   2   91.49    7.80
   9  -2   2   95.19    8.00
 -10   2  -2   22.40    4.80
 -10   2  -2   16.10    4.30
 -10   2  -2   15.50    3.80
 -10   2  -2   20.20    3.70
  10  -2   2   16.90    3.90
  10  -2   2   17.60    4.30
  10  -2   2   14.50    3.80
 -11   2  -2    2.30    3.10
 -11   2  -2    2.30    2.90
 -11   2  -2   -0.10    3.00
 -11   2  -2   -1.00    2.40
  11  -2   2   -1.60    2.10
  11  -2   2   -5.50    2.70
  11  -2   2    2.60    3.20
 -12   2  -2   -3.60    2.70
 -12   2  -2    1.40    3.30
  12  -2   2   -2.40    2.30
  12  -2   2   -3.30    5.50
  12  -2   2    0.00    4.80
  12   1  -2    0.70    7.30
  12   1  -2    5.10    3.60
 -12  -1   2   -2.20    3.10
 -12  -1   2   -4.10    3.70
  11   1  -2    1.50    2.40
  11   1  -2   -1.50    3.80
 -11  -1   2    4.30    3.30
 -11  -1   2    0.20    2.80
 -11  -1   2   -2.20    2.40
 -11  -1   2   -3.30    2.50
  10   1  -2   -1.70    3.20
  10   1  -2    2.90    2.50
 -10  -1   2   -1.40    2.20
 -10  -1   2   -1.40    3.10
 -10  -1   2   -1.00    2.30
 -10  -1   2   -1.50    1.90
   9   1  -2    2.80    2.40
   9   1  -2   -2.00    2.10
   9   1  -2    4.90    2.20
  -9  -1   2    2.40    2.30
  -9  -1   2    3.40    2.40
  -9  -1   2   -0.90    1.50
  -9  -1   2   -0.80    2.10
   8   1  -2   50.29    5.70
   8   1  -2   54.69    5.20
   8   1  -2   57.09    6.00
   8   1  -2   58.79    6.00
  -8  -1   2   57.49    6.10
  -8  -1   2   53.69    5.80
  -8  -1   2   49.60    5.40
  -8  -1   2   45.10    5.00
  -8  -1   2   62.39    6.60
   7   1  -2   22.90    3.90
   7   1  -2   24.30    3.90
   7   1  -2   24.00    3.90
   7   1  -2   21.50    3.30
  -7  -1   2   34.40    5.10
  -7  -1   2   20.00    3.30
  -7  -1   2   26.30    3.80
  -7  -1   2   19.20    3.70
  -7  -1   2   28.50    4.00
   6   1  -2  146.19    9.50
   6   1  -2  149.29   10.30
   6   1  -2  150.48   10.30
   6   1  -2  151.78   10.30
  -6  -1   2  162.78   10.30
  -6  -1   2  151.18   10.20
  -6  -1   2  147.69   10.60
  -6  -1   2  146.29   10.30
  -6  -1   2  157.18    9.90
   5   1  -2  665.23   35.80
   5   1  -2  661.03   35.90
   5   1  -2  681.33   35.10
   5   1  -2  632.24   35.80
  -5  -1   2  678.83   36.00
  -5  -1   2  645.74   35.20
  -5  -1   2  689.53   35.80
  -5  -1   2  653.03   35.70
  -5  -1   2  698.83   36.40
   4   1  -2  145.59    9.30
   4   1  -2  142.49    9.30
   4   1  -2  134.39    8.50
   4   1  -2  146.09    9.40
  -4  -1   2  145.99    9.40
  -4  -1   2  141.49    9.20
  -4  -1   2  160.28    9.80
  -4  -1   2  153.18    9.30
  -4  -1   2  148.09    8.70
   3   1  -2   91.59    6.40
   3   1  -2   97.99    6.50
   3   1  -2   93.89    5.80
   3   1  -2   90.69    6.60
  -3  -1   2  100.19    6.50
  -3  -1   2  100.89    6.50
  -3  -1   2   90.29    6.60
  -3  -1   2   96.39    6.50
  -3  -1   2  102.09    5.90
   2   1  -2   23.90    2.70
   2   1  -2   26.90    2.90
   2   1  -2   30.10    2.80
   2   1  -2   27.80    2.20
  -2  -1   2   29.90    2.20
  -2  -1   2   28.90    3.00
  -2  -1   2   24.90    2.70
  -2  -1   2   27.70    2.90
  -2  -1   2   26.60    2.80
   1   1  -2  164.78    9.20
   1   1  -2  165.68    9.10
   1   1  -2  156.38    9.00
   1   1  -2  154.98    8.50
  -1  -1   2  151.88    8.50
  -1  -1   2  160.08    9.10
  -1  -1   2  167.78    9.10
  -1  -1   2  167.98    9.20
  -1  -1   2  161.68    9.20
   0   1  -2  582.54   31.50
   0   1  -2  618.84   31.50
   0  -1   2  631.94   31.10
   0  -1   2  590.04   31.40
   0  -1   2  628.54   31.50
   0  -1   2  617.04   31.50
  -1   1  -2  469.15   23.90
  -1   1  -2  439.86   23.90
  -1   1  -2  461.85   23.90
  -1   1  -2  462.35   24.00
  -1   1  -2  456.75   24.00
   1  -1   2  465.55   24.00
   1  -1   2  483.45   24.00
   1  -1   2  468.55   23.90
   1  -1   2  431.46   23.80
  -2   1  -2    6.90    1.50
  -2   1  -2    4.90    1.40
  -2   1  -2    6.40    1.40
  -2   1  -2    8.00    1.60
  -2   1  -2    7.10    1.40
   2  -1   2    7.60    1.40
   2  -1   2    4.90    1.30
   2  -1   2    5.20    1.30
   2  -1   2    3.80    1.40
  -3   1  -2    6.10    1.80
  -3   1  -2   10.60    1.80
  -3   1  -2    8.50    1.70
  -3   1  -2   10.30    1.80
  -3   1  -2    8.50    1.80
   3  -1   2   11.50    1.90
   3  -1   2    8.40    2.00
   3  -1   2    7.00    1.70
   3  -1   2   10.60    1.80
  -4   1  -2   16.80    2.40
  -4   1  -2   22.80    3.00
  -4   1  -2   15.70    2.50
  -4   1  -2   17.60    2.50
  -4   1  -2   19.00    2.80
   4  -1   2   20.40    2.70
   4  -1   2   21.40    2.90
   4  -1   2   22.80    2.70
   4  -1   2   17.40    2.60
  -5   1  -2    3.50    1.90
  -5   1  -2    5.50    1.90
  -5   1  -2    7.50    1.80
  -5   1  -2    5.00    1.60
  -5   1  -2    8.10    1.90
   5  -1   2    5.20    1.60
   5  -1   2    7.30    1.90
   5  -1   2    9.10    2.00
   5  -1   2    4.30    1.60
  -6   1  -2   19.50    2.90
  -6   1  -2   15.90    2.80
  -6   1  -2   21.20    3.30
  -6   1  -2   16.20    3.20
  -6   1  -2   18.60    3.20
   6  -1   2   17.90    3.10
   6  -1   2   17.90    3.00
   6  -1   2   16.90    3.10
   6  -1   2   16.10    2.80
  -7   1  -2    3.70    1.40
  -7   1  -2    5.00    1.70
  -7   1  -2    0.00    1.50
  -7   1  -2    0.70    1.30
  -7   1  -2    2.60    1.70
   7  -1   2    3.00    1.90
   7  -1   2    2.80    1.30
   7  -1   2    0.20    1.30
   7  -1   2    2.80    1.60
   7  -1   2    2.70    1.70
  -8   1  -2   23.10    4.10
  -8   1  -2   25.50    4.70
  -8   1  -2   28.00    4.80
  -8   1  -2   30.20    4.30
  -8   1  -2   26.90    4.10
   8  -1   2   21.90    3.80
   8  -1   2   31.40    4.60
   8  -1   2   28.00    4.20
   8  -1   2   22.20    3.90
  -9   1  -2   48.40    6.40
  -9   1  -2   47.50    6.60
  -9   1  -2   34.60    5.30
  -9   1  -2   39.60    5.40
   9  -1   2   46.50    5.30
   9  -1   2   44.50    5.40
 -10   1  -2    4.10    2.50
 -10   1  -2    2.00    2.60
 -10   1  -2    9.00    2.80
 -10   1  -2    3.30    2.90
  10  -1   2    8.00    3.10
  10  -1   2   14.30    3.70
 -11   1  -2    2.50    3.00
 -11   1  -2    5.00    3.20
 -11   1  -2    0.40    3.00
 -11   1  -2   -2.90    2.40
  11  -1   2    0.70    2.20
  11  -1   2    0.30    2.80
  11  -1   2    0.20    3.00
 -12   1  -2    1.90    3.40
 -12   1  -2   -5.70    3.80
 -12   1  -2    1.60    4.10
 -12   1  -2    2.70    4.10
  12  -1   2   -4.70    4.10
  12  -1   2    4.80    3.20
  12  -1   2    0.20    4.70
  12   0  -2    2.90    2.80
 -12   0   2   -4.10    2.70
 -12   0   2    2.70    2.90
  11   0  -2    7.40    2.90
  11   0  -2    4.70    3.70
  11   0  -2    3.20    4.10
 -11   0   2    7.30    3.50
 -11   0   2    8.50    4.10
 -11   0   2    7.60    3.50
 -11   0   2   12.50    4.10
  10   0  -2   10.90    3.50
  10   0  -2    9.10    3.40
  10   0  -2   17.70    3.90
 -10   0   2   10.20    2.80
 -10   0   2   16.60    3.70
 -10   0   2   12.00    3.80
 -10   0   2    7.60    3.50
   9   0  -2   -3.10    1.80
   9   0  -2    1.10    1.70
   9   0  -2   -0.90    1.70
   9   0  -2    1.20    2.20
  -9   0   2   -0.30    1.80
  -9   0   2   -1.00    2.00
  -9   0   2   -1.30    1.60
  -9   0   2   -1.20    1.40
   8   0  -2    7.80    2.60
   8   0  -2   15.00    3.10
   8   0  -2    5.60    2.40
   8   0  -2    4.70    2.60
   8   0  -2    7.00    2.20
  -8   0   2    6.90    2.20
  -8   0   2   14.80    4.30
  -8   0   2    5.90    2.10
  -8   0   2    7.10    2.40
  -8   0   2   11.90    3.20
   7   0  -2   10.60    2.50
   7   0  -2   14.90    2.80
   7   0  -2   11.10    3.10
   7   0  -2   13.30    2.90
   7   0  -2   16.00    3.00
  -7   0   2   12.10    2.50
  -7   0   2   11.80    2.70
  -7   0   2   11.50    2.60
  -7   0   2   12.10    3.20
  -7   0   2    8.00    2.20
   6   0  -2    3.50    1.70
   6   0  -2    2.70    1.50
   6   0  -2    2.00    1.90
   6   0  -2    1.50    1.40
  -6   0   2    3.10    1.70
  -6   0   2   -0.40    1.10
  -6   0   2    2.70    1.40
  -6   0   2    1.80    1.50
   5   0  -2   78.69    6.20
   5   0  -2   78.59    5.80
   5   0  -2   92.69    6.50
  -5   0   2   75.39    6.20
  -5   0   2   84.19    6.10
  -5   0   2   97.49    6.10
  -5   0   2   87.29    6.20
  -5   0   2   86.19    6.70
   4   0  -2    2.40    1.40
   4   0  -2    1.40    1.20
   4   0  -2    1.80    1.00
  -4   0   2    1.00    1.00
  -4   0   2    2.40    1.10
  -4   0   2    3.00    1.20
  -4   0   2    0.70    1.20
  -4   0   2    1.00    1.30
   3   0  -2  144.39    8.50
   3   0  -2  152.28    9.10
   3   0  -2  151.78    9.10
  -3   0   2  144.99    9.00
  -3   0   2  159.88    9.00
  -3   0   2  160.88    9.00
  -3   0   2  158.78    8.60
  -3   0   2  147.09    9.20
  -2   0   2 9999.00  504.45
   1   0  -2    1.80    0.90
   1   0  -2    2.60    0.90
  -1   0   2    0.90    0.70
  -1   0   2    3.70    0.90
  -1   0   2    2.90    1.00
  -1   0   2    2.70    0.90
  -1   0  -2   11.80    1.50
  -1   0  -2   14.10    1.50
  -1   0  -2    8.00    1.30
  -1   0  -2   11.60    1.50
   1   0   2   10.00    1.50
   1   0   2   12.70    1.50
   1   0   2   12.90    1.50
   1   0   2   12.70    1.50
  -2   0  -2  336.27   17.80
  -2   0  -2  352.66   17.90
  -2   0  -2  334.77   17.70
  -2   0  -2  339.07   17.80
  -2   0  -2  329.27   17.70
   2   0   2  292.17   17.60
   2   0   2  331.57   17.80
   2   0   2  329.57   17.80
   2   0   2  346.57   17.80
  -3   0  -2   14.80    2.10
  -3   0  -2    9.60    2.00
  -3   0  -2   11.80    2.00
  -3   0  -2   10.50    2.00
  -3   0  -2   10.90    2.00
   3   0   2   13.60    2.20
   3   0   2    9.20    1.90
   3   0   2    7.80    1.90
   3   0   2   12.50    2.10
  -4   0  -2  110.29    7.60
  -4   0  -2  122.29    7.90
  -4   0  -2  117.99    7.60
  -4   0  -2  111.09    7.70
  -4   0  -2  121.89    8.00
   4   0   2  109.99    7.70
   4   0   2  113.19    7.70
   4   0   2  139.19    8.00
   4   0   2  115.89    7.70
  -5   0  -2    1.00    1.20
  -5   0  -2    1.00    1.30
  -5   0  -2   -1.10    1.40
  -5   0  -2    1.10    1.20
  -5   0  -2   -1.10    1.10
   5   0   2    0.50    1.40
   5   0   2    3.80    1.40
   5   0   2   -0.20    0.90
   5   0   2   -0.10    0.90
   5   0   2    0.20    1.20
  -6   0  -2   81.89    6.80
  -6   0  -2   84.89    6.70
  -6   0  -2   81.39    6.40
  -6   0  -2   83.09    6.50
  -6   0  -2   77.79    6.50
   6   0   2   89.29    6.60
   6   0   2   76.69    6.40
   6   0   2   77.79    6.30
   6   0   2   72.59    6.20
   6   0   2   74.89    6.30
  -7   0  -2    3.10    1.70
  -7   0  -2    2.70    1.80
  -7   0  -2    5.80    2.40
  -7   0  -2    5.30    2.10
  -7   0  -2    6.40    2.50
   7   0   2    7.80    2.30
   7   0   2    3.20    1.60
   7   0   2    5.00    1.70
   7   0   2    5.20    2.20
   7   0   2    3.40    2.00
  -8   0  -2   11.10    2.70
  -8   0  -2   11.20    2.70
  -8   0  -2    8.80    2.70
  -8   0  -2    7.20    2.40
  -8   0  -2   13.30    3.60
   8   0   2    7.10    2.50
   8   0   2    9.10    3.10
   8   0   2    7.10    2.70
   8   0   2   12.50    3.00
   8   0   2    5.70    2.20
  -9   0  -2   20.60    4.40
  -9   0  -2   29.50    4.60
  -9   0  -2   16.30    4.00
  -9   0  -2   27.10    5.20
   9   0   2   21.70    4.20
   9   0   2   18.20    3.90
   9   0   2   21.50    4.20
 -10   0  -2   20.50    4.10
 -10   0  -2   15.50    4.40
 -10   0  -2   20.10    4.20
 -10   0  -2   12.50    3.80
  10   0   2   21.40    4.10
  10   0   2   25.80    4.90
  10   0   2   18.00    3.90
 -11   0  -2    1.10    2.90
 -11   0  -2    6.50    3.30
 -11   0  -2   -1.10    2.40
 -11   0  -2    2.40    2.80
  11   0   2   -0.80    2.80
  11   0   2    1.60    3.40
  11   0   2   -4.00    2.10
 -12   0  -2    9.20    4.60
 -12   0  -2   18.30    4.80
 -12   0  -2   15.40    5.50
 -12   0  -2   17.90    5.20
  12   0   2   12.40    4.20
  12   0   2   10.70    5.80
  12  -1  -2    0.80    2.80
 -12   1   2    1.10    3.50
 -12   1   2    2.90    3.00
  11  -1  -2   11.70    4.20
 -11   1   2    9.90    3.60
 -11   1   2    7.80    3.80
 -11   1   2    1.50    3.40
 -11   1   2   13.10    3.80
  10  -1  -2   -2.00    1.70
  10  -1  -2    1.30    2.80
 -10   1   2    1.10    2.60
 -10   1   2   -2.80    2.00
 -10   1   2   -3.20    1.60
 -10   1   2   -2.30    2.10
   9  -1  -2    8.00    2.60
   9  -1  -2    5.90    2.60
   9  -1  -2    4.80    2.40
  -9   1   2    3.00    2.30
  -9   1   2    6.90    2.50
  -9   1   2    6.00    2.40
  -9   1   2    7.20    2.50
   8  -1  -2    4.10    2.20
   8  -1  -2    5.90    2.30
   8  -1  -2    6.30    2.50
  -8   1   2    7.10    2.30
  -8   1   2    3.80    1.90
  -8   1   2    9.10    2.30
  -8   1   2    6.90    2.70
   7  -1  -2    3.00    1.60
   7  -1  -2    4.30    2.00
   7  -1  -2    7.00    2.20
   7  -1  -2    4.60    2.00
  -7   1   2    5.40    1.70
  -7   1   2    7.60    2.20
  -7   1   2    4.90    1.60
  -7   1   2    3.00    1.70
  -7   1   2   11.20    2.70
   6  -1  -2   -1.00    1.20
   6  -1  -2    0.80    1.40
   6  -1  -2    1.80    1.40
   6  -1  -2    1.40    1.30
   6  -1  -2    0.10    0.70
  -6   1   2    0.40    1.50
  -6   1   2    3.40    1.40
  -6   1   2    2.10    1.60
  -6   1   2   -0.90    1.00
  -6   1   2    2.50    1.40
   5  -1  -2    1.90    1.30
   5  -1  -2    2.90    1.30
   5  -1  -2    1.70    1.20
   5  -1  -2    1.50    1.30
  -5   1   2    0.10    0.90
  -5   1   2    1.90    1.20
  -5   1   2    0.30    1.20
  -5   1   2    2.00    1.10
  -5   1   2    0.40    1.20
   4  -1  -2   12.00    2.00
   4  -1  -2    9.20    1.60
   4  -1  -2    9.30    1.80
   4  -1  -2   14.50    2.00
  -4   1   2    8.40    1.70
  -4   1   2    9.90    1.70
  -4   1   2    9.20    1.80
  -4   1   2   10.30    2.10
  -4   1   2   11.60    1.90
   3  -1  -2    1.00    0.90
   3  -1  -2    0.50    0.40
   3  -1  -2   -0.30    0.80
   3  -1  -2    1.00    0.90
   3  -1  -2    2.50    1.10
  -3   1   2    3.20    1.10
  -3   1   2    1.30    1.10
  -3   1   2    1.30    0.90
  -3   1   2    0.80    1.00
  -3   1   2    3.10    1.10
   2  -1  -2   14.60    1.60
   2  -1  -2   10.10    1.40
   2  -1  -2   14.30    1.60
   2  -1  -2   13.60    1.50
  -2   1   2   13.70    1.50
  -2   1   2   14.00    1.70
  -2   1   2   15.70    1.60
  -2   1   2   13.00    1.70
  -2   1   2   13.60    1.60
   1  -1  -2  147.79    7.80
   1  -1  -2  145.49    7.80
   1  -1  -2  149.88    7.70
  -1   1   2  146.99    7.70
  -1   1   2  147.69    7.70
  -1   1   2  147.79    7.70
  -1   1   2  134.79    7.80
  -1   1   2  143.69    7.80
   0  -1  -2    8.10    0.90
   0  -1  -2    9.80    1.10
   0  -1  -2    6.40    0.90
   0   1   2    8.60    1.00
   0   1   2   10.00    1.10
   0   1   2    7.30    0.90
   0   1   2    7.40    0.90
  -1  -1  -2  653.13   32.80
  -1  -1  -2  647.44   32.80
  -1  -1  -2  654.03   32.80
  -1  -1  -2  648.04   32.80
   1   1   2  667.73   32.80
   1   1   2  580.64   32.70
   1   1   2  643.94   32.80
   1   1   2  667.23   32.90
   1   1   2  598.14   32.70
  -2  -1  -2   93.39    5.80
  -2  -1  -2   84.69    5.70
  -2  -1  -2   94.29    5.80
  -2  -1  -2   89.99    5.80
   2   1   2   91.79    5.70
   2   1   2   89.19    5.80
   2   1   2   90.69    5.80
   2   1   2   88.99    5.80
   2   1   2   88.59    5.80
  -3  -1  -2   46.60    3.60
  -3  -1  -2   41.10    3.70
  -3  -1  -2   40.40    3.70
  -3  -1  -2   42.90    3.80
  -3  -1  -2   47.50    3.90
   3   1   2   37.30    3.60
   3   1   2   42.70    3.50
   3   1   2   40.00    3.60
   3   1   2   32.60    3.50
   3   1   2   44.90    3.80
  -4  -1  -2   69.49    5.50
  -4  -1  -2   61.09    5.20
  -4  -1  -2   63.09    5.20
  -4  -1  -2   67.49    5.30
  -4  -1  -2   67.19    5.20
   4   1   2   55.09    4.90
   4   1   2   72.19    5.30
   4   1   2   68.99    5.30
   4   1   2   67.69    5.30
   4   1   2   59.19    5.10
  -5  -1  -2   44.20    4.10
  -5  -1  -2   49.00    4.70
  -5  -1  -2   48.10    4.20
  -5  -1  -2   46.30    4.50
  -5  -1  -2   37.80    4.20
   5   1   2   38.90    4.30
   5   1   2   45.10    4.30
   5   1   2   46.90    4.30
   5   1   2   40.10    4.20
   5   1   2   44.10    4.30
  -6  -1  -2  115.39    9.20
  -6  -1  -2  133.19    9.10
  -6  -1  -2  132.69    9.30
  -6  -1  -2  141.69    9.40
  -6  -1  -2  126.49    9.10
   6   1   2  138.69    9.10
   6   1   2  129.09    9.20
   6   1   2  129.09    9.10
   6   1   2  124.59    9.10
   6   1   2  123.29    9.10
  -7  -1  -2    0.90    1.80
  -7  -1  -2   -0.20    1.70
  -7  -1  -2    0.40    1.30
  -7  -1  -2    1.40    2.00
  -7  -1  -2   -0.60    1.40
   7   1   2   -1.20    1.40
   7   1   2   -1.50    1.40
   7   1   2   -0.70    1.60
   7   1   2    0.10    1.20
   7   1   2    3.00    1.70
  -8  -1  -2   77.49    7.10
  -8  -1  -2   75.59    7.40
  -8  -1  -2   83.89    7.40
  -8  -1  -2   85.99    7.40
  -8  -1  -2   90.29    8.20
   8   1   2   93.29    7.70
   8   1   2   85.59    7.30
   8   1   2   87.29    7.60
   8   1   2   68.89    7.00
   8   1   2   85.89    7.10
  -9  -1  -2   -0.10    2.30
  -9  -1  -2    1.10    2.10
  -9  -1  -2    6.50    2.70
  -9  -1  -2    1.00    2.00
   9   1   2    1.80    1.70
   9   1   2   -1.40    2.30
   9   1   2   -0.10    2.20
   9   1   2    0.20    2.40
 -10  -1  -2    7.50    3.10
 -10  -1  -2    6.40    3.00
 -10  -1  -2    9.00    3.20
 -10  -1  -2    3.90    2.70
  10   1   2    3.80    2.20
  10   1   2    9.40    3.00
  10   1   2    9.50    3.40
 -11  -1  -2   -1.30    2.40
 -11  -1  -2    6.60    3.70
 -11  -1  -2   -0.90    3.10
 -11  -1  -2    1.70    2.60
  11   1   2    7.20    3.80
  11   1   2    1.80    3.10
  11   1   2    6.40    3.10
 -12  -1  -2   28.30    6.40
 -12  -1  -2   30.20    7.20
 -12  -1  -2   26.30    5.50
 -12  -1  -2   16.30    5.00
  12   1   2   31.90    7.00
  12   1   2   18.40    5.60
  12   1   2   34.90    6.60
  12  -2  -2   -1.50    5.20
  12  -2  -2    3.20    3.00
 -12   2   2    0.60    3.00
 -12   2   2    0.40    3.10
  11  -2  -2    3.80    3.80
  11  -2  -2   12.40    4.00
  11  -2  -2    9.30    3.30
 -11   2   2   15.90    4.30
 -11   2   2   10.30    3.50
 -11   2   2   11.20    3.80
  10  -2  -2    9.60    2.80
  10  -2  -2    3.50    2.80
  10  -2  -2    8.40    3.00
 -10   2   2    9.00    3.00
 -10   2   2    5.10    2.80
 -10   2   2    9.80    3.30
   9  -2  -2   20.10    3.60
   9  -2  -2   18.80    3.70
   9  -2  -2   11.70    3.20
  -9   2   2   29.50    5.00
  -9   2   2   21.20    3.90
  -9   2   2   20.00    3.70
  -9   2   2   20.10    3.30
   8  -2  -2    6.00    2.30
   8  -2  -2    2.90    1.80
   8  -2  -2    5.50    2.20
   8  -2  -2    6.60    2.20
  -8   2   2    4.20    2.00
  -8   2   2    4.80    2.20
  -8   2   2    2.60    1.50
  -8   2   2    6.30    2.40
   7  -2  -2   44.90    4.60
   7  -2  -2   44.70    4.20
   7  -2  -2   40.60    4.30
   7  -2  -2   44.70    4.20
   7  -2  -2   39.80    4.30
  -7   2   2   50.19    5.20
  -7   2   2   41.50    4.10
  -7   2   2   47.80    4.20
  -7   2   2   44.50    4.60
  -7   2   2   36.50    4.30
   6  -2  -2   18.50    2.70
   6  -2  -2   12.00    2.10
   6  -2  -2   16.40    2.70
   6  -2  -2   12.90    2.20
   6  -2  -2   16.30    2.70
  -6   2   2   17.10    3.10
  -6   2   2   15.10    2.40
  -6   2   2   15.10    2.70
  -6   2   2   13.50    2.10
  -6   2   2   19.20    2.90
   5  -2  -2    6.50    1.50
   5  -2  -2    4.20    1.60
   5  -2  -2    5.90    1.50
   5  -2  -2    4.90    1.30
   5  -2  -2    5.40    1.40
  -5   2   2    8.20    1.90
  -5   2   2    7.10    1.50
  -5   2   2    7.20    1.80
  -5   2   2    3.80    1.20
  -5   2   2    4.60    1.40
   4  -2  -2    5.90    1.40
   4  -2  -2    6.50    1.60
   4  -2  -2    4.90    1.20
   4  -2  -2    7.20    1.40
   4  -2  -2    4.90    1.30
  -4   2   2    7.20    1.50
  -4   2   2    8.00    1.40
  -4   2   2    5.50    1.60
  -4   2   2    7.20    1.30
  -4   2   2    7.30    1.60
   3  -2  -2   26.70    2.60
   3  -2  -2   30.00    2.30
   3  -2  -2   26.60    2.30
   3  -2  -2   25.50    2.30
   3  -2  -2   25.40    2.10
  -3   2   2   31.70    2.60
  -3   2   2   26.30    2.30
  -3   2   2   32.10    2.90
  -3   2   2   29.60    2.20
  -3   2   2   25.70    2.10
   2  -2  -2   91.79    5.00
   2  -2  -2   88.99    5.00
   2  -2  -2   83.99    4.90
  -2   2   2   84.59    5.00
  -2   2   2   89.49    5.10
  -2   2   2   92.19    4.80
  -2   2   2  102.19    5.60
   1  -2  -2   80.19    4.20
   1  -2  -2   79.59    4.20
  -1   2   2   78.39    4.90
  -1   2   2   78.69    4.20
  -1   2   2   83.69    4.30
   0  -2  -2   24.50    1.70
   0  -2  -2   22.10    2.20
   0  -2  -2   25.10    1.70
   0  -2  -2   25.20    1.80
   0   2   2   25.10    1.80
   0   2   2   24.80    1.70
   0   2   2   22.40    2.20
   0   2   2   23.20    1.70
   0   2   2   25.50    1.70
  -1  -2  -2  520.05   27.20
  -1  -2  -2  537.15   27.20
  -1  -2  -2  506.55   27.40
   1   2   2  559.84   27.30
   1   2   2  517.35   27.20
   1   2   2  541.65   27.40
   1   2   2  545.75   27.20
   1   2   2  486.15   27.20
  -2  -2  -2  250.97   14.30
  -2  -2  -2  261.17   14.30
  -2  -2  -2  270.37   14.30
  -2  -2  -2  246.28   14.30
   2   2   2  271.77   14.40
   2   2   2  264.27   14.40
   2   2   2  260.47   14.30
   2   2   2  261.77   14.30
   2   2   2  252.87   14.30
  -3  -2  -2  227.48   12.90
  -3  -2  -2  218.28   12.70
  -3  -2  -2  212.08   12.70
  -3  -2  -2  208.28   12.60
  -3  -2  -2  218.18   12.70
   3   2   2  211.38   12.70
   3   2   2  213.28   12.60
   3   2   2  211.58   12.70
   3   2   2  243.88   12.80
   3   2   2  230.88   12.90
  -4  -2  -2  185.78   12.00
  -4  -2  -2  196.68   11.80
  -4  -2  -2  211.88   12.00
  -4  -2  -2  195.58   11.90
  -4  -2  -2  190.58   11.80
   4   2   2  196.28   11.70
   4   2   2  204.88   12.10
   4   2   2  198.48   12.00
   4   2   2  184.78   11.80
   4   2   2  182.78   11.70
  -5  -2  -2   11.40    2.60
  -5  -2  -2   10.20    2.20
  -5  -2  -2   12.10    2.50
  -5  -2  -2   12.90    2.60
  -5  -2  -2   10.20    2.50
   5   2   2    9.00    2.30
   5   2   2   12.00    2.50
   5   2   2   11.30    2.60
   5   2   2    9.20    2.10
   5   2   2   13.00    2.60
  -6  -2  -2   34.80    4.60
  -6  -2  -2   39.30    4.30
  -6  -2  -2   30.30    4.20
  -6  -2  -2   34.40    4.80
  -6  -2  -2   37.50    4.30
   6   2   2   30.80    3.80
   6   2   2   31.60    4.30
   6   2   2   37.90    4.30
   6   2   2   29.90    4.20
   6   2   2   27.70    3.90
  -7  -2  -2   24.90    4.00
  -7  -2  -2   27.80    4.70
  -7  -2  -2   24.20    4.10
  -7  -2  -2   27.50    3.90
  -7  -2  -2   22.30    3.90
   7   2   2   26.70    4.30
   7   2   2   27.50    4.30
   7   2   2   21.50    3.70
   7   2   2   30.40    4.30
   7   2   2   26.80    4.10
  -8  -2  -2    0.80    1.90
  -8  -2  -2    2.70    2.10
  -8  -2  -2   -1.40    1.30
  -8  -2  -2   -1.50    1.60
  -8  -2  -2    1.10    1.80
   8   2   2    3.30    2.10
   8   2   2   -1.70    1.40
   8   2   2    0.20    1.90
   8   2   2   -0.30    1.60
   8   2   2   -0.20    2.10
  -9  -2  -2    4.30    2.80
  -9  -2  -2    2.70    2.40
  -9  -2  -2    6.00    2.70
  -9  -2  -2    4.40    2.80
  -9  -2  -2    2.40    2.30
   9   2   2    6.00    2.80
   9   2   2   11.40    3.10
   9   2   2    3.90    2.30
   9   2   2    2.70    2.60
 -10  -2  -2    1.50    2.30
 -10  -2  -2    2.90    2.10
 -10  -2  -2    7.80    3.90
 -10  -2  -2    3.90    3.10
  10   2   2    6.60    2.80
  10   2   2    5.30    3.10
  10   2   2    8.00    3.30
 -11  -2  -2    3.10    3.20
 -11  -2  -2   -0.90    3.50
 -11  -2  -2    7.90    3.70
 -11  -2  -2   -0.10    2.60
  11   2   2    3.30    2.50
  11   2   2   -2.70    2.80
  11   2   2   -2.40    3.20
 -12  -2  -2   11.50    4.50
 -12  -2  -2   13.80    4.70
 -12  -2  -2   -1.60    5.10
 -12  -2  -2   13.20    4.00
  12   2   2   -2.30    2.70
  12   2   2    3.60    4.60
  12   2   2    0.40    5.00
  12  -3  -2   11.40    8.80
  12  -3  -2   12.80    4.00
 -12   3   2    7.40    4.00
  11  -3  -2    2.00    3.20
  11  -3  -2    3.70    3.70
  11  -3  -2    3.50    2.80
 -11   3   2    5.40    3.10
 -11   3   2    4.30    3.40
 -11   3   2    7.80    3.50
 -11   3   2   -3.10    2.30
  10  -3  -2   26.80    4.40
  10  -3  -2   31.10    4.80
  10  -3  -2   24.00    4.30
 -10   3   2   32.00    4.90
 -10   3   2   28.80    4.70
 -10   3   2   21.40    3.80
 -10   3   2   34.90    5.60
   9  -3  -2   39.90    4.70
   9  -3  -2   35.20    5.10
   9  -3  -2   35.90    5.70
   9  -3  -2   40.80    5.30
  -9   3   2   46.80    4.60
  -9   3   2   43.70    4.90
  -9   3   2   46.10    5.50
  -9   3   2   33.80    4.90
   8  -3  -2    4.10    2.00
   8  -3  -2    2.60    1.40
   8  -3  -2    4.60    1.90
   8  -3  -2    2.90    2.20
  -8   3   2    0.10    1.80
  -8   3   2    4.20    2.00
  -8   3   2    5.30    2.10
  -8   3   2    3.40    1.50
   7  -3  -2    5.50    1.90
   7  -3  -2    4.10    2.00
   7  -3  -2    0.90    1.30
   7  -3  -2    2.50    1.20
   7  -3  -2   -0.40    1.10
  -7   3   2    2.40    1.60
  -7   3   2    2.20    1.60
  -7   3   2    1.00    1.20
  -7   3   2   -1.10    1.10
  -7   3   2    1.10    1.40
   6  -3  -2    1.70    1.10
   6  -3  -2   -0.50    1.40
   6  -3  -2    1.30    1.00
   6  -3  -2    1.70    1.00
   6  -3  -2    1.70    1.20
  -6   3   2    1.90    1.10
  -6   3   2    2.00    1.30
  -6   3   2    1.40    1.00
  -6   3   2    2.20    1.00
  -6   3   2    2.30    1.60
   5  -3  -2   24.90    2.40
   5  -3  -2   21.70    2.30
   5  -3  -2   22.40    2.50
   5  -3  -2   27.70    3.20
   5  -3  -2   22.90    2.50
  -5   3   2   26.80    2.70
  -5   3   2   25.20    2.30
  -5   3   2   30.40    3.00
  -5   3   2   23.00    3.20
  -5   3   2   26.80    2.40
   4  -3  -2    1.40    0.90
   4  -3  -2    1.40    0.80
   4  -3  -2    1.30    0.70
   4  -3  -2    1.30    1.30
   4  -3  -2    2.70    0.70
  -4   3   2    1.90    0.70
  -4   3   2   -0.20    1.00
  -4   3   2    0.40    0.80
  -4   3   2    0.20    0.80
  -4   3   2    0.70    0.60
   3  -3  -2    6.00    1.00
   3  -3  -2    5.30    0.70
   3  -3  -2    3.80    0.60
   3  -3  -2    5.30    0.90
  -3   3   2    6.60    1.10
  -3   3   2    4.60    1.40
  -3   3   2    6.20    0.50
  -3   3   2    4.80    1.00
   2  -3  -2    6.30    0.70
   2  -3  -2    8.00    0.70
  -2   3   2    6.00    0.70
  -2   3   2    5.50    0.70
  -2   3   2    7.60    1.60
  -1   3   2   19.40    2.40
   0  -3  -2  112.49    6.20
   0  -3  -2  108.69    6.30
   0  -3  -2  106.89    6.20
   0  -3  -2  106.29    7.00
   0  -3  -2  122.59    6.40
   0   3   2  108.69    6.90
   0   3   2  118.39    6.20
   0   3   2  119.89    6.40
   0   3   2  122.39    6.40
   0   3   2  121.39    6.30
  -1  -3  -2  211.08   12.50
  -1  -3  -2  234.28   12.50
  -1  -3  -2  245.98   12.60
  -1  -3  -2  227.88   12.90
   1   3   2  226.88   12.50
   1   3   2  215.88   12.60
   1   3   2  248.38   13.00
   1   3   2  239.18   12.60
   1   3   2  228.58   12.60
  -2  -3  -2   66.29    4.60
  -2  -3  -2   61.09    4.60
  -2  -3  -2   65.99    4.70
  -2  -3  -2   67.19    5.00
   2   3   2   73.19    5.00
   2   3   2   58.69    4.70
   2   3   2   62.79    4.70
   2   3   2   69.99    4.80
   2   3   2   58.39    4.50
  -3  -3  -2   53.09    4.50
  -3  -3  -2   50.49    4.30
  -3  -3  -2   47.10    4.10
  -3  -3  -2   49.60    4.20
  -3  -3  -2   48.40    4.30
   3   3   2   51.19    4.40
   3   3   2   51.29    4.30
   3   3   2   49.90    4.20
   3   3   2   49.30    4.30
   3   3   2   47.00    4.00
  -4  -3  -2  116.29    8.20
  -4  -3  -2  113.69    7.80
  -4  -3  -2  119.49    8.00
  -4  -3  -2  103.79    7.70
  -4  -3  -2  117.89    8.00
   4   3   2  110.59    8.00
   4   3   2  110.19    7.70
   4   3   2  118.69    8.10
   4   3   2  113.29    7.90
   4   3   2  119.59    8.00
  -5  -3  -2   56.79    5.20
  -5  -3  -2   65.69    5.60
  -5  -3  -2   58.19    5.80
  -5  -3  -2   68.09    5.70
  -5  -3  -2   69.19    5.60
   5   3   2   62.69    5.40
   5   3   2   56.09    5.50
   5   3   2   61.99    5.30
   5   3   2   66.39    5.50
   5   3   2   56.79    5.40
  -6  -3  -2    0.10    1.90
  -6  -3  -2   -0.10    1.10
  -6  -3  -2    2.90    1.50
  -6  -3  -2    2.50    2.10
  -6  -3  -2    1.90    1.60
   6   3   2   -1.00    1.20
   6   3   2    0.50    1.60
   6   3   2    1.70    1.90
   6   3   2    2.40    1.90
   6   3   2    2.50    1.90
  -7  -3  -2   53.99    5.70
  -7  -3  -2   52.69    5.70
  -7  -3  -2   43.40    5.30
  -7  -3  -2   46.60    5.70
  -7  -3  -2   49.30    5.10
   7   3   2   49.70    5.50
   7   3   2   47.80    5.30
   7   3   2   59.59    5.80
   7   3   2   51.09    5.30
   7   3   2   48.70    5.50
  -8  -3  -2    4.80    2.30
  -8  -3  -2    0.50    2.30
  -8  -3  -2    2.00    2.30
  -8  -3  -2    1.00    1.50
  -8  -3  -2    1.80    1.70
   8   3   2    0.60    1.80
   8   3   2    5.40    2.60
   8   3   2    2.50    2.00
   8   3   2    3.10    2.20
   8   3   2   -1.40    1.90
  -9  -3  -2    0.30    2.80
  -9  -3  -2   -3.00    1.90
  -9  -3  -2    0.60    2.50
  -9  -3  -2   -1.40    2.10
  -9  -3  -2    0.00    2.00
   9   3   2   -0.80    1.80
   9   3   2    0.70    2.50
   9   3   2    3.30    2.50
   9   3   2   -3.60    1.50
 -10  -3  -2   43.60    6.50
 -10  -3  -2   54.69    7.50
 -10  -3  -2   67.29    7.90
  10   3   2   47.90    7.20
  10   3   2   45.60    6.70
  10   3   2   43.70    6.70
 -11  -3  -2   13.80    4.30
 -11  -3  -2   18.70    5.10
 -11  -3  -2   20.10    5.20
 -11  -3  -2   18.20    3.90
  11   3   2   22.80    5.00
  11   3   2   12.30    4.90
  11   3   2   13.30    3.90
 -12  -3  -2    7.30    3.30
 -12  -3  -2    1.30    4.30
 -12  -3  -2    3.50    4.30
  12   3   2   20.50    6.60
  12   3   2   -1.70    4.70
  12   3   2   -1.20    3.00
  11  -4  -2   29.20    5.00
  11  -4  -2   35.00    5.10
  11  -4  -2   29.00    5.60
 -11   4   2   37.40    4.90
 -11   4   2   40.30    6.40
 -11   4   2   32.50    5.40
 -11   4   2   28.10    5.20
  10  -4  -2    8.90    2.70
  10  -4  -2    4.80    2.40
  10  -4  -2    3.50    2.50
 -10   4   2    6.90    2.70
 -10   4   2   10.70    3.00
 -10   4   2    7.80    3.00
 -10   4   2    3.00    2.20
   9  -4  -2   -0.10    1.90
   9  -4  -2    3.40    1.90
   9  -4  -2   -1.10    1.70
  -9   4   2    1.80    1.60
  -9   4   2    3.10    1.90
  -9   4   2    1.10    2.10
  -9   4   2    5.50    2.50
   8  -4  -2   -1.60    1.40
   8  -4  -2    4.60    2.20
   8  -4  -2   -1.30    1.30
   8  -4  -2    0.80    1.20
  -8   4   2    0.90    1.30
  -8   4   2    1.40    1.90
  -8   4   2    0.30    1.60
   7  -4  -2   -0.90    1.10
   7  -4  -2    0.80    2.00
   7  -4  -2    0.20    1.10
   7  -4  -2    1.00    1.20
  -7   4   2    2.80    1.80
  -7   4   2    1.70    1.10
  -7   4   2   -0.20    1.00
  -7   4   2    0.70    1.10
  -7   4   2    1.50    1.50
   6  -4  -2  254.07   14.40
   6  -4  -2  239.48   13.80
   6  -4  -2  259.17   15.20
   6  -4  -2  239.88   13.80
   6  -4  -2  249.78   14.40
  -6   4   2  271.27   14.90
  -6   4   2  240.18   14.40
  -6   4   2  253.07   13.60
  -6   4   2  227.08   15.10
  -6   4   2  259.47   13.60
   5  -4  -2   15.20    1.70
   5  -4  -2   20.10    1.80
   5  -4  -2   17.40    3.00
   5  -4  -2   15.60    2.20
   5  -4  -2   19.60    2.20
  -5   4   2   18.20    3.00
  -5   4   2   17.00    1.50
  -5   4   2   17.20    1.50
  -5   4   2   16.50    2.30
  -5   4   2   18.50    2.50
   4  -4  -2   -0.10    0.60
   4  -4  -2    0.60    0.40
   4  -4  -2    0.30    0.60
   4  -4  -2    0.90    0.40
  -4   4   2    0.10    0.80
  -4   4   2    0.40    0.60
  -4   4   2   -0.10    0.80
   3  -4  -2    5.80    0.90
   3  -4  -2    4.10    0.70
  -3   4   2    6.60    1.70
  -3   4   2    3.70    0.80
  -3   4   2    4.80    0.90
   2  -4  -2   68.39    3.90
   2  -4  -2   72.79    3.90
  -2   4   2   81.09    5.40
  -2   4   2   78.79    4.00
  -2   4   2   64.59    3.90
  -2   4   2   75.99    5.40
   1  -4  -2    5.00    0.70
   1  -4  -2    5.20    0.70
  -1   4   2    4.80    0.70
  -1   4   2    5.30    0.70
  -1   4   2    6.70    1.90
   0  -4  -2    9.20    1.20
   0  -4  -2    9.60    1.30
   0  -4  -2   10.20    1.90
   0  -4  -2    7.90    1.20
   0  -4  -2   10.50    1.30
   0   4   2   11.80    1.20
   0   4   2   12.70    2.10
   0   4   2   10.20    1.20
   0   4   2   10.00    1.40
   0   4   2   10.50    1.40
  -1  -4  -2   10.50    1.60
  -1  -4  -2    9.40    1.70
  -1  -4  -2    9.30    1.60
  -1  -4  -2    9.20    1.90
   1   4   2   11.10    1.70
   1   4   2   11.50    2.30
   1   4   2   12.50    1.70
   1   4   2    9.20    1.60
   1   4   2   12.60    1.90
  -2  -4  -2   56.49    4.30
  -2  -4  -2   51.49    4.20
  -2  -4  -2   49.70    4.50
   2   4   2   53.29    4.50
   2   4   2   56.39    4.20
   2   4   2   53.09    4.30
   2   4   2   57.29    4.30
   2   4   2   48.10    4.20
  -3  -4  -2  356.56   19.80
  -3  -4  -2  350.46   19.60
  -3  -4  -2  325.37   19.50
  -3  -4  -2  354.26   19.60
   3   4   2  365.76   19.80
   3   4   2  353.76   19.80
   3   4   2  361.96   19.80
   3   4   2  351.16   19.60
   3   4   2  344.57   19.60
  -4  -4  -2   50.49    5.00
  -4  -4  -2   55.09    5.00
  -4  -4  -2   56.29    5.10
  -4  -4  -2   52.99    4.80
  -4  -4  -2   53.99    4.80
   4   4   2   66.89    5.30
   4   4   2   54.49    5.10
   4   4   2   59.39    5.20
   4   4   2   57.99    5.00
   4   4   2   55.19    5.00
  -5  -4  -2   17.00    3.30
  -5  -4  -2   23.40    3.60
  -5  -4  -2   15.70    3.00
  -5  -4  -2   19.20    3.20
  -5  -4  -2   16.90    3.00
   5   4   2   17.70    3.30
   5   4   2   22.90    3.40
   5   4   2   17.20    2.90
   5   4   2   18.90    3.20
   5   4   2   19.20    3.30
  -6  -4  -2    1.90    1.90
  -6  -4  -2   -1.00    1.20
  -6  -4  -2    0.00    1.40
  -6  -4  -2    1.50    1.80
  -6  -4  -2    0.10    1.10
   6   4   2    2.30    2.00
   6   4   2    0.40    1.50
   6   4   2   -0.60    1.50
   6   4   2   -2.00    1.50
   6   4   2    4.00    1.80
  -7  -4  -2   22.90    4.00
  -7  -4  -2   19.70    4.20
  -7  -4  -2   15.10    3.50
  -7  -4  -2   23.80    3.90
  -7  -4  -2   12.80    2.90
   7   4   2   17.00    3.30
   7   4   2   16.70    3.60
   7   4   2   16.40    3.80
   7   4   2   23.50    4.30
   7   4   2   19.50    3.90
  -8  -4  -2   14.80    3.60
  -8  -4  -2   20.60    4.10
  -8  -4  -2    9.80    2.90
  -8  -4  -2   11.90    3.20
  -8  -4  -2   14.20    3.80
   8   4   2   17.10    3.40
   8   4   2   15.40    3.60
   8   4   2   15.10    3.70
   8   4   2   15.20    3.50
  -9  -4  -2    3.50    3.00
  -9  -4  -2    5.90    3.10
  -9  -4  -2    8.00    3.20
  -9  -4  -2    3.10    2.80
  -9  -4  -2    4.70    3.50
   9   4   2    7.70    3.50
   9   4   2    5.90    2.70
   9   4   2    0.20    3.00
   9   4   2    1.00    2.50
 -10  -4  -2   12.40    3.90
 -10  -4  -2   19.90    4.60
 -10  -4  -2   11.70    3.80
 -10  -4  -2   13.50    4.20
  10   4   2   12.30    3.90
  10   4   2   13.00    3.80
  10   4   2   12.70    4.40
 -11  -4  -2    0.60    4.20
 -11  -4  -2    6.40    4.10
 -11  -4  -2   16.40    4.30
 -11  -4  -2    9.60    3.50
  11   4   2    6.50    4.80
  11   4   2   10.80    4.50
  11   4   2    8.20    3.40
 -12  -4  -2    7.00    3.60
 -12  -4  -2    4.20    4.50
 -12  -4  -2   14.60    5.00
  12   4   2    3.00    8.00
  12   4   2   12.20    4.40
  12   4   2    5.70    5.70
  11  -5  -2    1.60    3.20
  11  -5  -2    0.60    2.30
 -11   5   2    4.50    3.00
 -11   5   2    1.10    2.90
 -11   5   2    2.30    2.70
  10  -5  -2    1.70    2.10
  10  -5  -2    1.30    2.30
  10  -5  -2   -1.50    2.00
 -10   5   2   -0.90    2.20
 -10   5   2    0.50    2.60
 -10   5   2    0.10    2.20
   9  -5  -2   68.69    6.50
   9  -5  -2   77.79    5.80
   9  -5  -2   68.49    6.30
  -9   5   2   76.09    5.20
  -9   5   2   76.29    6.80
  -9   5   2   66.49    7.10
  -9   5   2   81.09    7.20
   8  -5  -2   39.30    4.20
   8  -5  -2   43.10    4.50
   8  -5  -2   41.80    3.60
  -8   5   2   40.90    4.70
  -8   5   2   29.40    4.70
  -8   5   2   32.40    4.00
  -8   5   2   42.50    3.20
   7  -5  -2    3.00    1.50
   7  -5  -2    5.70    2.60
   7  -5  -2    1.90    0.90
   7  -5  -2    2.80    1.40
  -7   5   2    0.40    0.60
  -7   5   2    2.00    1.40
  -7   5   2    1.70    1.70
  -7   5   2    0.60    1.40
  -7   5   2    0.90    0.70
   6  -5  -2   -3.60    1.30
   6  -5  -2    0.40    0.60
   6  -5  -2    0.80    1.10
   6  -5  -2   -0.10    0.60
   6  -5  -2    0.50    0.90
  -6   5   2   -0.70    1.40
  -6   5   2    1.00    1.20
  -6   5   2    0.40    0.90
   5  -5  -2   30.70    2.70
   5  -5  -2   25.20    1.60
   5  -5  -2   36.50    2.90
  -5   5   2   31.80    2.90
  -5   5   2   36.00    3.80
  -5   5   2   28.50    2.70
   4  -5  -2   44.30    3.10
   4  -5  -2   44.90    3.20
  -4   5   2   45.60    3.20
  -4   5   2   41.50    4.30
  -4   5   2   46.60    3.30
   3  -5  -2  134.79    6.90
   3  -5  -2  126.19    6.90
  -3   5   2  120.99    8.40
  -3   5   2  120.99    6.90
  -3   5   2  120.29    6.90
   2  -5  -2   16.00    1.30
   2  -5  -2   16.00    1.30
  -2   5   2   15.40    2.70
  -2   5   2   18.80    1.40
  -2   5   2   15.00    1.30
  -2   5   2   19.40    3.00
   1  -5  -2   15.60    1.50
   1  -5  -2   15.70    1.50
  -1   5   2   15.90    2.90
  -1   5   2   16.20    1.50
  -1   5   2   15.60    1.50
   0  -5  -2  114.49    7.60
   0  -5  -2  107.19    6.50
   0  -5  -2  108.69    6.30
   0  -5  -2  108.89    6.30
   0  -5  -2  107.19    6.50
   0   5   2  101.09    6.50
   0   5   2  113.79    7.50
   0   5   2  104.39    6.20
   0   5   2  113.99    6.60
   0   5   2  112.99    6.20
  -1  -5  -2  569.54   32.30
  -1  -5  -2  645.54   31.80
  -1  -5  -2  601.84   31.70
  -1  -5  -2  583.04   31.60
  -1  -5  -2  587.94   31.50
   1   5   2  602.34   31.80
   1   5   2  614.04   31.80
   1   5   2  608.94   31.60
   1   5   2  622.24   32.50
   1   5   2  611.24   31.60
  -2  -5  -2  169.88   10.20
  -2  -5  -2  161.78   10.10
  -2  -5  -2  163.68   10.50
  -2  -5  -2  170.38   10.00
   2   5   2  170.18   10.20
   2   5   2  181.88   10.10
   2   5   2  165.38   10.00
   2   5   2  138.99    9.90
   2   5   2  165.18   10.50
  -3  -5  -2   49.60    4.30
  -3  -5  -2   43.60    4.20
  -3  -5  -2   49.10    4.40
  -3  -5  -2   40.90    4.50
   3   5   2   45.60    4.20
   3   5   2   43.20    4.40
   3   5   2   41.50    4.20
   3   5   2   45.20    4.40
   3   5   2   49.40    4.30
  -4  -5  -2  172.18   11.40
  -4  -5  -2  181.58   11.70
  -4  -5  -2  178.98   11.40
  -4  -5  -2  177.78   11.60
  -4  -5  -2  185.58   11.70
   4   5   2  190.78   11.50
   4   5   2  177.48   11.40
   4   5   2  163.08   11.30
   4   5   2  166.88   11.50
   4   5   2  183.98   11.70
  -5  -5  -2   26.90    3.90
  -5  -5  -2   31.80    4.40
  -5  -5  -2   24.10    4.10
  -5  -5  -2   33.40    3.80
  -5  -5  -2   30.30    4.40
   5   5   2   32.10    4.20
   5   5   2   26.90    4.10
   5   5   2   30.90    4.20
   5   5   2   29.40    4.00
   5   5   2   33.00    4.70
  -6  -5  -2   52.19    5.70
  -6  -5  -2   70.29    6.10
  -6  -5  -2   58.49    6.00
  -6  -5  -2   63.99    6.10
  -6  -5  -2   70.19    6.70
   6   5   2   56.49    5.70
   6   5   2   56.19    5.60
   6   5   2   50.69    5.90
   6   5   2   63.39    6.30
   6   5   2   64.69    5.80
  -7  -5  -2    2.90    2.40
  -7  -5  -2    1.40    2.30
  -7  -5  -2    3.80    2.00
  -7  -5  -2   10.60    3.10
  -7  -5  -2    6.30    3.20
   7   5   2   10.00    2.70
   7   5   2    4.40    2.20
   7   5   2    9.90    3.10
   7   5   2    2.90    2.10
   7   5   2    7.90    2.60
  -8  -5  -2    0.50    2.00
  -8  -5  -2   -4.30    1.80
  -8  -5  -2    1.60    2.10
  -8  -5  -2   -0.10    2.00
  -8  -5  -2    0.30    2.10
   8   5   2   -0.30    2.00
   8   5   2   -1.60    2.00
   8   5   2    2.30    2.40
   8   5   2   -1.60    2.10
  -9  -5  -2    7.60    3.70
  -9  -5  -2   10.80    4.20
  -9  -5  -2   15.40    4.00
  -9  -5  -2    5.70    3.20
  -9  -5  -2   14.30    4.50
   9   5   2   18.40    4.00
   9   5   2   13.00    3.90
   9   5   2   14.60    4.00
   9   5   2   16.20    3.70
 -10  -5  -2   -0.50    3.30
 -10  -5  -2   -3.40    2.80
 -10  -5  -2   -0.80    3.30
 -10  -5  -2   -0.30    2.30
  10   5   2    0.30    3.10
  10   5   2    0.70    2.90
  10   5   2   -0.30    2.50
 -11  -5  -2    0.90    3.20
 -11  -5  -2   -1.20    3.10
 -11  -5  -2    0.70    3.10
 -11  -5  -2   -1.80    4.70
  11   5   2   -6.60    4.40
  11   5   2   -0.50    2.90
  11   5   2   -0.60    3.20
 -12  -5  -2   -0.10    3.80
 -12  -5  -2    0.20    2.90
 -12  -5  -2    1.20    4.60
  12   5   2    0.70    5.50
  12   5   2   -1.10    2.90
  11  -6  -2   10.40    3.30
  11  -6  -2   13.10    3.60
 -11   6   2    8.60    4.60
 -11   6   2   17.10    4.30
 -11   6   2   11.70    3.90
  10  -6  -2   16.30    3.30
  10  -6  -2   19.80    4.00
 -10   6   2   13.50    4.00
 -10   6   2   11.90    3.10
 -10   6   2   16.10    3.70
   9  -6  -2    0.90    1.80
   9  -6  -2    1.90    1.60
  -9   6   2    0.20    2.10
  -9   6   2   -1.50    1.70
  -9   6   2    0.60    1.80
   8  -6  -2    5.60    1.90
   8  -6  -2    1.90    1.40
   8  -6  -2    2.80    1.60
  -8   6   2    2.90    1.70
  -8   6   2    5.80    2.50
  -8   6   2    6.10    2.10
   7  -6  -2    8.90    1.90
   7  -6  -2   13.40    2.30
  -7   6   2    8.30    2.00
  -7   6   2    9.10    2.60
  -7   6   2    7.80    2.10
   6  -6  -2   63.19    4.80
   6  -6  -2   71.09    5.00
  -6   6   2   73.19    5.30
  -6   6   2   61.79    5.00
  -6   6   2   66.59    6.40
   5  -6  -2   96.69    5.80
   5  -6  -2   92.19    5.90
  -5   6   2   79.29    7.10
  -5   6   2   89.59    6.00
  -5   6   2   93.89    6.00
   4  -6  -2   33.60    2.70
   4  -6  -2   40.90    2.80
  -4   6   2   35.20    2.70
  -4   6   2   37.00    2.80
  -4   6   2   37.10    4.30
   3  -6  -2   27.30    2.10
   3  -6  -2   29.70    2.10
  -3   6   2   27.50    2.10
  -3   6   2   25.50    3.80
  -3   6   2   27.60    3.80
  -3   6   2   26.60    2.10
   2  -6  -2   87.19    5.10
  -2   6   2   82.09    6.70
  -2   6   2   83.39    6.80
  -2   6   2   96.79    5.20
  -2   6   2   87.79    5.20
   1  -6  -2  364.26   19.10
   1  -6  -2  357.36   19.00
  -1   6   2  369.06   19.10
  -1   6   2  372.16   20.70
  -1   6   2  348.17   19.10
   0  -6  -2    5.70    1.30
   0  -6  -2    2.30    1.90
   0  -6  -2    4.40    1.20
   0  -6  -2    7.00    1.10
   0  -6  -2    6.90    1.20
   0   6   2    4.90    1.10
   0   6   2    7.00    1.40
   0   6   2    7.70    2.10
   0   6   2    5.60    1.10
   0   6   2    7.10    1.40
  -1  -6  -2   21.70    2.60
  -1  -6  -2   20.90    2.50
  -1  -6  -2   18.90    2.40
  -1  -6  -2   20.90    2.30
  -1  -6  -2   24.50    3.60
   1   6   2   23.80    3.40
   1   6   2   18.40    2.70
   1   6   2   27.00    2.50
   1   6   2   21.40    2.60
   1   6   2   24.70    2.50
  -2  -6  -2   23.90    3.30
  -2  -6  -2   27.70    3.80
  -2  -6  -2   29.30    3.30
  -2  -6  -2   28.70    3.10
   2   6   2   29.80    3.90
   2   6   2   30.10    3.10
   2   6   2   32.20    3.10
   2   6   2   31.00    3.40
   2   6   2   26.70    3.20
  -3  -6  -2  105.09    7.60
  -3  -6  -2  102.39    7.50
  -3  -6  -2  102.59    7.80
  -3  -6  -2  101.99    7.40
   3   6   2  105.39    7.40
   3   6   2   99.89    7.60
   3   6   2  111.49    7.90
   3   6   2  103.59    7.60
   3   6   2  101.59    7.40
  -4  -6  -2   27.40    3.70
  -4  -6  -2   21.00    3.30
  -4  -6  -2   22.00    3.50
  -4  -6  -2   24.40    3.80
  -4  -6  -2   19.10    3.40
   4   6   2   14.80    3.00
   4   6   2   19.70    3.30
   4   6   2   22.40    3.40
   4   6   2   23.20    3.80
   4   6   2   31.90    4.30
  -5  -6  -2   16.60    3.30
  -5  -6  -2   21.60    3.60
  -5  -6  -2   23.00    3.80
  -5  -6  -2   20.80    3.70
  -5  -6  -2   22.60    3.90
   5   6   2   22.00    3.90
   5   6   2   19.00    3.40
   5   6   2   16.70    3.20
   5   6   2   21.20    3.60
   5   6   2   24.30    4.10
  -6  -6  -2   56.59    5.90
  -6  -6  -2   54.59    5.70
  -6  -6  -2   64.39    6.30
  -6  -6  -2   53.49    6.10
  -6  -6  -2   45.60    5.60
   6   6   2   66.29    6.50
   6   6   2   58.99    6.20
   6   6   2   47.80    5.50
   6   6   2   61.69    6.00
   6   6   2   55.09    5.60
  -7  -6  -2    3.70    2.30
  -7  -6  -2    2.00    2.30
  -7  -6  -2    4.70    1.80
  -7  -6  -2    5.90    2.80
  -7  -6  -2    3.90    2.50
   7   6   2    2.90    2.30
   7   6   2    3.70    3.00
   7   6   2   -0.10    2.10
   7   6   2    2.10    2.60
  -8  -6  -2  107.69    9.80
  -8  -6  -2  132.59   10.40
  -8  -6  -2  107.69    9.90
  -8  -6  -2  115.39    9.80
  -8  -6  -2  120.49   10.60
   8   6   2  117.89   10.20
   8   6   2  121.29   10.50
   8   6   2  104.39    9.70
   8   6   2  140.99   11.00
  -9  -6  -2   -0.80    3.20
  -9  -6  -2   -1.30    1.50
  -9  -6  -2    0.70    3.50
  -9  -6  -2   -4.80    2.90
  -9  -6  -2    0.50    2.40
   9   6   2   -0.60    2.50
   9   6   2   -3.20    2.10
   9   6   2   -2.70    2.80
   9   6   2    4.70    3.50
 -10  -6  -2   24.00    5.90
 -10  -6  -2   25.90    5.60
 -10  -6  -2   26.60    6.00
 -10  -6  -2   25.20    5.20
  10   6   2   23.90    5.40
  10   6   2   41.50    7.00
  10   6   2   30.20    5.80
 -11  -6  -2    4.40    5.00
 -11  -6  -2    7.30    3.50
 -11  -6  -2    1.60    3.80
  11   6   2    3.70    4.10
  11   6   2   -3.80    2.60
  10  -7  -2    9.90    3.00
  10  -7  -2    6.50    2.50
 -10   7   2    7.20    3.00
 -10   7   2   10.70    3.90
 -10   7   2   13.10    3.10
   9  -7  -2    4.40    1.70
   9  -7  -2    3.60    2.10
  -9   7   2    3.70    2.20
  -9   7   2    2.10    1.90
  -9   7   2    5.00    3.00
   8  -7  -2   71.29    5.50
   8  -7  -2   65.09    5.20
  -8   7   2   51.29    5.10
  -8   7   2   55.19    5.40
  -8   7   2   52.29    6.50
   7  -7  -2   61.49    4.70
   7  -7  -2   58.99    4.60
  -7   7   2   47.80    4.50
  -7   7   2   51.19    4.70
  -7   7   2   40.30    5.90
   6  -7  -2    3.90    1.20
   6  -7  -2    1.00    1.00
  -6   7   2    3.10    1.30
  -6   7   2    1.20    0.90
  -6   7   2    0.90    2.10
   5  -7  -2    3.90    1.10
   5  -7  -2    1.00    0.90
  -5   7   2    2.80    1.80
  -5   7   2    0.80    0.80
  -5   7   2    2.30    0.90
   4  -7  -2    1.60    0.80
   4  -7  -2    0.70    0.60
  -4   7   2    0.10    1.50
  -4   7   2    2.90    2.20
  -4   7   2    1.80    0.80
  -4   7   2    0.10    0.60
   3  -7  -2   43.10    2.80
   3  -7  -2   38.80    2.80
  -3   7   2   45.30    4.80
  -3   7   2   35.50    2.80
  -3   7   2   38.60    2.90
  -3   7   2   48.70    4.90
   2  -7  -2    1.00    0.60
  -2   7   2    3.80    1.90
  -2   7   2    0.70    0.60
  -2   7   2    0.30    0.50
  -2   7   2    0.90    1.50
   1  -7  -2    0.20    0.70
   1  -7  -2   -0.10    0.30
   1  -7  -2   -0.30    0.60
   1  -7  -2    0.30    0.30
  -1   7   2    0.70    0.80
  -1   7   2   -0.60    0.70
  -1   7   2   -1.40    1.60
   0  -7  -2   61.09    4.50
   0  -7  -2   58.59    4.00
   0  -7  -2   61.59    4.50
   0  -7  -2   58.49    4.10
   0  -7  -2   64.59    5.70
   0   7   2   59.29    5.50
   0   7   2   61.59    4.00
   0   7   2   60.79    4.00
   0   7   2   59.69    4.60
   0   7   2   53.39    4.40
  -1  -7  -2  132.69    8.60
  -1  -7  -2  140.69    8.50
  -1  -7  -2  139.99    9.70
  -1  -7  -2  143.39    8.80
  -1  -7  -2  135.19    8.70
   1   7   2  147.79    9.80
   1   7   2  126.69    8.70
   1   7   2  137.39    8.50
   1   7   2  136.09    8.40
   1   7   2  133.89    8.90
  -2  -7  -2   15.20    2.40
  -2  -7  -2   15.00    3.00
  -2  -7  -2   16.30    2.60
  -2  -7  -2   10.80    2.30
  -2  -7  -2   11.50    2.30
   2   7   2   18.00    2.60
   2   7   2   15.30    2.80
   2   7   2   13.10    2.50
   2   7   2   17.20    2.60
   2   7   2   19.30    3.00
  -3  -7  -2    0.50    1.60
  -3  -7  -2    0.60    1.70
  -3  -7  -2    0.10    1.30
  -3  -7  -2   -0.50    1.10
   3   7   2    0.50    1.40
   3   7   2    2.80    1.10
   3   7   2    1.90    1.70
   3   7   2    0.70    1.20
   3   7   2   -0.90    1.10
  -4  -7  -2    1.50    1.60
  -4  -7  -2    2.80    1.70
  -4  -7  -2    4.40    1.90
  -4  -7  -2    3.10    1.70
   4   7   2    0.30    1.60
   4   7   2    2.80    1.70
   4   7   2    3.70    1.80
   4   7   2    5.70    2.10
   4   7   2    3.40    1.90
  -5  -7  -2    4.30    1.70
  -5  -7  -2    0.40    1.90
  -5  -7  -2   -0.50    1.90
  -5  -7  -2   -0.80    1.00
  -5  -7  -2    2.80    1.80
   5   7   2    0.40    1.60
   5   7   2    2.10    2.00
   5   7   2    2.00    1.90
   5   7   2   -1.70    1.40
   5   7   2    4.20    2.40
  -6  -7  -2   14.30    3.30
  -6  -7  -2   17.90    3.40
  -6  -7  -2   17.60    3.90
  -6  -7  -2   23.40    4.00
  -6  -7  -2   18.70    4.00
   6   7   2   14.40    3.40
   6   7   2   24.40    3.90
   6   7   2   18.20    3.40
   6   7   2   29.20    4.70
   6   7   2   17.90    4.00
  -7  -7  -2    2.90    2.60
  -7  -7  -2    0.40    2.60
  -7  -7  -2   -0.40    1.80
  -7  -7  -2    1.10    2.50
  -7  -7  -2    1.50    1.80
   7   7   2   -1.90    1.90
   7   7   2    4.20    3.20
   7   7   2   -0.50    2.30
   7   7   2    0.20    2.30
  -8  -7  -2   48.40    6.80
  -8  -7  -2   46.70    6.60
  -8  -7  -2   35.20    5.90
  -8  -7  -2   43.70    6.40
  -8  -7  -2   45.00    6.60
   8   7   2   44.10    6.60
   8   7   2   45.60    6.50
   8   7   2   44.10    6.80
   8   7   2   47.40    6.40
  -9  -7  -2   -1.00    2.30
  -9  -7  -2    2.10    2.70
  -9  -7  -2    1.40    3.50
  -9  -7  -2    8.90    3.80
   9   7   2   -2.40    2.70
   9   7   2    4.10    3.80
   9   7   2    5.20    3.50
 -10  -7  -2    2.40    4.20
 -10  -7  -2    3.10    3.50
 -10  -7  -2    4.20    2.70
  10   7   2   -0.90    2.50
  10   7   2    0.90    3.70
 -11  -7  -2   23.10    6.50
 -11  -7  -2   21.60    5.90
 -11  -7  -2   14.80    4.60
  11   7   2   13.40    4.80
  11   7   2    8.10    4.30
  10  -8  -2    8.00    2.70
  10  -8  -2   13.60    3.20
 -10   8   2   16.20    3.50
 -10   8   2    9.10    2.60
 -10   8   2   13.30    4.20
   9  -8  -2    3.20    1.70
   9  -8  -2    1.50    1.90
  -9   8   2    3.20    1.70
  -9   8   2   10.10    3.80
  -9   8   2    1.00    1.90
   8  -8  -2    5.70    2.00
   8  -8  -2    9.40    2.10
  -8   8   2   10.50    2.30
  -8   8   2   12.70    4.00
  -8   8   2   10.10    2.30
   7  -8  -2    0.60    1.00
   7  -8  -2    1.50    1.10
  -7   8   2   -2.00    2.20
  -7   8   2    0.60    1.00
  -7   8   2    0.30    1.20
   6  -8  -2   41.00    3.50
   6  -8  -2   43.60    3.50
  -6   8   2   39.70    3.60
  -6   8   2   37.90    5.80
  -6   8   2   37.00    3.40
   5  -8  -2  104.09    6.10
   5  -8  -2  101.09    6.00
  -5   8   2   87.39    5.90
  -5   8   2   82.89    8.00
  -5   8   2   90.29    6.00
   4  -8  -2   64.49    4.20
   4  -8  -2   61.09    4.00
  -4   8   2   59.99    6.00
  -4   8   2   55.19    4.10
  -4   8   2   62.69    6.40
  -4   8   2   61.69    4.10
   3  -8  -2   41.30    2.90
   3  -8  -2   38.20    3.00
  -3   8   2   40.90    5.40
  -3   8   2   33.50    2.90
  -3   8   2   37.60    5.20
  -3   8   2   40.40    3.00
   2  -8  -2   33.60    2.80
  -2   8   2   33.40    4.80
  -2   8   2   31.60    2.80
  -2   8   2   33.10    2.80
  -2   8   2   32.20    4.70
   1  -8  -2  154.28    8.80
   1  -8  -2  146.19    7.80
   1  -8  -2  149.29    8.70
   1  -8  -2  133.49    7.70
  -1   8   2  129.59    8.70
  -1   8   2  156.88   10.70
  -1   8   2  153.28    8.80
   0  -8  -2    9.90    1.50
   0  -8  -2    9.90    2.00
   0  -8  -2    9.30    1.50
   0  -8  -2    8.20    1.80
   0   8   2   11.90    2.30
   0   8   2   11.60    1.60
   0   8   2   10.90    2.00
   0   8   2    7.10    1.40
   0   8   2    6.80    2.30
  -1  -8  -2    3.30    2.00
  -1  -8  -2    2.50    1.40
  -1  -8  -2    1.60    1.00
  -1  -8  -2    1.50    1.10
  -1  -8  -2    1.20    1.10
   1   8   2    2.00    1.10
   1   8   2    1.20    1.10
   1   8   2   -1.50    1.80
   1   8   2    1.60    1.20
   1   8   2    0.70    1.20
  -2  -8  -2   32.00    3.80
  -2  -8  -2   39.70    3.90
  -2  -8  -2   38.30    3.90
  -2  -8  -2   30.10    4.50
  -2  -8  -2   31.10    3.50
   2   8   2   31.60    3.80
   2   8   2   36.60    3.60
   2   8   2   32.20    3.60
   2   8   2   27.00    4.00
   2   8   2   32.90    4.70
  -3  -8  -2   24.00    3.80
  -3  -8  -2   22.90    4.10
  -3  -8  -2   24.80    3.70
  -3  -8  -2   25.70    3.80
   3   8   2   25.60    3.70
   3   8   2   29.40    4.20
   3   8   2   19.70    3.20
   3   8   2   28.50    4.10
   3   8   2   28.60    4.40
  -4  -8  -2  140.89   11.40
  -4  -8  -2  154.88   11.10
  -4  -8  -2  158.58   11.00
  -4  -8  -2  171.68   11.40
   4   8   2  159.78   11.40
   4   8   2  174.08   11.30
   4   8   2  163.68   11.50
   4   8   2  166.28   11.10
   4   8   2  150.88   11.30
  -5  -8  -2   39.90    5.40
  -5  -8  -2   42.50    5.80
  -5  -8  -2   32.60    5.00
  -5  -8  -2   37.20    5.40
  -5  -8  -2   33.10    4.80
   5   8   2   35.10    5.30
   5   8   2   25.80    4.30
   5   8   2   29.30    4.60
   5   8   2   43.20    5.80
  -6  -8  -2    1.00    1.80
  -6  -8  -2    0.70    1.60
  -6  -8  -2   -1.20    2.20
  -6  -8  -2    1.00    2.00
  -6  -8  -2    1.00    2.00
   6   8   2   -1.90    2.30
   6   8   2   -2.40    1.80
   6   8   2    3.50    2.60
   6   8   2   -3.30    1.80
  -7  -8  -2    8.40    3.50
  -7  -8  -2    6.20    2.70
  -7  -8  -2    9.50    3.20
  -7  -8  -2    3.00    3.10
   7   8   2    3.80    2.60
   7   8   2    7.10    3.00
   7   8   2    7.20    2.90
  -8  -8  -2    9.00    3.40
  -8  -8  -2   15.10    4.00
  -8  -8  -2   24.30    5.20
  -8  -8  -2   11.50    4.20
   8   8   2   14.30    4.30
   8   8   2    9.80    3.40
   8   8   2    7.10    3.80
  -9  -8  -2   -0.20    3.60
  -9  -8  -2    2.70    2.60
  -9  -8  -2    8.40    4.20
  -9  -8  -2    2.60    3.50
   9   8   2    4.00    3.70
   9   8   2    0.80    3.10
   9   8   2    0.60    3.00
 -10  -8  -2   -5.70    2.70
 -10  -8  -2   -2.30    4.10
 -10  -8  -2   -1.70    3.20
  10   8   2   -2.40    3.70
  10   8   2   -1.80    2.70
  10   8   2   -6.40    5.40
 -11  -8  -2   -0.70    5.70
   9  -9  -2    8.00    2.40
   9  -9  -2   11.40    2.40
  -9   9   2    9.60    2.30
  -9   9   2   10.80    4.50
  -9   9   2    9.80    2.60
   8  -9  -2    5.30    1.60
   8  -9  -2    3.60    1.70
  -8   9   2    3.10    1.60
  -8   9   2    2.80    1.60
  -8   9   2    3.20    3.10
   7  -9  -2    5.80    1.70
   7  -9  -2    7.30    1.50
  -7   9   2    6.60    1.70
  -7   9   2    5.90    1.70
  -7   9   2    4.90    3.00
   6  -9  -2   25.90    2.50
   6  -9  -2   20.40    2.40
  -6   9   2   15.10    2.30
  -6   9   2   23.10    2.40
  -6   9   2   20.70    4.40
   5  -9  -2    0.60    0.80
   5  -9  -2    1.20    0.80
  -5   9   2   -1.20    0.60
  -5   9   2    0.30    0.80
  -5   9   2   -0.90    2.10
   4  -9  -2   61.19    4.10
   4  -9  -2   58.79    4.00
  -4   9   2   62.49    4.20
  -4   9   2   54.99    6.30
  -4   9   2   53.19    4.00
   3  -9  -2  177.68    9.70
   3  -9  -2  174.18    9.60
  -3   9   2  158.28    9.60
  -3   9   2  178.18   12.40
  -3   9   2  152.48    9.50
   2  -9  -2   63.29    4.50
  -2   9   2   50.69    4.40
  -2   9   2   64.39    6.40
  -2   9   2   70.59    4.60
  -2   9   2   57.09    6.00
   1  -9  -2   77.19    4.40
   1  -9  -2   75.09    5.50
   1  -9  -2   74.89    4.40
   1  -9  -2   79.19    5.60
  -1   9   2   76.69    5.70
  -1   9   2   78.59    7.30
   0  -9  -2  223.28   13.10
   0  -9  -2  218.68   12.30
   0  -9  -2  189.98   12.20
   0  -9  -2  227.18   13.10
   0   9   2  237.98   15.00
   0   9   2  210.98   13.20
   0   9   2  212.28   12.20
   0   9   2  231.48   13.30
   0   9   2  226.58   12.20
  -1  -9  -2   27.60    3.10
  -1  -9  -2   30.70    3.70
  -1  -9  -2   25.70    4.30
  -1  -9  -2   33.90    3.40
  -1  -9  -2   27.80    3.80
   1   9   2   27.70    3.10
   1   9   2   32.70    3.80
   1   9   2   33.70    3.40
   1   9   2   32.30    3.80
  -2  -9  -2  121.99    9.20
  -2  -9  -2  102.69    7.70
  -2  -9  -2  105.99    8.20
  -2  -9  -2  109.79    8.20
  -2  -9  -2  106.69    8.10
   2   9   2  120.79    9.10
   2   9   2  115.09    8.10
   2   9   2  116.99    8.70
   2   9   2  114.89    7.80
   2   9   2  117.99    8.50
  -3  -9  -2    5.30    1.90
  -3  -9  -2    1.00    1.00
  -3  -9  -2    4.50    2.20
  -3  -9  -2    1.70    2.50
  -3  -9  -2    2.50    1.90
   3   9   2    3.40    1.80
   3   9   2    4.80    3.40
   3   9   2    4.50    2.30
   3   9   2    3.60    1.90
  -4  -9  -2   23.70    4.10
  -4  -9  -2   34.70    5.30
  -4  -9  -2   30.40    4.60
  -4  -9  -2   29.00    4.40
   4   9   2   28.40    4.70
   4   9   2   28.60    4.40
   4   9   2   32.00    4.80
  -5  -9  -2   30.70    4.90
  -5  -9  -2   33.90    4.90
  -5  -9  -2   38.90    5.70
   5   9   2   28.00    4.70
   5   9   2   28.70    5.00
  -6  -9  -2    7.00    3.20
  -6  -9  -2    0.00    2.00
  -6  -9  -2    1.30    2.60
  -6  -9  -2    2.60    2.40
   6   9   2    4.90    2.50
   6   9   2    3.70    2.50
   6   9   2    5.40    2.80
  -7  -9  -2   31.20    5.70
  -7  -9  -2   36.60    6.00
  -7  -9  -2   33.30    5.70
  -7  -9  -2   32.20    5.50
   7   9   2   42.00    6.20
   7   9   2   40.90    6.60
   7   9   2   34.50    5.60
  -8  -9  -2   20.70    4.80
  -8  -9  -2   15.70    4.60
  -8  -9  -2    7.40    4.80
  -8  -9  -2   19.10    5.00
   8   9   2   19.50    4.50
   8   9   2   23.30    5.80
   8   9   2   25.80    5.60
  -9  -9  -2   -0.90    4.70
  -9  -9  -2    2.60    3.80
  -9  -9  -2   -0.40    3.50
  -9  -9  -2    0.50    3.20
   9   9   2   -1.00    3.40
   9   9   2    5.20    5.00
   9   9   2   -1.80    3.40
 -10  -9  -2    6.30    3.40
 -10  -9  -2    0.30    3.20
 -10  -9  -2    9.60    5.40
  10   9   2    0.60    4.50
  10   9   2    4.70    4.40
   8 -10  -2    3.70    1.40
   8 -10  -2    4.10    1.60
  -8  10   2    3.60    1.60
  -8  10   2    5.30    3.20
  -8  10   2    3.80    1.50
   7 -10  -2    1.00    1.10
   7 -10  -2    0.50    1.10
  -7  10   2   -0.10    1.10
  -7  10   2   -0.30    1.10
  -7  10   2    2.40    3.10
   6 -10  -2    1.50    1.00
   6 -10  -2    1.60    1.00
  -6  10   2    1.00    0.90
  -6  10   2    0.20    1.00
  -6  10   2    4.60    3.00
   5 -10  -2    2.80    1.10
   5 -10  -2    3.20    1.00
  -5  10   2    3.70    1.10
  -5  10   2    4.00    1.20
  -5  10   2    6.80    3.30
   4 -10  -2   21.00    2.20
   4 -10  -2   21.10    2.20
  -4  10   2   19.30    2.10
  -4  10   2   18.60    2.20
  -4  10   2   16.40    4.10
   3 -10  -2    0.70    0.80
   3 -10  -2    1.00    1.00
  -3  10   2   -0.10    0.70
  -3  10   2    0.50    0.90
  -3  10   2    4.30    2.40
   2 -10  -2    3.00    1.30
   2 -10  -2    1.90    1.00
  -2  10   2    1.90    1.20
  -2  10   2    2.00    1.10
  -2  10   2   -2.10    2.00
   1 -10  -2   40.30    2.40
   1 -10  -2   39.00    3.80
   1 -10  -2   43.30    2.50
   1 -10  -2   41.10    3.80
  -1  10   2   36.40    3.90
   0 -10  -2    2.00    1.20
   0 -10  -2    2.80    1.40
   0 -10  -2    0.70    1.10
   0  10   2    1.10    1.00
   0  10   2   -0.10    1.30
   0  10   2   -0.70    1.40
  -1 -10  -2    6.90    2.20
  -1 -10  -2    7.50    2.10
  -1 -10  -2    6.30    2.00
   1  10   2    2.10    1.70
   1  10   2    4.40    1.60
   1  10   2    2.00    1.60
  -2 -10  -2   78.29    6.90
  -2 -10  -2   78.29    7.70
  -2 -10  -2   89.29    6.90
  -2 -10  -2   79.19    6.80
   2  10   2   70.09    6.60
   2  10   2   85.39    6.60
   2  10   2   89.19    7.30
  -3 -10  -2    6.10    2.70
  -3 -10  -2    7.00    3.00
   3  10   2    7.00    2.60
   3  10   2    8.30    2.70
   3  10   2   14.60    3.30
  -4 -10  -2   62.29    6.80
  -4 -10  -2   61.29    6.60
  -4 -10  -2   82.09    7.60
  -4 -10  -2   62.49    6.40
   4  10   2   61.09    6.30
   4  10   2   78.29    7.00
   4  10   2   54.29    6.50
  -5 -10  -2   37.70    5.50
  -5 -10  -2   51.69    7.20
  -5 -10  -2   49.80    5.90
   5  10   2   44.00    6.10
   5  10   2   47.30    5.60
   5  10   2   52.19    6.20
  -6 -10  -2   11.90    3.70
  -6 -10  -2   12.80    3.30
  -6 -10  -2    7.30    2.60
  -6 -10  -2   11.40    3.70
   6  10   2   10.20    3.00
   6  10   2   10.10    3.50
   6  10   2   12.10    3.80
  -7 -10  -2    6.40    2.90
  -7 -10  -2    4.70    2.80
  -7 -10  -2    4.20    3.20
  -7 -10  -2   -4.00    2.30
   7  10   2   -1.20    2.80
   7  10   2   -0.70    2.60
   7  10   2   -0.80    3.90
  -8 -10  -2   -2.40    3.70
  -8 -10  -2    6.50    2.80
  -8 -10  -2    7.90    3.50
  -8 -10  -2   -1.00    4.80
   8  10   2   -0.90    2.60
   8  10   2   -1.20    3.30
   8  10   2    0.90    3.00
  -9 -10  -2   -4.90    4.20
  -9 -10  -2   -1.10    5.10
  -9 -10  -2    4.40    3.00
  -9 -10  -2    4.20    3.30
   9  10   2    5.30    4.00
   9  10   2    0.10    3.60
   7 -11  -2    2.10    1.10
   7 -11  -2    2.20    1.10
  -7  11   2    0.30    0.90
  -7  11   2    2.40    3.60
   6 -11  -2   20.70    2.20
   6 -11  -2   18.40    2.10
  -6  11   2   13.80    2.00
  -6  11   2   11.10    3.90
  -6  11   2   13.70    1.80
   5 -11  -2    1.60    0.90
   5 -11  -2    0.70    1.00
  -5  11   2   -0.70    0.70
  -5  11   2   -2.40    2.70
  -5  11   2    0.00    0.90
   4 -11  -2    1.10    1.10
   4 -11  -2    0.10    0.90
  -4  11   2    0.10    0.80
  -4  11   2    3.30    2.70
  -4  11   2    0.20    0.90
   3 -11  -2    1.80    1.10
   3 -11  -2    0.40    0.90
  -3  11   2    0.70    0.90
  -3  11   2   -2.10    2.20
  -3  11   2    0.50    1.00
   2 -11  -2   27.60    2.90
   2 -11  -2   22.70    3.00
  -2  11   2   25.90    4.90
  -2  11   2   19.60    3.10
  -2  11   2   21.20    2.90
   1 -11  -2   13.90    2.50
  -1  11   2   11.00    2.60
   0 -11  -2   25.10    3.60
   0 -11  -2   23.10    3.30
   0 -11  -2   21.80    2.70
   0  11   2   23.10    2.30
   0  11   2   22.00    3.50
   0  11   2   22.40    3.40
  -1 -11  -2    0.70    1.60
  -1 -11  -2    0.90    1.50
  -1 -11  -2    0.50    1.60
   1  11   2    1.70    1.50
   1  11   2   -0.30    1.40
   1  11   2    1.00    1.80
  -2 -11  -2   40.90    4.80
  -2 -11  -2   37.70    5.10
  -2 -11  -2   39.70    6.40
  -2 -11  -2   35.20    4.60
   2  11   2   36.80    5.30
   2  11   2   44.40    4.50
   2  11   2   29.40    5.00
  -3 -11  -2   56.29    5.90
  -3 -11  -2   50.89    5.70
  -3 -11  -2   44.20    5.50
  -3 -11  -2   48.30    6.90
   3  11   2   46.40    5.20
   3  11   2   51.79    6.00
   3  11   2   57.39    6.20
  -4 -11  -2   25.10    4.60
  -4 -11  -2   28.80    4.90
  -4 -11  -2   33.20    5.70
   4  11   2   19.60    3.90
   4  11   2   32.00    5.20
   4  11   2   22.40    3.90
  -5 -11  -2    1.40    2.20
  -5 -11  -2    3.60    3.20
  -5 -11  -2    1.10    2.70
   5  11   2    1.90    2.60
   5  11   2    1.80    2.50
   5  11   2    0.90    2.50
  -6 -11  -2    0.20    2.40
  -6 -11  -2    5.20    3.00
  -6 -11  -2   -1.60    3.20
   6  11   2    2.40    3.20
   6  11   2    4.00    2.70
   6  11   2    0.90    3.30
  -7 -11  -2   23.60    5.50
  -7 -11  -2   23.50    5.00
  -7 -11  -2   23.70    5.50
  -7 -11  -2   21.30    5.60
   7  11   2   20.60    5.10
   7  11   2   28.80    5.60
   7  11   2   25.80    6.20
  -8 -11  -2   16.80    7.40
  -8 -11  -2   21.50    5.40
  -8 -11  -2   21.50    5.40
  -8 -11  -2   29.40    6.80
   8  11   2   27.30    5.60
   8  11   2   29.60    5.80
   6 -12  -2    0.50    0.90
   6 -12  -2    0.00    0.90
  -6  12   2    0.40    0.80
  -6  12   2    0.40    0.60
  -6  12   2   -2.60    3.00
   5 -12  -2   40.80    3.20
   5 -12  -2   43.40    3.30
  -5  12   2   38.10    3.00
  -5  12   2   30.30    2.80
  -5  12   2   32.90    6.00
   4 -12  -2   -0.90    1.00
   4 -12  -2    0.30    1.00
  -4  12   2   -1.50    1.90
  -4  12   2   -0.40    1.00
  -4  12   2   -0.10    0.90
   3 -12  -2    2.50    1.30
   3 -12  -2    0.70    1.00
  -3  12   2    1.20    1.30
  -3  12   2   -0.40    1.00
  -3  12   2   -5.80    2.30
   2 -12  -2   -0.80    1.10
   2 -12  -2    0.00    1.20
  -2  12   2   -2.60    1.20
  -2  12   2   -0.60    2.70
  -2  12   2    0.30    1.20
   1 -12  -2    2.60    1.80
  -1  12   2    0.00    1.90
  -1  12   2   -1.60    1.30
  -1  12   2    1.30    1.40
   0 -12  -2   32.00    4.20
   0 -12  -2   33.00    3.90
   0 -12  -2   29.70    3.10
   0  12   2   26.20    4.00
  -1 -12  -2    0.30    1.60
  -1 -12  -2    0.60    1.90
  -1 -12  -2   -3.30    1.40
   1  12   2    0.00    1.50
   1  12   2   -4.00    1.60
   1  12   2   -0.40    1.50
  -2 -12  -2   -1.40    1.90
  -2 -12  -2   -3.50    1.30
  -2 -12  -2   -2.60    2.00
   2  12   2   -2.80    1.80
   2  12   2    0.60    2.30
   2  12   2   -0.80    1.70
  -3 -12  -2   19.50    3.90
  -3 -12  -2   20.40    4.90
  -3 -12  -2   25.50    4.60
  -3 -12  -2   27.60    4.40
   3  12   2   19.80    4.40
   3  12   2   26.60    4.70
   3  12   2   23.80    3.80
  -4 -12  -2   -3.50    2.10
  -4 -12  -2   -0.10    3.00
  -4 -12  -2   -2.60    2.00
  -4 -12  -2   -2.20    2.20
   4  12   2   -1.40    2.30
   4  12   2    1.50    2.30
   4  12   2   -4.00    2.40
  -5 -12  -2    9.20    4.30
  -5 -12  -2   10.40    3.50
  -5 -12  -2    9.00    4.10
  -5 -12  -2    4.40    2.80
   5  12   2    9.70    3.60
   5  12   2   12.30    4.20
   5  12   2    9.40    3.40
  -6 -12  -2    2.80    4.70
  -6 -12  -2   -2.40    4.60
  -6 -12  -2    5.50    3.10
  -6 -12  -2    3.40    3.20
   6  12   2    7.20    4.10
   6  12   2    2.80    3.60
   6  12   2    3.10    3.00
  -7 -12  -2   -2.50    3.50
  -7 -12  -2   12.90    9.90
  -7 -12  -2   -2.10    3.00
   7  12   2   -1.90    3.10
   5 -13  -2    2.50    1.20
   5 -13  -2    1.30    1.10
  -5  13   2   -0.70    3.40
  -5  13   2    2.70    1.00
  -5  13   2    1.00    0.90
   4 -13  -2    6.00    1.60
   4 -13  -2    5.20    1.60
  -4  13   2    5.60    1.50
  -4  13   2    7.00    1.60
  -4  13   2    7.30    4.10
   3 -13  -2   -0.60    1.30
   3 -13  -2    3.70    1.30
  -3  13   2    1.00    1.30
  -3  13   2   -3.50    2.90
  -3  13   2   -0.60    1.30
   2 -13  -2    3.00    1.70
   2 -13  -2    4.90    1.80
  -2  13   2   -1.10    2.80
  -2  13   2    4.20    1.70
  -2  13   2    1.80    1.60
   1 -13  -2    1.00    2.00
  -1  13   2    1.80    2.90
  -1  13   2    0.00    1.60
  -1  13   2    1.80    1.90
   0 -13  -2   -0.10    1.60
   0 -13  -2    2.00    1.90
   0  13   2   -1.70    2.00
  -1 -13  -2    4.60    2.50
  -1 -13  -2    8.00    2.60
  -1 -13  -2    7.20    2.80
   1  13   2    8.00    2.70
   1  13   2    5.60    2.30
  -2 -13  -2    1.20    2.00
  -2 -13  -2    1.10    2.40
  -2 -13  -2   -4.90    2.60
   2  13   2    0.90    2.70
   2  13   2   -4.10    2.00
   2  13   2    1.90    2.20
  -3 -13  -2   -1.50    3.60
  -3 -13  -2    1.80    2.40
  -3 -13  -2    6.00    2.80
   3  13   2    4.50    3.00
   3  13   2    8.90    3.10
   3  13   2   -1.90    2.70
  -4 -13  -2   -3.20    2.80
  -4 -13  -2    2.60    4.10
  -4 -13  -2    4.30    3.60
  -4 -13  -2   -1.20    2.40
   4  13   2   -5.40    2.80
   4  13   2    3.90    3.10
   4  13   2    1.40    2.90
  -5 -13  -2    7.10    2.80
  -5 -13  -2    7.60    4.60
  -5 -13  -2    1.00    5.10
  -5 -13  -2    2.30    3.20
   5  13   2    9.30    3.90
   5  13   2   10.80    4.60
  -6 -13  -2    2.50    3.50
  -6 -13  -2    1.70    4.20
   6  13   2    0.30    2.90
   3 -14  -2    4.10    2.00
   3 -14  -2    7.50    1.90
  -3  14   2    1.70    4.10
  -3  14   2    1.10    1.50
  -3  14   2    0.30    1.20
   2 -14  -2   16.60    3.00
   2 -14  -2   17.60    3.10
  -2  14   2   10.60    4.20
  -2  14   2   16.80    3.00
  -2  14   2   16.20    2.80
   1 -14  -2   11.70    3.10
   1 -14  -2   12.90    2.60
  -1  14   2    7.90    2.60
  -1  14   2   10.50    2.80
  -1  14   2   11.10    4.80
   0 -14  -2    0.00    2.40
   0  14   2    2.70    2.70
   0  14   2   -1.40    1.60
  -1 -14  -2   -1.30    1.70
  -1 -14  -2   -2.00    2.30
   1  14   2    1.20    3.00
  -2 -14  -2    8.60    4.30
  -2 -14  -2    8.60    4.00
   2  14   2   10.20    3.20
   2  14   2   11.00    3.80
  -3 -14  -2   -1.10    3.90
  -3 -14  -2    0.00    2.40
   3  14   2    5.30    3.60
   3  14   2    4.60    3.20
  -4 -14  -2   31.50    5.60
   4  14   2   30.80    5.90
   2  14  -3    6.50    4.00
   2  14  -3    2.40    3.40
   1  14  -3   44.30    6.40
   1  14  -3   37.00    7.00
  -1 -14   3   41.60    6.60
  -1 -14   3   39.80    8.10
   0  14  -3   -1.50    2.40
   0  14  -3   -3.00    2.80
   0  14  -3   -3.40    3.60
   0 -14   3   -5.00    3.80
   0 -14   3   -1.30    2.30
  -1  14  -3   23.70    6.10
  -1  14  -3   32.10    5.80
  -1  14  -3   20.80    4.50
   1 -14   3   22.00    4.80
   1 -14   3   19.00    5.20
   2 -14   3   13.90    3.60
   5  13  -3   -3.20    3.20
  -5 -13   3    1.30    3.00
   4  13  -3   -3.70    2.90
  -4 -13   3   -1.20    7.60
  -4 -13   3   -0.90    2.40
  -4 -13   3   -3.80    5.10
   3  13  -3   13.90    4.80
   3  13  -3    5.10    3.80
  -3 -13   3    3.30    2.90
  -3 -13   3    0.80    4.90
  -3 -13   3   11.30    5.50
   2  13  -3    4.60    3.70
   2  13  -3   -0.40    3.20
  -2 -13   3    2.80    4.00
   1  13  -3    6.80    3.00
   1  13  -3    4.30    3.40
   1  13  -3   12.70    3.60
   1  13  -3    3.70    3.30
  -1 -13   3    1.70    3.60
  -1 -13   3    5.50    3.80
   0  13  -3   53.09    5.90
   0  13  -3   35.50    6.10
   0  13  -3   36.10    7.00
   0  13  -3   51.79    6.80
   0 -13   3   40.70    5.90
   0 -13   3   46.60    6.30
   0 -13   3   49.50    6.50
  -1  13  -3    5.80    4.10
  -1  13  -3    4.30    2.50
  -1  13  -3    4.20    2.40
  -1  13  -3    8.00    3.80
   1 -13   3    5.70    3.30
   1 -13   3    3.60    2.30
   1 -13   3    4.20    3.10
  -2  13  -3   18.20    4.20
  -2  13  -3   14.60    3.70
  -2  13  -3   18.40    4.40
   2 -13   3   13.00    4.10
   2 -13   3   12.30    3.50
   2 -13   3   19.00    4.10
  -3  13  -3    4.10    2.70
  -3  13  -3    2.60    2.70
  -3  13  -3   -0.60    3.00
   3 -13   3    9.40    2.50
   3 -13   3    6.90    3.20
  -4  13  -3   -4.70    2.50
  -4  13  -3   -0.80    1.90
  -4  13  -3    0.90    3.60
   4 -13   3   -2.10    3.50
   4 -13   3    2.80    2.30
   6  12  -3   -1.10    3.40
   6  12  -3   -2.90    3.90
  -6 -12   3    4.40    3.60
  -6 -12   3    1.50    3.30
  -6 -12   3    8.90    5.60
   5  12  -3    5.70    3.90
   5  12  -3   14.20    4.90
   5  12  -3   14.20    4.20
  -5 -12   3   12.60    4.30
  -5 -12   3   16.60    5.80
   4  12  -3   13.70    3.70
   4  12  -3    6.80    3.70
   4  12  -3   -3.00    3.70
  -4 -12   3    8.20    3.70
  -4 -12   3   10.00    4.50
   3  12  -3   -0.60    3.40
   3  12  -3   -5.10    2.70
   3  12  -3    4.00    2.80
  -3 -12   3    2.00    3.70
  -3 -12   3    8.70    3.50
   2  12  -3   14.60    4.10
   2  12  -3   15.40    3.80
  -2 -12   3   16.30    3.90
  -2 -12   3   14.70    4.00
  -2 -12   3    9.10    3.40
   1  12  -3   11.60    4.00
   1  12  -3   19.30    4.10
   1  12  -3   19.40    4.40
   1  12  -3   26.80    4.70
  -1 -12   3   25.30    4.80
   0  12  -3    5.30    2.70
   0  12  -3    2.00    2.60
   0  12  -3   -1.30    1.70
   0  12  -3    6.70    2.90
   0 -12   3    2.40    2.40
   0 -12   3    4.00    2.50
   0 -12   3    4.60    2.90
  -1  12  -3   -2.40    2.50
  -1  12  -3    0.50    2.60
  -1  12  -3    5.40    2.40
  -1  12  -3    2.20    2.20
   1 -12   3    2.70    2.40
   1 -12   3   -0.30    2.30
   1 -12   3    0.20    1.80
  -2  12  -3   10.30    3.00
  -2  12  -3   10.20    2.60
  -2  12  -3    8.60    3.40
  -2  12  -3    4.00    3.20
   2 -12   3    9.50    3.20
   2 -12   3   12.40    3.00
   2 -12   3    9.10    3.00
  -3  12  -3   11.40    3.10
  -3  12  -3   12.30    4.40
  -3  12  -3   11.50    3.40
   3 -12   3   10.90    3.30
   3 -12   3    7.60    2.80
  -4  12  -3    2.60    2.80
  -4  12  -3   -0.50    1.90
  -4  12  -3    2.20    2.50
   4 -12   3    1.50    1.80
   4 -12   3    0.80    2.40
  -5  12  -3    0.90    3.30
  -5  12  -3    3.50    2.80
  -5  12  -3    7.90    2.50
   5 -12   3    2.80    3.10
   5 -12   3    6.90    2.60
  -6  12  -3   -0.90    2.20
  -6  12  -3   -2.40    2.50
  -6  12  -3    6.20    4.10
   6 -12   3    2.60    3.10
   6 -12   3    0.80    2.00
   7  11  -3    0.50    3.70
   7  11  -3    4.00    4.30
  -7 -11   3    0.80    3.10
  -7 -11   3   -8.60    5.40
  -7 -11   3    2.70    5.00
  -7 -11   3   -6.00    2.90
   6  11  -3    4.40    2.90
   6  11  -3    7.20    3.70
   6  11  -3    2.00    4.50
  -6 -11   3    5.40    2.90
  -6 -11   3    1.10    2.90
  -6 -11   3    0.50    4.60
  -6 -11   3   -6.80    3.30
   5  11  -3   -2.00    2.80
   5  11  -3    5.50    3.40
   5  11  -3    5.90    4.00
  -5 -11   3    0.60    3.40
  -5 -11   3   -0.40    2.60
  -5 -11   3   -2.60    2.20
  -5 -11   3    2.90    3.30
   4  11  -3   22.30    4.80
   4  11  -3   34.00    5.80
   4  11  -3   21.00    4.80
  -4 -11   3   24.00    5.10
  -4 -11   3   24.90    4.80
  -4 -11   3   25.40    5.20
   3  11  -3   -1.10    2.70
   3  11  -3    1.00    2.30
  -3 -11   3    2.10    2.60
  -3 -11   3   -6.70    2.80
   2  11  -3   21.10    4.20
   2  11  -3   33.80    5.40
   2  11  -3   33.80    5.30
  -2 -11   3   41.40    5.60
  -2 -11   3   34.90    5.30
  -2 -11   3   22.90    4.50
   1  11  -3    0.00    1.90
   1  11  -3    0.70    2.30
  -1 -11   3    2.00    2.60
   0  11  -3   16.10    3.60
   0  11  -3   16.20    3.80
   0  11  -3   21.70    4.60
   0  11  -3   12.20    2.80
   0 -11   3   16.10    3.40
   0 -11   3   21.80    3.90
   0 -11   3   13.70    3.40
  -1  11  -3    8.30    2.30
  -1  11  -3    0.70    1.80
  -1  11  -3    5.80    3.10
  -1  11  -3    4.10    2.10
   1 -11   3    8.30    2.30
   1 -11   3    4.40    2.40
   1 -11   3    9.70    3.10
  -2  11  -3   11.40    3.60
  -2  11  -3   25.50    3.60
  -2  11  -3   21.40    3.80
  -2  11  -3   20.10    3.80
   2 -11   3   19.80    3.80
   2 -11   3   20.00    3.70
   2 -11   3   15.10    3.10
  -3  11  -3   10.50    3.90
  -3  11  -3    6.80    2.80
  -3  11  -3    4.20    2.10
   3 -11   3    7.70    2.40
   3 -11   3    9.30    2.60
   3 -11   3    3.20    2.20
  -4  11  -3    2.60    2.60
  -4  11  -3    1.30    1.50
  -4  11  -3    1.40    2.00
  -4  11  -3    1.30    1.80
   4 -11   3    1.90    1.80
   4 -11   3    3.10    2.00
   4 -11   3    6.50    2.80
  -5  11  -3    8.40    2.60
  -5  11  -3    8.10    3.80
  -5  11  -3    1.60    2.40
   5 -11   3    2.70    2.40
   5 -11   3    3.90    2.70
   5 -11   3    4.30    2.10
  -6  11  -3   32.70    4.90
  -6  11  -3   32.70    4.70
  -6  11  -3   33.00    6.30
   6 -11   3   31.40    5.00
   6 -11   3   38.30    4.50
  -7  11  -3    0.90    2.70
  -7  11  -3   -0.50    3.30
  -7  11  -3   -0.50    2.10
   7 -11   3    1.20    2.20
   7 -11   3    0.80    2.80
   8  10  -3    3.50    3.70
   8  10  -3    8.40    5.80
   8  10  -3    5.80    3.70
  -8 -10   3   -6.40    4.60
  -8 -10   3    3.40    4.90
  -8 -10   3    1.30    2.90
  -8 -10   3    4.30    3.30
   7  10  -3   48.00    7.60
   7  10  -3   26.90    6.00
   7  10  -3   43.90    7.60
  -7 -10   3   26.30    6.00
  -7 -10   3   45.60    6.50
  -7 -10   3   36.30    7.00
  -7 -10   3   27.90    5.80
   6  10  -3    5.90    3.50
   6  10  -3   10.60    3.90
   6  10  -3   21.90    5.50
  -6 -10   3    7.90    3.40
  -6 -10   3   18.60    5.30
  -6 -10   3   16.20    4.90
  -6 -10   3   14.80    4.00
   5  10  -3  154.68   12.30
   5  10  -3  130.49   12.50
   5  10  -3  187.18   13.50
  -5 -10   3  149.39   12.40
  -5 -10   3  151.18   11.90
  -5 -10   3  173.28   13.50
  -5 -10   3  162.28   13.00
   4  10  -3    1.50    2.40
   4  10  -3   -1.80    2.10
   4  10  -3    0.50    3.20
  -4 -10   3    1.50    2.60
  -4 -10   3    0.70    2.20
  -4 -10   3    3.10    2.80
  -4 -10   3   -0.80    1.80
   3  10  -3   71.79    7.90
   3  10  -3   64.19    7.10
   3  10  -3   86.99    8.00
  -3 -10   3   86.99    8.20
  -3 -10   3   85.29    7.80
   2  10  -3   70.99    7.30
   2  10  -3   78.99    7.50
   2  10  -3   78.89    7.20
  -2 -10   3   79.29    7.40
  -2 -10   3   54.89    6.50
  -2 -10   3   73.09    7.30
   1  10  -3  141.29   10.20
   1  10  -3  122.99   10.60
  -1 -10   3  145.79   10.50
   0  10  -3   27.80    4.00
   0  10  -3   25.10    4.40
   0  10  -3   38.90    5.60
   0  10  -3   36.40    5.30
   0 -10   3   25.50    4.10
  -1  10  -3   -0.10    1.80
  -1  10  -3    0.10    2.00
  -1  10  -3    1.10    2.20
  -1  10  -3   -1.90    1.20
   1 -10   3    2.30    2.20
   1 -10   3    1.60    1.90
   1 -10   3    0.20    1.30
  -2  10  -3    4.90    2.00
  -2  10  -3    2.10    2.00
  -2  10  -3    1.50    1.60
  -2  10  -3    4.10    2.30
   2 -10   3    4.40    2.10
   2 -10   3    2.70    1.80
   2 -10   3    3.70    1.70
  -3  10  -3   52.39    5.00
  -3  10  -3   58.39    6.00
  -3  10  -3   65.89    6.00
  -3  10  -3   76.39    7.50
   3 -10   3   51.29    5.70
   3 -10   3   57.49    5.50
   3 -10   3   61.09    5.50
  -4  10  -3    7.00    1.90
  -4  10  -3    1.20    2.10
  -4  10  -3    6.90    2.50
  -4  10  -3    6.40    2.70
   4 -10   3    4.10    2.20
   4 -10   3    9.20    2.40
   4 -10   3    7.00    2.20
  -5  10  -3    3.40    2.00
  -5  10  -3   -1.30    1.90
  -5  10  -3    1.10    2.50
  -5  10  -3    1.20    1.40
   5 -10   3    0.30    1.70
   5 -10   3    0.20    1.30
   5 -10   3    1.20    2.10
  -6  10  -3    0.60    1.70
  -6  10  -3    2.50    2.30
  -6  10  -3    1.30    2.50
   6 -10   3    3.50    2.40
   6 -10   3   -1.40    1.70
   6 -10   3   -1.00    1.60
  -7  10  -3   12.40    3.20
  -7  10  -3   19.20    3.70
  -7  10  -3   10.50    4.30
   7 -10   3   10.90    3.40
   7 -10   3   17.10    3.40
  -8  10  -3    1.20    2.80
  -8  10  -3    2.10    3.00
  -8  10  -3    1.10    2.20
   8 -10   3    3.70    2.10
   8 -10   3   -2.50    2.60
   9   9  -3   -3.50    3.00
   9   9  -3   -8.20    3.50
  -9  -9   3    1.40    3.30
  -9  -9   3   -4.30    3.00
  -9  -9   3    3.30    5.30
   8   9  -3   12.10    5.30
   8   9  -3   -1.00    3.10
   8   9  -3    5.90    3.70
  -8  -9   3   -6.00    3.70
  -8  -9   3   -3.80    2.80
  -8  -9   3    3.30    2.80
  -8  -9   3   -1.30    4.30
   7   9  -3    5.10    4.40
   7   9  -3    3.60    2.70
   7   9  -3   -0.40    2.80
  -7  -9   3   -1.00    2.30
  -7  -9   3   -5.80    3.40
  -7  -9   3   -0.20    3.20
  -7  -9   3   -3.30    3.30
   6   9  -3    1.50    2.70
   6   9  -3   -0.90    2.60
   6   9  -3    0.20    2.40
  -6  -9   3    4.70    3.90
  -6  -9   3   -0.50    2.00
  -6  -9   3    0.60    2.10
  -6  -9   3   -3.00    3.10
   5   9  -3    5.30    2.70
   5   9  -3    3.80    3.50
   5   9  -3    5.10    3.00
  -5  -9   3   11.40    3.40
  -5  -9   3   10.50    4.00
  -5  -9   3    5.60    3.00
  -5  -9   3    4.60    2.30
   4   9  -3   32.20    5.40
   4   9  -3   34.30    5.20
   4   9  -3   30.70    5.40
  -4  -9   3   27.30    4.70
  -4  -9   3   43.50    6.20
  -4  -9   3   26.40    4.60
  -4  -9   3   27.40    4.70
   3   9  -3    4.30    2.50
   3   9  -3    4.30    2.40
   3   9  -3    3.30    1.90
   3   9  -3    4.90    2.90
  -3  -9   3   -0.90    2.20
  -3  -9   3    0.90    1.60
  -3  -9   3    3.00    2.30
   2   9  -3   15.60    3.50
   2   9  -3   13.10    3.50
   2   9  -3   15.70    3.10
   2   9  -3   16.50    3.40
  -2  -9   3   20.10    4.30
  -2  -9   3   15.40    3.50
  -2  -9   3   18.10    3.50
   1   9  -3   12.00    3.30
   1   9  -3   14.70    3.00
   1   9  -3    8.70    2.80
  -1  -9   3    6.10    2.10
  -1  -9   3   13.90    3.40
  -1  -9   3   14.10    3.00
  -1  -9   3    7.70    2.70
   0   9  -3   42.00    5.10
   0   9  -3   51.59    5.30
   0   9  -3   44.30    5.10
   0   9  -3   48.60    5.20
   0   9  -3   43.10    4.80
   0  -9   3   44.00    4.90
  -1   9  -3   78.39    7.20
  -1   9  -3   80.09    6.50
  -1   9  -3   76.29    7.00
  -1   9  -3   76.39    6.70
   1  -9   3   80.89    6.70
   1  -9   3   88.29    7.10
   1  -9   3   73.89    6.50
  -2   9  -3   16.40    3.10
  -2   9  -3   11.40    3.40
  -2   9  -3   10.30    2.60
  -2   9  -3    8.20    1.90
   2  -9   3   11.00    2.60
   2  -9   3    8.30    2.10
   2  -9   3   10.70    2.40
  -3   9  -3  101.69    8.40
  -3   9  -3  116.59    9.60
  -3   9  -3  108.29    7.60
  -3   9  -3  132.19    8.90
   3  -9   3  103.79    7.80
   3  -9   3  106.69    8.10
   3  -9   3  108.39    8.40
  -4   9  -3   32.80    5.70
  -4   9  -3   46.20    4.30
  -4   9  -3   44.60    4.80
  -4   9  -3   47.30    4.90
   4  -9   3   42.70    4.80
   4  -9   3   40.90    4.50
   4  -9   3   39.10    4.20
  -5   9  -3    4.30    2.30
  -5   9  -3    1.40    1.60
  -5   9  -3    3.20    1.80
  -5   9  -3    0.80    1.40
   5  -9   3    1.40    1.90
   5  -9   3    2.40    1.60
   5  -9   3    1.60    1.60
  -6   9  -3    5.20    1.70
  -6   9  -3    9.80    3.40
  -6   9  -3    0.70    1.80
  -6   9  -3    5.50    2.10
   6  -9   3    5.40    2.30
   6  -9   3    3.80    1.90
   6  -9   3    4.60    1.90
  -7   9  -3   -1.00    1.90
  -7   9  -3    7.60    3.90
  -7   9  -3    1.50    1.40
  -7   9  -3    5.40    2.50
   7  -9   3    1.50    1.70
   7  -9   3   -0.60    2.10
   7  -9   3   -0.70    1.90
  -8   9  -3   -2.20    2.90
  -8   9  -3    1.80    2.40
  -8   9  -3    1.70    2.50
   8  -9   3    2.20    2.50
   8  -9   3    7.10    2.40
  -9   9  -3   20.90    4.50
  -9   9  -3   12.80    4.10
  -9   9  -3   20.20    5.70
   9  -9   3   23.50    5.20
   9  -9   3   24.70    4.40
  10   8  -3    7.00    4.20
  10   8  -3   17.60    5.00
 -10  -8   3    2.40    4.10
 -10  -8   3    5.70    3.60
 -10  -8   3    6.20    5.10
   9   8  -3   18.10    4.80
   9   8  -3   20.40    5.40
  -9  -8   3   28.20    6.00
  -9  -8   3   20.10    4.00
  -9  -8   3   25.00    5.40
   8   8  -3    8.10    4.80
   8   8  -3    9.10    3.80
   8   8  -3    9.50    3.90
  -8  -8   3    7.80    3.70
  -8  -8   3    8.10    2.50
  -8  -8   3    5.60    3.80
  -8  -8   3    9.10    4.10
   7   8  -3    1.40    2.80
   7   8  -3    1.80    3.50
   7   8  -3   -4.00    1.90
  -7  -8   3   -2.40    1.80
  -7  -8   3   -1.30    3.00
  -7  -8   3   -0.80    2.30
  -7  -8   3   -0.40    2.30
  -7  -8   3    4.00    3.50
   6   8  -3   12.90    3.40
   6   8  -3   12.60    3.90
   6   8  -3   10.00    3.70
   6   8  -3   13.50    3.50
  -6  -8   3    5.40    2.50
  -6  -8   3   15.60    4.30
  -6  -8   3    5.10    2.90
  -6  -8   3   10.10    3.20
  -6  -8   3   14.50    4.20
   5   8  -3   -0.50    1.30
   5   8  -3    3.40    2.70
   5   8  -3    0.00    2.30
   5   8  -3   -0.80    2.20
   5   8  -3   -1.40    2.60
  -5  -8   3    0.80    2.10
  -5  -8   3    0.90    2.40
  -5  -8   3    0.10    1.70
  -5  -8   3    5.20    2.70
  -5  -8   3    5.50    2.90
   4   8  -3    4.80    2.70
   4   8  -3    0.10    2.20
   4   8  -3    3.30    2.10
   4   8  -3    1.40    2.00
   4   8  -3    0.20    1.70
  -4  -8   3    3.00    2.00
  -4  -8   3    3.80    2.40
  -4  -8   3    5.70    2.40
  -4  -8   3    1.30    2.00
   3   8  -3    7.20    2.60
   3   8  -3   12.00    3.20
   3   8  -3    5.20    2.40
   3   8  -3    5.20    2.30
   3   8  -3    4.30    2.40
  -3  -8   3    4.30    2.40
  -3  -8   3   11.80    2.80
  -3  -8   3    9.90    2.60
  -3  -8   3    4.50    2.10
   2   8  -3   66.99    6.30
   2   8  -3   55.99    5.80
   2   8  -3   53.89    5.90
   2   8  -3   69.29    6.00
   2   8  -3   54.49    5.70
  -2  -8   3   63.99    6.00
  -2  -8   3   60.99    6.00
  -2  -8   3   56.29    5.60
   1   8  -3   99.69    7.90
   1   8  -3   97.29    7.70
   1   8  -3  102.89    7.60
   1   8  -3  100.99    7.90
   1   8  -3   90.89    7.90
  -1  -8   3   84.49    7.30
  -1  -8   3   90.39    7.60
  -1  -8   3  101.39    7.80
   0   8  -3   37.00    4.10
   0   8  -3   31.00    3.70
   0   8  -3   35.10    4.20
   0   8  -3   41.70    5.40
   0  -8   3   31.80    4.00
   0  -8   3   31.10    4.30
  -1   8  -3  153.98   10.70
  -1   8  -3  154.08   11.10
  -1   8  -3  149.79   10.10
  -1   8  -3  163.28   10.60
  -1   8  -3  160.58   10.20
  -1   8  -3  168.28   11.30
   1  -8   3  147.09   10.20
   1  -8   3  143.79   10.30
   1  -8   3  146.49   10.10
   1  -8   3  149.49   10.20
  -2   8  -3    4.10    1.80
  -2   8  -3   -0.50    1.60
  -2   8  -3   -0.50    1.10
  -2   8  -3    3.70    1.90
  -2   8  -3   -0.50    1.20
  -2   8  -3    0.80    2.20
   2  -8   3    1.80    1.40
   2  -8   3    2.50    1.30
   2  -8   3    0.80    1.40
   2  -8   3    3.20    1.50
  -3   8  -3   15.70    3.30
  -3   8  -3    9.40    2.50
  -3   8  -3    9.30    2.70
  -3   8  -3   12.20    2.30
  -3   8  -3   12.40    2.60
  -3   8  -3   10.80    2.20
   3  -8   3   12.00    2.40
   3  -8   3   15.70    2.90
   3  -8   3    9.90    2.20
   3  -8   3   10.90    2.20
  -4   8  -3   90.49    7.00
  -4   8  -3   86.89    7.80
  -4   8  -3   79.49    6.10
  -4   8  -3   72.59    6.80
   4  -8   3   98.39    7.20
   4  -8   3   82.19    6.30
   4  -8   3   85.09    6.70
  -5   8  -3   11.40    3.20
  -5   8  -3   17.30    3.20
  -5   8  -3   16.40    3.00
  -5   8  -3   12.90    2.40
   5  -8   3   15.70    2.70
   5  -8   3   18.00    3.30
   5  -8   3   13.50    2.60
  -6   8  -3   44.00    5.00
  -6   8  -3   38.20    6.30
  -6   8  -3   47.80    5.00
  -6   8  -3   42.30    4.10
   6  -8   3   37.20    4.50
   6  -8   3   41.70    4.90
   6  -8   3   44.20    4.50
  -7   8  -3   50.39    4.50
  -7   8  -3   56.59    7.90
  -7   8  -3   49.90    5.40
  -7   8  -3   41.20    5.20
   7  -8   3   47.10    4.90
   7  -8   3   44.90    4.90
   7  -8   3   46.10    5.40
  -8   8  -3   -2.40    2.40
  -8   8  -3   -1.30    2.10
  -8   8  -3   -0.10    1.70
  -8   8  -3    3.60    2.10
   8  -8   3    1.50    2.00
   8  -8   3    0.90    2.50
   8  -8   3    6.40    2.30
  -9   8  -3   18.00    3.60
  -9   8  -3   14.70    4.10
  -9   8  -3   15.40    3.70
   9  -8   3   14.60    3.50
   9  -8   3   13.70    3.70
   9  -8   3   15.00    3.20
 -10   8  -3   -2.70    3.30
 -10   8  -3   -3.60    2.70
 -10   8  -3   -2.30    2.30
  10  -8   3   -1.50    2.20
  10  -8   3    0.80    3.50
  10   7  -3    5.30    4.50
  10   7  -3    6.80    3.60
 -10  -7   3   -0.10    3.30
 -10  -7   3   -2.90    4.30
 -10  -7   3   -2.90    2.60
   9   7  -3    9.20    4.00
   9   7  -3   -1.40    2.20
   9   7  -3    1.40    3.00
  -9  -7   3    0.40    2.20
  -9  -7   3   -2.10    3.90
  -9  -7   3    0.20    3.80
  -9  -7   3    4.00    3.30
   8   7  -3   -0.50    3.50
   8   7  -3    0.10    3.00
   8   7  -3   -3.40    1.90
   8   7  -3    0.90    2.60
  -8  -7   3    5.70    4.00
  -8  -7   3   -1.50    2.80
  -8  -7   3   -1.90    2.40
  -8  -7   3    1.80    2.10
   7   7  -3    2.20    3.40
   7   7  -3    2.80    2.30
   7   7  -3    3.40    3.10
   7   7  -3   -4.00    1.90
   7   7  -3    0.80    1.90
  -7  -7   3    1.40    2.60
  -7  -7   3    2.60    3.00
  -7  -7   3    0.20    2.20
  -7  -7   3    1.60    1.80
  -7  -7   3    2.30    2.40
   6   7  -3    3.20    2.50
   6   7  -3    4.70    2.80
   6   7  -3    0.60    2.30
   6   7  -3    2.90    2.20
   6   7  -3   -4.20    1.80
  -6  -7   3    1.00    1.60
  -6  -7   3    0.00    2.60
  -6  -7   3    2.40    2.60
  -6  -7   3    5.30    2.90
  -6  -7   3    1.90    2.20
   5   7  -3   27.20    4.20
   5   7  -3   24.70    4.50
   5   7  -3   36.60    5.00
   5   7  -3   19.00    4.30
   5   7  -3   18.50    4.20
  -5  -7   3   20.30    3.70
  -5  -7   3   28.10    4.60
  -5  -7   3   22.10    4.50
  -5  -7   3   24.60    4.50
  -5  -7   3   25.90    4.30
   4   7  -3   24.20    3.80
   4   7  -3   26.20    3.90
   4   7  -3   22.00    4.30
   4   7  -3   17.50    3.80
   4   7  -3   17.40    3.70
  -4  -7   3   22.90    3.90
  -4  -7   3   19.80    3.70
  -4  -7   3   25.60    4.30
  -4  -7   3   22.50    3.80
  -4  -7   3   27.40    4.40
   3   7  -3    0.90    1.50
   3   7  -3   -1.90    1.50
   3   7  -3    1.00    1.80
   3   7  -3   -1.40    1.00
   3   7  -3   -0.70    1.40
  -3  -7   3   -1.30    1.50
  -3  -7   3    2.00    1.70
  -3  -7   3    1.80    1.60
  -3  -7   3   -1.20    1.20
  -3  -7   3   -1.00    1.30
   2   7  -3   45.00    4.80
   2   7  -3   37.30    5.20
   2   7  -3   32.40    4.60
   2   7  -3   36.80    4.30
   2   7  -3   40.70    4.30
  -2  -7   3   35.70    4.20
  -2  -7   3   38.60    4.40
  -2  -7   3   39.10    4.60
  -2  -7   3   42.80    4.70
   1   7  -3   29.70    3.50
   1   7  -3   28.70    4.10
   1   7  -3   24.80    3.70
   1   7  -3   26.90    3.90
   1   7  -3   26.80    3.90
  -1  -7   3   25.00    3.70
  -1  -7   3   21.70    3.60
  -1  -7   3   26.10    3.90
   0   7  -3   45.30    4.80
   0   7  -3   54.09    5.10
   0   7  -3   46.10    4.40
   0   7  -3   46.10    4.40
   0  -7   3   45.80    4.60
   0  -7   3   49.80    4.60
  -1   7  -3   66.49    5.90
  -1   7  -3   61.59    5.20
  -1   7  -3   59.39    5.10
  -1   7  -3   59.39    5.50
  -1   7  -3   58.69    5.40
  -1   7  -3   61.29    5.80
   1  -7   3   63.99    5.40
   1  -7   3   67.89    5.50
   1  -7   3   68.59    5.40
  -2   7  -3  130.29    9.40
  -2   7  -3  124.09    8.30
  -2   7  -3  128.19    8.40
  -2   7  -3  125.49    8.90
  -2   7  -3  120.39    8.70
  -2   7  -3  122.49    9.30
   2  -7   3  127.19    8.60
   2  -7   3  122.29    8.70
   2  -7   3  132.89    8.60
   2  -7   3  119.19    8.30
  -3   7  -3   25.60    4.30
  -3   7  -3   29.70    3.50
  -3   7  -3   25.60    3.70
  -3   7  -3   27.20    3.10
  -3   7  -3   26.40    3.10
   3  -7   3   28.40    3.40
   3  -7   3   26.70    3.70
   3  -7   3   26.70    3.10
   3  -7   3   27.90    3.30
  -4   7  -3   67.19    5.50
  -4   7  -3   56.29    4.70
  -4   7  -3   54.99    4.70
  -4   7  -3   52.39    5.10
  -4   7  -3   71.59    6.30
   4  -7   3   62.89    5.20
   4  -7   3   49.40    4.60
   4  -7   3   55.19    4.80
   4  -7   3   60.59    5.30
  -5   7  -3    9.30    2.20
  -5   7  -3    7.10    2.40
  -5   7  -3    3.50    1.60
  -5   7  -3    8.80    2.30
   5  -7   3    6.30    1.80
   5  -7   3    4.60    1.60
   5  -7   3    9.00    2.40
  -6   7  -3    4.10    2.60
  -6   7  -3    1.60    1.40
  -6   7  -3    4.10    1.90
  -6   7  -3    2.90    1.90
   6  -7   3    0.30    1.10
   6  -7   3   -0.90    1.70
   6  -7   3    0.80    1.50
  -7   7  -3   60.29    6.20
  -7   7  -3   82.09    6.80
  -7   7  -3   65.39    5.60
  -7   7  -3   64.29    7.40
   7  -7   3   72.69    6.50
   7  -7   3   66.99    6.00
   7  -7   3   70.79    6.00
  -8   7  -3   22.40    4.10
  -8   7  -3   16.60    3.10
  -8   7  -3   18.80    3.90
  -8   7  -3   20.10    4.70
   8  -7   3   20.40    3.90
   8  -7   3   19.10    3.70
   8  -7   3   22.60    3.60
  -9   7  -3   -3.10    2.70
  -9   7  -3   -3.40    1.90
  -9   7  -3    3.10    2.50
  -9   7  -3    3.80    2.40
   9  -7   3    5.30    2.50
   9  -7   3   -1.10    2.30
   9  -7   3   -0.90    2.60
 -10   7  -3    6.00    3.90
 -10   7  -3   -0.90    2.50
 -10   7  -3   -1.00    2.50
 -10   7  -3    0.90    3.60
  10  -7   3   -0.50    2.10
  10  -7   3   -0.10    3.70
  10  -7   3    5.30    3.70
  11   6  -3    8.30    4.60
  11   6  -3    1.90    4.70
 -11  -6   3    5.90    4.40
 -11  -6   3    2.20    3.20
 -11  -6   3    6.90    4.50
  10   6  -3    3.30    4.00
  10   6  -3   -1.70    3.10
  10   6  -3   -7.40    4.70
 -10  -6   3   -0.10    3.60
 -10  -6   3    4.20    4.10
 -10  -6   3   -0.60    2.30
 -10  -6   3   -6.50    3.80
   9   6  -3   56.69    8.20
   9   6  -3   67.79    8.30
   9   6  -3   77.39    8.60
  -9  -6   3   79.79    9.20
  -9  -6   3   63.39    6.90
  -9  -6   3   81.09    8.90
  -9  -6   3   66.29    7.90
   8   6  -3    0.20    2.80
   8   6  -3   -3.20    2.10
   8   6  -3    0.80    2.30
   8   6  -3    2.50    2.00
   8   6  -3   11.20    3.30
  -8  -6   3    4.40    3.60
  -8  -6   3   -1.60    3.20
  -8  -6   3    7.40    3.30
  -8  -6   3    2.30    2.00
  -8  -6   3    3.50    3.50
   7   6  -3   10.60    3.20
   7   6  -3    8.90    3.70
   7   6  -3   15.80    3.60
   7   6  -3   16.30    3.50
   7   6  -3    9.80    3.30
  -7  -6   3   11.50    3.60
  -7  -6   3   11.80    3.60
  -7  -6   3   18.40    4.10
  -7  -6   3   14.70    3.80
  -7  -6   3    9.50    2.60
   6   6  -3   45.60    6.20
   6   6  -3   57.99    5.90
   6   6  -3   48.60    6.10
   6   6  -3   50.49    5.10
   6   6  -3   49.70    6.10
  -6  -6   3   51.99    6.20
  -6  -6   3   49.70    5.70
  -6  -6   3   57.39    5.30
  -6  -6   3   53.49    5.90
  -6  -6   3   39.80    5.90
   5   6  -3   11.10    2.80
   5   6  -3    4.30    2.50
   5   6  -3    7.50    2.50
   5   6  -3    5.00    2.10
   5   6  -3    8.00    3.00
  -5  -6   3   10.50    2.80
  -5  -6   3    7.00    2.70
  -5  -6   3    8.60    2.80
  -5  -6   3    8.40    2.50
  -5  -6   3    7.60    2.70
   4   6  -3   30.30    3.90
   4   6  -3   25.10    4.40
   4   6  -3   35.80    5.00
   4   6  -3   30.80    4.50
   4   6  -3   28.30    4.30
  -4  -6   3   34.00    4.90
  -4  -6   3   27.50    3.90
  -4  -6   3   25.40    4.00
  -4  -6   3   29.10    4.40
  -4  -6   3   34.90    4.80
   3   6  -3   35.20    4.90
   3   6  -3   24.70    4.00
   3   6  -3   31.30    3.80
   3   6  -3   32.70    4.70
   3   6  -3   42.10    4.40
  -3  -6   3   33.70    4.10
  -3  -6   3   35.40    3.80
  -3  -6   3   25.10    4.10
  -3  -6   3   29.50    4.20
  -3  -6   3   31.40    4.60
   2   6  -3   28.90    4.30
   2   6  -3   44.60    4.40
   2   6  -3   39.70    4.50
   2   6  -3   41.90    4.60
   2   6  -3   38.30    4.10
  -2  -6   3   40.10    4.00
  -2  -6   3   41.60    4.50
  -2  -6   3   34.20    4.10
  -2  -6   3   40.50    4.30
  -2  -6   3   38.90    4.40
   1   6  -3   66.29    5.60
   1   6  -3   59.99    5.30
   1   6  -3   62.09    5.30
   1   6  -3   49.50    5.20
   1   6  -3   66.99    5.30
  -1  -6   3   61.49    5.30
  -1  -6   3   55.19    5.20
  -1  -6   3   67.79    5.60
   0   6  -3  134.29    9.30
   0   6  -3  140.79    9.10
   0   6  -3  134.59    8.90
   0   6  -3  145.49    9.40
   0  -6   3  137.89    9.50
   0  -6   3  122.39    8.80
  -1   6  -3    6.60    1.90
  -1   6  -3    8.70    2.00
  -1   6  -3    8.00    2.00
  -1   6  -3    6.40    1.70
  -1   6  -3    6.10    1.90
  -1   6  -3    8.80    2.40
   1  -6   3    5.30    1.80
   1  -6   3    7.40    1.90
   1  -6   3    6.80    1.90
  -2   6  -3   28.20    3.00
  -2   6  -3   23.90    3.50
  -2   6  -3   24.90    3.70
  -2   6  -3   30.60    3.20
  -2   6  -3   27.50    3.20
   2  -6   3   22.70    3.10
   2  -6   3   28.00    3.20
   2  -6   3   25.60    3.10
  -3   6  -3    1.20    1.40
  -3   6  -3    0.70    1.20
  -3   6  -3   -1.70    1.40
  -3   6  -3    0.10    1.10
  -3   6  -3    0.20    1.00
   3  -6   3    0.40    1.10
   3  -6   3    0.50    1.20
   3  -6   3    1.50    1.20
   3  -6   3    0.90    1.00
  -4   6  -3    3.40    1.30
  -4   6  -3    2.00    1.30
  -4   6  -3    2.80    1.70
   4  -6   3    4.60    1.60
   4  -6   3    2.70    1.30
   4  -6   3    4.70    1.60
  -5   6  -3   80.19    6.40
  -5   6  -3   79.59    5.80
  -5   6  -3   81.19    6.50
  -5   6  -3   76.89    5.80
   5  -6   3   79.49    5.90
   5  -6   3   72.79    6.60
   5  -6   3   76.59    5.90
   5  -6   3   66.79    5.90
   5  -6   3   75.19    6.20
  -6   6  -3    9.10    2.50
  -6   6  -3    8.10    2.20
  -6   6  -3    9.10    2.20
  -6   6  -3    9.00    2.60
   6  -6   3    5.90    1.90
   6  -6   3    7.70    2.20
   6  -6   3    6.60    2.00
  -7   6  -3    6.70    2.60
  -7   6  -3    5.80    2.00
  -7   6  -3    2.40    1.70
  -7   6  -3    4.30    3.00
   7  -6   3    6.20    2.30
   7  -6   3    7.30    2.10
   7  -6   3    6.40    2.30
  -8   6  -3    8.10    3.30
  -8   6  -3   16.20    3.40
  -8   6  -3    8.40    2.70
  -8   6  -3   12.00    2.80
   8  -6   3   19.90    3.50
   8  -6   3    9.70    2.80
   8  -6   3   10.30    2.70
  -9   6  -3   15.40    4.50
  -9   6  -3   28.90    4.80
  -9   6  -3   20.40    4.00
  -9   6  -3   29.10    4.00
   9  -6   3   17.40    3.80
   9  -6   3   25.50    4.20
   9  -6   3   24.00    4.00
 -10   6  -3    4.00    3.30
 -10   6  -3    4.50    3.00
 -10   6  -3    2.10    2.70
 -10   6  -3    0.00    2.30
  10  -6   3    1.60    3.00
  10  -6   3    0.60    2.10
  10  -6   3   -3.50    2.90
 -11   6  -3    4.00    2.80
 -11   6  -3   -0.50    3.40
 -11   6  -3    8.60    3.60
  11  -6   3    2.00    4.40
  11  -6   3    7.60    3.40
  11   5  -3    4.90    3.60
  11   5  -3    6.50    4.70
  11   5  -3   -4.30    5.90
 -11  -5   3   -2.60    4.00
 -11  -5   3    4.50    3.90
 -11  -5   3    8.30    3.20
  10   5  -3    1.60    4.70
  10   5  -3   16.70    4.40
  10   5  -3   13.70    4.30
 -10  -5   3   19.00    4.70
 -10  -5   3   14.70    5.20
 -10  -5   3   18.60    5.00
 -10  -5   3   14.20    3.60
   9   5  -3    3.30    3.30
   9   5  -3   -4.50    1.70
   9   5  -3    0.90    2.90
  -9  -5   3    0.40    2.40
  -9  -5   3   -1.30    2.70
  -9  -5   3    0.70    3.10
  -9  -5   3    4.60    3.30
   8   5  -3   29.10    4.10
   8   5  -3   21.20    4.70
   8   5  -3   30.10    5.20
   8   5  -3   21.00    4.80
   8   5  -3   28.60    5.30
  -8  -5   3   31.10    6.00
  -8  -5   3   24.00    3.90
  -8  -5   3   21.50    4.20
  -8  -5   3   22.70    4.50
  -8  -5   3   32.70    5.80
   7   5  -3    4.40    2.30
   7   5  -3    0.60    2.00
   7   5  -3   -1.80    1.60
   7   5  -3    0.90    2.40
   7   5  -3   -2.60    1.90
  -7  -5   3   -1.00    2.60
  -7  -5   3   -2.80    2.40
  -7  -5   3    0.20    1.50
  -7  -5   3    1.00    1.80
  -7  -5   3    2.00    1.70
   6   5  -3   98.09    8.40
   6   5  -3  100.19    8.40
   6   5  -3   74.09    7.80
   6   5  -3   88.29    7.00
   6   5  -3   94.09    8.30
  -6  -5   3  103.79    8.50
  -6  -5   3   87.29    7.10
  -6  -5   3   90.59    8.50
  -6  -5   3   90.29    8.00
  -6  -5   3  101.29    8.20
   5   5  -3    2.40    1.40
   5   5  -3    0.70    2.00
   5   5  -3    5.40    2.50
   5   5  -3    5.70    2.00
   5   5  -3    3.30    2.20
  -5  -5   3    6.80    2.60
  -5  -5   3    0.30    1.50
  -5  -5   3    5.80    1.80
  -5  -5   3    1.70    2.30
  -5  -5   3    0.90    1.70
   4   5  -3    3.60    1.80
   4   5  -3    0.60    1.30
   4   5  -3    3.70    2.00
   4   5  -3    2.50    1.70
   4   5  -3    2.00    1.30
  -4  -5   3    1.30    1.40
  -4  -5   3    1.10    1.30
  -4  -5   3    5.00    2.10
  -4  -5   3    2.50    2.00
  -4  -5   3    2.90    1.20
   3   5  -3    7.10    2.00
   3   5  -3    7.00    2.10
   3   5  -3    6.10    2.40
   3   5  -3    4.40    1.80
   3   5  -3    5.80    1.80
  -3  -5   3    4.00    2.00
  -3  -5   3    8.40    2.20
  -3  -5   3    5.80    2.40
  -3  -5   3    5.60    2.10
  -3  -5   3    4.90    1.50
   2   5  -3   18.90    2.80
   2   5  -3   14.90    2.70
   2   5  -3   16.50    2.60
   2   5  -3   14.90    3.00
   2   5  -3   16.70    2.90
  -2  -5   3   16.50    2.90
  -2  -5   3   20.30    3.20
  -2  -5   3   17.70    2.90
  -2  -5   3   17.80    2.80
  -2  -5   3   19.80    3.10
   1   5  -3   47.40    4.30
   1   5  -3   43.90    4.40
   1   5  -3   45.10    4.50
   1   5  -3   49.00    4.60
   1   5  -3   43.10    4.30
  -1  -5   3   57.19    4.70
  -1  -5   3   54.59    4.60
  -1  -5   3   48.00    4.50
   0   5  -3  164.98   10.20
   0   5  -3  160.98   10.00
   0   5  -3  167.08   10.20
   0   5  -3  158.58   10.30
   0  -5   3  153.88   10.00
   0  -5   3  155.18   10.20
  -1   5  -3    2.90    1.20
  -1   5  -3    1.60    1.20
  -1   5  -3   -0.10    0.90
  -1   5  -3    1.70    1.20
  -1   5  -3    1.40    1.30
   1  -5   3    1.30    1.40
   1  -5   3    4.60    1.60
   1  -5   3    1.80    1.20
  -2   5  -3    1.00    1.10
  -2   5  -3    0.30    1.00
  -2   5  -3    1.80    1.40
  -2   5  -3    1.20    1.20
  -2   5  -3    2.00    1.60
   2  -5   3    0.30    0.50
   2  -5   3    0.90    1.10
   2  -5   3    0.40    1.10
   2  -5   3   -0.50    0.90
  -3   5  -3   15.00    2.80
  -3   5  -3   18.70    2.80
  -3   5  -3   16.80    2.40
  -3   5  -3   14.70    2.50
   3  -5   3   18.30    2.70
   3  -5   3   10.50    2.10
   3  -5   3   18.50    2.60
   3  -5   3   14.50    2.40
   3  -5   3   15.70    2.80
  -4   5  -3   34.50    3.60
  -4   5  -3   26.60    3.40
  -4   5  -3   37.80    3.40
  -4   5  -3   36.80    4.80
  -4   5  -3   31.30    3.20
   4  -5   3   30.90    3.40
   4  -5   3   26.50    3.30
   4  -5   3   25.90    3.10
   4  -5   3   36.10    3.50
   4  -5   3   31.80    3.80
  -5   5  -3    9.80    2.30
  -5   5  -3    9.80    2.30
  -5   5  -3    8.70    2.40
  -5   5  -3   10.80    2.10
  -5   5  -3    9.40    2.10
   5  -5   3   10.70    2.30
   5  -5   3    9.60    2.30
   5  -5   3   12.30    2.20
   5  -5   3   12.00    2.30
   5  -5   3    9.50    2.40
  -6   5  -3   10.90    3.20
  -6   5  -3    5.20    1.70
  -6   5  -3    8.60    2.30
  -6   5  -3   14.20    2.60
  -6   5  -3   10.30    2.60
   6  -5   3    9.00    2.20
   6  -5   3    6.90    2.40
   6  -5   3    7.80    2.10
   6  -5   3    8.90    2.50
   6  -5   3   10.80    2.30
  -7   5  -3   41.90    4.80
  -7   5  -3   39.50    4.30
  -7   5  -3   50.79    5.10
  -7   5  -3   36.20    5.70
   7  -5   3   39.30    4.30
   7  -5   3   48.60    5.00
   7  -5   3   43.40    4.70
  -8   5  -3   -0.60    1.70
  -8   5  -3    0.40    2.00
  -8   5  -3    0.50    1.70
  -8   5  -3   -0.90    1.50
   8  -5   3   -2.40    1.60
   8  -5   3   -1.60    1.40
   8  -5   3    0.20    1.80
  -9   5  -3    7.60    3.70
  -9   5  -3   12.40    3.30
  -9   5  -3   10.50    2.40
  -9   5  -3   11.70    3.30
   9  -5   3    6.10    3.00
   9  -5   3   11.10    2.90
   9  -5   3    7.70    3.00
 -10   5  -3    7.30    3.20
 -10   5  -3    4.20    3.10
 -10   5  -3    2.20    2.80
 -10   5  -3    3.20    3.40
  10  -5   3    3.80    2.50
  10  -5   3    2.20    3.10
  10  -5   3    1.40    2.70
 -11   5  -3   25.70    5.80
 -11   5  -3   29.30    5.80
 -11   5  -3   39.90    6.10
  11  -5   3   29.80    5.90
  11  -5   3   25.10    5.70
  11  -5   3   27.90    5.30
  11   4  -3   21.40    5.10
  11   4  -3    0.90    5.60
  11   4  -3   18.40    5.40
 -11  -4   3   32.60    6.90
 -11  -4   3    9.60    3.70
 -11  -4   3   19.30    6.50
 -11  -4   3   10.60    4.50
  10   4  -3   -0.30    2.90
  10   4  -3   -1.30    1.80
  10   4  -3    1.60    3.20
 -10  -4   3   -1.30    2.00
 -10  -4   3   -1.30    3.50
 -10  -4   3   -2.90    3.60
 -10  -4   3    3.20    2.90
   9   4  -3   19.80    4.50
   9   4  -3   21.20    4.80
   9   4  -3   15.30    3.90
   9   4  -3   11.30    3.60
  -9  -4   3   22.70    5.10
  -9  -4   3    8.20    3.90
  -9  -4   3   15.70    3.30
  -9  -4   3   10.20    3.60
   8   4  -3  125.69    9.10
   8   4  -3   99.19    9.40
   8   4  -3  138.59   10.40
   8   4  -3  135.39   10.40
   8   4  -3  115.49   10.10
  -8  -4   3  125.09   10.30
  -8  -4   3  115.19   10.60
  -8  -4   3  116.29    9.80
  -8  -4   3  117.99    9.90
  -8  -4   3  103.89    8.60
   7   4  -3    0.60    2.30
   7   4  -3    1.90    1.70
   7   4  -3    4.60    2.10
   7   4  -3    2.50    2.10
   7   4  -3    3.80    2.20
  -7  -4   3    2.20    2.10
  -7  -4   3    1.40    2.00
  -7  -4   3    0.10    2.10
  -7  -4   3    1.00    1.90
  -7  -4   3    1.50    2.00
   6   4  -3    1.70    1.60
   6   4  -3    1.60    1.80
   6   4  -3    0.30    1.30
   6   4  -3    1.50    1.90
   6   4  -3    1.50    1.90
  -6  -4   3    0.20    2.00
  -6  -4   3    2.90    2.00
  -6  -4   3    0.10    1.20
  -6  -4   3   -0.50    1.60
  -6  -4   3    3.30    1.80
   5   4  -3   23.10    3.70
   5   4  -3   24.00    3.90
   5   4  -3   24.20    3.90
   5   4  -3   19.00    3.50
   5   4  -3   21.70    3.00
  -5  -4   3   21.30    3.50
  -5  -4   3   20.10    3.90
  -5  -4   3   19.90    3.70
  -5  -4   3   19.10    3.00
  -5  -4   3   21.60    3.70
   4   4  -3    5.90    2.00
   4   4  -3    6.00    2.00
   4   4  -3    7.50    2.20
   4   4  -3    7.00    1.70
   4   4  -3    5.70    2.20
  -4  -4   3    5.60    1.80
  -4  -4   3    3.80    2.10
  -4  -4   3    4.80    2.30
  -4  -4   3    5.50    2.00
  -4  -4   3    6.70    2.00
   3   4  -3   -1.10    1.30
   3   4  -3    0.80    1.40
   3   4  -3    1.30    1.20
   3   4  -3    2.60    1.80
   3   4  -3    0.30    1.30
  -3  -4   3   -1.00    0.80
  -3  -4   3    0.40    1.60
  -3  -4   3    0.50    1.00
  -3  -4   3    0.90    1.60
  -3  -4   3    0.80    1.60
   2   4  -3    9.50    2.20
   2   4  -3    8.80    1.80
   2   4  -3    8.50    2.30
   2   4  -3    5.70    1.80
   2   4  -3   10.50    2.50
  -2  -4   3    9.00    2.20
  -2  -4   3   11.10    2.30
  -2  -4   3   10.80    2.40
  -2  -4   3    7.60    2.10
  -2  -4   3    9.00    2.00
   1   4  -3  198.38   12.50
   1   4  -3  209.08   12.40
   1   4  -3  199.78   12.40
   1   4  -3  214.88   12.10
   1   4  -3  215.08   12.50
  -1  -4   3  214.38   12.50
  -1  -4   3  199.38   12.30
  -1  -4   3  205.38   12.50
  -1  -4   3  206.18   12.40
   0   4  -3  112.69    7.50
   0   4  -3  118.69    7.80
   0   4  -3  115.29    7.50
   0   4  -3  106.39    7.50
   0  -4   3  123.39    7.80
   0  -4   3  105.29    7.40
  -1   4  -3    0.60    1.00
  -1   4  -3    1.80    1.40
  -1   4  -3    1.90    1.10
  -1   4  -3    0.90    1.30
  -1   4  -3    0.50    1.40
   1  -4   3   -0.20    1.40
   1  -4   3   -0.90    1.20
   1  -4   3    1.80    1.10
  -2   4  -3  339.67   17.70
  -2   4  -3  312.47   17.40
  -2   4  -3  308.97   17.20
  -2   4  -3  298.17   17.30
   2  -4   3  286.57   17.30
   2  -4   3  301.07   17.10
   2  -4   3  310.37   17.20
   2  -4   3  303.57   17.20
  -3   4  -3  153.78   10.20
  -3   4  -3  142.89    9.70
  -3   4  -3  161.08    9.60
  -3   4  -3  173.48   10.00
  -3   4  -3  162.98    9.60
   3  -4   3  154.58    9.60
   3  -4   3  166.88    9.70
   3  -4   3  148.29   10.00
   3  -4   3  144.09    9.50
  -4   4  -3    0.50    1.10
  -4   4  -3   -1.50    1.00
  -4   4  -3    0.00    1.10
  -4   4  -3    0.90    1.20
  -4   4  -3    2.70    1.30
   4  -4   3   -0.10    0.50
   4  -4   3   -0.60    1.00
   4  -4   3   -0.30    1.00
   4  -4   3    0.30    1.00
   4  -4   3   -0.20    1.00
  -5   4  -3   45.90    4.40
  -5   4  -3   40.00    3.70
  -5   4  -3   36.50    4.00
  -5   4  -3   37.10    4.30
  -5   4  -3   38.30    3.80
   5  -4   3   40.70    4.40
   5  -4   3   38.40    3.90
   5  -4   3   37.50    3.80
   5  -4   3   36.10    3.80
  -6   4  -3    1.90    1.70
  -6   4  -3    1.60    1.30
  -6   4  -3    4.30    1.60
  -6   4  -3    4.40    1.90
  -6   4  -3    4.10    1.70
   6  -4   3    2.40    1.40
   6  -4   3    2.00    1.90
   6  -4   3    1.80    1.20
   6  -4   3    4.80    1.70
   6  -4   3    0.60    1.00
  -7   4  -3   61.89    5.90
  -7   4  -3   64.99    5.60
  -7   4  -3   66.49    6.60
  -7   4  -3   64.59    6.00
  -7   4  -3   72.29    6.10
   7  -4   3   56.49    5.60
   7  -4   3   69.49    5.80
   7  -4   3   60.49    6.00
   7  -4   3   55.39    5.60
  -8   4  -3  173.58   11.20
  -8   4  -3  173.78   12.10
  -8   4  -3  165.18   11.70
  -8   4  -3  146.29   11.90
   8  -4   3  147.99   11.10
   8  -4   3  158.58   11.00
  -9   4  -3   21.20    4.30
  -9   4  -3   26.30    5.00
  -9   4  -3   22.00    4.20
  -9   4  -3   26.90    4.00
   9  -4   3   24.10    4.30
   9  -4   3   27.70    4.40
 -10   4  -3   59.99    7.10
 -10   4  -3   53.39    6.40
 -10   4  -3   82.79    7.90
 -10   4  -3   56.29    6.90
  10  -4   3   62.99    6.90
  10  -4   3   62.29    6.60
 -11   4  -3   -1.70    2.90
 -11   4  -3    1.10    3.00
 -11   4  -3   -4.30    2.70
 -11   4  -3    9.00    3.30
  11  -4   3   -2.70    2.20
  11  -4   3    0.50    3.80
  11  -4   3   -1.80    3.20
 -12   4  -3    9.70    4.90
 -12   4  -3    4.70    3.40
  12  -4   3    4.30    3.20
  11   3  -3    9.40    4.10
  11   3  -3   12.30    3.70
  11   3  -3   10.40    5.00
 -11  -3   3   13.00    4.70
 -11  -3   3   12.00    3.90
 -11  -3   3    4.40    3.50
 -11  -3   3   10.90    4.70
  10   3  -3   66.59    7.50
  10   3  -3   42.40    7.10
  10   3  -3   69.49    7.70
 -10  -3   3   63.69    8.60
 -10  -3   3   70.19    7.40
 -10  -3   3   65.09    6.50
 -10  -3   3   58.59    8.60
   9   3  -3    1.40    2.10
   9   3  -3   -1.80    2.60
   9   3  -3    2.90    2.50
   9   3  -3   -1.60    2.60
  -9  -3   3    1.00    2.40
  -9  -3   3    1.00    1.90
  -9  -3   3    4.30    2.80
  -9  -3   3    2.80    3.20
   8   3  -3   90.99    8.00
   8   3  -3   78.19    6.40
   8   3  -3   75.09    7.50
   8   3  -3   97.59    8.20
   8   3  -3   83.89    7.90
  -8  -3   3   83.19    7.60
  -8  -3   3   65.49    6.90
  -8  -3   3   89.39    8.40
  -8  -3   3   62.59    6.10
  -8  -3   3   84.79    8.10
   7   3  -3   23.30    4.10
   7   3  -3   23.60    4.00
   7   3  -3   21.70    3.80
   7   3  -3   15.00    2.70
   7   3  -3   27.50    4.40
  -7  -3   3   20.00    4.10
  -7  -3   3   18.70    3.70
  -7  -3   3   22.70    3.70
  -7  -3   3   22.00    4.30
  -7  -3   3   24.40    3.60
   6   3  -3   91.29    8.00
   6   3  -3  101.79    8.20
   6   3  -3  102.29    8.20
   6   3  -3  101.69    8.20
   6   3  -3  119.29    7.50
  -6  -3   3  108.09    8.90
  -6  -3   3  109.79    8.20
  -6  -3   3   92.49    7.90
  -6  -3   3   94.49    8.10
  -6  -3   3  102.99    7.30
   5   3  -3   61.09    5.60
   5   3  -3   62.99    5.70
   5   3  -3   63.79    5.90
   5   3  -3   63.69    5.80
   5   3  -3   56.49    4.70
  -5  -3   3   67.69    5.80
  -5  -3   3   65.59    6.20
  -5  -3   3   60.59    4.90
  -5  -3   3   57.39    5.60
  -5  -3   3   69.49    5.90
   4   3  -3   15.30    2.90
   4   3  -3    7.60    2.40
   4   3  -3   12.90    2.70
   4   3  -3   12.70    2.00
   4   3  -3   12.10    2.30
  -4  -3   3    6.90    2.30
  -4  -3   3    5.50    2.10
  -4  -3   3   11.40    2.10
  -4  -3   3    8.00    2.30
  -4  -3   3   12.80    2.50
   3   3  -3   -0.60    1.40
   3   3  -3    1.00    1.30
   3   3  -3   -0.70    0.90
   3   3  -3    0.80    1.50
   3   3  -3   -0.20    1.10
  -3  -3   3    1.40    1.40
  -3  -3   3   -0.40    1.10
  -3  -3   3    1.30    1.10
  -3  -3   3    4.00    1.70
  -3  -3   3    0.40    1.20
   2   3  -3  179.38   11.40
   2   3  -3  196.88   11.40
   2   3  -3  183.38   10.70
   2   3  -3  191.28   11.50
   2   3  -3  185.78   11.60
  -2  -3   3  191.18   11.50
  -2  -3   3  196.88   11.70
  -2  -3   3  181.38   11.40
  -2  -3   3  190.58   11.50
  -2  -3   3  185.88   10.70
   1   3  -3   23.10    3.20
   1   3  -3   26.60    2.60
   1   3  -3   27.60    3.10
   1   3  -3   26.70    2.80
   1   3  -3   29.80    3.10
  -1  -3   3   32.90    3.20
  -1  -3   3   25.60    3.20
  -1  -3   3   23.30    2.80
  -1  -3   3   28.50    2.90
   0   3  -3   62.19    5.10
   0   3  -3   65.99    4.90
   0   3  -3   64.89    5.10
   0   3  -3   72.99    5.20
   0   3  -3   76.09    4.90
   0  -3   3   69.29    5.10
   0  -3   3   73.39    5.30
  -1   3  -3  104.69    6.70
  -1   3  -3   91.19    6.60
  -1   3  -3  107.19    6.80
  -1   3  -3   95.99    6.40
   1  -3   3  106.59    6.80
   1  -3   3  100.99    6.50
  -2   3  -3   30.20    3.10
  -2   3  -3   27.90    2.90
  -2   3  -3   27.10    3.20
  -2   3  -3   24.20    3.00
  -2   3  -3   31.10    3.10
   2  -3   3   34.40    3.30
   2  -3   3   30.10    3.00
   2  -3   3   30.00    3.00
  -3   3  -3   -0.50    1.00
  -3   3  -3    3.20    1.50
  -3   3  -3    1.90    1.10
  -3   3  -3    0.30    1.40
  -3   3  -3    1.10    1.00
   3  -3   3    1.90    1.20
   3  -3   3    2.80    1.40
   3  -3   3    1.80    1.20
  -4   3  -3   -1.80    1.00
  -4   3  -3    0.40    0.90
  -4   3  -3    0.30    1.10
  -4   3  -3    1.60    1.10
  -4   3  -3    0.40    1.30
   4  -3   3   -0.50    1.00
   4  -3   3   -0.20    0.90
   4  -3   3   -0.90    1.10
   4  -3   3    0.30    1.20
  -5   3  -3   -0.10    1.00
  -5   3  -3    1.50    1.00
  -5   3  -3    1.60    1.40
  -5   3  -3    1.40    1.40
  -5   3  -3    3.60    1.30
   5  -3   3    3.90    2.00
   5  -3   3    2.70    1.20
   5  -3   3   -0.20    1.30
   5  -3   3    2.20    1.30
  -6   3  -3    5.80    2.10
  -6   3  -3    4.90    1.60
  -6   3  -3    4.10    1.70
  -6   3  -3    3.00    2.00
  -6   3  -3    5.10    1.70
   6  -3   3    3.00    1.50
   6  -3   3    6.40    2.00
   6  -3   3    4.70    1.80
   6  -3   3    8.10    2.10
  -7   3  -3   25.60    3.50
  -7   3  -3   32.10    4.60
  -7   3  -3   25.60    4.20
  -7   3  -3   24.00    3.50
  -7   3  -3   30.30    4.40
   7  -3   3   23.80    3.70
   7  -3   3   30.00    4.30
   7  -3   3   18.70    3.50
   7  -3   3   22.70    3.60
  -8   3  -3  207.48   13.70
  -8   3  -3  242.68   15.00
  -8   3  -3  208.48   14.20
  -8   3  -3  249.08   15.20
   8  -3   3  209.48   13.80
   8  -3   3  183.08   13.70
  -9   3  -3   32.30    5.40
  -9   3  -3   32.10    5.10
  -9   3  -3   28.30    4.40
   9  -3   3   30.80    4.60
   9  -3   3   40.80    5.40
 -10   3  -3    4.30    2.80
 -10   3  -3    6.70    3.00
 -10   3  -3    2.70    2.60
 -10   3  -3    7.30    3.40
  10  -3   3    6.90    3.30
  10  -3   3    7.40    2.70
 -11   3  -3    6.30    2.80
 -11   3  -3    7.10    3.60
 -11   3  -3   14.70    4.30
 -11   3  -3    0.70    2.90
  11  -3   3    7.60    3.80
  11  -3   3    4.00    4.00
  11  -3   3    7.40    3.10
 -12   3  -3   60.89    8.90
 -12   3  -3   88.89    9.80
  12  -3   3   77.69    8.10
  12   2  -3   10.40    3.50
 -12  -2   3   -1.90    3.50
 -12  -2   3    0.90    4.20
  11   2  -3   23.00    5.30
  11   2  -3   14.20    5.20
  11   2  -3   13.80    4.80
 -11  -2   3   16.40    4.00
 -11  -2   3   22.70    5.40
 -11  -2   3   19.40    5.90
 -11  -2   3   17.00    3.90
  10   2  -3   -2.10    1.90
  10   2  -3   -0.40    3.00
  10   2  -3    1.10    2.70
 -10  -2   3   -1.20    2.50
 -10  -2   3    4.80    2.80
 -10  -2   3    0.00    2.20
 -10  -2   3   -1.20    2.00
   9   2  -3    0.30    2.30
   9   2  -3   -2.90    1.80
   9   2  -3    0.20    1.90
   9   2  -3    2.70    2.40
  -9  -2   3    2.60    2.70
  -9  -2   3   -1.10    1.80
  -9  -2   3   -0.20    2.00
  -9  -2   3    2.60    2.40
   8   2  -3    4.00    2.60
   8   2  -3    3.70    2.40
   8   2  -3   10.10    3.00
   8   2  -3    5.90    2.90
   8   2  -3    3.10    1.80
  -8  -2   3    4.30    2.70
  -8  -2   3   -2.00    2.20
  -8  -2   3    2.00    1.60
  -8  -2   3   10.90    2.50
  -8  -2   3   10.10    3.20
   7   2  -3  164.88   11.50
   7   2  -3  153.28   10.30
   7   2  -3  172.88   11.60
   7   2  -3  150.28   11.30
   7   2  -3  167.58   11.60
  -7  -2   3  164.78   11.40
  -7  -2   3  151.08   10.50
  -7  -2   3  163.78   11.40
  -7  -2   3  164.48   11.70
  -7  -2   3  172.48   12.30
   6   2  -3   17.30    3.20
   6   2  -3   14.50    3.00
   6   2  -3   12.60    2.60
   6   2  -3   15.00    2.60
   6   2  -3   14.40    3.10
  -6  -2   3    9.10    2.50
  -6  -2   3   12.20    2.20
  -6  -2   3   11.10    2.70
  -6  -2   3   12.90    2.60
  -6  -2   3   12.90    3.40
   5   2  -3  503.15   28.10
   5   2  -3  519.25   28.10
   5   2  -3  515.25   28.30
   5   2  -3  509.85   28.10
   5   2  -3  470.15   26.80
  -5  -2   3  513.75   28.20
  -5  -2   3  497.25   28.40
  -5  -2   3  494.25   27.90
  -5  -2   3  509.85   28.00
  -5  -2   3  516.75   27.10
   4   2  -3   78.89    5.40
   4   2  -3   87.69    6.50
   4   2  -3   84.59    6.40
   4   2  -3   79.69    6.40
   4   2  -3   82.09    6.50
  -4  -2   3   82.99    6.30
  -4  -2   3   71.99    6.20
  -4  -2   3   99.39    5.80
  -4  -2   3   81.39    6.70
  -4  -2   3   80.99    6.40
   3   2  -3   80.49    5.80
   3   2  -3   75.49    4.90
   3   2  -3   77.69    6.00
   3   2  -3   77.19    5.80
   3   2  -3   75.49    5.90
  -3  -2   3   71.19    4.90
  -3  -2   3   84.49    6.10
  -3  -2   3   79.39    5.80
  -3  -2   3   72.09    5.70
  -3  -2   3   74.09    5.70
   2   2  -3  826.72   43.90
   2   2  -3  861.31   44.10
   2   2  -3  821.62   43.80
   2   2  -3  908.01   43.00
   2   2  -3  850.61   43.90
  -2  -2   3  795.92   44.00
  -2  -2   3  842.52   43.90
  -2  -2   3  810.32   42.90
  -2  -2   3  837.72   43.80
  -2  -2   3  853.01   44.00
   1   2  -3  552.84   28.50
   1   2  -3  597.84   29.30
   1   2  -3  557.64   29.20
   1   2  -3  543.25   29.20
   1   2  -3  524.35   29.30
  -1  -2   3  529.25   29.10
  -1  -2   3  555.34   29.20
  -1  -2   3  547.35   29.30
  -1  -2   3  562.74   29.30
   0   2  -3   43.90    3.50
   0   2  -3   40.00    3.30
   0   2  -3   37.70    3.30
   0   2  -3   42.90    3.00
   0   2  -3   41.00    3.60
   0  -2   3   36.70    3.40
   0  -2   3   37.10    3.30
   0  -2   3   37.40    3.50
   0  -2   3   41.90    3.30
  -1   2  -3  512.45   27.60
  -1   2  -3  513.85   27.40
  -1   2  -3  527.55   27.50
  -1   2  -3  545.05   27.60
   1  -2   3  526.55   27.40
   1  -2   3  501.55   27.20
   1  -2   3  504.45   27.40
   1  -2   3  538.95   27.60
  -2   2  -3  174.78   10.00
  -2   2  -3  169.58   10.10
  -2   2  -3  178.88   10.20
  -2   2  -3  160.08    9.90
  -2   2  -3  172.38    9.90
   2  -2   3  158.38    9.90
   2  -2   3  173.38   10.00
   2  -2   3  172.68   10.10
   2  -2   3  164.58    9.90
  -3   2  -3   76.59    5.40
  -3   2  -3   65.79    5.20
  -3   2  -3   75.99    5.40
  -3   2  -3   68.29    5.10
  -3   2  -3   68.59    5.20
   3  -2   3   69.99    5.30
   3  -2   3   73.29    5.30
   3  -2   3   66.59    5.30
   3  -2   3   73.29    5.20
  -4   2  -3    1.70    1.00
  -4   2  -3    4.70    1.70
  -4   2  -3    4.70    1.50
  -4   2  -3    3.00    1.30
  -4   2  -3    4.60    1.70
   4  -2   3    4.50    1.60
   4  -2   3    6.50    1.70
   4  -2   3    3.20    1.50
   4  -2   3    5.80    1.70
  -5   2  -3   18.50    3.30
  -5   2  -3   18.60    2.90
  -5   2  -3   22.20    3.30
  -5   2  -3   25.20    3.20
  -5   2  -3   20.40    3.10
   5  -2   3   17.50    2.90
   5  -2   3   22.90    3.10
   5  -2   3   16.10    2.70
   5  -2   3   14.70    2.90
  -6   2  -3   31.10    3.60
  -6   2  -3   37.70    3.80
  -6   2  -3   26.50    4.10
  -6   2  -3   35.30    3.90
  -6   2  -3   29.50    4.40
   6  -2   3   28.00    3.60
   6  -2   3   34.00    4.50
   6  -2   3   34.60    3.90
   6  -2   3   30.80    3.70
  -7   2  -3   26.30    4.30
  -7   2  -3   36.30    4.10
  -7   2  -3   25.80    4.50
  -7   2  -3   37.40    4.30
  -7   2  -3   27.50    4.00
   7  -2   3   29.70    4.10
   7  -2   3   30.50    4.30
   7  -2   3   31.50    4.40
   7  -2   3   29.50    4.60
  -8   2  -3    2.40    1.80
  -8   2  -3    4.90    2.30
  -8   2  -3    5.10    2.50
  -8   2  -3    0.50    1.70
  -8   2  -3    2.30    2.10
   8  -2   3    2.90    2.20
   8  -2   3   -0.60    2.30
   8  -2   3    3.20    2.10
   8  -2   3    3.20    1.70
  -9   2  -3   14.60    3.20
  -9   2  -3   21.10    3.90
  -9   2  -3   15.60    4.10
  -9   2  -3   15.00    4.00
   9  -2   3   18.60    3.70
   9  -2   3   20.00    3.90
   9  -2   3   19.70    3.50
 -10   2  -3   -0.20    2.10
 -10   2  -3    0.40    2.30
 -10   2  -3    0.80    2.50
 -10   2  -3   -2.20    1.90
  10  -2   3   -2.80    2.10
  10  -2   3    1.80    2.90
  10  -2   3    4.30    2.40
 -11   2  -3    9.80    3.90
 -11   2  -3    8.00    3.40
 -11   2  -3    5.80    3.30
 -11   2  -3   13.10    3.70
  11  -2   3    6.60    3.00
  11  -2   3    5.80    4.00
  11  -2   3    9.90    3.80
 -12   2  -3    1.80    3.50
 -12   2  -3   -5.10    3.00
  12  -2   3    3.00    4.80
  12  -2   3    7.60    3.10
  12  -2   3   -4.50    5.30
  12   1  -3    7.20    3.30
 -12  -1   3   -0.30    3.70
 -12  -1   3    2.30    3.00
  11   1  -3   19.30    5.00
  11   1  -3   14.70    5.00
  11   1  -3   24.70    5.10
 -11  -1   3   22.10    4.20
 -11  -1   3   11.80    5.30
 -11  -1   3   27.60    5.90
 -11  -1   3   34.00    5.40
  10   1  -3   -5.20    2.80
  10   1  -3    3.70    2.90
  10   1  -3   -2.50    1.90
 -10  -1   3    3.20    3.00
 -10  -1   3   -0.80    2.20
 -10  -1   3    0.50    2.10
 -10  -1   3    0.00    2.20
   9   1  -3   14.00    3.20
   9   1  -3    9.40    2.90
   9   1  -3    7.60    3.10
  -9  -1   3    8.10    2.50
  -9  -1   3   14.70    4.00
  -9  -1   3   10.50    3.10
  -9  -1   3    4.80    2.70
   8   1  -3   33.70    5.20
   8   1  -3   35.00    4.00
   8   1  -3   43.80    5.00
  -8  -1   3   39.10    4.30
  -8  -1   3   43.90    6.30
  -8  -1   3   37.30    4.60
  -8  -1   3   39.30    5.60
   7   1  -3  111.89    9.10
   7   1  -3  133.69    9.70
   7   1  -3  132.79    9.50
   7   1  -3  131.89    8.60
  -7  -1   3  123.79    9.30
  -7  -1   3  127.39    8.80
  -7  -1   3  127.89    9.60
  -7  -1   3  121.29    9.20
  -7  -1   3  140.69   10.30
   6   1  -3    1.60    1.20
   6   1  -3    6.20    2.00
   6   1  -3    4.90    1.80
   6   1  -3    7.30    2.30
  -6  -1   3    4.00    1.90
  -6  -1   3    4.00    1.60
  -6  -1   3    3.50    1.80
  -6  -1   3    1.80    1.70
  -6  -1   3    5.60    2.00
   5   1  -3  239.08   15.00
   5   1  -3  230.28   13.90
   5   1  -3  250.37   15.00
   5   1  -3  255.27   15.00
  -5  -1   3  257.57   14.90
  -5  -1   3  256.27   14.90
  -5  -1   3  250.57   14.10
  -5  -1   3  275.17   15.60
  -5  -1   3  232.38   14.90
   4   1  -3   30.70    3.50
   4   1  -3   42.10    3.10
   4   1  -3   32.60    3.70
   4   1  -3   33.10    3.70
  -4  -1   3   35.00    3.50
  -4  -1   3   36.90    3.70
  -4  -1   3   28.90    2.90
  -4  -1   3   36.30    3.70
[truncated: 1,056,096 more chars]
